# Supplementary material for: A high resolution atlas of gene expression in the domestic sheep (Ovis aries)
Source: PLoS Genet. 2017 Sep 15;13(9):e1006997. doi: 10.1371/journal.pgen.1006997 (PMC5626511; doi:10.1371/journal.pgen.1006997)
Supplement: S1 Dataset — (TXT) [file pgen.1006997.s004.txt]

Gene name	Ensembl gene ID	Location (chr:start-end:strand)	Gene type	Description	Expression summary	Expression summary (brief)	Expression category	Tissue with highest PEM (= avg. TPM in tissue/avg. TPM across all tissues)	Group enrichment	Sex specificity	Tissue specificity index (tau)	Mean TPM considering all tissues/median TPM considering all tissues	GO term (molecular function)	GO term (biological process)	GO term (cellular component)	cerebrum (Texel lamb/6-10 months female), replicate 1	cerebrum (Texel adult male), replicate 1	cerebellum (TxBF adult female), replicate 1	cerebellum (TxBF adult female), replicate 2	cerebellum (TxBF adult female), replicate 3	cerebellum (TxBF adult male), replicate 1	cerebellum (TxBF adult male), replicate 2	cerebellum (TxBF adult male), replicate 3	cerebellum (Texel lamb/6-10 months female), replicate 1	cerebellum (Texel adult female), replicate 1	cerebellum (Texel adult male), replicate 1	hippocampus (TxBF adult female), replicate 1	hippocampus (TxBF adult female), replicate 2	hippocampus (TxBF adult female), replicate 3	hippocampus (TxBF adult male), replicate 1	hippocampus (TxBF adult male), replicate 2	hippocampus (TxBF adult male), replicate 3	hypothalamus (Texel lamb/6-10 months female), replicate 1	hypothalamus (Texel adult male), replicate 1	brain stem (Texel adult male), replicate 1	pituitary gland (TxBF adult female), replicate 1	pituitary gland (TxBF adult female), replicate 2	pituitary gland (TxBF adult male), replicate 1	pituitary gland (TxBF adult male), replicate 2	pituitary gland (TxBF adult male), replicate 3	pituitary gland (Texel lamb/6-10 months female), replicate 1	pituitary gland (Texel adult female), replicate 1	pituitary gland (Texel adult male), replicate 1	aortic valve (TxBF adult female), replicate 1	aortic valve (TxBF adult female), replicate 2	aortic valve (TxBF adult male), replicate 1	aortic valve (TxBF adult male), replicate 2	left atrioventricular valve (TxBF adult female), replicate 1	left atrioventricular valve (TxBF adult female), replicate 2
REPLICATE NO. (FOR SAMPLES OF THE SAME TISSUE AT THE SAME DEVELOPMENTAL STAGE)																1	1	1	2	3	1	2	3	1	1	1	1	2	3	1	2	3	1	1	1	1	2	1	2	3	1	1	1	1	2	1	2	1	2
INDIVIDUAL ANIMAL																Texel lamb/6-10 months female	Texel adult male	TxBF adult female 1	TxBF adult female 2	TxBF adult female 3	TxBF adult male 1	TxBF adult male 2	TxBF adult male 3	Texel lamb/6-10 months female	Texel adult female	Texel adult male	TxBF adult female 1	TxBF adult female 2	TxBF adult female 3	TxBF adult male 1	TxBF adult male 2	TxBF adult male 3	Texel lamb/6-10 months female	Texel adult male	Texel adult male	TxBF adult female 2	TxBF adult female 3	TxBF adult male 1	TxBF adult male 2	TxBF adult male 3	Texel lamb/6-10 months female	Texel adult female	Texel adult male	TxBF adult female 2	TxBF adult female 3	TxBF adult male 1	TxBF adult male 2	TxBF adult female 2	TxBF adult female 3
DEVELOPMENTAL STAGE																lamb/6-10 months	adult	adult	adult	adult	adult	adult	adult	lamb/6-10 months	adult	adult	adult	adult	adult	adult	adult	adult	lamb/6-10 months	adult	adult	adult	adult	adult	adult	adult	lamb/6-10 months	adult	adult	adult	adult	adult	adult	adult	adult
SEX																female	male	female	female	female	male	male	male	female	female	male	female	female	female	male	male	male	female	male	male	female	female	male	male	male	female	female	male	female	female	male	male	female	female
TISSUE																cerebrum	cerebrum	cerebellum	cerebellum	cerebellum	cerebellum	cerebellum	cerebellum	cerebellum	cerebellum	cerebellum	hippocampus	hippocampus	hippocampus	hippocampus	hippocampus	hippocampus	hypothalamus	hypothalamus	brain stem	pituitary gland	pituitary gland	pituitary gland	pituitary gland	pituitary gland	pituitary gland	pituitary gland	pituitary gland	aortic valve	aortic valve	aortic valve	aortic valve	left atrioventricular valve	left atrioventricular valve
ORGAN SYSTEM																nervous system	nervous system	nervous system	nervous system	nervous system	nervous system	nervous system	nervous system	nervous system	nervous system	nervous system	nervous system	nervous system	nervous system	nervous system	nervous system	nervous system	nervous system	nervous system	nervous system	nervous system	nervous system	nervous system	nervous system	nervous system	nervous system	nervous system	nervous system	cardiovascular system	cardiovascular system	cardiovascular system	cardiovascular system	cardiovascular system	cardiovascular system
PREP PROTOCOL																total (Jiang, et al.)	total (Jiang, et al.)	mRNA (Clark, et al.)	mRNA (Clark, et al.)	mRNA (Clark, et al.)	mRNA (Clark, et al.)	mRNA (Clark, et al.)	mRNA (Clark, et al.)	total (Jiang, et al.)	total (Jiang, et al.)	total (Jiang, et al.)	total (Clark, et al.)	total (Clark, et al.)	total (Clark, et al.)	total (Clark, et al.)	total (Clark, et al.)	total (Clark, et al.)	total (Jiang, et al.)	total (Jiang, et al.)	total (Jiang, et al.)	mRNA (Clark, et al.)	mRNA (Clark, et al.)	mRNA (Clark, et al.)	mRNA (Clark, et al.)	mRNA (Clark, et al.)	total (Jiang, et al.)	total (Jiang, et al.)	total (Jiang, et al.)	mRNA (Clark, et al.)	mRNA (Clark, et al.)	mRNA (Clark, et al.)	mRNA (Clark, et al.)	mRNA (Clark, et al.)	mRNA (Clark, et al.)
BREED																Texel	Texel	TxBF	TxBF	TxBF	TxBF	TxBF	TxBF	Texel	Texel	Texel	TxBF	TxBF	TxBF	TxBF	TxBF	TxBF	Texel	Texel	Texel	TxBF	TxBF	TxBF	TxBF	TxBF	Texel	Texel	Texel	TxBF	TxBF	TxBF	TxBF	TxBF	TxBF
A1BG	ENSOARG00000003842	14:62547954-62551622:-1	protein-coding	alpha-1-B glycoprotein	detected at high to low expression in 281 of 504 tissues	high to low	tissue enhanced (liver (TxBF adult female), replicate 1, liver (TxBF adult female), replicate 2, liver (TxBF adult female), replicate 3, liver (TxBF adult male), replicate 1, liver (TxBF adult male), replicate 2, liver (TxBF adult male), replicate 3, liver (Texel adult female), replicate 1, liver (Texel adult male), replicate 1, liver 100 (TxBF embryo female), replicate 1, liver 100 (TxBF embryo …	liver (Texel adult female), replicate 1 (10.476)	none	none	0.990	15.281	protein binding (GO:0005515)	unknown	blood microparticle (GO:0072562) | extracellular space (GO:0005615) | extracellular region (GO:0005576) | extracellular exosome (GO:0070062)	1.439	0.876	20.186	13.314	14.139	23.131	12.476	17.326	1.387	3.083	1.510	0.894	0.671	0.431	0.982	1.049	0.837	1.660	0.912	0.794	5.149	4.301	8.110	2.653	5.643	0.626	0.526	0.507	2.970	1.154	3.009	1.493	4.301	1.922
A1CF	ENSOARG00000013695	22:8256240-8318071:+1	protein-coding	APOBEC1 complementation factor	detected at high to low expression in 133 of 504 tissues	high to low	tissue enhanced (liver (TxBF adult female), replicate 1, liver (TxBF adult female), replicate 2, liver (TxBF adult female), replicate 3, liver (TxBF adult male), replicate 1, liver (TxBF adult male), replicate 2, liver (TxBF adult male), replicate 3, liver (Texel adult female), replicate 1, liver (Texel adult male), replicate 1)	liver (TxBF adult female), replicate 1 (7.665)	none	none	0.978	130.223	protein binding (GO:0005515) | nucleic acid binding (GO:0003676) | nucleotide binding (GO:0000166)	mRNA modification (GO:0016556) | mRNA localization resulting in posttranscriptional regulation of gene expression (GO:0010609) | cytidine to uridine editing (GO:0016554)	nucleus (GO:0005634) | cytoplasm (GO:0005737)	0.022	0.040	0.000	0.174	0.000	0.042	0.053	0.061	0.042	0.000	0.032	0.035	0.000	5.418	0.023	0.013	0.015	0.083	0.016	0.053	0.020	0.000	0.000	0.000	0.000	0.010	0.014	0.000	0.033	0.000	0.036	0.033	0.000	0.000
A2M	ENSOARG00000000950	3:205464543-205535076:+1	protein-coding	alpha-2-macroglobulin	detected at high to low expression in 486 of 504 tissues	high to low	tissue enhanced (abomasum (TxBF adult male), replicate 1, liver (TxBF adult female), replicate 1, liver (TxBF adult female), replicate 3, liver (TxBF adult male), replicate 2, liver (TxBF adult male), replicate 3, liver (Texel adult female), replicate 1, placenta + membranes (Texel adult female), replicate 1, pylorus (TxBF adult male), replicate 1, reticulum (TxBF adult female), replicate 1, reti…	liver (Texel adult female), replicate 1 (2.469)	none	none	0.970	4.152	interleukin-1 binding (GO:0019966) | protein binding (GO:0005515) | endopeptidase inhibitor activity (GO:0004866) | receptor binding (GO:0005102) | enzyme binding (GO:0019899) | interleukin-8 binding (GO:0019959) | calcium-dependent protein binding (GO:0048306) | tumor necrosis factor binding (GO:0043120) | serine-type endopeptidase inhibitor activity (GO:0004867) | growth factor binding (GO:0019…	negative regulation of endopeptidase activity (GO:0010951) | stem cell differentiation (GO:0048863) | negative regulation of complement activation, lectin pathway (GO:0001869)	blood microparticle (GO:0072562) | extracellular space (GO:0005615) | extracellular exosome (GO:0070062) | extracellular region (GO:0005576)	1.819	1.877	2.763	1.835	1.697	2.225	1.867	1.746	2.454	2.558	1.856	6.274	3.920	1.188	4.596	4.959	3.510	7.504	6.016	10.452	1.414	2.629	7.274	6.301	2.901	5.428	4.309	1.564	55.958	67.810	120.275	82.294	16.692	5.637
A2ML1	ENSOARG00000001682	3:205801838-205853818:-1	protein-coding	alpha-2-macroglobulin like 1	detected at high to low expression in 122 of 504 tissues	high to low	tissue enhanced (omasum (TxBF adult male), replicate 3, reticulum (TxBF adult male), replicate 1)	reticulum (TxBF adult male), replicate 1 (10.001)	none	none	0.965	819.194	peptidase inhibitor activity (GO:0030414) | endopeptidase inhibitor activity (GO:0004866)	regulation of endopeptidase activity (GO:0052548) | negative regulation of endopeptidase activity (GO:0010951)	extracellular space (GO:0005615) | extracellular exosome (GO:0070062) | extracellular region (GO:0005576)	0.517	0.710	0.419	0.709	0.661	0.553	0.706	0.487	2.966	0.640	0.669	0.487	0.543	0.984	0.373	0.412	0.370	0.443	0.552	4.232	0.156	0.115	0.031	0.189	0.210	0.178	0.027	0.165	0.253	0.283	0.316	0.275	0.341	0.427
A4GALT	ENSOARG00000019031	3:217563950-217565264:-1	protein-coding	alpha 1,4-galactosyltransferase	detected at high to low expression in 331 of 504 tissues	high to low	tissue enhanced (ovary (TxBF adult female), replicate 1, ovary (TxBF adult female), replicate 3, ovary 23 (TxBF adult female), replicate 2, thyroid (TxBF adult female), replicate 1, thyroid (TxBF adult female), replicate 2, thyroid (TxBF adult female), replicate 3, thyroid (TxBF adult male), replicate 2, thyroid (TxBF adult male), replicate 3)	thyroid (TxBF adult female), replicate 2 (4.911)	none	none	0.947	3.024	galactosyltransferase activity (GO:0008378) | toxic substance binding (GO:0015643) | lactosylceramide 4-alpha-galactosyltransferase activity (GO:0050512)	plasma membrane organization (GO:0007009) | globoside biosynthetic process (GO:0001576)	membrane (GO:0016020) | extracellular exosome (GO:0070062)	0.115	0.522	1.208	0.510	0.737	0.597	0.203	0.326	0.000	0.000	0.000	0.529	0.324	1.210	0.457	0.564	0.532	0.527	0.522	1.101	2.602	4.243	1.429	1.637	1.650	7.042	1.935	2.046	3.662	6.681	3.857	3.028	3.465	6.750
A4GNT	ENSOARG00000007627	1:249075546-249080272:+1	protein-coding	alpha-1,4-N-acetylglucosaminyltransferase	detected at high to low expression in 106 of 504 tissues	high to low	mixed expression	colon spiral (TxBF adult male), replicate 3 (7.631)	none	none	0.953	158.212	acetylglucosaminyltransferase activity (GO:0008375)	glycoprotein biosynthetic process (GO:0009101) | negative regulation of epithelial cell proliferation (GO:0050680) | protein O-linked glycosylation (GO:0006493)	unknown	0.000	0.376	0.000	0.074	0.118	0.090	0.113	0.000	0.000	0.000	0.451	0.118	0.000	0.489	0.242	0.236	0.137	0.475	0.470	1.137	0.000	0.000	0.300	0.084	0.000	0.000	0.000	0.275	0.000	0.000	0.000	0.142	0.000	0.000
AAAS	ENSOARG00000016526	3:133035506-133049482:+1	protein-coding	aladin WD repeat nucleoporin	detected at high to low expression in 504 of 504 tissues	high to low	detected in all	brain 35 (TxBF embryo female), replicate 2 (1.642)	none	none	0.756	1.149	protein binding (GO:0005515)	fertilization (GO:0009566) | learning (GO:0007612) | nucleocytoplasmic transport (GO:0006913)	centrosome (GO:0005813) | nuclear pore (GO:0005643) | nucleus (GO:0005634) | cytoplasm (GO:0005737) | membrane (GO:0016020) | nucleoplasm (GO:0005654) | nuclear membrane (GO:0031965)	11.480	11.466	18.347	15.293	19.176	20.980	20.301	18.896	13.133	16.171	12.171	14.904	15.159	13.601	13.791	18.277	14.267	12.732	9.514	11.186	10.328	13.987	9.596	8.307	11.696	7.856	6.644	6.887	10.011	12.854	10.385	11.320	11.917	14.660
AACS	ENSOARG00000017489	17:50317822-50370677:-1	protein-coding	acetoacetyl-CoA synthetase	detected at high to low expression in 498 of 504 tissues	high to low	tissue enhanced (adrenal gland (Texel lamb/6-10 months female), replicate 1, adrenal gland cortex (TxBF adult female), replicate 2, adrenal gland cortex (TxBF adult female), replicate 3, adrenal gland medulla (TxBF adult female), replicate 3)	adrenal gland cortex (TxBF adult female), replicate 3 (1.919)	none	none	0.846	1.270	protein binding (GO:0005515) | acetoacetate-CoA ligase activity (GO:0030729) | catalytic activity (GO:0003824)	metabolic process (GO:0008152) | lipid metabolic process (GO:0006629)	unknown	16.211	12.413	18.444	17.879	14.358	16.919	18.014	13.869	11.903	13.914	15.325	14.337	14.605	10.568	14.774	15.800	16.160	18.840	17.014	16.919	13.538	15.379	16.590	16.058	18.194	16.028	11.153	12.210	9.966	10.496	9.147	9.806	11.138	13.157
AADAC/ENSOARG:03776 (assigned to ENSOARG00000003776 [confidence: 1])	ENSOARG00000003776	1:234199476-234215777:-1	protein-coding	.	detected at high to low expression in 135 of 504 tissues	high to low	tissue enhanced (liver (TxBF adult male), replicate 1, liver (TxBF adult male), replicate 3)	liver (TxBF adult male), replicate 3 (6.199)	none	none	0.954	1588.061	carboxylic ester hydrolase activity (GO:0052689) | hydrolase activity (GO:0016787)	metabolic process (GO:0008152)	integral component of membrane (GO:0016021)	0.000	0.000	0.000	0.000	0.000	0.000	0.000	0.000	0.000	0.000	0.000	0.000	0.000	70.937	0.000	0.000	0.000	0.000	0.000	0.000	0.000	0.000	0.000	0.158	0.000	0.389	0.000	0.000	0.000	0.000	0.000	0.000	0.000	0.092
AADAC/ENSOARG:03815	ENSOARG00000003815	1:234266541-234289075:-1	protein-coding	arylacetamide deacetylase	detected at high to low expression in 395 of 504 tissues	high to low	tissue enhanced (caruncle (TxBF adult female), replicate 1, colon (Texel adult female), replicate 1, fallopian tube (TxBF adult female), replicate 1, ileum (TxBF adult female), replicate 2, ileum (TxBF adult female), replicate 3, lung (Texel adult female), replicate 1, omentum (Texel adult female), replicate 1, omentum (Texel adult male), replicate 1, omentum (Texel lamb/6-10 months female), repl…	rectum (Texel lamb/6-10 months female), replicate 1 (2.902)	none	none	0.909	2.433	deacetylase activity (GO:0019213) | carboxylic ester hydrolase activity (GO:0052689) | hydrolase activity (GO:0016787) | triglyceride lipase activity (GO:0004806) | serine hydrolase activity (GO:0017171)	positive regulation of triglyceride catabolic process (GO:0010898) | metabolic process (GO:0008152)	integral component of membrane (GO:0016021) | endoplasmic reticulum membrane (GO:0005789)	1.492	0.629	0.684	0.767	0.617	1.930	0.074	0.406	0.366	0.754	0.753	4.081	2.170	6.985	2.844	4.852	3.624	21.384	5.738	7.219	0.662	1.237	1.295	2.016	0.794	5.298	2.188	0.868	17.575	14.329	20.220	9.993	16.182	17.699
AADACL3	ENSOARG00000011723	12:52797580-52808130:-1	protein-coding	arylacetamide deacetylase like 3	detected at high to low expression in 501 of 504 tissues	high to low	tissue enhanced (epididymis (TxBF adult male), replicate 1, epididymis (TxBF adult male), replicate 2, epididymis (TxBF adult male), replicate 3, epididymis (Texel adult male), replicate 1, testes (TxBF adult male), replicate 3)	epididymis (Texel adult male), replicate 1 (3.085)	none	none	0.961	1.333	carboxylic ester hydrolase activity (GO:0052689) | hydrolase activity (GO:0016787)	metabolic process (GO:0008152)	integral component of membrane (GO:0016021)	6.886	7.193	7.677	9.095	7.326	8.066	7.639	7.044	4.403	5.917	6.449	7.989	7.846	5.682	7.560	8.050	8.628	7.038	5.992	5.235	9.617	8.930	8.538	7.237	7.514	7.391	6.786	7.700	6.452	7.287	6.347	6.774	7.288	7.522
AAED1	ENSOARG00000008415	2:29336823-29350494:+1	protein-coding	AhpC/TSA antioxidant enzyme domain containing 1	detected at high to low expression in 502 of 504 tissues	high to low	mixed expression	reticulum (TxBF adult female), replicate 2 (1.606)	none	none	0.756	1.158	antioxidant activity (GO:0016209) | oxidoreductase activity (GO:0016491)	oxidation-reduction process (GO:0055114)	unknown	8.946	16.582	19.522	23.860	19.566	19.738	14.269	19.374	11.010	15.091	18.507	16.112	17.069	22.691	14.405	13.545	18.353	8.356	18.636	20.998	14.142	15.181	16.239	11.902	14.934	13.322	11.324	16.424	40.410	41.915	54.518	36.276	39.528	35.205
AAGAB	ENSOARG00000018291	7:13809656-13881272:-1	protein-coding	alpha- and gamma-adaptin binding protein	detected at high to low expression in 503 of 504 tissues	high to low	tissue enhanced (thyroid (Texel adult male), replicate 1)	thyroid (Texel adult male), replicate 1 (1.595)	none	none	0.812	1.235	protein binding (GO:0005515)	unknown	cytoplasm (GO:0005737) | nucleoplasm (GO:0005654)	39.101	37.822	47.802	44.685	40.165	41.166	36.568	46.405	53.821	47.318	41.133	38.441	36.884	27.642	42.286	39.706	42.186	40.722	35.957	32.198	32.784	36.620	27.991	26.277	30.949	37.249	41.145	40.162	13.016	14.274	11.784	9.586	16.027	13.466
AAK1	ENSOARG00000019784	3:38594968-38747433:+1	protein-coding	AP2 associated kinase 1	detected at high to low expression in 431 of 504 tissues	high to low	tissue enhanced (blastocyst first pool (TxBF blastocyst unknown sex), replicate 1, blastocyst second pool (TxBF blastocyst unknown sex), replicate 1, blastocyst third pool (TxBF blastocyst unknown sex), replicate 1, cerebellum (TxBF adult female), replicate 1, cerebellum (TxBF adult female), replicate 3, cerebellum (TxBF adult male), replicate 1, cerebellum (Texel adult female), replicate 1, cere…	blastocyst third pool (TxBF blastocyst unknown sex), replicate 1 (3.433)	none	none	0.917	3.223	ATP binding (GO:0005524) | protein binding (GO:0005515) | protein tyrosine kinase activity (GO:0004713) | transferase activity, transferring phosphorus-containing groups (GO:0016772) | AP-2 adaptor complex binding (GO:0035612) | protein kinase activity (GO:0004672) | Notch binding (GO:0005112)	positive regulation of Notch signaling pathway (GO:0045747) | regulation of clathrin-mediated endocytosis (GO:2000369) | protein phosphorylation (GO:0006468) | protein stabilization (GO:0050821) | regulation of protein localization (GO:0032880)	unknown	14.839	11.618	47.012	45.183	47.490	47.154	35.001	43.269	10.941	17.930	11.884	9.159	9.193	6.491	9.207	11.168	7.395	18.084	8.105	9.460	5.212	3.112	5.919	4.415	2.689	6.401	5.085	5.644	1.542	1.084	1.531	1.019	1.893	1.483
AAMDC	ENSOARG00000006824	21:17543520-17565432:-1	protein-coding	adipogenesis associated Mth938 domain containing	detected at high to medium expression in 504 of 504 tissues	high to medium	detected in all, tissue enhanced (kidney cortex (TxBF adult male), replicate 2, skeletal muscle longitudinal dorsal (Texel adult female), replicate 1)	skeletal muscle longitudinal dorsal (Texel adult female), replicate 1 (1.398)	none	none	0.805	1.148	protein binding (GO:0005515)	unknown	unknown	59.593	75.945	114.241	103.633	118.384	80.813	111.767	103.897	87.599	93.393	118.648	50.303	52.028	64.727	55.807	48.374	34.792	99.563	108.270	129.812	93.049	136.978	104.569	115.669	110.083	118.366	158.504	153.155	112.094	138.716	130.848	143.616	110.819	141.343
AAMP	ENSOARG00000019500	2:219280564-219285647:-1	protein-coding	angio associated migratory cell protein	detected at high to low expression in 504 of 504 tissues	high to low	detected in all	fallopian tube (TxBF adult female), replicate 2 (1.194)	none	none	0.490	1.035	protein binding (GO:0005515)	unknown	unknown	39.071	44.498	67.160	62.239	70.331	69.027	69.435	67.823	64.330	65.381	59.412	58.283	52.544	60.914	54.951	66.169	54.596	50.103	57.106	56.950	43.901	50.064	45.501	39.671	49.823	43.450	41.806	40.778	50.509	49.781	38.644	48.442	57.871	54.607
AANAT	ENSOARG00000007161	11:54294033-54295283:-1	protein-coding	serotonin N-acetyltransferase	detected at medium to low expression in 34 of 504 tissues	medium to low	tissue enhanced (pituitary gland (TxBF adult male), replicate 1)	pituitary gland (TxBF adult male), replicate 1 (4.209)	none	none	0.985	6.883	N-acetyltransferase activity (GO:0008080)	metabolic process (GO:0008152)	unknown	0.348	0.760	0.000	0.000	0.000	0.000	0.000	0.000	0.000	0.458	0.000	0.088	0.065	0.085	0.030	0.061	0.047	0.000	0.941	0.104	4.447	3.243	18.495	4.745	2.742	1.466	0.113	1.417	0.517	0.359	0.000	0.000	0.615	0.000
AAR2	ENSOARG00000015597	13:64929666-64945564:+1	protein-coding	AAR2 splicing factor homolog	detected at medium to low expression in 499 of 504 tissues	medium to low	mixed expression	ovary 100 (TxBF embryo female), replicate 2 (1.598)	none	none	0.658	1.001	unknown	unknown	unknown	5.318	4.701	11.882	11.063	11.511	12.235	10.518	12.659	10.520	10.601	9.571	7.923	6.355	13.699	5.594	6.729	5.567	7.750	7.707	8.552	7.276	8.676	7.479	5.711	7.421	6.946	6.006	4.490	7.892	9.248	7.343	8.405	9.441	8.517
AARD	ENSOARG00000010299	9:60205437-60210026:-1	protein-coding	alanine and arginine rich domain containing protein	detected at high to low expression in 9 of 504 tissues	high to low	mixed expression	testes (TxBF adult male), replicate 2 (7.644)	none	none	0.995	131.160	unknown	unknown	unknown	0.000	0.000	0.000	0.000	0.000	0.000	0.000	0.000	0.000	0.009	0.000	0.000	0.005	0.000	0.001	0.005	0.001	0.000	0.000	0.000	0.000	0.000	0.000	0.000	0.000	0.003	0.000	0.000	0.000	0.000	0.000	0.000	0.000	0.000
AARS	ENSOARG00000005286	14:1177773-1196812:+1	protein-coding	alanyl-tRNA synthetase	detected at high to low expression in 504 of 504 tissues	high to low	detected in all	blastocyst first pool (TxBF blastocyst unknown sex), replicate 1 (1.428)	none	none	0.743	1.157	aminoacyl-tRNA editing activity (GO:0002161) | RNA binding (GO:0003723) | protein binding (GO:0005515) | nucleic acid binding (GO:0003676) | alanine-tRNA ligase activity (GO:0004813) | aminoacyl-tRNA ligase activity (GO:0004812) | nucleotide binding (GO:0000166) | tRNA binding (GO:0000049) | ATP binding (GO:0005524) | ligase activity, forming aminoacyl-tRNA and related compounds (GO:0016876) | me…	cellular response to unfolded protein (GO:0034620) | neuromuscular process controlling balance (GO:0050885) | neuromuscular process (GO:0050905) | tRNA aminoacylation (GO:0043039) | cerebellar Purkinje cell layer development (GO:0021680) | skin development (GO:0043588) | protein folding (GO:0006457) | endoplasmic reticulum unfolded protein response (GO:0030968) | hair follicle development (GO:000…	cytoplasm (GO:0005737) | membrane (GO:0016020) | extracellular exosome (GO:0070062)	47.048	59.557	90.455	82.073	95.872	86.069	95.221	90.478	66.267	75.975	66.793	61.522	55.767	31.828	60.139	73.420	57.061	62.245	59.477	63.692	32.101	35.529	29.159	33.016	34.018	22.832	25.588	22.123	27.018	33.535	30.140	31.135	29.788	36.445
AARS2	ENSOARG00000009761	20:17878009-17889810:-1	protein-coding	alanyl-tRNA synthetase 2, mitochondrial	detected at medium to low expression in 503 of 504 tissues	medium to low	mixed expression	ovary 100 (TxBF embryo female), replicate 2 (1.518)	none	none	0.568	0.991	ATP binding (GO:0005524) | nucleic acid binding (GO:0003676) | alanine-tRNA ligase activity (GO:0004813) | ligase activity, forming aminoacyl-tRNA and related compounds (GO:0016876) | nucleotide binding (GO:0000166)	mitochondrial respiratory chain complex assembly (GO:0033108) | alanyl-tRNA aminoacylation (GO:0006419) | tRNA aminoacylation (GO:0043039) | mitochondrial alanyl-tRNA aminoacylation (GO:0070143)	cytoplasm (GO:0005737) | mitochondrion (GO:0005739)	6.704	5.368	11.228	9.442	12.212	12.032	11.654	9.642	6.725	10.683	8.201	6.944	5.759	11.441	5.908	7.759	5.460	6.751	6.290	6.405	7.351	9.067	8.492	6.125	6.980	7.273	4.965	6.291	5.268	5.286	5.735	6.555	6.847	6.249
AASDH	ENSOARG00000003597	6:71762894-71788566:-1	protein-coding	aminoadipate-semialdehyde dehydrogenase	detected at medium to low expression in 504 of 504 tissues	medium to low	detected in all	thymus (TxBF adult male), replicate 3 (1.663)	none	none	0.727	1.201	catalytic activity (GO:0003824)	metabolic process (GO:0008152) | beta-alanine metabolic process (GO:0019482) | amino acid activation for nonribosomal peptide biosynthetic process (GO:0043041)	unknown	8.730	8.952	9.751	12.255	11.340	11.086	11.476	14.382	10.490	9.619	10.283	11.018	9.968	10.253	11.967	9.854	12.709	6.141	8.770	9.346	8.788	7.720	9.460	7.736	9.739	10.278	9.418	9.561	6.717	6.908	9.208	6.087	8.248	7.186
AASDHPPT	ENSOARG00000002602	15:1112436-1137781:-1	protein-coding	aminoadipate-semialdehyde dehydrogenase-phosphopantetheinyl transferase	detected at high to low expression in 504 of 504 tissues	high to low	detected in all	hippocampus (TxBF adult male), replicate 3 (1.401)	none	none	0.758	1.096	protein binding (GO:0005515) | magnesium ion binding (GO:0000287) | holo-[acyl-carrier-protein] synthase activity (GO:0008897)	metabolic process (GO:0008152)	extracellular exosome (GO:0070062)	85.467	97.245	79.756	85.762	78.081	81.781	66.976	93.440	61.636	45.417	67.482	109.991	121.816	38.694	110.544	103.518	125.703	71.079	70.061	56.434	43.970	46.810	46.386	47.019	47.228	40.071	35.845	42.269	28.160	30.672	30.770	28.804	30.428	27.553
AASS	ENSOARG00000018580	4:86524777-86606070:-1	protein-coding	aminoadipate-semialdehyde synthase	detected at high to low expression in 456 of 504 tissues	high to low	tissue enhanced (blastocyst first pool (TxBF blastocyst unknown sex), replicate 1, blastocyst second pool (TxBF blastocyst unknown sex), replicate 1, blastocyst third pool (TxBF blastocyst unknown sex), replicate 1, hippocampus (TxBF adult female), replicate 3, left ventricle (TxBF adult male), replicate 1, reticulum (TxBF adult female), replicate 2, skin side (Texel adult female), replicate 1)	blastocyst second pool (TxBF blastocyst unknown sex), replicate 1 (2.737)	none	none	0.903	2.258	saccharopine dehydrogenase (NAD+, L-glutamate-forming) activity (GO:0047131) | saccharopine dehydrogenase (NADP+, L-lysine-forming) activity (GO:0047130) | oxidoreductase activity (GO:0016491)	L-lysine catabolic process (GO:0019477) | oxidation-reduction process (GO:0055114)	mitochondrion (GO:0005739) | intracellular membrane-bounded organelle (GO:0043231)	2.403	2.707	2.122	1.773	1.955	2.148	1.607	1.549	2.951	2.195	2.120	4.755	3.698	14.315	3.437	3.091	3.542	2.828	4.519	4.818	2.857	2.973	2.974	3.045	2.517	3.579	4.399	4.029	8.354	8.348	8.474	9.631	7.910	8.379
AATF	ENSOARG00000000176	11:12886982-12998104:+1	protein-coding	apoptosis antagonizing transcription factor	detected at high to low expression in 504 of 504 tissues	high to low	detected in all, tissue enhanced (blastocyst first pool (TxBF blastocyst unknown sex), replicate 1, blastocyst second pool (TxBF blastocyst unknown sex), replicate 1, blastocyst third pool (TxBF blastocyst unknown sex), replicate 1)	blastocyst first pool (TxBF blastocyst unknown sex), replicate 1 (1.796)	none	none	0.844	1.043	protein binding (GO:0005515) | poly(A) RNA binding (GO:0044822) | leucine zipper domain binding (GO:0043522)	negative regulation of superoxide anion generation (GO:0032929) | negative regulation of apoptotic process (GO:0043066) | negative regulation of amyloid precursor protein biosynthetic process (GO:0042985) | cell adhesion (GO:0007155) | embryonic cleavage (GO:0040016) | positive regulation of transcription from RNA polymerase II promoter (GO:0045944) | ribosome biogenesis (GO:0042254) | negative r…	centrosome (GO:0005813) | nucleus (GO:0005634) | focal adhesion (GO:0005925) | cytoplasm (GO:0005737) | nucleolus (GO:0005730)	6.931	9.189	22.206	21.535	22.519	23.342	24.431	22.627	26.078	17.812	22.853	7.963	6.931	16.345	9.047	9.306	6.605	12.646	12.910	11.395	6.307	6.673	6.457	7.927	7.583	10.987	13.879	8.651	15.057	16.567	14.487	17.769	14.896	17.163
AATK	ENSOARG00000001758	JH922317.1:7964-22462:-1	protein-coding	apoptosis associated tyrosine kinase	detected at high to low expression in 81 of 504 tissues	high to low	tissue enhanced (kidney medulla (TxBF adult male), replicate 2)	kidney medulla (TxBF adult male), replicate 2 (7.208)	none	none	0.987	6.256	ATP binding (GO:0005524) | protein tyrosine kinase activity (GO:0004713) | transferase activity, transferring phosphorus-containing groups (GO:0016772) | transferase activity (GO:0016740) | protein kinase activity (GO:0004672) | kinase activity (GO:0016301) | nucleotide binding (GO:0000166)	protein phosphorylation (GO:0006468) | phosphorylation (GO:0016310)	unknown	8.054	7.978	36.347	37.541	44.144	44.311	44.252	41.876	8.767	12.383	9.781	22.968	16.332	0.244	13.810	22.550	12.960	11.851	14.967	25.417	11.939	13.347	13.365	11.118	14.385	2.810	2.469	2.540	0.524	0.413	0.504	0.596	0.432	0.508
ABAT	ENSOARG00000005228	24:7601608-7638449:+1	protein-coding	4-aminobutyrate aminotransferase	detected at high to low expression in 218 of 504 tissues	high to low	tissue enhanced (brain stem (Texel adult male), replicate 1, cerebellum (TxBF adult female), replicate 1, cerebellum (TxBF adult female), replicate 2, cerebellum (TxBF adult female), replicate 3, cerebellum (TxBF adult male), replicate 1, cerebellum (TxBF adult male), replicate 2, cerebellum (TxBF adult male), replicate 3, cerebellum (Texel adult female), replicate 1, cerebellum (Texel adult male…	hypothalamus (Texel adult male), replicate 1 (7.114)	none	none	0.953	8.891	4-aminobutyrate transaminase activity (GO:0003867) | protein homodimerization activity (GO:0042803) | pyridoxal phosphate binding (GO:0030170) | transaminase activity (GO:0008483) | catalytic activity (GO:0003824)	gamma-aminobutyric acid metabolic process (GO:0009448) | behavioral response to cocaine (GO:0048148)	4-aminobutyrate transaminase complex (GO:0032144) | mitochondrion (GO:0005739) | extracellular exosome (GO:0070062)	30.791	32.934	123.549	87.801	120.802	91.427	82.225	85.426	36.928	47.106	44.466	37.911	33.407	15.983	31.652	30.318	29.340	58.282	59.468	45.704	6.377	7.472	8.056	7.728	8.704	4.306	3.117	3.534	0.284	0.139	0.180	0.679	0.532	0.359
ABCA1	ENSOARG00000007344	2:18039778-18168466:+1	protein-coding	ATP binding cassette subfamily A member 1	detected at high to low expression in 470 of 504 tissues	high to low	tissue enhanced (alveolar macrophage (Texel adult female), replicate 1, macrophage LPS time course 0 hrs (TxBF adult female), replicate 1, macrophage LPS time course 0 hrs (TxBF adult female), replicate 2, macrophage LPS time course 0 hrs (TxBF adult female), replicate 3, macrophage LPS time course 0 hrs (TxBF adult male), replicate 2, macrophage LPS time course 2 hrs (TxBF adult female), replica…	macrophage LPS time course 0 hrs (TxBF adult female), replicate 1 (2.902)	none	none	0.954	3.496	syntaxin binding (GO:0019905) | protein binding (GO:0005515) | anion transmembrane transporter activity (GO:0008509) | transporter activity (GO:0005215) | receptor binding (GO:0005102) | apolipoprotein binding (GO:0034185) | nucleotide binding (GO:0000166) | phospholipid transporter activity (GO:0005548) | ATP binding (GO:0005524) | apolipoprotein A-I binding (GO:0034186) | apolipoprotein A-I rec…	cholesterol metabolic process (GO:0008203) | high-density lipoprotein particle assembly (GO:0034380) | reverse cholesterol transport (GO:0043691) | interleukin-1 beta secretion (GO:0050702) | phospholipid efflux (GO:0033700) | response to laminar fluid shear stress (GO:0034616) | lipoprotein metabolic process (GO:0042157) | phagocytosis, engulfment (GO:0006911) | cellular response to retinoic aci…	endocytic vesicle (GO:0030139) | integral component of membrane (GO:0016021) | Golgi apparatus (GO:0005794) | phagocytic vesicle (GO:0045335) | plasma membrane (GO:0005886) | intracellular membrane-bounded organelle (GO:0043231) | external side of plasma membrane (GO:0009897) | membrane raft (GO:0045121) | perinuclear region of cytoplasm (GO:0048471) | integral component of plasma membrane (GO:00…	7.095	6.220	26.869	24.229	29.332	25.426	18.779	23.723	9.910	17.460	15.587	11.270	9.511	7.950	13.007	9.507	10.439	10.428	14.059	18.250	4.192	6.345	3.368	3.523	3.281	6.993	6.913	8.129	3.403	3.687	2.891	1.802	2.792	2.856
ABCA10	ENSOARG00000014178	11:60258964-60303112:+1	protein-coding	ATP binding cassette subfamily A member 10	detected at high to low expression in 159 of 504 tissues	high to low	tissue enhanced (liver (TxBF adult female), replicate 1, liver (TxBF adult female), replicate 2, liver (TxBF adult female), replicate 3, liver (TxBF adult male), replicate 1, liver (TxBF adult male), replicate 2, liver (TxBF adult male), replicate 3, liver (Texel adult female), replicate 1, liver (Texel adult male), replicate 1)	liver (TxBF adult male), replicate 1 (7.244)	none	none	0.980	5.589	ATP binding (GO:0005524) | transporter activity (GO:0005215) | ATPase activity (GO:0016887) | nucleotide binding (GO:0000166)	metabolic process (GO:0008152) | transport (GO:0006810)	integral component of membrane (GO:0016021)	0.032	0.029	0.047	0.028	0.090	0.035	0.089	0.136	0.019	0.030	0.015	0.044	0.038	0.047	0.088	0.034	0.125	0.013	0.034	0.021	0.016	0.000	0.029	0.016	0.061	0.002	0.003	0.000	0.923	1.836	1.783	1.329	0.649	0.855
ABCA12	ENSOARG00000019294	2:215939585-216150250:-1	protein-coding	ATP binding cassette subfamily A member 12	detected at high to low expression in 144 of 504 tissues	high to low	mixed expression	caecum (Texel adult male), replicate 1 (5.954)	none	none	0.943	301.902	apolipoprotein A-I receptor binding (GO:0034191) | ATP binding (GO:0005524) | protein binding (GO:0005515) | transporter activity (GO:0005215) | receptor binding (GO:0005102) | ATPase activity (GO:0016887) | nucleotide binding (GO:0000166) | lipid transporter activity (GO:0005319)	establishment of skin barrier (GO:0061436) | phospholipid efflux (GO:0033700) | surfactant homeostasis (GO:0043129) | positive regulation of protein localization to cell surface (GO:2000010) | lipid transport (GO:0006869) | keratinization (GO:0031424) | transport (GO:0006810) | lipid homeostasis (GO:0055088) | secretion by cell (GO:0032940) | ceramide transport (GO:0035627) | metabolic process (G…	integral component of membrane (GO:0016021) | cytosol (GO:0005829) | cytoplasm (GO:0005737) | plasma membrane (GO:0005886) | mitochondrial inner membrane (GO:0005743) | epidermal lamellar body (GO:0097209)	0.032	0.051	0.000	0.000	0.000	0.000	0.000	0.000	0.010	0.000	0.012	0.054	0.038	0.032	0.085	0.013	0.075	0.035	0.012	0.028	0.010	0.010	0.000	0.000	0.000	0.007	0.051	0.007	0.000	0.000	0.000	0.000	0.000	0.000
ABCA13	ENSOARG00000015616	4:7164572-7518084:-1	protein-coding	ATP binding cassette subfamily A member 13	detected at low expression in 8 of 504 tissues	low	mixed expression	tonsil (Texel adult male), replicate 1 (2.632)	none	none	0.979	5.267	ATP binding (GO:0005524) | transporter activity (GO:0005215) | ATPase activity (GO:0016887) | nucleotide binding (GO:0000166)	metabolic process (GO:0008152) | transport (GO:0006810)	integral component of membrane (GO:0016021)	0.025	0.039	0.015	0.005	0.007	0.011	0.021	0.008	0.016	0.009	0.041	0.136	0.128	0.030	0.159	0.041	0.092	0.037	0.109	0.038	0.018	0.034	0.019	0.021	0.014	0.065	0.029	0.075	0.000	0.018	0.000	0.000	0.006	0.000
ABCA2	ENSOARG00000000338	JH921894.1:40046-55878:+1	protein-coding	ATP binding cassette subfamily A member 2	detected at high to low expression in 398 of 504 tissues	high to low	tissue enhanced (brain stem (Texel adult male), replicate 1, cerebellum (TxBF adult female), replicate 1, cerebellum (TxBF adult female), replicate 2, cerebellum (TxBF adult female), replicate 3, cerebellum (TxBF adult male), replicate 1, cerebellum (TxBF adult male), replicate 2, cerebellum (TxBF adult male), replicate 3, cerebellum (Texel adult female), replicate 1, epididymis (TxBF adult male)…	cerebellum (TxBF adult male), replicate 1 (3.946)	none	none	0.936	2.614	ATP binding (GO:0005524) | transporter activity (GO:0005215) | ATPase activity (GO:0016887) | nucleotide binding (GO:0000166)	metabolic process (GO:0008152) | response to steroid hormone (GO:0048545) | transport (GO:0006810) | regulation of transcription from RNA polymerase II promoter (GO:0006357) | cholesterol homeostasis (GO:0042632) | regulation of intracellular cholesterol transport (GO:0032383)	endosome (GO:0005768) | integral component of membrane (GO:0016021) | membrane (GO:0016020) | lysosome (GO:0005764)	31.659	27.350	88.432	85.566	113.689	113.964	107.282	111.896	41.698	107.730	57.331	54.614	39.857	1.770	36.007	58.027	30.573	46.410	71.906	122.260	58.357	76.646	57.338	50.046	71.730	27.462	15.782	20.351	2.900	4.102	3.046	3.276	2.536	2.833
ABCA3/ENSOARG:14682 (assigned to ENSOARG00000014682 [confidence: 1])	ENSOARG00000014682	24:19098694-19358510:+1	protein-coding	.	detected at high to medium expression in 4 of 504 tissues	high to medium	mixed expression	testes (TxBF adult male), replicate 3 (5.980)	none	none	0.995	41.927	ATP binding (GO:0005524) | transporter activity (GO:0005215) | ATPase activity (GO:0016887) | nucleotide binding (GO:0000166)	metabolic process (GO:0008152) | transport (GO:0006810)	integral component of membrane (GO:0016021)	0.001	0.000	0.000	0.015	0.000	0.000	0.022	0.000	0.000	0.000	0.000	0.001	0.001	0.000	0.001	0.001	0.001	0.000	0.000	0.000	0.009	0.019	0.016	0.000	0.019	0.000	0.000	0.000	0.000	0.000	0.000	0.014	0.000	0.000
ABCA3/ENSOARG:18095	ENSOARG00000018095	24:1787914-1816330:-1	protein-coding	ATP binding cassette subfamily A member 3	detected at high to low expression in 431 of 504 tissues	high to low	tissue enhanced (alveolar macrophage (TxBF adult female), replicate 1, lung (TxBF adult female), replicate 1, lung (TxBF adult female), replicate 2, lung (TxBF adult male), replicate 2, lung (Texel adult female), replicate 1)	lung (TxBF adult female), replicate 1 (2.759)	none	none	0.909	1.540	ATP binding (GO:0005524) | transporter activity (GO:0005215) | ATPase activity (GO:0016887) | nucleotide binding (GO:0000166)	metabolic process (GO:0008152) | transport (GO:0006810)	integral component of membrane (GO:0016021) | alveolar lamellar body (GO:0097208) | extracellular space (GO:0005615) | plasma membrane (GO:0005886) | alveolar lamellar body membrane (GO:0097233)	20.593	17.380	20.412	19.744	23.188	23.337	23.724	21.320	12.275	19.663	12.613	18.464	17.845	80.370	17.312	21.605	18.750	23.117	21.594	14.431	3.793	5.111	3.178	3.038	4.258	3.595	2.042	1.965	3.921	3.595	2.880	2.702	4.561	4.911
ABCA4	ENSOARG00000017114	1:70307340-70456088:-1	protein-coding	ATP binding cassette subfamily A member 4	detected at medium to low expression in 64 of 504 tissues	medium to low	tissue enhanced (lung (Texel adult male), replicate 1)	lung (Texel adult male), replicate 1 (4.125)	none	none	0.964	2.808	phospholipid transporter activity (GO:0005548) | ATP binding (GO:0005524) | phospholipid-translocating ATPase activity (GO:0004012) | ATPase activity, coupled to transmembrane movement of substances (GO:0042626) | transporter activity (GO:0005215) | ATPase activity (GO:0016887) | nucleotide binding (GO:0000166)	metabolic process (GO:0008152) | transport (GO:0006810) | visual perception (GO:0007601) | phospholipid transfer to membrane (GO:0006649) | photoreceptor cell maintenance (GO:0045494) | transmembrane transport (GO:0055085)	photoreceptor outer segment (GO:0001750) | integral component of membrane (GO:0016021) | integral component of plasma membrane (GO:0005887)	0.035	0.057	0.299	0.386	0.226	0.444	0.509	0.264	0.149	0.479	0.450	0.081	0.065	0.598	0.213	0.047	0.123	0.103	0.073	0.717	0.072	0.058	0.037	0.042	0.071	0.029	0.020	0.026	0.393	0.483	0.229	0.311	0.335	0.374
ABCA5	ENSOARG00000013972	11:60194810-60242691:+1	protein-coding	ATP binding cassette subfamily A member 5	detected at high to low expression in 444 of 504 tissues	high to low	tissue enhanced (cerebellum (Texel adult female), replicate 1, cerebellum (Texel adult male), replicate 1, epididymis (Texel adult male), replicate 1, kidney medulla (TxBF adult female), replicate 1, kidney medulla (TxBF adult male), replicate 1, kidney medulla (TxBF adult male), replicate 3, kidney medulla (Texel adult female), replicate 1, kidney medulla (Texel adult male), replicate 1, kidney …	thyroid (Texel adult female), replicate 1 (3.651)	none	none	0.944	2.170	ATP binding (GO:0005524) | transporter activity (GO:0005215) | ATPase activity (GO:0016887) | nucleotide binding (GO:0000166)	metabolic process (GO:0008152) | transport (GO:0006810) | cholesterol efflux (GO:0033344) | negative regulation of macrophage derived foam cell differentiation (GO:0010745) | high-density lipoprotein particle remodeling (GO:0034375)	integral component of membrane (GO:0016021) | late endosome (GO:0005770) | lysosome (GO:0005764)	3.705	3.863	25.803	25.574	24.485	28.103	19.372	30.166	9.833	10.206	10.104	3.629	3.830	4.929	3.777	3.364	3.404	3.811	4.434	4.602	5.964	5.169	7.480	5.554	5.939	4.442	2.871	3.076	2.249	2.113	2.793	1.963	1.569	1.894
ABCA6	ENSOARG00000014385	11:60315569-60375391:+1	protein-coding	ATP binding cassette subfamily A member 6	detected at high to low expression in 415 of 504 tissues	high to low	tissue enhanced (alveolar macrophage (Texel adult female), replicate 1, alveolar macrophage (Texel adult male), replicate 1, liver (TxBF adult female), replicate 1, liver (TxBF adult female), replicate 2, liver (TxBF adult female), replicate 3, liver (TxBF adult male), replicate 1, liver (Texel adult female), replicate 1, liver 100 (TxBF embryo female), replicate 1, liver 100 (TxBF embryo female)…	alveolar macrophage (Texel adult male), replicate 1 (3.260)	none	none	0.935	1.721	ATP binding (GO:0005524) | transporter activity (GO:0005215) | ATPase activity (GO:0016887) | nucleotide binding (GO:0000166)	metabolic process (GO:0008152) | transport (GO:0006810)	integral component of membrane (GO:0016021)	0.388	0.837	6.343	4.881	5.271	6.128	7.534	3.915	2.471	3.548	2.329	2.722	1.201	2.143	1.232	1.505	0.543	2.218	2.033	2.439	0.216	0.233	0.111	0.347	0.082	0.090	0.276	0.131	18.655	19.187	17.290	18.673	14.795	15.538
ABCA7	ENSOARG00000010639	5:40942265-40960281:+1	protein-coding	ATP binding cassette subfamily A member 7	detected at high to low expression in 311 of 504 tissues	high to low	tissue enhanced (cerebellum (TxBF adult female), replicate 1, cerebellum (TxBF adult female), replicate 2, cerebellum (TxBF adult female), replicate 3, cerebellum (TxBF adult male), replicate 1, cerebellum (TxBF adult male), replicate 2, cerebellum (TxBF adult male), replicate 3, cerebellum (Texel adult female), replicate 1, cerebellum (Texel adult male), replicate 1, cerebellum (Texel lamb/6-10 …	cerebellum (TxBF adult male), replicate 2 (6.655)	none	none	0.974	2.977	phospholipid transporter activity (GO:0005548) | ATP binding (GO:0005524) | protein binding (GO:0005515) | apolipoprotein A-I receptor activity (GO:0034188) | transporter activity (GO:0005215) | ATPase activity (GO:0016887) | nucleotide binding (GO:0000166)	high-density lipoprotein particle assembly (GO:0034380) | negative regulation of amyloid precursor protein biosynthetic process (GO:0042985) | peptide cross-linking (GO:0018149) | phospholipid scrambling (GO:0017121) | phospholipid efflux (GO:0033700) | positive regulation of phagocytosis (GO:0050766) | positive regulation of ERK1 and ERK2 cascade (GO:0070374) | phagocytosis (GO:0006909) | positi…	integral component of membrane (GO:0016021) | ruffle membrane (GO:0032587) | Golgi apparatus (GO:0005794) | cell surface (GO:0009986) | cell junction (GO:0030054) | plasma membrane (GO:0005886) | intracellular (GO:0005622) | apical plasma membrane (GO:0016324) | phagocytic cup (GO:0001891)	7.911	5.985	118.917	116.736	143.011	131.296	170.965	137.538	80.820	154.657	86.993	4.424	4.523	22.250	3.997	5.729	3.788	16.009	7.112	10.138	11.099	18.550	12.356	12.842	14.238	19.330	8.095	10.710	1.092	0.588	0.690	0.751	1.309	0.824
ABCA9	ENSOARG00000014704	11:60387154-60435471:+1	protein-coding	ATP binding cassette subfamily A member 9	detected at high to low expression in 211 of 504 tissues	high to low	tissue enhanced (omentum (Texel adult female), replicate 1, omentum (Texel adult male), replicate 1, omentum (Texel lamb/6-10 months female), replicate 1, rectum (Texel lamb/6-10 months female), replicate 1, skin side (Texel adult female), replicate 1)	rectum (Texel lamb/6-10 months female), replicate 1 (7.550)	none	none	0.986	4.139	ATP binding (GO:0005524) | transporter activity (GO:0005215) | ATPase activity (GO:0016887) | nucleotide binding (GO:0000166)	metabolic process (GO:0008152) | transport (GO:0006810)	integral component of membrane (GO:0016021) | mitochondrion (GO:0005739)	0.134	0.186	1.619	1.413	3.002	2.423	2.929	3.530	0.538	0.517	0.351	0.345	0.269	0.334	0.348	0.408	0.262	0.204	0.254	0.359	0.000	0.132	0.067	0.000	0.016	0.002	0.000	0.017	3.647	7.785	7.210	7.858	2.477	4.333
ABCB10	ENSOARG00000003073	25:845686-876867:-1	protein-coding	ATP binding cassette subfamily B member 10	detected at high to low expression in 504 of 504 tissues	high to low	detected in all, tissue enhanced (liver 35 (TxBF embryo female), replicate 1, liver 35 (TxBF embryo female), replicate 2, liver 35 (TxBF embryo male), replicate 1)	liver 35 (TxBF embryo female), replicate 1 (1.694)	none	none	0.853	1.092	ATP binding (GO:0005524) | protein binding (GO:0005515) | protein homodimerization activity (GO:0042803) | ATPase activity, coupled to transmembrane movement of substances (GO:0042626) | ATPase activity (GO:0016887) | nucleotide binding (GO:0000166)	metabolic process (GO:0008152) | transport (GO:0006810) | transmembrane transport (GO:0055085)	integral component of membrane (GO:0016021) | integral component of mitochondrial membrane (GO:0032592) | mitochondrion (GO:0005739) | mitochondrial inner membrane (GO:0005743)	13.031	12.525	25.840	31.282	37.606	26.194	26.591	24.187	19.536	24.641	24.461	13.292	13.427	34.107	13.673	16.422	13.309	12.733	13.546	11.753	11.657	13.976	11.776	11.455	11.627	14.589	10.466	12.835	10.930	11.044	9.303	10.103	14.279	12.978
ABCB11	ENSOARG00000004000	2:139245027-139331632:+1	protein-coding	ATP binding cassette subfamily B member 11	detected at high to low expression in 50 of 504 tissues	high to low	tissue enhanced (liver (TxBF adult male), replicate 1, liver (TxBF adult male), replicate 2, liver (TxBF adult male), replicate 3, liver (Texel adult male), replicate 1)	liver (Texel adult male), replicate 1 (8.564)	none	none	0.987	75.414	ATP binding (GO:0005524) | ATPase activity, coupled to transmembrane movement of substances (GO:0042626) | ATPase activity (GO:0016887) | nucleotide binding (GO:0000166)	metabolic process (GO:0008152) | transport (GO:0006810) | bile acid and bile salt transport (GO:0015721) | transmembrane transport (GO:0055085)	integral component of membrane (GO:0016021) | apical part of cell (GO:0045177) | intercellular canaliculus (GO:0046581) | membrane (GO:0016020) | extracellular exosome (GO:0070062)	0.000	0.014	0.057	0.017	0.054	0.000	0.052	0.045	0.003	0.000	0.004	0.021	0.008	0.006	0.010	0.011	0.003	0.012	0.012	0.030	0.000	0.000	0.000	0.000	0.000	0.003	0.000	0.000	0.049	0.053	0.129	0.114	0.117	0.046
ABCB5	ENSOARG00000010168	4:29389072-29505098:+1	protein-coding	ATP binding cassette subfamily B member 5	detected at high to low expression in 17 of 504 tissues	high to low	tissue enhanced (epididymis (Texel adult male), replicate 1)	epididymis (Texel adult male), replicate 1 (7.705)	none	none	0.995	139.374	ATP binding (GO:0005524) | efflux transmembrane transporter activity (GO:0015562) | ATPase activity, coupled to transmembrane movement of substances (GO:0042626) | ATPase activity (GO:0016887) | nucleotide binding (GO:0000166)	metabolic process (GO:0008152) | transport (GO:0006810) | regulation of membrane potential (GO:0042391) | compound eye corneal lens development (GO:0048058) | transmembrane transport (GO:0055085)	integral component of membrane (GO:0016021) | integral component of plasma membrane (GO:0005887)	0.088	0.115	0.061	0.000	0.028	0.023	0.000	0.000	0.000	0.000	0.000	0.076	0.000	1.710	0.027	0.035	0.044	0.000	0.000	0.035	0.011	0.136	0.039	0.020	0.023	0.456	0.191	0.413	0.000	0.000	0.000	0.067	0.000	0.000
ABCB6	ENSOARG00000019920	2:220138334-220145889:-1	protein-coding	ATP binding cassette subfamily B member 6 (Langereis blood group)	detected at high to low expression in 504 of 504 tissues	high to low	detected in all, tissue enhanced (colon large (TxBF lamb/newborn female), replicate 1, liver 35 (TxBF embryo female), replicate 1)	colon large (TxBF lamb/newborn female), replicate 1 (1.751)	none	none	0.811	1.425	ATP binding (GO:0005524) | heme binding (GO:0020037) | heme-transporting ATPase activity (GO:0015439) | efflux transmembrane transporter activity (GO:0015562) | ATPase activity, coupled to transmembrane movement of substances (GO:0042626) | ATPase activity (GO:0016887) | nucleotide binding (GO:0000166)	porphyrin-containing compound biosynthetic process (GO:0006779) | transport (GO:0006810) | skin development (GO:0043588) | heme transport (GO:0015886) | brain development (GO:0007420) | transmembrane transport (GO:0055085)	integral component of membrane (GO:0016021) | Golgi apparatus (GO:0005794) | integral component of mitochondrial outer membrane (GO:0031307) | plasma membrane (GO:0005886) | endoplasmic reticulum (GO:0005783) | extracellular exosome (GO:0070062) | endosome (GO:0005768) | mitochondrial envelope (GO:0005740) | mitochondrial outer membrane (GO:0005741) | mitochondrion (GO:0005739)	14.360	17.786	22.233	19.483	26.161	21.158	23.035	18.633	21.233	25.968	23.974	23.453	19.196	25.916	21.748	23.726	20.371	23.136	23.086	25.417	10.199	11.767	11.144	8.140	10.615	13.049	10.866	11.201	11.808	16.275	9.799	11.983	12.902	16.765
ABCB7	ENSOARG00000018170	X:63633082-63790461:-1	protein-coding	ATP binding cassette subfamily B member 7	detected at high to low expression in 504 of 504 tissues	high to low	detected in all	blastocyst second pool (TxBF blastocyst unknown sex), replicate 1 (1.409)	none	none	0.669	1.029	ATP binding (GO:0005524) | ATPase activity, coupled to transmembrane movement of substances (GO:0042626) | ATPase activity (GO:0016887) | nucleotide binding (GO:0000166)	metabolic process (GO:0008152) | transport (GO:0006810) | cellular iron ion homeostasis (GO:0006879) | transmembrane transport (GO:0055085)	integral component of membrane (GO:0016021) | mitochondrion (GO:0005739) | mitochondrial inner membrane (GO:0005743)	15.377	15.934	17.598	17.605	17.899	17.586	15.790	17.983	18.741	22.683	24.981	19.815	17.022	24.170	19.884	16.554	20.070	16.343	16.908	21.516	8.602	9.298	8.592	7.373	7.805	14.771	12.529	14.350	8.347	10.102	9.948	9.305	10.805	11.270
ABCB8	ENSOARG00000002397	4:113001972-113017373:+1	protein-coding	ATP binding cassette subfamily B member 8	detected at medium to low expression in 497 of 504 tissues	medium to low	mixed expression	cerebellum (TxBF adult male), replicate 1 (1.470)	none	none	0.594	1.082	ATP binding (GO:0005524) | ATPase activity, coupled to transmembrane movement of substances (GO:0042626) | ATPase activity (GO:0016887) | nucleotide binding (GO:0000166)	metabolic process (GO:0008152) | transport (GO:0006810) | transmembrane transport (GO:0055085)	integral component of membrane (GO:0016021) | nucleus (GO:0005634) | nucleolus (GO:0005730) | mitochondrion (GO:0005739)	12.759	12.440	21.642	20.264	22.785	25.489	22.102	23.347	14.148	22.368	15.861	13.860	12.754	20.307	11.511	17.739	11.398	12.042	8.649	11.990	17.576	19.233	18.956	14.004	19.576	15.045	9.217	11.230	9.422	8.074	6.899	7.660	11.466	12.051
ABCB9	ENSOARG00000007293	17:52168248-52191479:+1	protein-coding	ATP binding cassette subfamily B member 9	detected at medium to low expression in 373 of 504 tissues	medium to low	tissue enhanced (cerebellum (TxBF adult female), replicate 1, cerebellum (TxBF adult female), replicate 3, cerebellum (TxBF adult male), replicate 1, cerebellum (TxBF adult male), replicate 2)	cerebellum (TxBF adult male), replicate 1 (3.909)	none	none	0.880	1.457	ATP binding (GO:0005524) | protein binding (GO:0005515) | protein homodimerization activity (GO:0042803) | ATPase activity, coupled to transmembrane movement of substances (GO:0042626) | substrate-specific transmembrane transporter activity (GO:0022891) | ATPase activity (GO:0016887) | nucleotide binding (GO:0000166) | peptide-transporting ATPase activity (GO:0015440)	metabolic process (GO:0008152) | peptide transport (GO:0015833) | transport (GO:0006810) | transmembrane transport (GO:0055085)	integral component of membrane (GO:0016021) | lysosomal membrane (GO:0005765) | integral component of endoplasmic reticulum membrane (GO:0030176) | lysosome (GO:0005764)	8.789	9.952	20.502	17.612	20.495	24.715	20.840	19.399	13.134	19.395	13.024	6.497	6.880	4.206	7.018	9.080	6.237	8.655	5.084	6.480	7.529	9.914	11.152	6.808	6.333	6.498	4.327	5.733	1.403	1.437	1.120	1.005	1.157	0.983
ABCC11	ENSOARG00000016747	14:16109316-16189218:-1	protein-coding	ATP binding cassette subfamily C member 11	detected at high to low expression in 62 of 504 tissues	high to low	tissue enhanced (mammary gland (TxBF adult female), replicate 1, mammary gland (TxBF adult female), replicate 3)	mammary gland (TxBF adult female), replicate 1 (5.646)	none	none	0.984	44.727	purine nucleotide transmembrane transporter activity (GO:0015216) | ATP binding (GO:0005524) | organic anion transmembrane transporter activity (GO:0008514) | ATPase activity, coupled to transmembrane movement of substances (GO:0042626) | ATPase activity (GO:0016887) | nucleotide binding (GO:0000166)	purine nucleotide transport (GO:0015865) | metabolic process (GO:0008152) | organic anion transport (GO:0015711) | transport (GO:0006810) | transmembrane transport (GO:0055085)	integral component of membrane (GO:0016021) | integral component of plasma membrane (GO:0005887) | extracellular exosome (GO:0070062)	0.000	0.031	0.024	0.015	0.000	0.036	0.024	0.052	0.032	0.000	0.109	0.019	0.000	1.325	0.010	0.000	0.034	0.112	0.000	0.031	0.009	0.000	0.015	0.018	0.000	0.000	0.000	0.000	0.000	0.016	0.031	0.015	0.009	0.041
ABCC12	ENSOARG00000016624	14:16007907-16099048:-1	protein-coding	ATP binding cassette subfamily C member 12	detected at medium expression in 4 of 504 tissues	medium	mixed expression	testes (TxBF adult male), replicate 2 (3.948)	none	none	0.995	11.461	ATP binding (GO:0005524) | ATPase activity, coupled to transmembrane movement of substances (GO:0042626) | ATPase activity (GO:0016887) | nucleotide binding (GO:0000166)	metabolic process (GO:0008152) | transport (GO:0006810) | transmembrane transport (GO:0055085)	integral component of membrane (GO:0016021) | mitochondrion (GO:0005739)	0.009	0.008	0.305	0.273	0.374	0.382	0.453	0.393	0.010	0.022	0.007	0.002	0.001	0.000	0.005	0.000	0.004	0.007	0.002	0.001	0.000	0.022	0.000	0.039	0.026	0.001	0.000	0.000	0.008	0.027	0.000	0.000	0.031	0.012
ABCC2	ENSOARG00000013004	22:19923049-19993363:+1	protein-coding	ATP binding cassette subfamily C member 2	detected at high to low expression in 84 of 504 tissues	high to low	tissue enhanced (liver (TxBF adult female), replicate 1, liver (TxBF adult female), replicate 3, liver (TxBF adult male), replicate 1, liver (TxBF adult male), replicate 2, liver (TxBF adult male), replicate 3, liver (Texel adult female), replicate 1, liver (Texel adult male), replicate 1)	liver (TxBF adult female), replicate 3 (7.664)	none	none	0.977	32.947	ATP binding (GO:0005524) | protein binding (GO:0005515) | organic anion transmembrane transporter activity (GO:0008514) | ATPase activity, coupled to transmembrane movement of substances (GO:0042626) | transporter activity (GO:0005215) | ATPase activity (GO:0016887) | nucleotide binding (GO:0000166)	metabolic process (GO:0008152) | organic anion transport (GO:0015711) | transport (GO:0006810) | transmembrane transport (GO:0055085)	integral component of membrane (GO:0016021) | cell surface (GO:0009986) | apical plasma membrane (GO:0016324) | integral component of plasma membrane (GO:0005887)	0.025	0.025	0.165	0.201	0.116	0.228	0.156	0.125	0.068	0.067	0.070	0.042	0.031	7.205	0.023	0.065	0.033	0.051	0.036	0.030	0.025	0.036	0.015	0.016	0.009	0.033	0.006	0.013	0.054	0.045	0.046	0.000	0.106	0.039
ABCC3	ENSOARG00000003559	11:35579799-35615996:-1	protein-coding	ATP binding cassette subfamily C member 3	detected at high to low expression in 458 of 504 tissues	high to low	tissue enhanced (colon distal (TxBF adult male), replicate 3)	colon distal (TxBF adult male), replicate 3 (2.115)	none	none	0.821	1.992	ATP binding (GO:0005524) | ATPase activity, coupled to transmembrane movement of substances (GO:0042626) | transporter activity (GO:0005215) | ATPase activity (GO:0016887) | nucleotide binding (GO:0000166)	metabolic process (GO:0008152) | transport (GO:0006810) | transmembrane transport (GO:0055085)	integral component of membrane (GO:0016021) | integral component of plasma membrane (GO:0005887)	0.399	0.539	3.107	1.769	3.485	2.514	3.535	3.970	1.999	3.885	2.637	0.199	0.251	27.184	0.277	0.294	0.304	2.341	0.719	1.139	1.003	1.666	1.170	1.546	1.873	2.790	1.613	1.102	7.583	6.625	6.473	6.850	6.274	6.058
ABCC4	ENSOARG00000000935	10:69973127-70126187:-1	protein-coding	ATP binding cassette subfamily C member 4	detected at high to low expression in 429 of 504 tissues	high to low	tissue enhanced (blastocyst first pool (TxBF blastocyst unknown sex), replicate 1, blastocyst second pool (TxBF blastocyst unknown sex), replicate 1, blastocyst third pool (TxBF blastocyst unknown sex), replicate 1, kidney medulla (TxBF adult female), replicate 1, kidney medulla (TxBF adult male), replicate 1, kidney medulla (TxBF adult male), replicate 3, kidney medulla (Texel adult female), rep…	blastocyst first pool (TxBF blastocyst unknown sex), replicate 1 (4.056)	none	none	0.973	1.897	ATP binding (GO:0005524) | ATPase activity, coupled to transmembrane movement of substances (GO:0042626) | ATPase activity (GO:0016887) | nucleotide binding (GO:0000166)	metabolic process (GO:0008152) | transport (GO:0006810) | transmembrane transport (GO:0055085)	integral component of membrane (GO:0016021)	2.149	1.729	0.908	1.003	0.703	0.807	0.702	0.879	0.366	0.379	0.598	1.878	1.628	4.475	2.137	2.085	2.318	2.218	1.094	1.707	2.883	4.087	2.668	3.859	3.112	4.811	1.877	2.030	3.073	3.244	3.239	4.123	2.618	3.098
ABCC5	ENSOARG00000020631	1:201339700-201419699:+1	protein-coding	ATP binding cassette subfamily C member 5	detected at high to low expression in 486 of 504 tissues	high to low	tissue enhanced (adrenal gland (Texel adult female), replicate 1, adrenal gland (Texel adult male), replicate 1, adrenal gland (Texel lamb/6-10 months female), replicate 1, adrenal gland medulla (TxBF adult female), replicate 2)	adrenal gland (Texel lamb/6-10 months female), replicate 1 (1.982)	none	none	0.860	1.408	ATP binding (GO:0005524) | organic anion transmembrane transporter activity (GO:0008514) | ATPase activity, coupled to transmembrane movement of substances (GO:0042626) | ATPase activity (GO:0016887) | nucleotide binding (GO:0000166)	metabolic process (GO:0008152) | organic anion transport (GO:0015711) | transport (GO:0006810) | transmembrane transport (GO:0055085)	integral component of membrane (GO:0016021)	27.363	24.259	58.061	58.293	60.935	58.826	62.407	57.356	28.734	41.753	32.776	17.900	17.474	30.301	18.904	22.355	17.900	19.154	18.985	26.402	23.801	30.532	32.773	22.434	33.777	21.970	16.068	18.431	12.547	13.608	15.304	12.832	13.582	15.707
ABCC6	ENSOARG00000009916	24:14453274-14518770:-1	protein-coding	ATP binding cassette subfamily C member 6	detected at high to low expression in 113 of 504 tissues	high to low	tissue enhanced (liver (TxBF adult female), replicate 3)	liver (TxBF adult female), replicate 3 (5.957)	none	none	0.969	11.977	ATP binding (GO:0005524) | ATPase activity, coupled to transmembrane movement of substances (GO:0042626) | transporter activity (GO:0005215) | ATPase activity (GO:0016887) | nucleotide binding (GO:0000166)	metabolic process (GO:0008152) | transport (GO:0006810) | transmembrane transport (GO:0055085)	integral component of membrane (GO:0016021) | nucleus (GO:0005634) | plasma membrane (GO:0005886)	0.015	0.053	0.101	0.177	0.234	0.090	0.205	0.327	0.111	0.676	0.210	0.046	0.023	16.110	0.006	0.018	0.028	0.023	0.067	0.109	0.035	0.146	0.050	0.135	0.052	0.230	0.000	0.073	0.046	0.284	0.037	0.062	0.038	0.501
ABCC8	ENSOARG00000003612	15:34599763-34679444:+1	protein-coding	ATP binding cassette subfamily C member 8	detected at high to low expression in 130 of 504 tissues	high to low	tissue enhanced (cerebellum (TxBF adult female), replicate 2, cerebellum (TxBF adult female), replicate 3, cerebellum (TxBF adult male), replicate 1, cerebellum (TxBF adult male), replicate 2, cerebellum (TxBF adult male), replicate 3, cerebellum (Texel adult female), replicate 1)	cerebellum (TxBF adult male), replicate 2 (5.919)	none	none	0.971	5.523	ATP binding (GO:0005524) | sulfonylurea receptor activity (GO:0008281) | ion channel binding (GO:0044325) | potassium channel activity (GO:0005267) | ATPase activity, coupled to transmembrane movement of substances (GO:0042626) | ATPase activity (GO:0016887) | nucleotide binding (GO:0000166)	metabolic process (GO:0008152) | signal transduction (GO:0007165) | transport (GO:0006810) | potassium ion transport (GO:0006813) | transmembrane transport (GO:0055085)	integral component of membrane (GO:0016021) | voltage-gated potassium channel complex (GO:0008076) | membrane (GO:0016020) | plasma membrane (GO:0005886)	19.884	17.488	25.996	35.756	34.684	40.271	60.488	37.160	14.821	36.865	20.937	9.152	8.170	0.126	8.343	11.192	6.181	6.903	9.829	16.138	1.752	1.911	1.113	2.271	2.068	3.949	1.361	0.993	0.915	0.453	0.908	0.653	0.895	1.371
ABCC9	ENSOARG00000020225	3:193019254-193175462:+1	protein-coding	ATP binding cassette subfamily C member 9	detected at high to low expression in 400 of 504 tissues	high to low	tissue enhanced (left ventricle (TxBF adult female), replicate 1, left ventricle (TxBF adult female), replicate 2, left ventricle (TxBF adult female), replicate 3, left ventricle (TxBF adult male), replicate 1, left ventricle (TxBF adult male), replicate 2, left ventricle (TxBF adult male), replicate 3, reticulum (TxBF adult female), replicate 1, reticulum (TxBF adult female), replicate 2, skelet…	reticulum (TxBF adult female), replicate 2 (3.861)	none	none	0.941	2.824	ATP binding (GO:0005524) | sulfonylurea receptor activity (GO:0008281) | ion channel binding (GO:0044325) | potassium channel activity (GO:0005267) | ATPase activity, coupled to transmembrane movement of substances (GO:0042626) | ATPase activity (GO:0016887) | nucleotide binding (GO:0000166)	metabolic process (GO:0008152) | defense response to virus (GO:0051607) | signal transduction (GO:0007165) | transport (GO:0006810) | potassium ion transport (GO:0006813) | transmembrane transport (GO:0055085)	integral component of membrane (GO:0016021) | voltage-gated potassium channel complex (GO:0008076) | sarcolemma (GO:0042383) | plasma membrane (GO:0005886) | membrane (GO:0016020) | sarcomere (GO:0030017)	1.268	0.990	2.632	2.389	2.839	2.265	2.137	1.421	0.687	0.863	0.721	1.657	1.466	4.453	1.212	1.780	1.002	0.908	0.981	0.994	0.867	1.391	0.865	1.314	0.957	1.381	0.384	0.376	1.925	2.743	2.445	4.427	1.726	2.120
ABCD1	ENSOARG00000007049	X:77653929-77668081:-1	protein-coding	ATP binding cassette subfamily D member 1	detected at high to low expression in 474 of 504 tissues	high to low	tissue enhanced (adrenal gland cortex (TxBF adult female), replicate 3, adrenal gland cortex (TxBF adult male), replicate 1, adrenal gland cortex (TxBF adult male), replicate 3, adrenal gland medulla (TxBF adult male), replicate 3, epididymis (TxBF adult male), replicate 1, epididymis (TxBF adult male), replicate 2, epididymis (TxBF adult male), replicate 3, epididymis (Texel adult male), replica…	epididymis (TxBF adult male), replicate 3 (3.212)	none	none	0.945	1.495	protein binding (GO:0005515) | peroxisomal fatty-acyl-CoA transporter activity (GO:0005325) | nucleotide binding (GO:0000166) | enzyme binding (GO:0019899) | identical protein binding (GO:0042802) | ATP binding (GO:0005524) | long-chain fatty acid transporter activity (GO:0005324) | ATPase activity, coupled to transmembrane movement of substances (GO:0042626) | protein homodimerization activity (…	fatty acid beta-oxidation (GO:0006635) | peroxisome organization (GO:0007031) | very long-chain fatty acid catabolic process (GO:0042760) | long-chain fatty acid catabolic process (GO:0042758) | transport (GO:0006810) | peroxisomal long-chain fatty acid import (GO:0015910) | transmembrane transport (GO:0055085)	integral component of membrane (GO:0016021) | peroxisomal membrane (GO:0005778) | cytoplasm (GO:0005737) | membrane (GO:0016020) | perinuclear region of cytoplasm (GO:0048471) | peroxisome (GO:0005777) | integral component of peroxisomal membrane (GO:0005779) | mitochondrion (GO:0005739)	1.352	1.561	1.747	1.762	1.491	2.333	1.990	1.587	1.188	1.649	0.822	2.724	2.189	6.309	2.304	2.301	2.063	2.934	3.248	2.478	10.813	13.438	9.682	7.676	10.033	6.673	4.469	6.389	2.777	4.103	3.356	3.305	3.725	3.496
ABCD2	ENSOARG00000020006	3:147591269-147678719:+1	protein-coding	ATP binding cassette subfamily D member 2	detected at high to low expression in 153 of 504 tissues	high to low	tissue enhanced (thymus (TxBF adult female), replicate 1, thymus (TxBF adult female), replicate 2, thymus (TxBF adult male), replicate 1, thymus (TxBF adult male), replicate 2, thymus (TxBF adult male), replicate 3)	thymus (TxBF adult male), replicate 3 (8.245)	none	none	0.982	11.063	ATP binding (GO:0005524) | protein binding (GO:0005515) | protein homodimerization activity (GO:0042803) | ATPase activity, coupled to transmembrane movement of substances (GO:0042626) | ATPase activity (GO:0016887) | nucleotide binding (GO:0000166)	fatty acid beta-oxidation (GO:0006635) | very long-chain fatty acid metabolic process (GO:0000038) | very long-chain fatty acid catabolic process (GO:0042760) | transport (GO:0006810) | positive regulation of fatty acid beta-oxidation (GO:0032000) | transmembrane transport (GO:0055085)	integral component of membrane (GO:0016021) | peroxisome (GO:0005777) | intracellular membrane-bounded organelle (GO:0043231)	3.839	4.890	3.475	4.241	3.842	4.122	4.359	4.061	1.120	0.856	1.295	4.332	4.251	0.380	4.205	4.144	4.063	2.296	3.456	3.597	4.455	6.569	4.843	4.264	3.882	2.173	1.913	2.859	0.226	0.150	0.066	0.307	0.186	0.196
ABCD3	ENSOARG00000017266	1:70765318-70818229:+1	protein-coding	ATP binding cassette subfamily D member 3	detected at high to low expression in 503 of 504 tissues	high to low	tissue enhanced (kidney medulla (TxBF adult male), replicate 1)	kidney medulla (TxBF adult male), replicate 1 (1.541)	none	none	0.818	1.186	ATP binding (GO:0005524) | protein binding (GO:0005515) | protein homodimerization activity (GO:0042803) | ATPase activity, coupled to transmembrane movement of substances (GO:0042626) | ATPase activity (GO:0016887) | nucleotide binding (GO:0000166)	fatty acid beta-oxidation (GO:0006635) | peroxisome organization (GO:0007031) | very long-chain fatty acid catabolic process (GO:0042760) | transport (GO:0006810) | fatty acid biosynthetic process (GO:0006633) | transmembrane transport (GO:0055085)	integral component of membrane (GO:0016021) | peroxisomal matrix (GO:0005782) | peroxisomal membrane (GO:0005778) | membrane (GO:0016020) | peroxisome (GO:0005777) | mitochondrial inner membrane (GO:0005743) | intracellular membrane-bounded organelle (GO:0043231) | mitochondrion (GO:0005739)	21.834	25.900	41.828	41.275	38.566	35.745	34.916	37.279	26.954	30.879	34.175	33.482	29.848	76.171	34.314	24.763	31.362	24.453	30.003	41.052	17.767	17.952	15.166	13.490	16.007	20.616	16.713	19.069	19.180	21.951	19.732	19.563	21.145	18.698
ABCD4	ENSOARG00000001030	7:82539860-82554033:-1	protein-coding	ATP binding cassette subfamily D member 4	detected at high to low expression in 501 of 504 tissues	high to low	tissue enhanced (duodenum (TxBF lamb/newborn female), replicate 1, duodenum (TxBF lamb/newborn female), replicate 2, jejunum (TxBF lamb/1 week female), replicate 1, jejunum (TxBF lamb/newborn female), replicate 1, jejunum (TxBF lamb/newborn female), replicate 2, jejunum (TxBF lamb/newborn male), replicate 1)	jejunum (TxBF lamb/newborn female), replicate 2 (1.894)	none	none	0.867	1.328	ATP binding (GO:0005524) | ATPase activity, coupled to transmembrane movement of substances (GO:0042626) | ATPase activity (GO:0016887) | nucleotide binding (GO:0000166)	transport (GO:0006810) | cobalamin metabolic process (GO:0009235) | transmembrane transport (GO:0055085)	integral component of membrane (GO:0016021) | endoplasmic reticulum membrane (GO:0005789) | peroxisome (GO:0005777)	9.055	7.222	15.022	15.308	14.692	19.225	16.889	15.556	9.259	21.032	13.325	10.940	11.159	43.042	15.589	14.726	13.195	9.021	10.329	11.958	15.074	17.540	16.120	12.207	12.472	13.558	11.138	10.053	11.975	12.541	18.730	13.880	14.912	15.454
ABCE1	ENSOARG00000009714	17:12892280-12914875:-1	protein-coding	ATP binding cassette subfamily E member 1	detected at high to low expression in 502 of 504 tissues	high to low	mixed expression	embryo (TxBF embryo male), replicate 3 (1.328)	none	none	0.684	1.097	ATP binding (GO:0005524) | protein binding (GO:0005515) | iron-sulfur cluster binding (GO:0051536) | ATPase activity (GO:0016887) | nucleotide binding (GO:0000166)	metabolic process (GO:0008152)	cytoplasm (GO:0005737) | membrane (GO:0016020) | mitochondrion (GO:0005739)	36.584	36.552	41.419	49.821	42.288	45.315	41.578	47.088	29.637	27.870	38.623	54.293	53.575	40.626	59.422	49.834	58.502	36.575	32.695	33.424	42.661	34.675	38.494	37.557	43.336	37.554	37.393	38.930	37.339	36.709	39.331	33.172	42.235	38.047
ABCF1	ENSOARG00000013405	20:27506061-27518579:-1	protein-coding	ATP binding cassette subfamily F member 1	detected at high to low expression in 504 of 504 tissues	high to low	detected in all	blastocyst first pool (TxBF blastocyst unknown sex), replicate 1 (1.412)	none	none	0.719	1.038	ATP binding (GO:0005524) | protein binding (GO:0005515) | poly(A) RNA binding (GO:0044822) | ATPase activity (GO:0016887) | nucleotide binding (GO:0000166)	unknown	cytoplasm (GO:0005737) | membrane (GO:0016020)	19.157	18.800	27.802	27.374	34.889	33.192	29.429	29.808	19.243	27.375	21.263	23.381	21.029	23.846	23.098	26.766	19.649	24.759	19.094	24.028	23.197	27.442	26.913	23.287	26.539	20.490	21.044	17.307	20.157	25.297	22.354	21.774	23.841	32.224
ABCF2	ENSOARG00000003658	4:113175484-113194740:-1	protein-coding	ATP binding cassette subfamily F member 2	detected at high to low expression in 503 of 504 tissues	high to low	tissue enhanced (testes (TxBF adult male), replicate 1, testes (TxBF adult male), replicate 2, testes (TxBF adult male), replicate 3, testes (Texel adult male), replicate 1)	testes (TxBF adult male), replicate 2 (1.990)	none	none	0.926	1.190	ATP binding (GO:0005524) | ATPase activity (GO:0016887) | nucleotide binding (GO:0000166)	metabolic process (GO:0008152)	membrane (GO:0016020) | mitochondrion (GO:0005739)	13.950	15.558	28.211	22.269	25.151	25.579	25.226	23.393	16.754	14.931	15.433	15.815	16.672	12.150	15.842	18.066	14.204	14.145	15.423	14.608	10.852	13.527	12.907	11.861	14.309	7.699	6.384	7.215	10.610	11.695	10.051	9.796	12.672	15.819
ABCF3	ENSOARG00000020612	1:201171489-201179578:-1	protein-coding	ATP binding cassette subfamily F member 3	detected at medium to low expression in 504 of 504 tissues	medium to low	detected in all	cerebellum (TxBF adult female), replicate 3 (1.261)	none	none	0.529	0.998	ATP binding (GO:0005524) | protein binding (GO:0005515) | ATPase activity (GO:0016887) | nucleotide binding (GO:0000166)	metabolic process (GO:0008152)	membrane (GO:0016020)	22.263	26.234	42.930	40.287	46.356	41.445	45.639	43.061	37.051	40.626	36.829	24.461	24.828	30.055	24.961	28.939	21.695	26.941	27.055	25.962	25.118	30.464	26.768	24.852	28.986	24.764	22.784	25.799	19.201	21.164	18.751	20.767	21.955	25.718
ABCG1	ENSOARG00000010625	1:260557063-260622649:+1	protein-coding	ATP binding cassette subfamily G member 1	detected at high to low expression in 445 of 504 tissues	high to low	tissue enhanced (alveolar macrophage (Texel adult female), replicate 1, alveolar macrophage (Texel adult male), replicate 1, fallopian tube (TxBF adult female), replicate 1, fallopian tube (TxBF adult female), replicate 2, fallopian tube (TxBF adult female), replicate 3, macrophage LPS time course 24 hrs (TxBF adult male), replicate 1, macrophage LPS time course 24 hrs (TxBF adult male), replicat…	fallopian tube (TxBF adult female), replicate 2 (3.478)	none	none	0.961	2.485	ADP binding (GO:0043531) | nucleotide binding (GO:0000166) | ATP binding (GO:0005524) | phospholipid transporter activity (GO:0005548) | toxin transporter activity (GO:0019534) | protein homodimerization activity (GO:0042803) | ATPase activity (GO:0016887) | glycoprotein transporter activity (GO:0034437) | sterol-transporting ATPase activity (GO:0034041) | protein heterodimerization activity (GO:…	cholesterol metabolic process (GO:0008203) | reverse cholesterol transport (GO:0043691) | regulation of cholesterol esterification (GO:0010872) | positive regulation of cholesterol biosynthetic process (GO:0045542) | regulation of transcription, DNA-templated (GO:0006355) | phospholipid efflux (GO:0033700) | response to lipid (GO:0033993) | high-density lipoprotein particle remodeling (GO:0034375…	integral component of membrane (GO:0016021) | Golgi apparatus (GO:0005794) | recycling endosome (GO:0055037) | plasma membrane (GO:0005886) | membrane (GO:0016020) | intracellular membrane-bounded organelle (GO:0043231) | endosome (GO:0005768) | external side of plasma membrane (GO:0009897) | nucleoplasm (GO:0005654) | mitochondrion (GO:0005739)	10.149	9.687	30.181	28.021	33.000	25.852	24.539	27.971	16.690	26.831	22.009	12.896	11.901	7.577	9.840	12.033	8.830	11.017	14.526	10.464	16.623	25.238	12.777	12.750	16.033	16.655	12.311	17.185	0.681	0.752	0.416	0.229	0.967	0.523
ABCG2	ENSOARG00000001914	6:36514210-36556824:+1	protein-coding	ATP binding cassette subfamily G member 2 (Junior blood group)	detected at high to low expression in 484 of 504 tissues	high to low	tissue enhanced (caecum (TxBF lamb/1 week female), replicate 1, caecum (TxBF lamb/newborn female), replicate 1, caecum (TxBF lamb/newborn female), replicate 2, caecum (TxBF lamb/newborn male), replicate 1, caruncle 23 (TxBF adult female), replicate 2, colon spiral (TxBF lamb/newborn female), replicate 2, peyers patch (TxBF lamb/newborn female), replicate 1, peyers patch (TxBF lamb/newborn male), …	caecum (TxBF lamb/newborn male), replicate 1 (2.106)	none	none	0.910	2.412	ATP binding (GO:0005524) | protein binding (GO:0005515) | protein homodimerization activity (GO:0042803) | ATPase activity, coupled to transmembrane movement of substances (GO:0042626) | ATPase activity (GO:0016887) | nucleotide binding (GO:0000166)	metabolic process (GO:0008152) | urate metabolic process (GO:0046415) | transmembrane transport (GO:0055085)	integral component of membrane (GO:0016021) | nucleus (GO:0005634) | plasma membrane (GO:0005886) | membrane (GO:0016020)	62.379	53.425	42.247	38.936	44.003	40.848	44.026	40.725	39.715	28.802	41.505	80.552	70.342	54.727	86.454	77.155	82.056	51.990	61.566	52.752	5.580	8.347	7.741	7.598	8.895	23.703	7.444	6.681	26.381	26.149	31.248	33.046	29.073	20.580
ABCG4	ENSOARG00000013929	15:29212989-29227619:+1	protein-coding	ATP binding cassette subfamily G member 4	detected at medium to low expression in 327 of 504 tissues	medium to low	tissue enhanced (cerebellum (TxBF adult female), replicate 1, cerebellum (TxBF adult female), replicate 2, cerebellum (TxBF adult female), replicate 3, cerebellum (TxBF adult male), replicate 1, cerebellum (TxBF adult male), replicate 2, cerebellum (TxBF adult male), replicate 3, cerebellum (Texel adult female), replicate 1, cerebellum (Texel adult male), replicate 1)	cerebellum (TxBF adult female), replicate 3 (4.668)	none	none	0.919	2.777	ATP binding (GO:0005524) | protein binding (GO:0005515) | protein homodimerization activity (GO:0042803) | ATPase activity (GO:0016887) | protein heterodimerization activity (GO:0046982) | nucleotide binding (GO:0000166)	metabolic process (GO:0008152)	membrane (GO:0016020)	6.174	5.077	48.709	44.499	49.626	44.736	39.817	44.078	7.675	11.497	9.336	5.286	5.681	2.913	5.559	7.122	5.531	7.365	6.041	4.849	3.381	5.458	3.935	2.965	2.689	3.164	3.092	3.138	0.589	0.664	0.445	0.763	0.742	0.816
ABCG5	ENSOARG00000006745	3:80351499-80384030:+1	protein-coding	ATP binding cassette subfamily G member 5	detected at high to low expression in 75 of 504 tissues	high to low	tissue enhanced (ileum (TxBF adult female), replicate 3, jejunum (TxBF lamb/8 weeks male), replicate 1)	ileum (TxBF adult female), replicate 3 (6.707)	none	none	0.980	44.061	ATP binding (GO:0005524) | protein binding (GO:0005515) | ATPase activity (GO:0016887) | protein heterodimerization activity (GO:0046982) | cholesterol transporter activity (GO:0017127) | nucleotide binding (GO:0000166)	metabolic process (GO:0008152) | excretion (GO:0007588) | negative regulation of intestinal phytosterol absorption (GO:0010949) | negative regulation of intestinal cholesterol absorption (GO:0045796) | cholesterol efflux (GO:0033344) | cholesterol homeostasis (GO:0042632)	apical part of cell (GO:0045177) | receptor complex (GO:0043235) | ATP-binding cassette (ABC) transporter complex (GO:0043190) | apical plasma membrane (GO:0016324) | membrane (GO:0016020)	0.099	0.080	0.726	0.518	0.278	0.583	0.481	0.930	0.492	1.347	0.421	0.244	0.140	0.557	0.172	0.259	0.226	0.196	0.143	0.394	0.020	0.087	0.140	0.156	0.104	0.243	0.212	0.224	0.869	0.467	2.008	1.615	0.973	0.185
ABCG8	ENSOARG00000006677	3:80333311-80351141:-1	protein-coding	ATP binding cassette subfamily G member 8	detected at high to low expression in 125 of 504 tissues	high to low	tissue enhanced (ileum (TxBF adult female), replicate 3, jejunum (TxBF adult female), replicate 1, jejunum (TxBF lamb/8 weeks male), replicate 1)	jejunum (TxBF lamb/8 weeks male), replicate 1 (7.129)	none	none	0.971	23.399	ATP binding (GO:0005524) | protein binding (GO:0005515) | ATPase activity (GO:0016887) | protein heterodimerization activity (GO:0046982) | cholesterol transporter activity (GO:0017127) | nucleotide binding (GO:0000166)	excretion (GO:0007588) | phospholipid transport (GO:0015914) | negative regulation of intestinal phytosterol absorption (GO:0010949) | sterol homeostasis (GO:0055092) | cholesterol homeostasis (GO:0042632) | metabolic process (GO:0008152) | negative regulation of intestinal cholesterol absorption (GO:0045796) | cholesterol efflux (GO:0033344) | sterol transport (GO:0015918)	receptor complex (GO:0043235) | ATP-binding cassette (ABC) transporter complex (GO:0043190) | apical plasma membrane (GO:0016324) | membrane (GO:0016020)	0.277	0.271	8.175	10.228	8.887	11.074	6.580	12.291	7.451	13.129	7.257	0.334	0.189	0.531	0.236	0.145	0.394	0.347	0.067	0.166	0.017	0.040	0.094	0.000	0.000	0.083	0.177	0.076	0.704	0.504	2.371	1.877	1.757	0.428
ABHD1	ENSOARG00000019121	3:34082120-34089262:+1	protein-coding	abhydrolase domain containing 1	detected at high to low expression in 452 of 504 tissues	high to low	tissue enhanced (abomasum (TxBF adult male), replicate 1, duodenum (TxBF lamb/1 week female), replicate 1, duodenum (TxBF lamb/newborn female), replicate 1, duodenum (TxBF lamb/newborn male), replicate 1, jejunum (TxBF lamb/1 week male), replicate 1, jejunum (TxBF lamb/8 weeks male), replicate 1)	jejunum (TxBF lamb/8 weeks male), replicate 1 (2.875)	none	none	0.903	1.449	protein binding (GO:0005515)	unknown	unknown	4.721	4.223	7.592	7.897	9.851	7.375	9.598	9.663	5.210	11.567	10.067	3.515	3.000	6.353	3.581	4.472	3.942	4.447	4.893	6.256	5.455	6.369	5.071	7.031	5.100	10.807	7.945	7.038	1.974	2.229	2.198	2.014	2.341	1.600
ABHD10	ENSOARG00000019221	1:175121754-175135604:+1	protein-coding	abhydrolase domain containing 10	detected at high to low expression in 503 of 504 tissues	high to low	mixed expression	ovary 100 (TxBF embryo female), replicate 2 (1.353)	none	none	0.628	1.060	serine-type peptidase activity (GO:0008236) | hydrolase activity, hydrolyzing O-glycosyl compounds (GO:0004553)	glucuronoside catabolic process (GO:0019391) | proteolysis (GO:0006508)	cytosol (GO:0005829) | mitochondrion (GO:0005739)	29.024	31.589	44.307	45.449	44.360	37.072	41.738	38.518	29.414	42.263	42.264	36.180	36.731	23.138	35.268	31.450	33.925	30.253	44.899	42.561	38.560	38.007	33.266	33.772	40.717	42.551	41.312	44.554	26.478	32.681	34.339	35.278	31.003	29.961
ABHD11	ENSOARG00000012026	24:33455333-33458008:+1	protein-coding	abhydrolase domain containing 11	detected at high to low expression in 503 of 504 tissues	high to low	mixed expression	macrophage LPS time course 0 hrs (TxBF adult male), replicate 2 (1.571)	none	none	0.755	1.268	hydrolase activity, acting on ester bonds (GO:0016788)	GPI anchor metabolic process (GO:0006505) | intracellular protein transport (GO:0006886) | biosynthetic process (GO:0009058)	mitochondrion (GO:0005739)	29.887	32.953	32.432	27.320	36.238	34.493	32.004	27.953	29.530	20.306	28.214	41.264	41.798	26.939	31.918	48.302	36.012	63.771	46.718	31.816	11.608	14.429	9.788	8.372	13.221	9.832	10.480	7.935	15.671	21.254	12.490	13.539	14.033	18.651
ABHD12	ENSOARG00000007550	13:41920131-41943926:-1	protein-coding	abhydrolase domain containing 12	detected at high to low expression in 504 of 504 tissues	high to low	detected in all	macrophage LPS time course 24 hrs (TxBF adult male), replicate 2 (1.452)	none	none	0.745	1.260	hydrolase activity (GO:0016787) | acylglycerol lipase activity (GO:0047372)	response to auditory stimulus (GO:0010996) | adult walking behavior (GO:0007628) | metabolic process (GO:0008152) | phosphatidylserine catabolic process (GO:0006660) | acylglycerol catabolic process (GO:0046464)	integral component of membrane (GO:0016021) | AMPA glutamate receptor complex (GO:0032281)	78.604	100.232	149.739	141.515	153.072	167.067	137.809	165.796	100.686	99.180	83.557	125.177	110.790	56.428	110.721	160.645	91.993	106.604	84.592	86.181	39.810	65.510	48.254	45.797	59.721	32.640	23.283	27.623	42.645	52.289	37.613	38.841	52.126	59.447
ABHD12B	ENSOARG00000020679	7:40803406-40826022:+1	protein-coding	abhydrolase domain containing 12B	detected at medium to low expression in 176 of 504 tissues	medium to low	tissue enhanced (hypothalamus (Texel lamb/6-10 months female), replicate 1, skin back (Texel lamb/6-10 months female), replicate 1, skin side (Texel adult female), replicate 1)	skin side (Texel adult female), replicate 1 (5.340)	none	none	0.969	2.056	unknown	unknown	unknown	2.018	1.601	0.745	0.502	0.435	0.275	0.417	0.277	0.079	0.220	0.091	0.926	0.959	0.250	0.589	0.510	0.650	6.830	0.508	0.340	0.567	0.172	0.513	0.052	0.137	0.257	0.304	0.355	0.257	0.848	0.523	0.260	0.475	0.486
ABHD13	ENSOARG00000017245	10:82977871-82978884:+1	protein-coding	abhydrolase domain containing 13	detected at high to low expression in 504 of 504 tissues	high to low	detected in all	kidney medulla (TxBF adult male), replicate 1 (1.548)	none	none	0.764	1.095	unknown	unknown	membrane (GO:0016020)	13.467	16.293	19.045	18.527	16.859	17.928	13.986	15.237	12.015	19.039	17.797	17.581	18.138	31.310	18.496	16.036	18.121	13.875	13.063	10.676	14.072	14.955	14.142	13.852	13.316	13.245	13.353	14.265	11.065	14.221	13.811	11.863	13.300	19.656
ABHD14A	ENSOARG00000006479	19:48921807-48926783:-1	protein-coding	abhydrolase domain containing 14A	detected at medium to low expression in 501 of 504 tissues	medium to low	mixed expression	aortic valve (TxBF adult female), replicate 2 (1.516)	none	none	0.672	1.082	unknown	unknown	extracellular exosome (GO:0070062)	17.808	16.039	34.709	37.133	41.089	45.656	36.192	39.456	38.324	47.348	40.611	20.834	21.815	36.291	17.248	24.744	19.766	26.504	19.886	13.826	25.581	33.211	25.790	20.939	26.686	21.090	18.680	22.680	42.633	48.726	32.911	45.373	39.422	48.038
ABHD14B	ENSOARG00000006536	19:48928667-48932590:+1	protein-coding	abhydrolase domain containing 14B	detected at high to low expression in 503 of 504 tissues	high to low	tissue enhanced (liver (TxBF adult female), replicate 3, liver (TxBF adult male), replicate 2, liver (TxBF adult male), replicate 3)	liver (TxBF adult male), replicate 2 (1.805)	none	none	0.842	1.161	protein binding (GO:0005515) | hydrolase activity (GO:0016787)	positive regulation of transcription from RNA polymerase II promoter (GO:0045944)	nucleus (GO:0005634) | cytosol (GO:0005829) | cytoplasm (GO:0005737) | nucleolus (GO:0005730) | extracellular exosome (GO:0070062)	3.429	5.851	8.793	11.127	12.344	10.319	11.528	12.508	7.776	16.170	12.597	5.858	5.363	58.697	4.492	5.148	6.768	7.789	10.082	9.823	17.877	21.595	18.527	17.000	23.563	20.373	19.392	16.781	25.630	28.817	25.406	30.744	21.197	23.151
ABHD15	ENSOARG00000007008	11:20442234-20445712:-1	protein-coding	abhydrolase domain containing 15	detected at medium to low expression in 294 of 504 tissues	medium to low	tissue enhanced (liver (TxBF adult female), replicate 3)	liver (TxBF adult female), replicate 3 (4.696)	none	none	0.907	1.853	unknown	unknown	membrane (GO:0016020)	1.946	1.620	2.514	2.141	0.872	2.970	2.150	3.146	0.871	0.405	1.706	1.812	1.969	1.538	1.552	1.711	1.563	1.769	2.863	3.510	6.677	8.792	7.778	6.058	8.060	1.954	1.455	3.366	1.246	1.250	0.917	1.815	1.498	1.334
ABHD16A	ENSOARG00000006185	20:26737689-26757161:+1	protein-coding	abhydrolase domain containing 16A	detected at high to low expression in 504 of 504 tissues	high to low	detected in all	cerebellum (TxBF adult female), replicate 3 (1.421)	none	none	0.744	1.037	protein binding (GO:0005515)	unknown	unknown	48.013	54.081	121.503	139.978	159.997	133.960	142.041	139.313	106.888	140.220	111.445	48.528	49.236	62.247	44.635	64.647	47.959	61.785	52.689	57.043	62.699	76.460	68.512	57.549	72.082	66.257	70.493	61.462	38.362	44.158	34.786	40.929	44.458	44.105
ABHD16B	ENSOARG00000009892	13:53280623-53282184:-1	protein-coding	abhydrolase domain containing 16B	detected at high to low expression in 36 of 504 tissues	high to low	tissue enhanced (testes (TxBF adult male), replicate 1, testes (TxBF adult male), replicate 2, testes (TxBF adult male), replicate 3, testes (Texel adult male), replicate 1)	testes (TxBF adult male), replicate 2 (6.025)	none	none	0.989	2.230	unknown	unknown	unknown	0.106	0.156	0.213	0.369	0.365	0.476	0.070	0.354	0.111	0.089	0.218	0.169	0.131	0.166	0.173	0.227	0.121	0.046	0.138	0.233	0.247	0.166	0.267	0.205	0.337	0.081	0.058	0.110	0.499	0.751	0.220	0.596	0.523	0.877
ABHD17B	ENSOARG00000012786	2:64216733-64258592:+1	protein-coding	abhydrolase domain containing 17B	detected at high to low expression in 500 of 504 tissues	high to low	tissue enhanced (hippocampus (TxBF adult female), replicate 1, kidney medulla (TxBF adult male), replicate 2)	kidney medulla (TxBF adult male), replicate 2 (2.359)	none	none	0.942	1.234	serine-type peptidase activity (GO:0008236) | hydrolase activity (GO:0016787)	proteolysis (GO:0006508)	membrane (GO:0016020)	12.832	16.728	18.010	16.363	16.778	17.031	14.975	19.537	14.635	11.459	14.578	29.402	26.292	10.118	23.890	27.333	19.764	12.333	20.187	27.041	6.779	8.068	7.681	8.263	8.917	6.056	4.981	7.123	10.845	10.053	13.211	11.580	16.902	13.477
ABHD2	ENSOARG00000011286	18:19723286-19802578:+1	protein-coding	abhydrolase domain containing 2	detected at high to low expression in 498 of 504 tissues	high to low	tissue enhanced (adrenal gland cortex (TxBF adult female), replicate 2, adrenal gland cortex (TxBF adult female), replicate 3, adrenal gland medulla (TxBF adult female), replicate 1, adrenal gland medulla (TxBF adult female), replicate 3, placenta 100 (TxBF adult female), replicate 2, testes (TxBF adult male), replicate 1, testes (TxBF adult male), replicate 2, testes (TxBF adult male), replicate…	adrenal gland cortex (TxBF adult female), replicate 3 (1.766)	none	none	0.876	1.295	steroid hormone receptor activity (GO:0003707) | hormone binding (GO:0042562) | acylglycerol lipase activity (GO:0047372)	sperm capacitation (GO:0048240) | response to progesterone (GO:0032570) | steroid hormone mediated signaling pathway (GO:0043401) | response to wounding (GO:0009611) | acylglycerol catabolic process (GO:0046464) | acrosome reaction (GO:0007340) | negative regulation of cell migration (GO:0030336)	sperm plasma membrane (GO:0097524) | acrosomal vesicle (GO:0001669) | sperm flagellum (GO:0036126)	31.939	34.133	37.009	35.067	37.146	37.051	27.020	37.048	27.338	40.400	33.603	37.382	35.860	23.434	36.506	45.887	34.366	42.887	37.469	46.325	14.501	14.897	12.125	11.111	11.975	21.118	14.478	14.857	49.067	47.295	34.598	35.849	27.225	59.475
ABHD3	ENSOARG00000008434	23:34855193-34912259:+1	protein-coding	abhydrolase domain containing 3	detected at high to low expression in 502 of 504 tissues	high to low	tissue enhanced (kidney cortex (TxBF adult female), replicate 2, kidney cortex (TxBF adult female), replicate 3, kidney cortex (TxBF adult male), replicate 1, kidney cortex (TxBF adult male), replicate 3)	kidney cortex (TxBF adult female), replicate 3 (2.189)	none	none	0.895	1.475	phosphatidylcholine 1-acylhydrolase activity (GO:0008970) | phospholipase A2 activity (GO:0004623)	phosphatidylcholine metabolic process (GO:0046470)	unknown	23.420	25.781	45.570	37.939	39.597	42.549	35.962	44.475	30.789	39.339	32.941	29.680	28.374	65.205	32.757	28.887	31.320	31.266	36.181	51.059	8.483	8.227	9.384	10.095	12.598	12.270	9.894	12.521	11.617	9.692	8.932	8.006	12.140	14.676
ABHD4	ENSOARG00000019436	7:21812233-21823012:-1	protein-coding	abhydrolase domain containing 4	detected at high to low expression in 499 of 504 tissues	high to low	mixed expression	uterus (Texel lamb/6-10 months female), replicate 1 (1.632)	none	none	0.792	1.143	unknown	unknown	unknown	22.167	18.315	24.080	19.773	22.322	27.065	20.717	24.054	21.109	30.225	20.157	30.798	25.669	28.424	33.394	28.143	28.926	31.079	50.455	53.441	5.344	5.059	4.528	4.251	4.348	5.522	4.941	3.507	24.658	28.218	23.824	22.867	33.999	34.742
ABHD5	ENSOARG00000004222	19:15488893-15526261:+1	protein-coding	1-acylglycerol-3-phosphate O-acyltransferase ABHD5	detected at high to low expression in 498 of 504 tissues	high to low	tissue enhanced (omentum (Texel adult male), replicate 1, skin back (Texel adult male), replicate 1, skin back (Texel lamb/6-10 months female), replicate 1, skin side (Texel adult female), replicate 1)	skin back (Texel adult male), replicate 1 (2.197)	none	none	0.899	1.213	protein binding (GO:0005515) | lysophosphatidic acid acyltransferase activity (GO:0042171)	positive regulation of triglyceride catabolic process (GO:0010898) | negative regulation of sequestering of triglyceride (GO:0010891) | positive regulation of lipoprotein lipase activity (GO:0051006) | positive regulation of lipid catabolic process (GO:0050996) | phosphatidic acid biosynthetic process (GO:0006654)	nucleus (GO:0005634) | cytosol (GO:0005829) | cytoplasm (GO:0005737) | lipid particle (GO:0005811) | intracellular membrane-bounded organelle (GO:0043231)	5.311	5.657	6.048	7.765	5.940	8.364	5.417	7.712	6.268	8.535	7.452	5.908	5.534	8.065	6.060	6.204	5.999	5.627	6.760	6.018	2.984	3.845	4.797	3.947	4.287	3.014	2.728	3.395	2.589	3.002	2.708	2.281	3.910	2.919
ABHD6	ENSOARG00000012475	19:43044762-43093148:-1	protein-coding	abhydrolase domain containing 6	detected at high to low expression in 495 of 504 tissues	high to low	tissue enhanced (duodenum (TxBF lamb/newborn female), replicate 1, duodenum (TxBF lamb/newborn female), replicate 2, jejunum (TxBF adult female), replicate 1, jejunum (TxBF lamb/8 weeks male), replicate 1, jejunum (TxBF lamb/newborn female), replicate 2)	duodenum (TxBF lamb/newborn female), replicate 2 (2.092)	none	none	0.859	1.352	phospholipase activity (GO:0004620) | acylglycerol lipase activity (GO:0047372) | catalytic activity (GO:0003824)	metabolic process (GO:0008152) | phospholipid catabolic process (GO:0009395) | long term synaptic depression (GO:0060292) | regulation of endocannabinoid signaling pathway (GO:2000124) | acylglycerol catabolic process (GO:0046464) | positive regulation of lipid biosynthetic process (GO:0046889) | negative regulation of cell migration (GO:0030336)	integral component of membrane (GO:0016021) | AMPA glutamate receptor complex (GO:0032281) | mitochondrion (GO:0005739) | extracellular exosome (GO:0070062)	20.668	15.730	22.785	24.650	25.340	22.246	24.775	21.311	15.174	25.859	18.316	23.763	21.981	27.097	24.181	32.854	25.857	13.681	12.676	17.004	9.484	12.552	8.005	8.795	10.582	10.576	12.969	9.620	2.743	2.432	2.800	2.735	3.325	3.155
ABHD8	ENSOARG00000017259	5:5558703-5563511:+1	protein-coding	abhydrolase domain containing 8	detected at high to low expression in 500 of 504 tissues	high to low	tissue enhanced (adrenal gland cortex (TxBF adult female), replicate 3, adrenal gland cortex (TxBF adult male), replicate 2, adrenal gland cortex (TxBF adult male), replicate 3, adrenal gland medulla (TxBF adult male), replicate 3, cerebellum (TxBF adult female), replicate 1, cerebellum (TxBF adult female), replicate 2, cerebellum (TxBF adult female), replicate 3, cerebellum (TxBF adult male), re…	cerebellum (TxBF adult male), replicate 3 (2.175)	none	none	0.886	1.542	unknown	unknown	extracellular exosome (GO:0070062)	54.411	66.997	95.215	82.901	98.585	95.662	101.077	105.646	76.146	76.591	66.237	55.685	60.924	13.632	50.501	72.254	56.116	63.142	52.380	36.158	13.238	24.290	17.812	15.497	18.488	16.746	12.674	14.977	15.090	17.543	15.250	16.334	14.367	15.032
ABI1	ENSOARG00000016059	13:16845898-16930346:+1	protein-coding	abl interactor 1	detected at high to low expression in 504 of 504 tissues	high to low	detected in all	hippocampus (TxBF adult male), replicate 2 (1.338)	none	none	0.674	0.986	protein binding (GO:0005515) | protein tyrosine kinase activator activity (GO:0030296) | protein complex binding (GO:0032403)	lamellipodium morphogenesis (GO:0072673) | megakaryocyte development (GO:0035855) | dendrite morphogenesis (GO:0048813) | movement of cell or subcellular component (GO:0006928) | somitogenesis (GO:0001756) | peptidyl-tyrosine phosphorylation (GO:0018108) | positive regulation of protein tyrosine kinase activity (GO:0061098)	intracellular (GO:0005622) | filopodium (GO:0030175) | neuron projection (GO:0043005) | SCAR complex (GO:0031209) | lamellipodium (GO:0030027) | cytoplasm (GO:0005737) | extracellular exosome (GO:0070062) | cell leading edge (GO:0031252)	38.803	36.744	38.483	47.173	41.081	43.178	41.916	43.996	31.851	31.823	36.978	76.715	84.944	37.056	78.887	106.209	73.826	32.693	33.274	30.506	21.811	25.972	19.038	20.828	16.546	23.398	23.113	22.983	39.484	40.276	40.324	41.966	43.322	46.566
ABI2	ENSOARG00000018213	2:204292967-204343576:+1	protein-coding	abl interactor 2	detected at high to low expression in 452 of 504 tissues	high to low	tissue enhanced (brain 35 (TxBF embryo female), replicate 1, brain 35 (TxBF embryo female), replicate 2, brain 35 (TxBF embryo male), replicate 1, brain stem (Texel adult male), replicate 1, cerebellum (TxBF adult female), replicate 1, cerebellum (TxBF adult female), replicate 2, cerebellum (TxBF adult female), replicate 3, cerebellum (TxBF adult male), replicate 1, cerebellum (TxBF adult male), …	hippocampus (TxBF adult male), replicate 2 (2.894)	none	none	0.899	2.204	protein binding (GO:0005515)	actin polymerization or depolymerization (GO:0008154)	cytoplasm (GO:0005737)	37.032	31.816	76.444	77.146	82.792	79.070	75.047	81.729	26.769	34.212	29.927	38.842	38.513	8.342	42.931	45.493	41.176	29.913	29.981	27.154	19.248	19.314	16.628	19.682	18.881	12.089	10.141	10.777	9.093	9.570	9.614	9.205	9.438	11.882
ABI3	ENSOARG00000006211	11:36889767-36898364:-1	protein-coding	ABI family member 3	detected at high to low expression in 448 of 504 tissues	high to low	tissue enhanced (macrophage LPS time course 2 hrs (TxBF adult female), replicate 1, macrophage LPS time course 2 hrs (TxBF adult female), replicate 2, macrophage LPS time course 2 hrs (TxBF adult male), replicate 1, macrophage LPS time course 2 hrs (TxBF adult male), replicate 2, macrophage LPS time course 24 hrs (TxBF adult female), replicate 2)	macrophage LPS time course 2 hrs (TxBF adult female), replicate 2 (2.584)	none	none	0.859	2.386	protein binding (GO:0005515)	regulation of cell migration (GO:0030334)	intracellular (GO:0005622) | lamellipodium (GO:0030027) | cytoplasm (GO:0005737) | membrane (GO:0016020)	2.515	2.821	2.439	2.575	1.981	2.506	1.832	2.307	2.595	1.946	3.937	2.672	1.990	5.269	2.648	2.635	1.385	3.247	5.131	5.673	0.506	0.900	0.320	0.617	0.213	0.524	0.305	0.376	10.479	11.190	5.893	7.156	18.984	20.121
ABL1	ENSOARG00000007419	3:5731767-5765473:-1	protein-coding	ABL proto-oncogene 1, non-receptor tyrosine kinase	detected at high to low expression in 499 of 504 tissues	high to low	mixed expression	caruncle (TxBF adult female), replicate 2 (1.504)	none	none	0.699	1.078	transferase activity, transferring phosphorus-containing groups (GO:0016772) | proline-rich region binding (GO:0070064) | nucleotide binding (GO:0000166) | protein tyrosine kinase activity (GO:0004713) | protein kinase activity (GO:0004672) | manganese ion binding (GO:0030145) | syntaxin binding (GO:0019905) | protein binding (GO:0005515) | non-membrane spanning protein tyrosine kinase activity (…	regulation of microtubule polymerization (GO:0031113) | peptidyl-tyrosine phosphorylation (GO:0018108) | platelet-derived growth factor receptor-beta signaling pathway (GO:0035791) | activated T cell proliferation (GO:0050798) | negative regulation of cell-cell adhesion (GO:0022408) | signal transduction in response to DNA damage (GO:0042770) | negative regulation of cellular senescence (GO:20007…	actin cytoskeleton (GO:0015629) | nucleolus (GO:0005730) | nucleus (GO:0005634) | cytosol (GO:0005829) | cytoplasm (GO:0005737) | perinuclear region of cytoplasm (GO:0048471) | nucleoplasm (GO:0005654) | cell leading edge (GO:0031252)	9.241	8.892	14.202	11.397	12.719	15.973	12.756	14.997	10.468	21.704	11.414	8.851	7.174	26.640	8.581	9.824	7.548	9.328	8.829	7.321	21.853	27.106	20.484	26.646	23.093	14.702	9.858	10.177	29.968	34.553	25.783	28.516	38.936	35.837
ABL2	ENSOARG00000016598	12:58549855-58567599:-1	protein-coding	ABL proto-oncogene 2, non-receptor tyrosine kinase	detected at high to low expression in 341 of 504 tissues	high to low	tissue enhanced (macrophage LPS time course 2 hrs (TxBF adult female), replicate 1, PBMC (TxBF adult female), replicate 2)	PBMC (TxBF adult female), replicate 2 (3.478)	none	none	0.892	3.023	transferase activity, transferring phosphorus-containing groups (GO:0016772) | non-membrane spanning protein tyrosine kinase activity (GO:0004715) | protein binding (GO:0005515) | kinase activity (GO:0016301) | nucleotide binding (GO:0000166) | ATP binding (GO:0005524) | transferase activity (GO:0016740) | protein tyrosine kinase activity (GO:0004713) | protein kinase activity (GO:0004672) | magn…	positive regulation of neuron projection development (GO:0010976) | positive regulation of phospholipase C activity (GO:0010863) | peptidyl-tyrosine phosphorylation (GO:0018108) | positive regulation of cytosolic calcium ion concentration (GO:0007204) | cellular response to retinoic acid (GO:0071300) | protein phosphorylation (GO:0006468) | phosphorylation (GO:0016310) | positive regulation of ox…	unknown	3.641	3.842	9.467	8.042	7.820	8.921	5.876	9.106	4.793	7.544	6.132	4.701	4.697	5.410	4.611	6.316	4.508	3.551	3.516	3.622	5.019	4.342	6.030	6.091	4.378	2.990	3.121	3.068	1.336	1.068	0.863	0.760	1.251	2.722
ABLIM1	ENSOARG00000015139	22:33874564-34112699:-1	protein-coding	actin binding LIM protein 1	detected at high to low expression in 459 of 504 tissues	high to low	tissue enhanced (cerebellum (Texel adult female), replicate 1, left ventricle (TxBF adult female), replicate 1, left ventricle (TxBF adult female), replicate 2, left ventricle (TxBF adult female), replicate 3, left ventricle (TxBF adult male), replicate 1, left ventricle (TxBF adult male), replicate 2, left ventricle (TxBF adult male), replicate 3)	left ventricle (TxBF adult female), replicate 3 (1.826)	none	none	0.850	1.305	actin binding (GO:0003779) | protein binding (GO:0005515) | metal ion binding (GO:0046872) | zinc ion binding (GO:0008270)	lamellipodium assembly (GO:0030032) | cilium assembly (GO:0042384) | cytoskeleton organization (GO:0007010)	stress fiber (GO:0001725) | lamellipodium (GO:0030027)	23.234	20.837	138.430	144.784	155.004	138.498	115.525	138.993	63.414	125.137	95.118	21.730	19.769	46.254	20.487	23.818	18.162	20.309	25.210	34.810	8.702	11.024	11.902	12.726	10.670	18.824	14.933	12.089	37.863	35.009	38.306	49.904	33.441	34.447
ABLIM2	ENSOARG00000012162	6:113703808-113823694:-1	protein-coding	actin binding LIM protein family member 2	detected at high to low expression in 304 of 504 tissues	high to low	tissue enhanced (thoracic oesophageal muscle (TxBF adult male), replicate 2, thoracic oesophageal muscle (TxBF adult male), replicate 3, ventricle (Texel lamb/6-10 months female), replicate 1)	thoracic oesophageal muscle (TxBF adult male), replicate 2 (4.278)	none	none	0.908	3.602	actin binding (GO:0003779) | metal ion binding (GO:0046872) | zinc ion binding (GO:0008270)	actin cytoskeleton organization (GO:0030036) | transcription, DNA-templated (GO:0006351) | cytoskeleton organization (GO:0007010)	actin cytoskeleton (GO:0015629)	18.712	14.650	34.711	30.544	31.526	34.243	35.343	35.271	13.442	19.903	12.741	12.661	14.134	3.073	12.538	14.122	13.554	13.703	10.566	7.994	2.829	4.388	4.192	3.399	4.427	4.766	1.423	1.224	2.258	1.615	2.293	0.918	4.061	2.089
ABLIM3	ENSOARG00000005014	5:58031525-58155196:+1	protein-coding	actin binding LIM protein family member 3	detected at high to low expression in 471 of 504 tissues	high to low	tissue enhanced (cerebellum (TxBF adult female), replicate 1, cerebellum (TxBF adult female), replicate 2, cerebellum (TxBF adult female), replicate 3, cerebellum (TxBF adult male), replicate 1, cerebellum (TxBF adult male), replicate 2, cerebellum (TxBF adult male), replicate 3, cerebellum (Texel adult female), replicate 1, cerebellum (Texel adult male), replicate 1, cerebellum (Texel lamb/6-10 …	cerebellum (Texel adult female), replicate 1 (2.780)	none	none	0.914	2.012	actin binding (GO:0003779) | protein binding (GO:0005515) | metal ion binding (GO:0046872) | zinc ion binding (GO:0008270)	positive regulation of transcription from RNA polymerase II promoter (GO:0045944) | lamellipodium assembly (GO:0030032) | positive regulation of protein targeting to mitochondrion (GO:1903955) | actin cytoskeleton organization (GO:0030036) | cilium assembly (GO:0042384) | transcription, DNA-templated (GO:0006351)	stress fiber (GO:0001725) | lamellipodium (GO:0030027)	7.433	6.636	80.426	72.834	99.274	73.893	74.971	66.255	44.197	94.245	56.516	8.363	8.901	24.413	8.276	10.531	7.202	11.230	10.482	6.769	1.566	2.432	1.387	1.212	1.132	4.083	2.507	1.397	18.663	12.682	11.209	9.600	18.500	15.977
ABO	ENSOARG00000003728	3:2617192-2634288:+1	protein-coding	ABO blood group (transferase A, alpha 1-3-N-acetylgalactosaminyltransferase; transferase B, alpha 1-3-galactosyltransferase)	detected at high to low expression in 348 of 504 tissues	high to low	tissue enhanced (colon spiral (TxBF lamb/8 weeks male), replicate 1, duodenum (TxBF adult male), replicate 2, fallopian tube (TxBF adult female), replicate 1, fallopian tube (TxBF adult female), replicate 2, pylorus (TxBF adult male), replicate 1)	fallopian tube (TxBF adult female), replicate 2 (3.396)	none	none	0.913	3.709	fucosylgalactoside 3-alpha-galactosyltransferase activity (GO:0004381) | glycoprotein-fucosylgalactoside alpha-N-acetylgalactosaminyltransferase activity (GO:0004380) | transferase activity, transferring hexosyl groups (GO:0016758)	carbohydrate metabolic process (GO:0005975)	membrane (GO:0016020)	0.215	0.741	2.145	3.312	2.714	3.110	2.798	2.953	1.060	8.378	1.849	1.291	2.034	12.829	1.471	1.200	1.971	0.985	2.897	1.035	2.077	1.653	1.507	0.792	2.663	1.704	0.827	0.689	1.414	0.851	1.319	1.544	2.007	0.661
ABR	ENSOARG00000011086	11:21295062-21481163:+1	protein-coding	active BCR-related	detected at high to low expression in 503 of 504 tissues	high to low	tissue enhanced (placenta 35 (TxBF adult female), replicate 2)	placenta 35 (TxBF adult female), replicate 2 (1.578)	none	none	0.824	1.065	guanyl-nucleotide exchange factor activity (GO:0005085) | Rho guanyl-nucleotide exchange factor activity (GO:0005089) | protein binding (GO:0005515) | GTPase activator activity (GO:0005096)	inner ear morphogenesis (GO:0042472) | neuromuscular process controlling balance (GO:0050885) | positive regulation of GTPase activity (GO:0043547) | actin cytoskeleton organization (GO:0030036) | response to lipopolysaccharide (GO:0032496) | positive regulation of phagocytosis (GO:0050766) | negative regulation of cell migration (GO:0030336) | brain development (GO:0007420) | regulation of vascu…	cytosol (GO:0005829) | membrane (GO:0016020) | plasma membrane (GO:0005886)	95.373	87.355	41.064	31.543	40.081	36.493	32.994	30.344	28.164	35.137	22.874	95.424	102.260	62.664	99.729	104.122	96.131	87.864	69.853	48.639	17.775	29.881	17.454	21.632	23.357	21.273	12.141	11.322	68.265	75.427	57.935	58.823	82.817	101.964
ABRA	ENSOARG00000015208	9:70486510-70496619:+1	protein-coding	actin binding Rho activating protein	detected at high to low expression in 76 of 504 tissues	high to low	tissue enhanced (skeletal muscle longitudinal dorsal (TxBF adult male), replicate 2, skeletal muscle longitudinal dorsal (TxBF adult male), replicate 3)	skeletal muscle longitudinal dorsal (TxBF adult male), replicate 2 (8.367)	none	none	0.979	174.133	actin binding (GO:0003779)	positive regulation of transcription from RNA polymerase II promoter (GO:0045944) | positive regulation of Rho protein signal transduction (GO:0035025) | positive regulation of sequence-specific DNA binding transcription factor activity (GO:0051091) | positive regulation of transcription, DNA-templated (GO:0045893) | protein import into nucleus, translocation (GO:0000060)	actin cytoskeleton (GO:0015629) | myofibril (GO:0030016) | plasma membrane (GO:0005886)	0.461	0.580	0.000	0.058	0.000	0.137	0.183	0.100	0.621	0.908	1.009	0.351	0.163	0.177	0.313	0.477	0.795	1.219	0.125	0.202	0.000	0.000	0.000	0.000	0.068	0.112	0.216	0.170	0.000	0.000	0.573	0.056	0.000	0.000
ABRACL	ENSOARG00000001146	8:63801650-63810872:+1	protein-coding	ABRA C-terminal like	detected at high to low expression in 504 of 504 tissues	high to low	detected in all	mesenteric lymph node (Texel lamb/6-10 months female), replicate 1 (1.342)	none	none	0.707	1.087	unknown	unknown	unknown	110.596	87.076	1.045	9.451	5.547	3.046	5.245	6.619	31.982	31.985	31.144	109.672	114.249	112.673	116.909	152.215	123.864	45.853	75.476	54.507	48.589	31.747	9.265	51.933	22.081	70.878	30.172	60.638	58.074	33.028	30.014	38.039	61.760	52.155
ABT1	ENSOARG00000018649	20:30459366-30461255:-1	protein-coding	activator of basal transcription 1	detected at medium to low expression in 501 of 504 tissues	medium to low	mixed expression	blastocyst third pool (TxBF blastocyst unknown sex), replicate 1 (1.526)	none	none	0.705	1.067	protein binding (GO:0005515) | poly(A) RNA binding (GO:0044822) | nucleotide binding (GO:0000166)	regulation of transcription from RNA polymerase II promoter (GO:0006357) | transcription from RNA polymerase II promoter (GO:0006366) | spinal cord motor neuron differentiation (GO:0021522)	transcription factor complex (GO:0005667)	12.364	15.419	24.365	31.494	28.145	37.060	24.477	26.587	25.654	30.727	25.729	12.875	13.378	11.225	12.638	15.867	12.423	15.586	12.222	13.519	8.305	8.672	9.287	6.677	9.420	9.050	7.805	7.544	32.735	20.530	15.532	20.047	35.769	23.855
ABTB2	ENSOARG00000018454	15:62945041-63129406:-1	protein-coding	ankyrin repeat and BTB domain containing 2	detected at medium to low expression in 442 of 504 tissues	medium to low	tissue enhanced (kidney medulla (TxBF adult male), replicate 2, macrophage LPS time course 2 hrs (TxBF adult female), replicate 3, macrophage LPS time course 2 hrs (TxBF adult male), replicate 1, macrophage LPS time course 2 hrs (TxBF adult male), replicate 2, macrophage LPS time course 2 hrs (TxBF adult male), replicate 3, PBMC (TxBF adult female), replicate 2)	PBMC (TxBF adult female), replicate 2 (2.839)	none	none	0.849	1.248	protein binding (GO:0005515) | protein heterodimerization activity (GO:0046982)	cellular response to toxic substance (GO:0097237)	nucleus (GO:0005634) | nucleoplasm (GO:0005654)	2.603	3.056	2.535	2.059	2.745	3.371	2.525	3.116	2.910	4.487	2.244	6.792	4.555	2.431	5.443	6.881	3.717	3.287	8.687	10.545	0.296	0.543	0.305	0.474	0.336	0.793	0.250	0.379	4.969	7.398	5.881	5.867	4.444	5.610
ACAA1	ENSOARG00000000978	19:11519034-11543751:-1	protein-coding	acetyl-CoA acyltransferase 1	detected at high to low expression in 504 of 504 tissues	high to low	detected in all, tissue enhanced (duodenum (TxBF lamb/8 weeks male), replicate 2, hippocampus (TxBF adult female), replicate 3, jejunum (TxBF lamb/8 weeks male), replicate 1, kidney cortex (TxBF adult female), replicate 1, kidney cortex (TxBF adult female), replicate 2, kidney cortex (TxBF adult female), replicate 3, kidney cortex (TxBF adult male), replicate 1, kidney cortex (TxBF adult male), r…	kidney cortex (TxBF adult male), replicate 2 (2.012)	none	none	0.956	1.839	protein binding (GO:0005515) | transferase activity (GO:0016740) | acetate CoA-transferase activity (GO:0008775) | transferase activity, transferring acyl groups (GO:0016746) | palmitoyl-CoA oxidase activity (GO:0016401) | transferase activity, transferring acyl groups other than amino-acyl groups (GO:0016747) | catalytic activity (GO:0003824)	fatty acid beta-oxidation (GO:0006635) | very long-chain fatty acid metabolic process (GO:0000038) | metabolic process (GO:0008152) | bile acid metabolic process (GO:0008206)	membrane (GO:0016020) | peroxisome (GO:0005777) | intracellular membrane-bounded organelle (GO:0043231)	20.363	23.668	22.805	20.500	21.059	19.862	22.994	19.646	19.085	25.977	21.720	27.547	23.210	395.945	22.562	40.549	26.101	24.606	24.980	29.897	32.578	33.513	30.252	30.238	32.541	25.083	24.098	26.567	27.858	31.814	19.870	32.740	26.864	31.048
ACAA2	ENSOARG00000014261	2:195623037-195624247:-1	protein-coding	acetyl-CoA acyltransferase 2	detected at low expression in 2 of 504 tissues	low	mixed expression	skin side (Texel adult female), replicate 1 (1.463)	none	none	0.999	0.839	transferase activity, transferring acyl groups other than amino-acyl groups (GO:0016747) | catalytic activity (GO:0003824)	metabolic process (GO:0008152)	unknown	0.000	0.000	0.000	0.000	0.000	0.000	0.000	0.000	0.000	0.000	0.000	0.000	0.000	0.000	0.000	0.000	0.000	0.000	0.000	0.000	0.000	0.000	0.000	0.000	0.000	0.000	0.000	0.000	0.000	0.000	0.000	0.000	0.000	0.000
ACACA	ENSOARG00000000829	11:13029441-13257871:-1	protein-coding	acetyl-CoA carboxylase 1	detected at high to low expression in 491 of 504 tissues	high to low	tissue enhanced (omentum (Texel adult female), replicate 1, omentum (Texel adult male), replicate 1, omentum (Texel lamb/6-10 months female), replicate 1, rectum (Texel lamb/6-10 months female), replicate 1)	omentum (Texel adult male), replicate 1 (2.896)	none	none	0.966	1.497	ATP binding (GO:0005524) | protein binding (GO:0005515) | acetyl-CoA carboxylase activity (GO:0003989) | metal ion binding (GO:0046872) | D-alanine-D-alanine ligase activity (GO:0008716) | biotin carboxylase activity (GO:0004075) | ligase activity (GO:0016874) | nucleotide binding (GO:0000166) | catalytic activity (GO:0003824)	lipid homeostasis (GO:0055088) | lipid metabolic process (GO:0006629) | tissue homeostasis (GO:0001894) | cellular response to prostaglandin E stimulus (GO:0071380) | fatty acid biosynthetic process (GO:0006633) | metabolic process (GO:0008152) | acetyl-CoA metabolic process (GO:0006084) | protein homotetramerization (GO:0051289) | multicellular organismal protein metabolic process (GO:0044268)	actin cytoskeleton (GO:0015629) | cytosol (GO:0005829) | cytoplasm (GO:0005737) | nucleolus (GO:0005730) | mitochondrion (GO:0005739) | extracellular exosome (GO:0070062)	14.594	12.971	16.709	15.125	16.902	17.942	17.441	17.167	10.351	13.895	9.904	11.355	11.587	5.416	12.060	14.287	11.546	10.247	14.646	11.633	14.553	14.657	13.511	12.075	15.382	7.042	6.626	7.229	4.447	4.541	4.661	5.109	4.781	6.130
ACACB	ENSOARG00000016430	17:63507291-63604351:-1	protein-coding	acetyl-CoA carboxylase beta	detected at medium to low expression in 443 of 504 tissues	medium to low	tissue enhanced (skeletal muscle bicep (TxBF adult female), replicate 3)	skeletal muscle bicep (TxBF adult female), replicate 3 (2.680)	none	none	0.848	1.577	ATP binding (GO:0005524) | protein binding (GO:0005515) | acetyl-CoA carboxylase activity (GO:0003989) | metal ion binding (GO:0046872) | biotin carboxylase activity (GO:0004075) | ligase activity (GO:0016874) | nucleotide binding (GO:0000166) | catalytic activity (GO:0003824)	malonyl-CoA biosynthetic process (GO:2001295) | negative regulation of gene expression (GO:0010629) | regulation of glucose metabolic process (GO:0010906) | fatty acid biosynthetic process (GO:0006633) | positive regulation of heart growth (GO:0060421) | energy homeostasis (GO:0097009) | metabolic process (GO:0008152) | positive regulation of lipid storage (GO:0010884) | negative regulation of ca…	nucleus (GO:0005634) | mitochondrion (GO:0005739)	3.359	2.661	1.240	1.517	1.900	1.430	1.423	1.580	2.221	3.793	3.091	2.358	2.437	6.434	3.118	3.036	2.922	2.798	3.174	2.171	2.459	4.023	1.858	1.710	2.280	3.499	2.927	2.455	0.985	1.079	0.712	0.622	1.102	0.751
ACAD10/ENSOARG:18556 (assigned to ENSOARG00000018556 [confidence: 8])	ENSOARG00000018556	17:54923732-54956932:+1	protein-coding	.	detected at medium to low expression in 437 of 504 tissues	medium to low	mixed expression	reticulum (TxBF adult female), replicate 2 (3.266)	none	none	0.820	1.402	oxidoreductase activity, acting on the CH-CH group of donors (GO:0016627) | transferase activity, transferring phosphorus-containing groups (GO:0016772) | flavin adenine dinucleotide binding (GO:0050660) | hydrolase activity (GO:0016787) | acyl-CoA dehydrogenase activity (GO:0003995)	metabolic process (GO:0008152) | oxidation-reduction process (GO:0055114)	unknown	1.987	1.762	3.853	3.681	3.688	4.079	3.786	4.030	2.610	3.031	2.815	1.643	1.606	4.546	1.583	1.807	1.476	2.099	1.820	1.701	3.193	2.934	3.128	2.500	2.146	3.641	3.067	3.017	0.918	1.182	1.199	0.996	1.187	1.096
ACAD10/ENSOARG:18772 (assigned to ENSOARG00000018772 [confidence: 1])	ENSOARG00000018772	17:54972864-55017200:+1	protein-coding	.	detected at high to low expression in 499 of 504 tissues	high to low	tissue enhanced (hippocampus (TxBF adult female), replicate 3, kidney cortex (TxBF adult female), replicate 2, kidney cortex (TxBF adult female), replicate 3, kidney cortex (TxBF adult male), replicate 1, kidney cortex (Texel adult male), replicate 1, kidney cortex (Texel lamb/6-10 months female), replicate 1, liver (TxBF adult female), replicate 1, liver (TxBF adult female), replicate 2, liver (…	liver (TxBF adult female), replicate 3 (2.395)	none	none	0.918	1.484	oxidoreductase activity, acting on the CH-CH group of donors (GO:0016627) | transferase activity, transferring phosphorus-containing groups (GO:0016772) | flavin adenine dinucleotide binding (GO:0050660) | hydrolase activity (GO:0016787) | acyl-CoA dehydrogenase activity (GO:0003995)	metabolic process (GO:0008152) | oxidation-reduction process (GO:0055114)	unknown	5.063	4.751	9.749	10.051	10.845	10.453	10.002	10.386	4.908	7.904	5.954	4.858	4.380	43.696	4.668	5.763	4.179	5.230	5.017	5.066	10.077	11.231	10.108	9.127	7.561	7.680	6.644	5.815	4.514	4.459	4.680	5.006	4.835	4.531
ACAD11	ENSOARG00000008905	1:255027458-255141792:+1	protein-coding	acyl-CoA dehydrogenase family member 11	detected at high to low expression in 498 of 504 tissues	high to low	tissue enhanced (hippocampus (TxBF adult female), replicate 3, kidney cortex (TxBF adult female), replicate 1, kidney cortex (TxBF adult female), replicate 2, kidney cortex (TxBF adult female), replicate 3, kidney cortex (TxBF adult male), replicate 1, kidney cortex (TxBF adult male), replicate 3, kidney cortex (Texel adult male), replicate 1, kidney cortex (Texel lamb/6-10 months female), replic…	kidney cortex (Texel adult male), replicate 1 (2.262)	none	none	0.942	1.652	oxidoreductase activity, acting on the CH-CH group of donors (GO:0016627) | transferase activity, transferring phosphorus-containing groups (GO:0016772) | flavin adenine dinucleotide binding (GO:0050660) | medium-chain-acyl-CoA dehydrogenase activity (GO:0070991) | very-long-chain-acyl-CoA dehydrogenase activity (GO:0017099) | long-chain-acyl-CoA dehydrogenase activity (GO:0004466) | acyl-CoA deh…	metabolic process (GO:0008152) | fatty acid beta-oxidation using acyl-CoA dehydrogenase (GO:0033539) | oxidation-reduction process (GO:0055114)	mitochondrial membrane (GO:0031966) | nucleus (GO:0005634)	6.495	5.522	10.207	9.590	9.666	7.997	8.811	7.031	7.964	7.377	7.021	11.113	9.370	66.299	8.360	8.236	8.442	6.656	8.582	9.450	9.856	11.976	9.721	8.628	9.923	9.955	9.053	9.263	15.055	14.383	15.161	13.304	15.693	12.840
ACAD8	ENSOARG00000013647	15:80512126-80522804:+1	protein-coding	acyl-CoA dehydrogenase family member 8	detected at high to low expression in 503 of 504 tissues	high to low	mixed expression	jejunum (TxBF lamb/newborn male), replicate 1 (1.587)	none	none	0.783	1.169	oxidoreductase activity, acting on the CH-CH group of donors (GO:0016627) | flavin adenine dinucleotide binding (GO:0050660) | acyl-CoA dehydrogenase activity (GO:0003995)	metabolic process (GO:0008152) | oxidation-reduction process (GO:0055114)	unknown	22.537	24.973	38.964	32.921	39.208	43.416	38.129	44.029	22.423	26.334	30.215	26.192	23.198	48.529	19.374	25.713	22.801	20.615	30.760	31.893	22.790	19.755	24.006	16.830	28.052	14.480	9.331	9.321	16.523	14.232	14.909	19.875	18.244	17.485
ACAD9	ENSOARG00000002649	19:58730369-58745349:+1	protein-coding	acyl-CoA dehydrogenase family member 9	detected at high to low expression in 504 of 504 tissues	high to low	detected in all	hippocampus (TxBF adult female), replicate 3 (1.448)	none	none	0.732	1.196	oxidoreductase activity, acting on the CH-CH group of donors (GO:0016627) | protein binding (GO:0005515) | flavin adenine dinucleotide binding (GO:0050660) | acyl-CoA dehydrogenase activity (GO:0003995) | oxidoreductase activity (GO:0016491)	metabolic process (GO:0008152) | mitochondrial respiratory chain complex I assembly (GO:0032981) | oxidation-reduction process (GO:0055114)	nucleus (GO:0005634) | dendrite (GO:0030425) | mitochondrion (GO:0005739)	30.784	25.374	37.523	39.862	45.727	39.358	75.196	38.923	26.668	52.268	31.657	37.507	32.925	61.442	39.446	44.819	41.959	25.641	26.720	21.037	20.693	23.972	19.864	31.536	23.326	20.955	17.687	17.983	19.229	19.887	15.483	42.349	21.604	24.003
ACADL	ENSOARG00000019178	2:210797467-210839951:-1	protein-coding	acyl-CoA dehydrogenase, long chain	detected at high to low expression in 486 of 504 tissues	high to low	tissue enhanced (liver (TxBF adult female), replicate 1, liver (TxBF adult female), replicate 2, liver (TxBF adult female), replicate 3, liver (TxBF adult male), replicate 1, liver (TxBF adult male), replicate 2, liver (TxBF adult male), replicate 3, liver (Texel adult female), replicate 1, liver (Texel adult male), replicate 1)	liver (TxBF adult female), replicate 2 (2.282)	none	none	0.929	1.718	oxidoreductase activity, acting on the CH-CH group of donors (GO:0016627) | flavin adenine dinucleotide binding (GO:0050660) | acyl-CoA dehydrogenase activity (GO:0003995) | oxidoreductase activity (GO:0016491)	metabolic process (GO:0008152) | oxidation-reduction process (GO:0055114)	unknown	3.581	5.127	4.650	3.619	4.463	3.405	4.737	3.283	1.686	1.913	1.936	7.779	6.226	47.968	7.019	4.933	6.170	6.435	4.406	5.261	12.177	8.164	15.580	12.379	11.739	13.006	13.471	11.324	13.515	12.540	13.676	14.268	14.217	11.594
ACADS	ENSOARG00000013118	17:62600483-62620320:+1	protein-coding	acyl-CoA dehydrogenase, C-2 to C-3 short chain	detected at high to low expression in 503 of 504 tissues	high to low	tissue enhanced (omasum (TxBF adult female), replicate 1, omasum (TxBF adult female), replicate 2, omasum (TxBF adult male), replicate 1, omasum (TxBF adult male), replicate 2, rumen (TxBF adult female), replicate 1, rumen (TxBF adult female), replicate 2, rumen (TxBF adult female), replicate 3, rumen (TxBF adult male), replicate 2)	rumen (TxBF adult female), replicate 1 (1.805)	none	none	0.895	1.569	oxidoreductase activity, acting on the CH-CH group of donors (GO:0016627) | flavin adenine dinucleotide binding (GO:0050660) | acyl-CoA dehydrogenase activity (GO:0003995)	metabolic process (GO:0008152) | oxidation-reduction process (GO:0055114)	nucleus (GO:0005634) | mitochondrion (GO:0005739)	5.801	7.235	14.989	12.464	14.772	14.564	13.212	11.774	9.411	15.577	10.234	8.800	7.858	106.524	6.957	8.577	7.342	7.821	9.893	12.108	19.317	19.075	16.172	16.712	15.551	15.965	12.744	12.114	19.766	22.243	16.536	21.043	21.809	22.378
ACADSB	ENSOARG00000009197	22:41724286-41741375:+1	protein-coding	acyl-CoA dehydrogenase, short/branched chain	detected at high to low expression in 503 of 504 tissues	high to low	tissue enhanced (liver (TxBF adult female), replicate 1, liver (TxBF adult female), replicate 2, liver (TxBF adult female), replicate 3, liver (TxBF adult male), replicate 1, liver (TxBF adult male), replicate 2, liver (TxBF adult male), replicate 3, liver (Texel adult female), replicate 1, liver (Texel adult male), replicate 1)	liver (TxBF adult male), replicate 3 (2.011)	none	none	0.959	1.524	oxidoreductase activity, acting on the CH-CH group of donors (GO:0016627) | flavin adenine dinucleotide binding (GO:0050660) | acyl-CoA dehydrogenase activity (GO:0003995) | oxidoreductase activity (GO:0016491)	metabolic process (GO:0008152) | oxidation-reduction process (GO:0055114)	mitochondrion (GO:0005739) | extracellular exosome (GO:0070062)	15.642	21.238	35.108	29.688	30.203	30.435	27.419	30.525	14.435	16.375	18.684	22.068	20.931	81.092	21.470	17.228	22.335	17.748	20.992	19.983	17.926	27.912	17.106	18.092	23.822	14.320	14.146	13.530	16.336	19.991	19.374	19.505	16.406	17.555
ACADVL	ENSOARG00000010662	11:26561092-26570595:+1	protein-coding	acyl-CoA dehydrogenase, very long chain	detected at high to low expression in 504 of 504 tissues	high to low	detected in all, tissue enhanced (right ventricle (TxBF adult female), replicate 1, ventricle (Texel lamb/6-10 months female), replicate 1)	ventricle (Texel lamb/6-10 months female), replicate 1 (1.445)	none	none	0.811	1.299	oxidoreductase activity, acting on the CH-CH group of donors (GO:0016627) | flavin adenine dinucleotide binding (GO:0050660) | acyl-CoA dehydrogenase activity (GO:0003995) | oxidoreductase activity (GO:0016491)	metabolic process (GO:0008152) | epithelial cell differentiation (GO:0030855) | fatty acid beta-oxidation using acyl-CoA dehydrogenase (GO:0033539) | regulation of cholesterol metabolic process (GO:0090181) | temperature homeostasis (GO:0001659) | negative regulation of fatty acid biosynthetic process (GO:0045717) | negative regulation of fatty acid oxidation (GO:0046322) | oxidation-reduction pr…	nucleus (GO:0005634) | mitochondrial nucleoid (GO:0042645) | cytoplasm (GO:0005737) | nucleolus (GO:0005730) | mitochondrion (GO:0005739)	22.539	25.471	44.890	41.272	49.774	43.205	48.861	43.471	32.154	34.206	33.250	31.068	24.459	135.516	27.685	33.194	23.219	30.344	38.775	46.055	54.453	60.883	52.025	49.437	61.075	39.923	33.966	37.048	45.855	50.274	37.649	42.639	54.756	55.021
ACAN	ENSOARG00000011225	18:19520823-19560023:+1	protein-coding	aggrecan	detected at medium to low expression in 38 of 504 tissues	medium to low	mixed expression	aortic valve (TxBF adult male), replicate 2 (4.642)	none	none	0.973	10.503	protein binding (GO:0005515) | calcium ion binding (GO:0005509) | hyaluronic acid binding (GO:0005540)	cell adhesion (GO:0007155) | heart development (GO:0007507) | cartilage condensation (GO:0001502) | chondrocyte development (GO:0002063) | proteoglycan biosynthetic process (GO:0030166) | collagen fibril organization (GO:0030199)	basement membrane (GO:0005604) | proteinaceous extracellular matrix (GO:0005578)	0.629	0.996	0.312	0.184	0.280	0.294	0.213	0.334	0.171	0.232	0.119	2.438	2.406	1.669	2.423	2.553	1.847	0.756	0.908	3.764	0.005	0.023	0.071	0.010	0.036	0.048	0.000	0.102	16.587	16.081	15.075	24.975	20.408	22.633
ACAP1	ENSOARG00000012323	11:26670345-26681951:+1	protein-coding	ArfGAP with coiled-coil, ankyrin repeat and PH domains 1	detected at high to low expression in 502 of 504 tissues	high to low	tissue enhanced (mesenteric lymph node (TxBF adult female), replicate 2, mesenteric lymph node (TxBF adult male), replicate 2, mesenteric lymph node (TxBF adult male), replicate 3, popliteal lymph node (TxBF adult male), replicate 2, prescapular lymph node (TxBF adult male), replicate 3, salivary gland (TxBF adult female), replicate 1, salivary gland (TxBF adult female), replicate 2, salivary gla…	salivary gland (TxBF adult female), replicate 2 (1.950)	none	none	0.877	1.883	protein binding (GO:0005515) | GTPase activator activity (GO:0005096) | metal ion binding (GO:0046872)	positive regulation of GTPase activity (GO:0043547)	membrane (GO:0016020)	15.840	13.279	38.153	37.381	46.140	43.520	44.883	45.328	15.135	34.941	23.851	19.899	16.308	25.994	19.269	18.330	16.614	17.232	18.321	21.303	31.434	39.151	41.460	32.694	37.311	29.600	26.282	26.113	23.986	26.719	25.944	28.999	34.893	31.899
ACAP2	ENSOARG00000020394	1:190471725-190572939:+1	protein-coding	ArfGAP with coiled-coil, ankyrin repeat and PH domains 2	detected at high to low expression in 502 of 504 tissues	high to low	mixed expression	spleen (TxBF adult female), replicate 2 (1.717)	none	none	0.791	1.513	Rab GTPase binding (GO:0017137) | protein binding (GO:0005515) | GTPase activator activity (GO:0005096) | metal ion binding (GO:0046872)	positive regulation of GTPase activity (GO:0043547)	membrane (GO:0016020)	13.098	13.815	17.945	19.592	17.474	18.828	14.226	20.237	15.375	14.393	16.120	20.771	19.877	14.717	22.029	18.930	21.931	11.817	12.058	14.381	12.901	10.698	11.125	10.063	7.426	13.660	13.990	13.885	8.691	9.116	11.516	9.491	8.594	9.857
ACAP3	ENSOARG00000005065	12:49291098-49303940:+1	protein-coding	ArfGAP with coiled-coil, ankyrin repeat and PH domains 3	detected at high to low expression in 499 of 504 tissues	high to low	tissue enhanced (brain 35 (TxBF embryo female), replicate 1, cerebellum (TxBF adult female), replicate 1, cerebellum (TxBF adult female), replicate 2, cerebellum (TxBF adult female), replicate 3, cerebellum (TxBF adult male), replicate 1, cerebellum (TxBF adult male), replicate 2, cerebellum (TxBF adult male), replicate 3, cerebellum (Texel adult female), replicate 1)	cerebellum (TxBF adult female), replicate 3 (2.181)	none	none	0.912	1.465	GTPase activator activity (GO:0005096) | metal ion binding (GO:0046872)	positive regulation of GTPase activity (GO:0043547)	unknown	60.266	40.459	152.672	152.018	189.398	164.368	180.521	179.150	85.785	170.037	95.908	58.661	54.516	21.021	53.971	69.682	54.161	42.280	39.476	36.219	41.142	52.584	43.753	37.584	46.015	30.513	28.218	27.414	44.907	54.843	42.039	43.073	60.325	59.784
ACAT1	ENSOARG00000011112	15:17243209-17256984:+1	protein-coding	acetyl-CoA acetyltransferase 1	detected at high to medium expression in 504 of 504 tissues	high to medium	detected in all	thoracic oesophageal muscle (TxBF adult male), replicate 3 (1.369)	none	none	0.788	1.276	transferase activity (GO:0016740) | acetyl-CoA C-acetyltransferase activity (GO:0003985) | transferase activity, transferring acyl groups (GO:0016746) | transferase activity, transferring acyl groups other than amino-acyl groups (GO:0016747) | catalytic activity (GO:0003824)	metabolic process (GO:0008152)	mitochondrion (GO:0005739) | extracellular exosome (GO:0070062) | mitochondrial inner membrane (GO:0005743)	40.868	36.523	42.271	42.184	42.658	36.891	37.220	30.992	31.619	40.135	39.045	55.097	52.752	477.910	53.749	45.847	50.900	33.646	36.419	41.815	35.459	36.797	37.334	38.704	35.253	58.540	56.741	45.146	53.978	59.401	58.292	51.367	56.303	50.976
ACAT2	ENSOARG00000004539	8:82695755-82705146:+1	protein-coding	acetyl-CoA acetyltransferase 2	detected at high to low expression in 500 of 504 tissues	high to low	tissue enhanced (blastocyst first pool (TxBF blastocyst unknown sex), replicate 1, blastocyst second pool (TxBF blastocyst unknown sex), replicate 1, blastocyst third pool (TxBF blastocyst unknown sex), replicate 1, liver (TxBF adult female), replicate 1, liver (TxBF adult female), replicate 2, liver (TxBF adult female), replicate 3, liver (TxBF adult male), replicate 1, liver (TxBF adult male), …	blastocyst third pool (TxBF blastocyst unknown sex), replicate 1 (2.053)	none	none	0.933	1.482	protein binding (GO:0005515) | acetyl-CoA C-acetyltransferase activity (GO:0003985) | transferase activity, transferring acyl groups other than amino-acyl groups (GO:0016747) | catalytic activity (GO:0003824)	metabolic process (GO:0008152)	nucleus (GO:0005634) | cytoplasm (GO:0005737) | nucleolus (GO:0005730) | extracellular exosome (GO:0070062)	11.730	13.816	16.807	16.783	15.590	19.172	18.702	16.659	14.081	13.949	13.433	17.214	15.119	27.301	14.151	19.333	19.194	22.167	22.939	32.044	12.413	16.403	11.853	10.709	12.055	10.305	12.102	12.620	12.407	12.625	11.849	15.170	12.308	13.883
ACBD3	ENSOARG00000000040	12:27330462-27367202:-1	protein-coding	acyl-CoA binding domain containing 3	detected at high to low expression in 504 of 504 tissues	high to low	detected in all	blastocyst first pool (TxBF blastocyst unknown sex), replicate 1 (1.383)	none	none	0.695	1.063	protein binding (GO:0005515) | protein kinase A regulatory subunit binding (GO:0034237) | fatty-acyl-CoA binding (GO:0000062)	transport (GO:0006810)	integral component of membrane (GO:0016021) | Golgi apparatus (GO:0005794) | membrane (GO:0016020)	23.232	25.514	34.884	31.954	32.447	33.387	29.011	30.950	22.623	30.921	36.726	27.927	26.395	26.554	30.224	30.123	22.973	29.599	25.262	31.713	49.464	49.102	40.815	45.071	44.683	42.052	57.217	45.672	31.114	39.830	39.602	37.446	30.374	41.053
ACBD4	ENSOARG00000009804	11:44231924-44240721:+1	protein-coding	acyl-CoA binding domain containing 4	detected at high to low expression in 501 of 504 tissues	high to low	mixed expression	kidney cortex (Texel adult male), replicate 1 (1.688)	none	none	0.765	1.088	fatty-acyl-CoA binding (GO:0000062)	unknown	unknown	10.492	12.667	28.956	30.097	31.432	30.519	22.132	17.357	15.076	18.313	16.914	19.371	15.319	62.615	14.863	15.876	13.003	15.527	16.732	18.914	9.616	10.970	9.474	7.625	7.952	6.967	6.646	7.734	22.843	24.291	26.434	18.706	25.500	22.091
ACBD5	ENSOARG00000015972	13:16797736-16822056:-1	protein-coding	acyl-CoA binding domain containing 5	detected at high to low expression in 502 of 504 tissues	high to low	tissue enhanced (kidney medulla (TxBF adult male), replicate 2)	kidney medulla (TxBF adult male), replicate 2 (1.918)	none	none	0.807	2.186	fatty-acyl-CoA binding (GO:0000062)	pexophagy (GO:0030242)	nucleus (GO:0005634) | membrane (GO:0016020) | peroxisome (GO:0005777) | nucleoplasm (GO:0005654) | intracellular membrane-bounded organelle (GO:0043231)	12.639	10.981	16.195	17.789	16.214	18.011	15.511	17.801	8.115	15.768	12.509	12.878	12.044	15.463	16.278	12.661	14.811	10.741	8.875	9.032	8.738	8.273	8.959	7.109	7.293	9.925	8.736	8.305	6.281	5.606	6.393	5.456	5.731	5.515
ACBD6	ENSOARG00000018266	12:59543177-59748150:-1	protein-coding	acyl-CoA binding domain containing 6	detected at high to low expression in 504 of 504 tissues	high to low	detected in all	blastocyst third pool (TxBF blastocyst unknown sex), replicate 1 (1.468)	none	none	0.691	1.082	protein binding (GO:0005515) | fatty-acyl-CoA binding (GO:0000062)	unknown	unknown	14.418	17.578	17.581	17.825	21.191	19.142	15.820	17.955	14.437	14.205	15.062	18.282	16.313	14.887	22.014	18.364	20.921	20.592	15.196	12.038	16.384	15.506	15.472	15.062	17.953	15.559	15.713	17.086	13.487	17.230	16.089	15.683	14.974	15.326
ACBD7	ENSOARG00000007923	13:28688820-28689258:-1	protein-coding	acyl-CoA binding domain containing 7	detected at high to low expression in 277 of 504 tissues	high to low	tissue enhanced (adrenal gland (Texel adult female), replicate 1, adrenal gland (Texel adult male), replicate 1, adrenal gland (Texel lamb/6-10 months female), replicate 1, adrenal gland cortex (TxBF adult female), replicate 2, adrenal gland cortex (TxBF adult male), replicate 2, adrenal gland medulla (TxBF adult female), replicate 1, brain stem (Texel adult male), replicate 1, cerebellum (Texel …	hypothalamus (Texel adult male), replicate 1 (5.012)	none	none	0.955	50.142	fatty-acyl-CoA binding (GO:0000062)	unknown	unknown	304.873	295.645	453.108	449.323	406.008	476.813	408.889	453.835	241.672	155.600	224.049	334.297	281.949	0.000	365.191	199.996	347.579	283.642	485.125	368.056	22.929	34.175	34.499	13.264	25.252	12.455	15.265	16.132	0.000	0.628	0.000	0.000	0.000	0.000
ACCS	ENSOARG00000001518	15:72365360-72389751:+1	protein-coding	1-aminocyclopropane-1-carboxylate synthase homolog (inactive)	detected at medium to low expression in 494 of 504 tissues	medium to low	mixed expression	thyroid (TxBF adult female), replicate 3 (1.721)	none	none	0.712	1.153	protein binding (GO:0005515) | pyridoxal phosphate binding (GO:0030170) | catalytic activity (GO:0003824)	biosynthetic process (GO:0009058)	unknown	6.691	6.391	16.008	16.817	14.589	17.226	19.428	17.971	17.583	17.514	16.176	7.179	7.547	9.633	6.484	5.753	6.468	13.876	11.486	13.240	15.832	14.796	15.401	11.822	12.425	13.569	11.769	9.450	16.414	19.330	13.116	20.223	17.951	22.037
ACCSL	ENSOARG00000001281	15:72348534-72363736:+1	protein-coding	1-aminocyclopropane-1-carboxylate synthase homolog (inactive) like	detected at medium to low expression in 194 of 504 tissues	medium to low	mixed expression	thymus (TxBF adult male), replicate 1 (3.800)	none	none	0.840	3.173	pyridoxal phosphate binding (GO:0030170) | lyase activity (GO:0016829) | catalytic activity (GO:0003824)	biosynthetic process (GO:0009058) | cellular amino acid metabolic process (GO:0006520)	unknown	1.022	0.922	1.361	1.625	1.478	1.020	1.252	1.383	0.698	1.213	0.900	0.684	0.785	1.212	0.918	0.968	0.925	0.891	0.854	0.664	1.068	0.803	1.065	0.709	0.774	0.952	1.002	0.788	0.474	0.339	0.476	0.560	0.544	0.429
ACD	ENSOARG00000003098	14:34545356-34551176:-1	protein-coding	adrenocortical dysplasia homolog	detected at medium to low expression in 504 of 504 tissues	medium to low	detected in all	PBMC (TxBF adult female), replicate 2 (1.454)	none	none	0.639	1.049	protein binding (GO:0005515) | DNA polymerase binding (GO:0070182) | telomeric DNA binding (GO:0042162) | macromolecular complex binding (GO:0044877)	telomere maintenance (GO:0000723) | skeletal system development (GO:0001501) | telomere capping (GO:0016233) | urogenital system development (GO:0001655) | protein localization to chromosome, telomeric region (GO:0070198) | positive regulation of telomere maintenance via telomerase (GO:0032212) | protection from non-homologous end joining at telomere (GO:0031848) | positive regulation of single-s…	telosome (GO:0070187) | nuclear telomere cap complex (GO:0000783) | nucleus (GO:0005634) | cytoplasm (GO:0005737) | nuclear chromosome, telomeric region (GO:0000784) | nucleoplasm (GO:0005654)	6.227	5.822	23.056	18.184	23.106	24.046	30.882	20.397	14.910	19.246	14.089	10.297	10.059	29.602	9.370	12.570	9.741	10.261	11.197	8.292	11.531	18.129	18.342	12.726	16.777	13.682	12.124	10.093	22.812	19.912	18.102	27.231	28.891	22.236
ACE	ENSOARG00000012958	11:47222569-47244014:+1	protein-coding	angiotensin I converting enzyme	detected at high to low expression in 411 of 504 tissues	high to low	tissue enhanced (cervix (Texel adult female), replicate 1, duodenum (TxBF adult male), replicate 1, duodenum (TxBF adult male), replicate 2, duodenum (TxBF lamb/1 week female), replicate 2, duodenum (TxBF lamb/1 week male), replicate 1, duodenum (TxBF lamb/8 weeks female), replicate 1, duodenum (TxBF lamb/8 weeks male), replicate 1, duodenum (TxBF lamb/8 weeks male), replicate 2, duodenum (TxBF l…	jejunum (TxBF adult female), replicate 1 (3.610)	none	none	0.960	3.138	tripeptidyl-peptidase activity (GO:0008240) | hydrolase activity (GO:0016787) | mitogen-activated protein kinase kinase binding (GO:0031434) | chloride ion binding (GO:0031404) | carboxypeptidase activity (GO:0004180) | bradykinin receptor binding (GO:0031711) | zinc ion binding (GO:0008270) | protein binding (GO:0005515) | endopeptidase activity (GO:0004175) | exopeptidase activity (GO:0008238) …	kidney development (GO:0001822) | regulation of angiotensin metabolic process (GO:0060177) | negative regulation of gene expression (GO:0010629) | negative regulation of gap junction assembly (GO:1903597) | beta-amyloid metabolic process (GO:0050435) | positive regulation of protein binding (GO:0032092) | positive regulation of systemic arterial blood pressure (GO:0003084) | posttranscriptional r…	endosome (GO:0005768) | external side of plasma membrane (GO:0009897) | extracellular space (GO:0005615) | cytoplasm (GO:0005737) | plasma membrane (GO:0005886) | membrane (GO:0016020) | lysosome (GO:0005764) | extracellular exosome (GO:0070062)	5.254	5.003	6.389	7.166	10.409	6.850	7.133	7.442	9.279	31.298	14.567	5.068	3.792	90.812	4.593	6.900	3.879	7.142	9.586	8.263	0.578	1.442	0.910	1.024	0.885	2.410	0.761	2.087	12.367	11.336	12.074	11.004	11.009	10.082
ACE2	ENSOARG00000012439	X:13005909-13050550:-1	protein-coding	angiotensin I converting enzyme 2	detected at high to low expression in 238 of 504 tissues	high to low	tissue enhanced (caecum (TxBF lamb/newborn female), replicate 2, colon large (TxBF lamb/newborn male), replicate 1, ileum (TxBF adult female), replicate 3, ileum (TxBF adult male), replicate 1, jejunum (TxBF lamb/8 weeks male), replicate 1, peyers patch (TxBF lamb/8 weeks male), replicate 1)	jejunum (TxBF lamb/8 weeks male), replicate 1 (5.599)	none	none	0.959	19.500	protein binding (GO:0005515) | endopeptidase activity (GO:0004175) | metallocarboxypeptidase activity (GO:0004181) | hydrolase activity (GO:0016787) | glycoprotein binding (GO:0001948) | metal ion binding (GO:0046872) | virus receptor activity (GO:0001618) | carboxypeptidase activity (GO:0004180) | peptidase activity (GO:0008233) | peptidyl-dipeptidase activity (GO:0008241) | metallopeptidase act…	positive regulation of gap junction assembly (GO:1903598) | angiotensin-mediated drinking behavior (GO:0003051) | proteolysis (GO:0006508) | positive regulation of cardiac muscle contraction (GO:0060452) | regulation of cardiac conduction (GO:1903779) | tryptophan transport (GO:0015827) | regulation of systemic arterial blood pressure by renin-angiotensin (GO:0003081) | receptor-mediated virion a…	extracellular space (GO:0005615) | cell surface (GO:0009986) | cytoplasm (GO:0005737) | plasma membrane (GO:0005886) | membrane (GO:0016020) | extracellular region (GO:0005576) | extracellular exosome (GO:0070062)	2.066	1.429	0.146	0.564	0.330	0.218	0.362	0.234	0.366	1.442	1.095	1.620	1.543	86.300	1.727	1.463	1.261	4.485	3.997	6.258	0.187	0.406	0.122	0.401	0.126	0.648	0.601	0.457	0.362	0.335	0.126	0.253	0.403	0.237
ACER1	ENSOARG00000006264	5:15726237-15748767:+1	protein-coding	alkaline ceramidase 1	detected at high to low expression in 58 of 504 tissues	high to low	tissue enhanced (skin back (Texel adult male), replicate 1)	skin back (Texel adult male), replicate 1 (7.306)	none	none	0.980	38.874	dihydroceramidase activity (GO:0071633) | ceramidase activity (GO:0017040) | hydrolase activity, acting on carbon-nitrogen (but not peptide) bonds, in linear amides (GO:0016811)	ceramide catabolic process (GO:0046514) | epidermis development (GO:0008544) | cell differentiation (GO:0030154) | sphingolipid biosynthetic process (GO:0030148) | regulation of lipid metabolic process (GO:0019216) | ceramide metabolic process (GO:0006672) | cellular response to calcium ion (GO:0071277) | sphingolipid metabolic process (GO:0006665) | keratinocyte differentiation (GO:0030216) | sp…	integral component of membrane (GO:0016021) | endoplasmic reticulum (GO:0005783)	0.498	0.118	0.314	0.293	0.315	0.117	0.000	0.170	0.121	0.263	0.423	0.214	0.196	0.101	0.222	0.253	0.168	0.890	0.582	0.119	0.219	0.377	0.098	0.230	0.174	0.000	0.513	0.258	0.091	0.000	0.000	0.000	0.119	0.000
ACER2	ENSOARG00000014252	2:87337974-87355861:+1	protein-coding	alkaline ceramidase 2	detected at high to low expression in 489 of 504 tissues	high to low	tissue enhanced (kidney medulla (TxBF adult female), replicate 1, kidney medulla (TxBF adult female), replicate 2, kidney medulla (TxBF adult male), replicate 1, kidney medulla (TxBF adult male), replicate 3, kidney medulla (Texel adult female), replicate 1, kidney medulla (Texel adult male), replicate 1, kidney medulla (Texel lamb/6-10 months female), replicate 1, omasum (TxBF lamb/1 week male),…	kidney medulla (Texel adult female), replicate 1 (2.999)	none	none	0.969	1.755	dihydroceramidase activity (GO:0071633) | ceramidase activity (GO:0017040) | hydrolase activity, acting on carbon-nitrogen (but not peptide) bonds, in linear amides (GO:0016811)	negative regulation of cell-matrix adhesion (GO:0001953) | negative regulation of cell adhesion mediated by integrin (GO:0033629) | activation of cysteine-type endopeptidase activity involved in apoptotic process (GO:0006919) | negative regulation of protein glycosylation in Golgi (GO:0090285) | ceramide metabolic process (GO:0006672) | response to retinoic acid (GO:0032526) | positive regulation…	integral component of membrane (GO:0016021) | integral component of Golgi membrane (GO:0030173) | Golgi apparatus (GO:0005794)	3.318	3.271	6.102	5.049	6.838	7.555	6.007	5.295	2.192	2.521	2.295	3.652	3.703	29.809	3.257	3.806	2.983	6.094	3.773	5.255	11.969	12.428	8.387	8.944	8.984	6.575	6.372	5.765	6.773	4.141	5.695	4.656	5.604	3.834
ACER3	ENSOARG00000013240	15:54380118-54544096:+1	protein-coding	alkaline ceramidase 3	detected at high to low expression in 502 of 504 tissues	high to low	tissue enhanced (brain stem (Texel adult male), replicate 1, epididymis (TxBF adult male), replicate 1, epididymis (TxBF adult male), replicate 2, epididymis (TxBF adult male), replicate 3, epididymis (Texel adult male), replicate 1, hippocampus (TxBF adult female), replicate 1, kidney medulla (TxBF adult male), replicate 2, omentum (Texel adult female), replicate 1, omentum (Texel adult male), r…	omentum (Texel adult male), replicate 1 (2.164)	none	none	0.927	1.575	hydrolase activity, acting on carbon-nitrogen (but not peptide) bonds, in linear amides (GO:0016811) | phytoceramidase activity (GO:0070774)	ceramide metabolic process (GO:0006672) | phytosphingosine biosynthetic process (GO:0071602) | positive regulation of cell proliferation (GO:0008284) | sphingosine biosynthetic process (GO:0046512)	integral component of membrane (GO:0016021) | integral component of Golgi membrane (GO:0030173) | integral component of endoplasmic reticulum membrane (GO:0030176)	24.191	36.144	15.533	16.581	11.942	11.540	14.363	18.012	15.634	10.505	16.535	58.980	47.976	6.887	41.162	39.444	46.351	32.360	47.720	61.257	4.147	3.798	3.356	3.938	5.156	8.090	6.072	5.827	23.930	34.919	20.083	22.469	28.539	32.548
ACHE	ENSOARG00000015526	24:35649479-35653376:+1	protein-coding	acetylcholinesterase (Cartwright blood group)	detected at high to low expression in 307 of 504 tissues	high to low	tissue enhanced (colon distal (TxBF adult female), replicate 1, colon distal (TxBF adult female), replicate 2, colon distal (TxBF adult female), replicate 3, colon distal (TxBF adult male), replicate 1, colon distal (TxBF adult male), replicate 2, colon distal (TxBF adult male), replicate 3, colon large (TxBF lamb/1 week male), replicate 1, colon large (TxBF lamb/8 weeks female), replicate 1, col…	colon distal (TxBF adult female), replicate 2 (6.181)	none	none	0.969	7.112	protein self-association (GO:0043621) | protein binding (GO:0005515) | laminin binding (GO:0043236) | hydrolase activity (GO:0016787) | collagen binding (GO:0005518) | cholinesterase activity (GO:0004104) | protein homodimerization activity (GO:0042803) | acetylcholinesterase activity (GO:0003990) | serine hydrolase activity (GO:0017171) | acetylcholine binding (GO:0042166)	receptor internalization (GO:0031623) | retina development in camera-type eye (GO:0060041) | cell adhesion (GO:0007155) | neurotransmitter receptor biosynthetic process (GO:0045212) | protein tetramerization (GO:0051262) | regulation of receptor recycling (GO:0001919) | acetylcholine catabolic process (GO:0006581) | osteoblast development (GO:0002076)	basal lamina (GO:0005605) | extracellular space (GO:0005615) | Golgi apparatus (GO:0005794) | cell surface (GO:0009986) | neuromuscular junction (GO:0031594) | plasma membrane (GO:0005886) | membrane (GO:0016020) | extracellular region (GO:0005576) | synapse (GO:0045202) | perinuclear region of cytoplasm (GO:0048471)	15.624	17.803	15.690	19.537	24.864	17.532	18.507	18.612	42.474	43.615	50.492	28.671	24.805	2.174	34.741	34.355	42.570	278.971	315.459	101.432	0.072	0.171	0.098	0.158	0.115	1.096	0.529	1.306	5.016	5.044	3.093	3.614	17.593	18.366
ACIN1	ENSOARG00000019368	7:21383324-21422108:+1	protein-coding	apoptotic chromatin condensation inducer 1	detected at high to low expression in 504 of 504 tissues	high to low	detected in all	salivary gland (TxBF adult female), replicate 2 (1.273)	none	none	0.603	0.973	protein binding (GO:0005515) | nucleic acid binding (GO:0003676) | poly(A) RNA binding (GO:0044822) | nucleotide binding (GO:0000166)	apoptotic chromosome condensation (GO:0030263) | xenophagy (GO:0098792) | erythrocyte differentiation (GO:0030218) | mitophagy in response to mitochondrial depolarization (GO:0098779) | positive regulation of defense response to virus by host (GO:0002230) | positive regulation of monocyte differentiation (GO:0045657)	nuclear speck (GO:0016607) | nucleus (GO:0005634) | ASAP complex (GO:0061574) | nucleolus (GO:0005730) | cytoplasm (GO:0005737) | plasma membrane (GO:0005886) | nucleoplasm (GO:0005654)	39.997	33.056	74.824	72.242	83.233	73.807	80.203	73.118	51.111	75.762	54.581	32.378	32.213	78.285	34.597	34.499	30.169	40.274	37.957	38.216	60.126	77.788	62.068	56.032	60.668	71.089	59.887	48.793	48.908	53.685	56.418	55.868	56.745	63.477
ACKR1	ENSOARG00000007687	1:108468685-108472227:+1	protein-coding	atypical chemokine receptor 1 (Duffy blood group)	detected at medium to low expression in 487 of 504 tissues	medium to low	tissue enhanced (mesenteric lymph node (Texel adult female), replicate 1, skin side (Texel adult female), replicate 1)	skin side (Texel adult female), replicate 1 (2.491)	none	none	0.826	2.347	chemokine binding (GO:0019956) | C-C chemokine binding (GO:0019957)	inflammatory response (GO:0006954) | chemokine-mediated signaling pathway (GO:0070098)	integral component of membrane (GO:0016021)	4.928	3.795	8.360	7.710	8.848	9.521	9.249	9.329	3.774	6.466	5.043	3.023	3.207	6.080	3.972	4.383	3.938	5.072	4.750	3.440	2.239	2.543	1.789	1.857	2.325	4.450	4.570	3.995	3.660	3.333	2.025	1.938	5.880	2.340
ACKR3	ENSOARG00000000304	1:4400644-4401732:-1	protein-coding	atypical chemokine receptor 3	detected at high to low expression in 467 of 504 tissues	high to low	tissue enhanced (aortic valve (TxBF adult female), replicate 1, aortic valve (TxBF adult female), replicate 2, aortic valve (TxBF adult male), replicate 1, aortic valve (TxBF adult male), replicate 2, left atrioventricular valve (TxBF adult female), replicate 1, left atrioventricular valve (TxBF adult female), replicate 2, left atrioventricular valve (TxBF adult male), replicate 1, left atriovent…	right atrioventricular valve (TxBF adult male), replicate 3 (2.886)	none	none	0.942	2.017	protein binding (GO:0005515) | C-X-C chemokine receptor activity (GO:0016494) | C-X-C chemokine binding (GO:0019958) | chemokine receptor activity (GO:0004950) | coreceptor activity (GO:0015026) | G-protein coupled receptor activity (GO:0004930) | scavenger receptor activity (GO:0005044) | signal transducer activity (GO:0004871)	receptor internalization (GO:0031623) | chemokine-mediated signaling pathway (GO:0070098) | xenophagy (GO:0098792) | negative regulation of intrinsic apoptotic signaling pathway in response to DNA damage (GO:1902230) | positive regulation of ERK1 and ERK2 cascade (GO:0070374) | chemotaxis (GO:0006935) | G-protein coupled receptor signaling pathway (GO:0007186) | vasculogenesis (GO:0001570) | sign…	endosome (GO:0005768) | integral component of membrane (GO:0016021) | cell surface (GO:0009986) | plasma membrane (GO:0005886) | membrane (GO:0016020) | coated pit (GO:0005905) | intracellular membrane-bounded organelle (GO:0043231)	11.117	10.791	3.472	3.728	3.905	3.306	2.417	2.107	2.564	9.559	1.855	7.738	6.693	24.294	10.193	16.623	8.939	15.503	9.363	11.609	1.761	3.097	2.270	1.826	2.972	5.805	7.416	1.696	157.088	133.981	75.082	95.766	187.170	135.000
ACKR4	ENSOARG00000015654	1:255102873-255103925:-1	protein-coding	atypical chemokine receptor 4	detected at high to low expression in 366 of 504 tissues	high to low	tissue enhanced (aortic valve (TxBF adult female), replicate 1, aortic valve (TxBF adult female), replicate 2, aortic valve (TxBF adult male), replicate 1, aortic valve (TxBF adult male), replicate 2, left atrioventricular valve (TxBF adult female), replicate 1, left atrioventricular valve (TxBF adult female), replicate 2, left atrioventricular valve (TxBF adult male), replicate 1, left atriovent…	aortic valve (TxBF adult male), replicate 1 (3.612)	none	none	0.928	2.560	protein binding (GO:0005515) | G-protein coupled receptor activity (GO:0004930) | chemokine binding (GO:0019956) | scavenger receptor activity (GO:0005044) | signal transducer activity (GO:0004871) | chemokine receptor activity (GO:0004950)	chemokine-mediated signaling pathway (GO:0070098) | chemotaxis (GO:0006935) | G-protein coupled receptor signaling pathway (GO:0007186) | signal transduction (GO:0007165) | receptor-mediated endocytosis (GO:0006898)	integral component of membrane (GO:0016021) | membrane (GO:0016020)	2.044	2.635	0.267	0.407	0.122	0.303	0.233	0.072	1.447	2.383	1.677	1.529	1.933	6.585	1.601	1.041	1.432	1.509	2.383	1.372	0.138	0.098	0.166	0.172	0.099	3.622	3.606	2.571	76.385	78.581	102.415	87.529	60.302	59.646
ACLY	ENSOARG00000017829	11:41537705-41574994:-1	protein-coding	ATP citrate lyase	detected at high to low expression in 501 of 504 tissues	high to low	tissue enhanced (corpus luteum (Texel adult female), replicate 1)	corpus luteum (Texel adult female), replicate 1 (1.582)	none	none	0.806	1.124	ATP binding (GO:0005524) | protein binding (GO:0005515) | transferase activity, transferring acyl groups, acyl groups converted into alkyl on transfer (GO:0046912) | ATP citrate synthase activity (GO:0003878) | succinate-CoA ligase (ADP-forming) activity (GO:0004775) | cofactor binding (GO:0048037) | catalytic activity (GO:0003824)	lipid biosynthetic process (GO:0008610) | metabolic process (GO:0008152) | cellular carbohydrate metabolic process (GO:0044262) | oxaloacetate metabolic process (GO:0006107) | acetyl-CoA biosynthetic process (GO:0006085) | citrate metabolic process (GO:0006101)	cytoplasm (GO:0005737) | plasma membrane (GO:0005886) | membrane (GO:0016020) | nucleoplasm (GO:0005654) | extracellular exosome (GO:0070062)	32.328	36.831	49.370	52.889	62.785	57.706	55.836	49.704	38.513	38.773	40.676	67.324	64.577	19.515	56.818	100.076	56.927	59.944	59.105	80.291	37.245	47.516	56.436	40.924	54.868	25.109	23.013	25.932	40.283	46.108	37.230	41.029	53.074	54.099
ACMSD	ENSOARG00000011350	2:174823736-174885379:-1	protein-coding	aminocarboxymuconate semialdehyde decarboxylase	detected at high to low expression in 61 of 504 tissues	high to low	tissue enhanced (hippocampus (TxBF adult female), replicate 3, kidney cortex (TxBF adult female), replicate 1, kidney cortex (TxBF adult female), replicate 2, kidney cortex (TxBF adult female), replicate 3, kidney cortex (TxBF adult male), replicate 1, kidney cortex (TxBF adult male), replicate 3, kidney cortex (Texel lamb/6-10 months female), replicate 1)	kidney cortex (TxBF adult male), replicate 1 (8.886)	none	none	0.985	206.428	protein binding (GO:0005515) | aminocarboxymuconate-semialdehyde decarboxylase activity (GO:0001760) | zinc ion binding (GO:0008270) | catalytic activity (GO:0003824)	metabolic process (GO:0008152) | protein oligomerization (GO:0051259) | quinolinate metabolic process (GO:0046874)	cytosol (GO:0005829) | extracellular exosome (GO:0070062)	0.206	0.166	0.000	0.135	0.110	0.082	0.210	0.177	0.346	1.323	1.201	0.155	0.141	288.931	0.346	0.262	0.211	0.210	0.100	0.249	0.040	0.178	0.000	0.162	0.000	0.321	0.182	0.120	0.063	0.000	0.000	0.065	0.083	0.000
ACO1	ENSOARG00000014707	2:100367422-100406723:+1	protein-coding	aconitase 1	detected at high to low expression in 503 of 504 tissues	high to low	tissue enhanced (hippocampus (TxBF adult female), replicate 3)	hippocampus (TxBF adult female), replicate 3 (1.564)	none	none	0.809	1.247	RNA binding (GO:0003723) | aconitate hydratase activity (GO:0003994) | protein binding (GO:0005515) | iron-sulfur cluster binding (GO:0051536) | lyase activity (GO:0016829) | 4 iron, 4 sulfur cluster binding (GO:0051539) | iron-responsive element binding (GO:0030350)	post-embryonic development (GO:0009791) | regulation of gene expression (GO:0010468) | citrate metabolic process (GO:0006101) | metabolic process (GO:0008152) | response to iron(II) ion (GO:0010040) | intestinal absorption (GO:0050892) | cellular iron ion homeostasis (GO:0006879) | regulation of translation (GO:0006417)	Golgi apparatus (GO:0005794) | cytosol (GO:0005829) | cytoplasm (GO:0005737) | endoplasmic reticulum (GO:0005783) | mitochondrion (GO:0005739) | extracellular exosome (GO:0070062)	8.304	9.776	15.793	16.047	16.557	18.500	20.625	18.496	13.210	16.446	14.891	14.784	11.755	204.563	13.325	15.808	11.972	12.915	12.352	16.008	10.262	13.615	12.067	12.232	13.394	13.097	12.070	10.979	22.991	21.534	23.233	24.407	23.549	20.588
ACO2	ENSOARG00000018307	3:216599148-216619489:+1	protein-coding	aconitase 2	detected at high to low expression in 504 of 504 tissues	high to low	detected in all, tissue enhanced (kidney cortex (TxBF adult female), replicate 3, left auricle (TxBF adult male), replicate 1, left auricle (TxBF adult male), replicate 3, right auricle (TxBF adult male), replicate 2, right ventricle (TxBF adult female), replicate 2, right ventricle (TxBF adult female), replicate 3, skeletal muscle longitudinal dorsal (TxBF adult male), replicate 2, skeletal musc…	skeletal muscle longitudinal dorsal (TxBF adult male), replicate 3 (1.524)	none	none	0.854	1.525	iron ion binding (GO:0005506) | aconitate hydratase activity (GO:0003994) | 4 iron, 4 sulfur cluster binding (GO:0051539)	metabolic process (GO:0008152) | tricarboxylic acid cycle (GO:0006099) | citrate metabolic process (GO:0006101)	myelin sheath (GO:0043209) | nucleus (GO:0005634) | mitochondrion (GO:0005739)	96.769	100.228	183.092	164.462	192.877	188.570	183.200	187.962	124.139	179.838	135.700	108.492	99.944	467.270	92.591	104.405	89.102	105.816	128.328	149.471	52.321	66.479	56.547	47.119	60.385	56.345	24.282	29.230	44.404	47.403	36.490	38.486	51.300	55.176
ACOD1	ENSOARG00000016003	10:52549531-52556466:+1	protein-coding	aconitate decarboxylase 1	detected at high to low expression in 147 of 504 tissues	high to low	tissue enhanced (alveolar macrophage (TxBF adult female), replicate 1, alveolar macrophage (TxBF adult male), replicate 1, alveolar macrophage (TxBF adult male), replicate 2, alveolar macrophage (TxBF adult male), replicate 3, alveolar macrophage (Texel adult female), replicate 1, alveolar macrophage (Texel adult male), replicate 1, blood leukocytes (TxBF adult female), replicate 1, macrophage LP…	alveolar macrophage (Texel adult male), replicate 1 (8.334)	none	none	0.978	26.491	2-methylcitrate dehydratase activity (GO:0047547) | aconitate decarboxylase activity (GO:0047613)	metabolic process (GO:0008152) | propionate catabolic process (GO:0019543) | positive regulation of antimicrobial humoral response (GO:0002760) | defense response (GO:0006952) | cellular response to lipopolysaccharide (GO:0071222) | tolerance induction to lipopolysaccharide (GO:0072573)	unknown	0.376	0.271	0.075	0.094	0.000	0.000	0.000	0.122	0.000	0.000	0.104	0.231	0.315	0.659	0.089	0.473	0.135	0.000	0.110	0.270	0.000	0.061	0.000	0.055	0.000	0.069	0.000	0.000	0.391	0.789	0.144	0.136	1.028	1.577
ACOT11	ENSOARG00000007244	1:28774173-28797135:+1	protein-coding	acyl-CoA thioesterase 11	detected at high to low expression in 380 of 504 tissues	high to low	tissue enhanced (skeletal muscle bicep (TxBF adult female), replicate 3, skeletal muscle bicep (TxBF adult male), replicate 2, skeletal muscle bicep (Texel adult male), replicate 1)	skeletal muscle bicep (TxBF adult female), replicate 3 (3.451)	none	none	0.929	1.926	lipid binding (GO:0008289)	response to temperature stimulus (GO:0009266) | response to cold (GO:0009409)	extracellular exosome (GO:0070062)	7.174	6.418	15.306	8.329	14.497	10.273	10.606	9.879	3.557	10.518	6.736	6.022	4.552	18.913	5.139	5.338	4.906	8.873	7.433	9.954	9.511	19.323	12.834	9.531	15.438	7.217	5.675	11.401	0.565	1.178	0.502	0.774	0.680	0.515
ACOT12	ENSOARG00000015301	5:78632207-78673050:-1	protein-coding	acyl-CoA thioesterase 12	detected at high to low expression in 225 of 504 tissues	high to low	tissue enhanced (hippocampus (TxBF adult female), replicate 3, jejunum (TxBF lamb/1 week female), replicate 1, jejunum (TxBF lamb/8 weeks male), replicate 1, kidney cortex (TxBF adult male), replicate 1, kidney cortex (TxBF adult male), replicate 3, kidney cortex (Texel adult male), replicate 1, kidney cortex (Texel lamb/6-10 months female), replicate 1, liver (TxBF adult female), replicate 1)	jejunum (TxBF lamb/8 weeks male), replicate 1 (6.521)	none	none	0.961	4.721	lipid binding (GO:0008289) | ATP binding (GO:0005524) | acetyl-CoA hydrolase activity (GO:0003986)	acetyl-CoA metabolic process (GO:0006084)	unknown	3.911	3.084	2.100	1.507	1.032	1.470	1.712	1.126	2.765	5.595	3.556	2.564	2.790	40.363	4.160	2.613	5.428	3.834	3.161	1.988	1.403	1.547	1.760	2.045	1.790	3.758	3.591	3.977	0.750	0.763	0.613	0.497	0.523	0.580
ACOT4	ENSOARG00000000588	7:81905181-81910424:+1	protein-coding	acyl-CoA thioesterase 4	detected at high to low expression in 494 of 504 tissues	high to low	tissue enhanced (liver (Texel adult male), replicate 1)	liver (Texel adult male), replicate 1 (2.504)	none	none	0.949	1.190	thiolester hydrolase activity (GO:0016790) | succinyl-CoA hydrolase activity (GO:0004778) | acyl-CoA hydrolase activity (GO:0047617) | receptor binding (GO:0005102)	very long-chain fatty acid metabolic process (GO:0000038) | long-chain fatty acid metabolic process (GO:0001676) | dicarboxylic acid metabolic process (GO:0043648) | dicarboxylic acid catabolic process (GO:0043649) | succinyl-CoA metabolic process (GO:0006104) | unsaturated monocarboxylic acid metabolic process (GO:0032789) | saturated monocarboxylic acid metabolic process (GO:0032788) | acyl-CoA…	peroxisome (GO:0005777)	7.200	9.757	11.142	13.626	14.943	10.143	11.074	11.687	9.283	9.830	9.767	15.101	14.631	25.519	14.513	13.674	13.983	9.554	11.520	13.239	9.210	11.191	8.374	7.883	7.676	11.310	9.593	12.350	5.570	6.207	6.489	6.344	6.241	5.224
ACOT7	ENSOARG00000012566	12:45097626-45189413:+1	protein-coding	acyl-CoA thioesterase 7	detected at high to low expression in 488 of 504 tissues	high to low	tissue enhanced (testes (TxBF adult male), replicate 1, testes (TxBF adult male), replicate 2, testes (TxBF adult male), replicate 3, testes (Texel adult male), replicate 1)	testes (TxBF adult male), replicate 2 (2.575)	none	none	0.913	1.205	protein binding (GO:0005515) | palmitoyl-CoA hydrolase activity (GO:0016290) | long-chain fatty acyl-CoA binding (GO:0036042) | protein homodimerization activity (GO:0042803) | fatty-acyl-CoA binding (GO:0000062)	medium-chain fatty acid biosynthetic process (GO:0051792) | palmitic acid biosynthetic process (GO:1900535) | long-chain fatty-acyl-CoA catabolic process (GO:0036116) | coenzyme A biosynthetic process (GO:0015937) | medium-chain fatty-acyl-CoA catabolic process (GO:0036114)	cytosol (GO:0005829) | cytoplasm (GO:0005737) | nucleoplasm (GO:0005654) | extracellular exosome (GO:0070062)	14.869	16.239	29.114	30.396	35.094	30.204	30.559	29.865	19.627	22.460	18.011	17.917	16.800	4.635	14.754	26.416	17.539	20.481	19.389	17.865	9.487	9.328	7.602	9.137	11.291	6.269	6.222	6.852	2.764	3.256	1.569	2.072	3.342	4.643
ACOT8	ENSOARG00000006799	13:74147388-74162212:-1	protein-coding	acyl-CoA thioesterase 8	detected at high to low expression in 504 of 504 tissues	high to low	detected in all	lung (TxBF adult female), replicate 3 (1.704)	none	none	0.785	1.099	protein binding (GO:0005515) | palmitoyl-CoA hydrolase activity (GO:0016290) | acyl-CoA hydrolase activity (GO:0047617) | receptor binding (GO:0005102) | medium-chain acyl-CoA hydrolase activity (GO:0052815)	negative regulation of CD4 biosynthetic process (GO:0045225) | peroxisome fission (GO:0016559) | acyl-CoA metabolic process (GO:0006637) | dicarboxylic acid catabolic process (GO:0043649)	peroxisomal matrix (GO:0005782) | peroxisome (GO:0005777) | mitochondrion (GO:0005739)	7.666	11.117	14.223	14.094	15.154	15.823	14.841	14.218	14.774	18.369	14.759	12.560	10.455	19.035	11.824	14.179	12.296	8.934	9.589	8.817	7.696	8.238	7.493	6.896	7.863	8.630	8.298	7.256	11.113	11.908	8.957	11.570	12.654	12.701
ACOT9	ENSOARG00000016697	X:21078095-21108246:-1	protein-coding	acyl-CoA thioesterase 9	detected at high to low expression in 504 of 504 tissues	high to low	detected in all	omentum (Texel adult male), replicate 1 (1.470)	none	none	0.764	1.098	unknown	unknown	unknown	20.245	23.955	18.693	20.377	19.555	14.707	19.828	18.534	19.537	17.507	18.769	23.965	23.283	57.405	19.713	24.488	26.144	26.215	19.918	20.145	11.986	14.041	13.861	13.270	15.806	15.193	19.343	17.347	32.211	39.636	37.215	36.200	35.124	41.354
ACOX1	ENSOARG00000008540	11:54681819-54705928:+1	protein-coding	acyl-CoA oxidase 1	detected at high to low expression in 504 of 504 tissues	high to low	detected in all, tissue enhanced (jejunum (TxBF lamb/8 weeks male), replicate 1, liver (TxBF adult female), replicate 1, liver (TxBF adult female), replicate 2, liver (TxBF adult female), replicate 3, liver (TxBF adult male), replicate 1, liver (TxBF adult male), replicate 3, liver (Texel adult male), replicate 1)	liver (TxBF adult female), replicate 3 (1.631)	none	none	0.872	1.335	PDZ domain binding (GO:0030165) | oxidoreductase activity, acting on the CH-CH group of donors (GO:0016627) | flavin adenine dinucleotide binding (GO:0050660) | protein N-terminus binding (GO:0047485) | receptor binding (GO:0005102) | acyl-CoA dehydrogenase activity (GO:0003995) | acyl-CoA oxidase activity (GO:0003997)	very long-chain fatty acid metabolic process (GO:0000038) | fatty acid beta-oxidation (GO:0006635) | generation of precursor metabolites and energy (GO:0006091) | lipid metabolic process (GO:0006629) | fatty acid metabolic process (GO:0006631) | metabolic process (GO:0008152) | prostaglandin metabolic process (GO:0006693) | fatty acid beta-oxidation using acyl-CoA oxidase (GO:0033540) | fatty aci…	peroxisomal membrane (GO:0005778) | nucleolus (GO:0005730) | plasma membrane (GO:0005886) | membrane (GO:0016020) | peroxisome (GO:0005777) | intracellular membrane-bounded organelle (GO:0043231) | nucleus (GO:0005634) | cytoplasm (GO:0005737) | nucleoplasm (GO:0005654) | mitochondrion (GO:0005739)	20.723	24.068	27.934	27.999	32.407	29.323	25.483	27.237	17.740	21.404	24.062	34.349	29.353	102.576	35.795	31.259	31.603	22.897	27.344	36.939	25.792	27.036	26.199	25.812	24.753	24.136	22.968	23.318	15.159	17.848	19.644	14.512	16.844	18.499
ACOX2	ENSOARG00000012053	19:42855011-42883265:+1	protein-coding	acyl-CoA oxidase 2	detected at high to low expression in 311 of 504 tissues	high to low	tissue enhanced (duodenum (TxBF lamb/newborn female), replicate 1, duodenum (TxBF lamb/newborn female), replicate 2, duodenum (TxBF lamb/newborn male), replicate 1, kidney cortex (TxBF adult male), replicate 3, liver (TxBF adult female), replicate 1, liver (TxBF adult female), replicate 2, liver (TxBF adult female), replicate 3, liver (TxBF adult male), replicate 1, liver (TxBF adult male), repli…	liver (TxBF adult female), replicate 3 (5.474)	none	none	0.975	3.748	oxidoreductase activity, acting on the CH-CH group of donors (GO:0016627) | flavin adenine dinucleotide binding (GO:0050660) | receptor binding (GO:0005102) | acyl-CoA dehydrogenase activity (GO:0003995) | acyl-CoA oxidase activity (GO:0003997)	metabolic process (GO:0008152) | fatty acid metabolic process (GO:0006631) | fatty acid beta-oxidation (GO:0006635) | oxidation-reduction process (GO:0055114)	peroxisome (GO:0005777) | mitochondrion (GO:0005739) | intracellular membrane-bounded organelle (GO:0043231)	0.950	0.567	0.560	0.350	0.622	0.381	0.092	0.277	0.855	1.881	0.744	0.307	0.395	9.214	0.741	0.713	0.579	0.936	1.113	0.682	8.667	11.997	6.891	7.141	8.975	4.134	3.257	3.750	4.570	5.694	4.588	6.436	3.848	3.627
ACOX3	ENSOARG00000012922	6:114055342-114103630:-1	protein-coding	acyl-CoA oxidase 3, pristanoyl	detected at high to low expression in 502 of 504 tissues	high to low	mixed expression	kidney cortex (Texel adult male), replicate 1 (1.586)	none	none	0.754	1.071	oxidoreductase activity, acting on the CH-CH group of donors (GO:0016627) | flavin adenine dinucleotide binding (GO:0050660) | receptor binding (GO:0005102) | acyl-CoA dehydrogenase activity (GO:0003995) | acyl-CoA oxidase activity (GO:0003997)	metabolic process (GO:0008152) | fatty acid metabolic process (GO:0006631) | fatty acid beta-oxidation (GO:0006635) | oxidation-reduction process (GO:0055114)	membrane (GO:0016020) | peroxisome (GO:0005777) | mitochondrion (GO:0005739)	18.161	16.475	29.296	25.883	22.747	27.577	29.194	27.695	14.074	24.245	18.673	18.677	14.999	69.371	15.859	18.597	13.809	20.213	19.966	22.679	16.562	17.034	18.529	14.143	18.582	13.230	9.187	9.411	18.946	15.932	16.202	18.567	21.231	17.282
ACOXL (assigned to ENSOARG00000014329 [confidence: 1])	ENSOARG00000014329	3:104836202-105202681:+1	protein-coding	.	detected at high to low expression in 61 of 504 tissues	high to low	tissue enhanced (epididymis (TxBF adult male), replicate 1, epididymis (TxBF adult male), replicate 2, epididymis (TxBF adult male), replicate 3, epididymis (Texel adult male), replicate 1)	epididymis (Texel adult male), replicate 1 (6.739)	none	none	0.992	6.416	oxidoreductase activity, acting on the CH-CH group of donors (GO:0016627) | acyl-CoA dehydrogenase activity (GO:0003995)	metabolic process (GO:0008152) | oxidation-reduction process (GO:0055114)	unknown	0.000	0.037	1.267	1.236	0.628	0.902	1.107	1.410	3.651	5.932	1.908	0.024	0.017	0.307	0.063	0.049	0.000	0.091	0.177	0.294	0.000	0.041	0.033	0.000	0.058	0.057	0.000	0.053	0.060	0.000	0.068	0.093	0.020	0.174
ACP1	ENSOARG00000005204	2:191516-205711:+1	protein-coding	acid phosphatase 1, soluble	detected at high to medium expression in 504 of 504 tissues	high to medium	detected in all	testes (TxBF adult male), replicate 2 (1.199)	none	none	0.526	1.043	protein binding (GO:0005515) | acid phosphatase activity (GO:0003993) | phosphatase activity (GO:0016791) | non-membrane spanning protein tyrosine phosphatase activity (GO:0004726) | protein tyrosine phosphatase activity (GO:0004725)	protein dephosphorylation (GO:0006470) | peptidyl-tyrosine dephosphorylation (GO:0035335)	cytoplasm (GO:0005737) | cytoplasmic side of plasma membrane (GO:0009898) | extracellular exosome (GO:0070062)	57.364	59.522	43.718	48.782	52.210	46.087	45.861	47.577	61.417	50.241	54.186	58.121	56.184	45.650	47.857	60.469	53.064	54.415	43.529	54.599	27.870	28.847	28.018	25.765	29.480	32.480	32.987	34.602	38.947	37.553	45.358	36.870	41.349	44.162
ACP2	ENSOARG00000005614	15:75349557-75356067:-1	protein-coding	acid phosphatase 2, lysosomal	detected at medium to low expression in 497 of 504 tissues	medium to low	mixed expression	jejunum (TxBF lamb/newborn female), replicate 2 (1.701)	none	none	0.736	1.114	acid phosphatase activity (GO:0003993)	lysosome organization (GO:0007040) | skeletal system development (GO:0001501) | dephosphorylation (GO:0016311)	membrane (GO:0016020) | lysosome (GO:0005764) | extracellular exosome (GO:0070062)	13.973	8.800	26.635	23.051	21.989	27.812	20.706	26.417	17.658	23.765	18.140	7.627	7.753	16.183	6.293	6.389	7.505	15.754	16.058	11.038	8.177	9.290	8.136	6.913	7.903	9.677	8.734	5.255	11.771	11.470	9.011	8.963	13.786	15.408
ACP5	ENSOARG00000018673	5:13581112-13584384:-1	protein-coding	acid phosphatase 5, tartrate resistant	detected at high to low expression in 500 of 504 tissues	high to low	tissue enhanced (alveolar macrophage (TxBF adult male), replicate 1, caruncle 23 (TxBF adult female), replicate 1, macrophage LPS time course 0 hrs (TxBF adult female), replicate 1, macrophage LPS time course 2 hrs (TxBF adult female), replicate 1, macrophage LPS time course 4 hrs (TxBF adult female), replicate 1, macrophage LPS time course 7 hrs (TxBF adult female), replicate 1, placenta 35 (TxB…	uterus (Texel adult female), replicate 1 (1.915)	none	none	0.923	1.517	acid phosphatase activity (GO:0003993) | ferrous iron binding (GO:0008198) | ferric iron binding (GO:0008199) | hydrolase activity (GO:0016787)	response to cytokine (GO:0034097) | negative regulation of superoxide anion generation (GO:0032929) | bone resorption (GO:0045453) | response to lipopolysaccharide (GO:0032496) | negative regulation of tumor necrosis factor production (GO:0032720) | negative regulation of nitric oxide biosynthetic process (GO:0045019) | dephosphorylation (GO:0016311) | negative regulation of inflammatory response…	lysosome (GO:0005764) | extracellular exosome (GO:0070062)	2.515	3.564	1.685	1.988	2.422	3.187	1.854	0.969	1.855	4.006	2.018	4.572	3.265	23.764	3.088	3.557	3.098	4.304	4.507	4.467	3.252	4.746	3.322	4.813	3.647	9.572	6.147	3.535	29.220	32.580	30.856	33.178	21.509	23.470
ACP6	ENSOARG00000020555	1:97736746-97757600:-1	protein-coding	acid phosphatase 6, lysophosphatidic	detected at high to low expression in 504 of 504 tissues	high to low	detected in all	hippocampus (TxBF adult female), replicate 3 (1.448)	none	none	0.689	1.101	acid phosphatase activity (GO:0003993)	dephosphorylation (GO:0016311) | hematopoietic progenitor cell differentiation (GO:0002244)	mitochondrion (GO:0005739)	11.744	10.283	15.203	12.674	15.892	13.116	11.192	11.911	9.698	13.939	8.658	24.798	16.253	78.983	16.267	19.686	15.344	18.054	20.958	23.135	16.669	11.694	13.966	18.237	15.095	13.388	9.748	6.750	23.750	24.942	26.544	28.312	28.630	20.294
ACP7	ENSOARG00000005978	14:47997870-48011505:+1	protein-coding	acid phosphatase 7, tartrate resistant (putative)	detected at medium to low expression in 211 of 504 tissues	medium to low	tissue enhanced (macrophage LPS time course 2 hrs (TxBF adult female), replicate 1, macrophage LPS time course 4 hrs (TxBF adult female), replicate 1, reticulum (TxBF lamb/1 week female), replicate 1)	macrophage LPS time course 2 hrs (TxBF adult female), replicate 1 (5.481)	none	none	0.946	4.863	acid phosphatase activity (GO:0003993) | metal ion binding (GO:0046872) | hydrolase activity (GO:0016787)	metabolic process (GO:0008152) | dephosphorylation (GO:0016311)	unknown	1.308	1.063	0.070	0.000	0.073	0.000	0.000	0.038	0.000	0.000	0.000	1.265	1.436	0.250	1.414	1.951	1.805	0.000	0.470	0.093	0.000	0.000	0.000	0.000	0.000	0.000	0.100	0.000	0.081	0.000	0.042	0.043	0.106	0.118
ACPP	ENSOARG00000009106	1:255352734-255409246:-1	protein-coding	acid phosphatase, prostate	detected at high to low expression in 240 of 504 tissues	high to low	tissue enhanced (cervix (Texel lamb/6-10 months female), replicate 1, reticulum (TxBF adult male), replicate 1, skin back (Texel adult male), replicate 1, uterus (Texel lamb/6-10 months female), replicate 1)	cervix (Texel lamb/6-10 months female), replicate 1 (5.182)	none	none	0.963	12.749	identical protein binding (GO:0042802) | acid phosphatase activity (GO:0003993) | phosphatase activity (GO:0016791) | 5'-nucleotidase activity (GO:0008253) | lysophosphatidic acid phosphatase activity (GO:0052642) | thiamine phosphate phosphatase activity (GO:0042131)	nucleotide metabolic process (GO:0009117) | adenosine metabolic process (GO:0046085) | purine nucleobase metabolic process (GO:0006144) | thiamine metabolic process (GO:0006772) | regulation of sensory perception of pain (GO:0051930) | dephosphorylation (GO:0016311) | positive regulation of adenosine receptor signaling pathway (GO:0060168)	lysosomal membrane (GO:0005765) | integral component of membrane (GO:0016021) | extracellular space (GO:0005615) | filopodium (GO:0030175) | vesicle membrane (GO:0012506) | plasma membrane (GO:0005886) | extracellular exosome (GO:0070062) | intracellular (GO:0005622) | nucleus (GO:0005634)	0.059	0.217	0.000	0.000	0.194	0.000	0.000	0.000	0.000	0.000	0.083	0.000	0.000	1.394	0.071	0.089	0.080	0.774	0.167	0.138	0.895	0.991	0.434	0.755	0.855	2.077	1.329	1.104	0.000	0.000	0.000	0.000	0.000	0.000
ACPT	ENSOARG00000014152	14:55904220-55908942:+1	protein-coding	acid phosphatase, testicular	detected at medium to low expression in 5 of 504 tissues	medium to low	mixed expression	testes (TxBF adult male), replicate 1 (4.480)	none	none	0.988	2.662	acid phosphatase activity (GO:0003993)	dephosphorylation (GO:0016311)	unknown	0.063	0.047	0.162	0.873	0.596	0.716	0.658	0.351	0.178	0.235	0.351	0.008	0.040	0.124	0.031	0.041	0.045	0.000	0.032	0.025	0.329	0.390	0.099	0.181	0.204	0.055	0.080	0.099	0.234	0.163	0.298	0.149	0.061	0.277
ACR	ENSOARG00000020037	3:224217677-224225143:+1	protein-coding	acrosin	detected at high to low expression in 19 of 504 tissues	high to low	mixed expression	testes (TxBF adult male), replicate 2 (5.860)	none	none	0.993	13.556	protein binding (GO:0005515) | serine-type peptidase activity (GO:0008236) | hydrolase activity (GO:0016787) | serine-type endopeptidase activity (GO:0004252) | mannose binding (GO:0005537) | peptidase activity (GO:0008233)	binding of sperm to zona pellucida (GO:0007339) | penetration of zona pellucida (GO:0007341) | acrosome reaction (GO:0007340) | proteolysis (GO:0006508) | single fertilization (GO:0007338) | activation of adenylate cyclase activity (GO:0007190)	protein complex (GO:0043234) | nucleus (GO:0005634) | acrosomal vesicle (GO:0001669)	0.069	0.032	0.594	0.584	0.519	0.758	0.915	0.736	0.068	0.000	0.019	0.010	0.007	0.000	0.010	0.037	0.006	0.021	0.000	0.033	0.117	0.135	0.212	0.062	0.345	0.049	0.000	0.011	0.835	0.731	0.688	0.619	1.489	1.849
ACRBP	ENSOARG00000007217	3:207733335-207735615:+1	protein-coding	acrosin binding protein	detected at high to low expression in 82 of 504 tissues	high to low	tissue enhanced (testes (TxBF adult male), replicate 1, testes (TxBF adult male), replicate 2, testes (TxBF adult male), replicate 3, testes (Texel adult male), replicate 1)	testes (TxBF adult male), replicate 2 (6.702)	none	none	0.990	3.307	protein binding (GO:0005515)	unknown	acrosomal vesicle (GO:0001669) | nucleus (GO:0005634) | cytoplasmic vesicle (GO:0031410)	0.577	0.172	0.828	0.784	1.134	1.051	1.149	0.617	0.181	0.276	0.132	0.287	0.210	0.097	0.226	0.280	0.307	0.568	0.534	0.556	0.130	0.098	0.197	0.219	0.189	0.125	0.027	0.018	0.738	0.825	0.972	0.643	0.992	0.582
ACRV1	ENSOARG00000011699	21:28297107-28303260:-1	protein-coding	acrosomal vesicle protein 1	detected at high to low expression in 9 of 504 tissues	high to low	mixed expression	testes (Texel adult male), replicate 1 (7.425)	none	none	0.995	123.857	unknown	unknown	acrosomal vesicle (GO:0001669)	0.000	0.000	0.000	0.000	0.000	0.000	0.000	0.000	0.000	0.000	0.006	0.000	0.000	0.000	0.002	0.000	0.000	0.000	0.000	0.000	0.000	0.000	0.000	0.000	0.000	0.000	0.000	0.000	0.000	0.000	0.000	0.000	0.000	0.127
ACSBG1	ENSOARG00000000664	18:29603455-29673026:-1	protein-coding	acyl-CoA synthetase bubblegum family member 1	detected at high to low expression in 79 of 504 tissues	high to low	tissue enhanced (skin back (Texel adult male), replicate 1)	skin back (Texel adult male), replicate 1 (6.300)	none	none	0.973	12.422	very long-chain fatty acid-CoA ligase activity (GO:0031957) | long-chain fatty acid-CoA ligase activity (GO:0004467) | catalytic activity (GO:0003824)	very long-chain fatty acid metabolic process (GO:0000038) | metabolic process (GO:0008152) | long-chain fatty acid metabolic process (GO:0001676) | response to glucocorticoid (GO:0051384)	cytoplasm (GO:0005737)	5.978	8.061	30.374	28.699	36.066	25.101	37.855	31.077	5.421	5.138	6.691	5.690	6.507	0.057	5.394	7.889	5.700	7.661	13.974	13.595	0.488	0.121	0.342	0.577	0.369	0.106	0.054	0.055	0.053	0.000	0.039	0.000	0.023	0.078
ACSBG2	ENSOARG00000006346	5:15840259-15880396:-1	protein-coding	acyl-CoA synthetase bubblegum family member 2	detected at high to low expression in 17 of 504 tissues	high to low	mixed expression	testes (TxBF adult male), replicate 1 (7.983)	none	none	0.994	44.163	acyl-CoA hydrolase activity (GO:0047617) | long-chain fatty acid-CoA ligase activity (GO:0004467) | catalytic activity (GO:0003824)	fatty acid metabolic process (GO:0006631) | metabolic process (GO:0008152)	cytosol (GO:0005829) | cytoplasm (GO:0005737) | mitochondrion (GO:0005739)	0.008	0.009	0.530	0.685	0.483	0.645	0.882	0.724	0.002	0.012	0.013	0.011	0.022	0.001	0.018	0.026	0.010	0.032	0.018	0.022	0.000	0.038	0.000	0.068	0.035	0.005	0.001	0.002	0.498	0.155	0.213	0.712	0.236	0.000
ACSF2	ENSOARG00000004315	11:35776073-35807792:-1	protein-coding	acyl-CoA synthetase family member 2	detected at high to low expression in 503 of 504 tissues	high to low	tissue enhanced (omasum (TxBF adult female), replicate 1, omasum (TxBF adult female), replicate 3, omasum (TxBF adult male), replicate 1, omasum (TxBF adult male), replicate 2, omasum (TxBF adult male), replicate 3, omasum (TxBF lamb/8 weeks female), replicate 1, omasum (TxBF lamb/8 weeks male), replicate 1, reticulum (TxBF adult male), replicate 1, reticulum (TxBF lamb/8 weeks male), replicate 1…	rumen (TxBF lamb/1 week male), replicate 1 (1.683)	none	none	0.878	1.362	protein binding (GO:0005515) | catalytic activity (GO:0003824)	metabolic process (GO:0008152)	mitochondrion (GO:0005739)	15.095	19.327	20.217	18.987	31.671	31.977	21.570	27.374	17.017	24.494	17.170	19.378	16.298	84.143	20.693	17.279	19.190	15.413	23.081	30.511	2.949	6.155	7.615	6.434	8.939	14.824	7.818	7.070	46.164	54.770	53.347	53.471	42.730	43.398
ACSF3/ENSOARG:13758 (assigned to ENSOARG00000013758 [confidence: 3])	ENSOARG00000013758	14:13736405-13773087:+1	protein-coding	.	detected at high to low expression in 503 of 504 tissues	high to low	mixed expression	kidney cortex (TxBF adult male), replicate 3 (1.729)	none	none	0.773	1.168	catalytic activity (GO:0003824)	metabolic process (GO:0008152)	unknown	11.522	8.987	35.212	39.602	48.782	40.418	46.629	39.038	22.504	45.233	20.728	14.996	13.117	47.243	12.304	13.147	13.399	7.203	8.572	7.834	16.434	23.848	17.385	13.893	18.392	16.670	17.718	11.673	9.729	9.078	10.710	9.269	13.451	14.292
ACSF3/ENSOARG:18033 (assigned to ENSOARG00000018033 [confidence: 8])	ENSOARG00000018033	JH924489.1:986-1687:+1	protein-coding	.	detected at medium to low expression in 496 of 504 tissues	medium to low	tissue enhanced (kidney cortex (TxBF adult male), replicate 3)	kidney cortex (TxBF adult male), replicate 3 (2.034)	none	none	0.809	1.114	catalytic activity (GO:0003824)	metabolic process (GO:0008152)	unknown	6.370	4.023	14.905	18.017	23.053	20.556	19.027	19.166	14.472	32.532	16.124	5.250	7.380	26.238	6.000	9.886	5.097	3.151	2.093	7.067	10.938	14.218	11.744	6.258	9.964	8.338	5.589	11.074	5.614	4.515	6.241	4.733	8.207	7.271
ACSL1	ENSOARG00000007614	26:13921746-13964184:-1	protein-coding	acyl-CoA synthetase long-chain family member 1	detected at high to low expression in 500 of 504 tissues	high to low	tissue enhanced (jejunum (TxBF lamb/newborn female), replicate 1, jejunum (TxBF lamb/newborn female), replicate 2, liver (TxBF adult female), replicate 1, liver (TxBF adult female), replicate 2, liver (TxBF adult female), replicate 3, liver (TxBF adult male), replicate 3, liver (Texel adult male), replicate 1, omentum (Texel adult female), replicate 1, omentum (Texel adult male), replicate 1, ome…	omentum (Texel lamb/6-10 months female), replicate 1 (1.787)	none	none	0.914	1.684	long-chain fatty acid-CoA ligase activity (GO:0004467) | catalytic activity (GO:0003824)	lipid biosynthetic process (GO:0008610) | positive regulation of protein serine/threonine kinase activity (GO:0071902) | metabolic process (GO:0008152) | long-chain fatty acid import (GO:0044539) | long-chain fatty acid metabolic process (GO:0001676) | adiponectin-activated signaling pathway (GO:0033211)	membrane (GO:0016020) | mitochondrion (GO:0005739)	12.244	15.046	36.956	40.971	42.891	47.305	38.493	41.436	20.034	29.530	25.575	23.512	17.453	72.010	20.676	26.347	17.507	17.791	20.330	60.824	44.608	63.279	49.734	50.854	50.681	53.330	29.031	24.060	23.132	20.104	17.389	19.674	25.685	21.076
ACSL3	ENSOARG00000020374	2:224067586-224102930:+1	protein-coding	acyl-CoA synthetase long-chain family member 3	detected at high to low expression in 504 of 504 tissues	high to low	detected in all, tissue enhanced (blastocyst first pool (TxBF blastocyst unknown sex), replicate 1, blastocyst second pool (TxBF blastocyst unknown sex), replicate 1, blastocyst third pool (TxBF blastocyst unknown sex), replicate 1, hippocampus (TxBF adult female), replicate 1, hippocampus (TxBF adult female), replicate 2, hippocampus (TxBF adult male), replicate 1, hippocampus (TxBF adult male),…	blastocyst second pool (TxBF blastocyst unknown sex), replicate 1 (1.668)	none	none	0.863	1.496	protein kinase binding (GO:0019901) | protein domain specific binding (GO:0019904) | long-chain fatty acid-CoA ligase activity (GO:0004467) | catalytic activity (GO:0003824)	positive regulation of Golgi to plasma membrane protein transport (GO:0042998) | metabolic process (GO:0008152) | long-chain fatty acid import (GO:0044539) | positive regulation of secretion (GO:0051047) | very-low-density lipoprotein particle assembly (GO:0034379) | positive regulation of phosphatidylcholine biosynthetic process (GO:2001247)	Golgi apparatus (GO:0005794) | lipid particle (GO:0005811) | membrane (GO:0016020) | endoplasmic reticulum (GO:0005783) | perinuclear region of cytoplasm (GO:0048471)	64.449	82.470	84.534	96.397	93.938	80.542	79.718	84.840	44.684	38.491	63.706	113.056	108.248	32.597	113.949	97.987	111.636	71.826	83.021	82.916	46.652	47.940	43.214	44.445	51.378	24.331	22.920	41.344	18.162	20.928	22.693	20.458	21.073	18.843
ACSL4	ENSOARG00000017954	X:118800402-118845526:+1	protein-coding	acyl-CoA synthetase long-chain family member 4	detected at high to low expression in 504 of 504 tissues	high to low	detected in all, tissue enhanced (blastocyst first pool (TxBF blastocyst unknown sex), replicate 1, blastocyst second pool (TxBF blastocyst unknown sex), replicate 1, blastocyst third pool (TxBF blastocyst unknown sex), replicate 1, cervix (Texel lamb/6-10 months female), replicate 1, corpus luteum (Texel adult female), replicate 1, epididymis (Texel adult male), replicate 1, kidney medulla (TxBF…	blastocyst third pool (TxBF blastocyst unknown sex), replicate 1 (1.801)	none	none	0.891	1.609	very long-chain fatty acid-CoA ligase activity (GO:0031957) | long-chain fatty acid-CoA ligase activity (GO:0004467) | arachidonate-CoA ligase activity (GO:0047676) | catalytic activity (GO:0003824)	neuron differentiation (GO:0030182) | metabolic process (GO:0008152) | embryonic process involved in female pregnancy (GO:0060136) | lipid metabolic process (GO:0006629)	cytoplasm (GO:0005737) | lipid particle (GO:0005811) | ER-mitochondrion membrane contact site (GO:0044233) | membrane (GO:0016020) | mitochondrion (GO:0005739) | extracellular exosome (GO:0070062)	40.830	37.745	24.886	27.074	26.192	25.053	20.848	22.952	12.319	10.975	17.042	55.151	62.787	55.517	63.575	52.451	70.120	37.144	26.405	15.446	22.137	20.738	17.120	22.708	17.312	20.301	18.666	16.931	90.784	73.455	67.798	55.140	91.557	79.256
ACSL5	ENSOARG00000011792	22:31836040-31897597:+1	protein-coding	acyl-CoA synthetase long-chain family member 5	detected at high to low expression in 497 of 504 tissues	high to low	tissue enhanced (duodenum (TxBF lamb/1 week female), replicate 1, duodenum (TxBF lamb/newborn female), replicate 1, duodenum (TxBF lamb/newborn female), replicate 2, ileum (TxBF lamb/newborn female), replicate 1, ileum (TxBF lamb/newborn male), replicate 1, jejunum (TxBF lamb/1 week female), replicate 1, jejunum (TxBF lamb/1 week female), replicate 2, jejunum (TxBF lamb/1 week male), replicate 1,…	jejunum (TxBF lamb/newborn male), replicate 1 (2.079)	none	none	0.944	1.718	catalytic activity (GO:0003824)	metabolic process (GO:0008152)	nucleus (GO:0005634) | nucleolus (GO:0005730) | membrane (GO:0016020) | mitochondrion (GO:0005739) | mitochondrial inner membrane (GO:0005743)	2.981	4.597	1.634	2.098	1.908	1.476	1.329	1.179	1.572	2.142	2.258	4.076	4.753	33.082	5.229	4.380	4.255	4.003	3.406	6.978	1.052	1.998	0.722	1.322	0.958	4.895	2.719	1.620	18.154	18.427	18.374	16.699	23.135	19.363
ACSL6 (assigned to ENSOARG00000015735 [confidence: 8])	ENSOARG00000015735	5:20049436-20104054:+1	protein-coding	.	detected at high to low expression in 253 of 504 tissues	high to low	tissue enhanced (blastocyst first pool (TxBF blastocyst unknown sex), replicate 1, blastocyst second pool (TxBF blastocyst unknown sex), replicate 1, blastocyst third pool (TxBF blastocyst unknown sex), replicate 1, cerebellum (TxBF adult female), replicate 1, cerebellum (TxBF adult female), replicate 2, cerebellum (TxBF adult male), replicate 1, cerebellum (TxBF adult male), replicate 2, cerebel…	blastocyst third pool (TxBF blastocyst unknown sex), replicate 1 (6.541)	none	none	0.958	6.755	protein binding (GO:0005515) | long-chain fatty acid-CoA ligase activity (GO:0004467) | catalytic activity (GO:0003824)	metabolic process (GO:0008152) | neuroblast proliferation (GO:0007405)	mitochondrion (GO:0005739)	19.234	25.525	72.758	74.809	64.327	69.237	67.905	67.230	21.807	38.767	32.628	16.896	18.426	0.288	18.975	19.237	18.362	16.533	15.923	17.362	24.441	22.152	18.490	16.942	20.682	7.966	6.478	9.905	0.443	0.075	0.510	0.344	0.457	0.193
ACSM1	ENSOARG00000012921	24:18189038-18245264:+1	protein-coding	acyl-CoA synthetase medium-chain family member 1	detected at high to low expression in 153 of 504 tissues	high to low	tissue enhanced (kidney cortex (TxBF adult female), replicate 2, kidney cortex (TxBF adult male), replicate 3, kidney cortex (Texel adult male), replicate 1, kidney cortex (Texel lamb/6-10 months female), replicate 1, liver (TxBF adult female), replicate 1, liver (TxBF adult female), replicate 2, liver (TxBF adult female), replicate 3, liver (TxBF adult male), replicate 1, liver (TxBF adult male)…	liver (TxBF adult female), replicate 3 (9.637)	none	none	0.982	70.633	acyl-CoA ligase activity (GO:0003996) | butyrate-CoA ligase activity (GO:0047760) | fatty acid ligase activity (GO:0015645) | catalytic activity (GO:0003824)	metabolic process (GO:0008152) | fatty acid biosynthetic process (GO:0006633)	blood microparticle (GO:0072562) | mitochondrion (GO:0005739) | extracellular exosome (GO:0070062) | mitochondrial matrix (GO:0005759)	0.201	1.627	4.620	3.387	2.553	3.954	0.702	0.807	0.102	0.579	0.235	0.608	0.294	22.387	0.365	0.378	0.535	0.721	0.324	0.963	0.182	0.041	0.260	0.038	0.095	0.054	0.000	0.010	21.714	38.453	20.172	28.335	18.895	13.988
ACSM3	ENSOARG00000013163	24:18472559-18526247:+1	protein-coding	acyl-CoA synthetase medium-chain family member 3	detected at high to low expression in 405 of 504 tissues	high to low	tissue enhanced (hippocampus (TxBF adult female), replicate 3, kidney cortex (TxBF adult female), replicate 1, kidney cortex (TxBF adult female), replicate 2, kidney cortex (TxBF adult male), replicate 1, kidney cortex (TxBF adult male), replicate 3, liver (TxBF adult female), replicate 1, liver (TxBF adult female), replicate 2, liver (TxBF adult female), replicate 3, liver (TxBF adult male), rep…	liver (TxBF adult female), replicate 2 (3.457)	none	none	0.965	7.413	fatty acid ligase activity (GO:0015645) | catalytic activity (GO:0003824)	metabolic process (GO:0008152) | fatty acid biosynthetic process (GO:0006633)	mitochondrion (GO:0005739) | mitochondrial matrix (GO:0005759)	2.030	1.702	1.698	0.638	2.119	0.582	0.317	0.712	0.447	0.574	0.923	4.256	1.746	187.617	1.602	1.688	2.037	1.047	1.127	1.019	0.695	2.364	0.133	0.331	0.291	0.570	0.232	0.389	5.427	11.728	15.280	13.474	1.941	2.530
ACSM4	ENSOARG00000012980	24:18411601-18434122:+1	protein-coding	acyl-CoA synthetase medium-chain family member 4	detected at low expression in 1 of 504 tissues	low	mixed expression	kidney medulla (TxBF adult male), replicate 1 (1.481)	none	none	0.971	2.939	catalytic activity (GO:0003824)	metabolic process (GO:0008152)	mitochondrion (GO:0005739)	0.010	0.025	0.196	0.080	0.000	0.000	0.062	0.105	0.038	0.081	0.143	0.028	0.088	0.039	0.066	0.041	0.075	0.015	0.059	0.085	0.046	0.000	0.000	0.000	0.000	0.009	0.026	0.018	0.113	0.000	0.042	0.000	0.049	0.000
ACSM5	ENSOARG00000012681	24:18027363-18058341:+1	protein-coding	acyl-CoA synthetase medium-chain family member 5	detected at high to low expression in 135 of 504 tissues	high to low	tissue enhanced (kidney cortex (TxBF adult female), replicate 1, kidney cortex (TxBF adult female), replicate 3, kidney cortex (TxBF adult male), replicate 1, kidney cortex (Texel adult male), replicate 1, kidney cortex (Texel lamb/6-10 months female), replicate 1, liver (TxBF adult female), replicate 1, liver (TxBF adult female), replicate 3, liver (TxBF adult male), replicate 2, liver (Texel ad…	liver (TxBF adult female), replicate 1 (7.494)	none	none	0.962	42.415	catalytic activity (GO:0003824)	metabolic process (GO:0008152)	unknown	5.989	5.430	12.955	11.176	11.189	10.768	12.559	9.342	2.640	2.408	3.598	12.539	7.444	24.752	7.792	6.086	5.968	10.130	11.220	12.443	0.000	0.064	0.000	0.000	0.015	0.000	0.000	0.019	4.552	3.593	6.777	8.585	5.400	3.927
ACSS1	ENSOARG00000006624	13:41742022-41775868:-1	protein-coding	acyl-CoA synthetase short-chain family member 1	detected at high to low expression in 502 of 504 tissues	high to low	tissue enhanced (colon distal (TxBF adult female), replicate 1, colon distal (TxBF adult male), replicate 3, colon large (TxBF lamb/8 weeks male), replicate 1, colon large (TxBF lamb/8 weeks male), replicate 2, rectum (TxBF adult male), replicate 1, rectum (TxBF adult male), replicate 2)	colon distal (TxBF adult female), replicate 1 (1.754)	none	none	0.866	1.453	ATP binding (GO:0005524) | protein binding (GO:0005515) | ligase activity (GO:0016874) | nucleotide binding (GO:0000166) | AMP binding (GO:0016208) | catalytic activity (GO:0003824) | acetate-CoA ligase activity (GO:0003987)	metabolic process (GO:0008152) | acetyl-CoA biosynthetic process from acetate (GO:0019427) | acetyl-CoA biosynthetic process (GO:0006085)	mitochondrion (GO:0005739) | mitochondrial matrix (GO:0005759)	7.825	6.612	10.516	9.489	12.655	10.228	7.228	8.270	8.374	11.787	7.106	8.673	8.444	221.476	7.374	10.272	6.102	6.288	8.818	11.253	9.374	11.445	18.274	12.792	11.100	6.303	7.148	7.622	17.447	18.116	14.586	18.615	20.530	20.975
ACSS2	ENSOARG00000010787	13:63747999-63791523:+1	protein-coding	acyl-CoA synthetase short-chain family member 2	detected at high to low expression in 502 of 504 tissues	high to low	tissue enhanced (caecum (TxBF lamb/1 week female), replicate 2, colon large (TxBF lamb/1 week female), replicate 2, omentum (Texel adult male), replicate 1)	omentum (Texel adult male), replicate 1 (1.862)	none	none	0.919	1.819	acetate-CoA ligase activity (GO:0003987) | catalytic activity (GO:0003824)	lipid biosynthetic process (GO:0008610) | metabolic process (GO:0008152) | acetyl-CoA biosynthetic process (GO:0006085)	cytoplasm (GO:0005737) | nucleoplasm (GO:0005654) | intracellular membrane-bounded organelle (GO:0043231)	16.461	25.909	53.094	53.042	55.895	55.342	55.842	63.212	47.161	46.724	56.520	29.949	31.180	26.041	30.507	38.735	33.197	41.349	38.619	37.892	19.550	24.137	23.830	18.061	26.100	30.157	32.920	39.101	7.418	5.326	5.727	5.510	7.903	8.179
ACSS3	ENSOARG00000015186	3:116991455-117159401:+1	protein-coding	acyl-CoA synthetase short-chain family member 3	detected at high to low expression in 430 of 504 tissues	high to low	tissue enhanced (cervix (Texel adult female), replicate 1, cervix (Texel lamb/6-10 months female), replicate 1, kidney cortex (TxBF adult female), replicate 1, kidney cortex (TxBF adult female), replicate 2, kidney cortex (TxBF adult female), replicate 3, kidney cortex (TxBF adult male), replicate 1, kidney cortex (TxBF adult male), replicate 3, kidney cortex (Texel adult male), replicate 1, kidn…	liver (TxBF adult male), replicate 1 (2.797)	none	none	0.925	2.695	catalytic activity (GO:0003824)	metabolic process (GO:0008152)	mitochondrion (GO:0005739)	10.331	12.068	11.835	6.974	7.696	8.543	7.159	7.896	2.348	6.046	4.106	12.434	9.318	40.180	11.740	8.094	10.073	3.814	12.077	17.450	2.638	5.303	4.168	8.582	5.972	5.168	3.307	3.116	11.288	18.345	14.761	13.885	13.298	16.969
ACTA1	ENSOARG00000003044	25:773585-776063:-1	protein-coding	actin, alpha 1, skeletal muscle	detected at high to low expression in 319 of 504 tissues	high to low	tissue enhanced (skeletal muscle bicep (TxBF adult female), replicate 1, skeletal muscle bicep (TxBF adult female), replicate 2, skeletal muscle bicep (TxBF adult female), replicate 3, skeletal muscle bicep (TxBF adult male), replicate 1, skeletal muscle bicep (TxBF adult male), replicate 2, skeletal muscle bicep (TxBF adult male), replicate 3, skeletal muscle bicep (Texel adult female), replicat…	skeletal muscle longitudinal dorsal (TxBF adult male), replicate 3 (6.096)	none	none	0.976	271.577	ATP binding (GO:0005524) | protein binding (GO:0005515) | nucleotide binding (GO:0000166)	skeletal muscle thin filament assembly (GO:0030240) | positive regulation of gene expression (GO:0010628) | skeletal muscle fiber development (GO:0048741) | mesenchyme migration (GO:0090131)	extracellular space (GO:0005615) | filopodium (GO:0030175) | cell body (GO:0044297) | actin cytoskeleton (GO:0015629) | extracellular exosome (GO:0070062) | blood microparticle (GO:0072562) | striated muscle thin filament (GO:0005865) | stress fiber (GO:0001725) | actin filament (GO:0005884) | lamellipodium (GO:0030027) | cytoplasm (GO:0005737) | sarcomere (GO:0030017)	8.770	0.328	2.683	8.519	6.198	3.909	4.109	3.894	2.018	4.852	1.518	0.317	0.279	0.697	0.539	0.827	1.102	2.409	2.034	1.084	2.151	4.087	3.595	3.842	5.390	1.599	0.793	0.819	1.220	3.851	8.147	1.085	0.373	1.297
ACTA2	ENSOARG00000014814	22:10372581-10386337:-1	protein-coding	actin, alpha 2, smooth muscle, aorta	detected at high to low expression in 463 of 504 tissues	high to low	tissue enhanced (colon spiral (TxBF lamb/newborn male), replicate 1, embryonic fibroblast (TxBF embryo female), replicate 1, epididymis (TxBF adult male), replicate 1, epididymis (TxBF adult male), replicate 2, fallopian tube (TxBF adult female), replicate 3, omasum (TxBF adult female), replicate 1, omasum (TxBF adult female), replicate 2, ovary (TxBF adult female), replicate 1, ovary (TxBF adult…	embryonic fibroblast (TxBF embryo female), replicate 1 (1.829)	none	none	0.919	2.117	ATP binding (GO:0005524) | protein binding (GO:0005515) | protein kinase binding (GO:0019901) | nucleotide binding (GO:0000166)	positive regulation of gene expression (GO:0010628) | glomerular mesangial cell development (GO:0072144) | mesenchyme migration (GO:0090131) | vascular smooth muscle contraction (GO:0014829) | response to virus (GO:0009615) | regulation of blood pressure (GO:0008217)	protein complex (GO:0043234) | extracellular space (GO:0005615) | cytoskeleton (GO:0005856) | smooth muscle contractile fiber (GO:0030485) | filopodium (GO:0030175) | cell body (GO:0044297) | actin cytoskeleton (GO:0015629) | extracellular exosome (GO:0070062) | lamellipodium (GO:0030027) | cytoplasm (GO:0005737)	29.533	28.743	32.172	23.524	49.216	32.539	34.437	14.286	14.431	28.930	17.107	13.257	17.686	165.261	16.318	20.227	13.882	27.548	12.579	9.654	10.652	36.548	25.536	8.072	10.222	13.379	5.520	20.250	249.204	240.774	314.852	192.538	64.767	119.710
ACTB	ENSOARG00000003021	24:38675524-38677778:+1	protein-coding	actin beta	detected at high to medium expression in 504 of 504 tissues	high to medium	detected in all	macrophage LPS time course 2 hrs (TxBF adult female), replicate 3 (1.249)	none	none	0.746	1.225	identical protein binding (GO:0042802) | protein binding (GO:0005515) | RNA polymerase II distal enhancer sequence-specific DNA binding (GO:0000980) | nitric-oxide synthase binding (GO:0050998) | nucleosomal DNA binding (GO:0031492) | kinesin binding (GO:0019894) | RNA polymerase II core promoter proximal region sequence-specific DNA binding (GO:0000978) | Tat protein binding (GO:0030957)	ATP-dependent chromatin remodeling (GO:0043044) | substantia nigra development (GO:0021762) | retina homeostasis (GO:0001895) | platelet aggregation (GO:0070527)	protein complex (GO:0043234) | cortical cytoskeleton (GO:0030863) | extracellular space (GO:0005615) | membrane (GO:0016020) | MLL5-L complex (GO:0070688) | plasma membrane (GO:0005886) | extracellular exosome (GO:0070062) | myelin sheath (GO:0043209) | blood microparticle (GO:0072562) | cytoplasmic ribonucleoprotein granule (GO:0036464) | NuA4 histone acetyltransferase complex (GO:0035267) | int…	519.382	509.359	689.847	689.262	744.322	776.213	764.006	754.720	552.355	706.052	513.769	784.600	699.078	900.308	643.789	925.330	626.746	627.021	614.272	818.794	310.783	360.295	298.302	305.667	357.094	275.735	235.003	214.112	865.772	778.152	618.942	715.910	1119.380	1085.300
ACTBL2	ENSOARG00000005532	16:21861501-21862631:+1	protein-coding	actin, beta like 2	detected at high to low expression in 61 of 504 tissues	high to low	tissue enhanced (left ventricle (TxBF adult male), replicate 2, skin back (Texel adult male), replicate 1, skin back (Texel lamb/6-10 months female), replicate 1)	skin back (Texel lamb/6-10 months female), replicate 1 (6.517)	none	none	0.993	2.211	ATP binding (GO:0005524) | nucleotide binding (GO:0000166)	unknown	extracellular space (GO:0005615) | extracellular exosome (GO:0070062)	0.138	0.163	0.796	1.050	1.026	1.264	0.888	0.942	0.000	0.000	0.000	0.150	0.120	0.418	0.091	0.170	0.029	0.000	0.000	0.122	0.103	0.000	0.062	0.221	0.147	0.031	0.043	0.000	0.057	0.066	0.435	0.241	0.075	0.588
ACTC1	ENSOARG00000019993	7:27279050-27284876:-1	protein-coding	actin, alpha, cardiac muscle 1	detected at high to low expression in 225 of 504 tissues	high to low	tissue enhanced (left auricle (TxBF adult female), replicate 1, left auricle (TxBF adult male), replicate 1, left auricle (TxBF adult male), replicate 2, left auricle (TxBF adult male), replicate 3, left ventricle (TxBF adult female), replicate 1, left ventricle (TxBF adult female), replicate 2, left ventricle (TxBF adult female), replicate 3, left ventricle (TxBF adult male), replicate 1, left v…	right ventricle (TxBF adult male), replicate 1 (8.371)	none	none	0.962	492.109	ATP binding (GO:0005524) | protein binding (GO:0005515) | ATPase activity (GO:0016887) | myosin binding (GO:0017022)	negative regulation of apoptotic process (GO:0043066) | actin-myosin filament sliding (GO:0033275) | actin-mediated cell contraction (GO:0070252) | actomyosin structure organization (GO:0031032) | skeletal muscle thin filament assembly (GO:0030240) | heart contraction (GO:0060047) | actin filament-based movement (GO:0030048) | cardiac muscle tissue morphogenesis (GO:0055008) | cardiac myofibril a…	actomyosin, actin portion (GO:0042643) | extracellular space (GO:0005615) | membrane (GO:0016020) | I band (GO:0031674) | extracellular exosome (GO:0070062) | blood microparticle (GO:0072562) | focal adhesion (GO:0005925) | actin filament (GO:0005884) | cytoplasm (GO:0005737) | sarcomere (GO:0030017)	2.397	3.302	7.010	4.822	2.595	1.851	5.938	1.620	4.753	5.646	5.603	4.618	3.296	1.865	3.102	7.889	2.770	2.948	2.775	4.324	0.000	0.140	0.501	0.318	0.527	0.165	0.000	0.842	2.426	13.345	41.709	1.319	1.531	3.316
ACTG1	ENSOARG00000010158	1:259573236-259574544:-1	protein-coding	actin gamma 1	detected at medium to low expression in 199 of 504 tissues	medium to low	tissue enhanced (caecum (TxBF lamb/8 weeks female), replicate 1, colon distal (TxBF adult female), replicate 1, fallopian tube (TxBF adult female), replicate 2)	colon distal (TxBF adult female), replicate 1 (5.027)	none	none	0.945	2.423	protein binding (GO:0005515) | structural constituent of cytoskeleton (GO:0005200)	sarcomere organization (GO:0045214)	myelin sheath (GO:0043209) | filamentous actin (GO:0031941) | actin cytoskeleton (GO:0015629) | myofibril (GO:0030016)	0.546	1.048	0.297	0.374	0.832	0.298	0.897	1.004	1.314	0.494	0.000	0.723	0.527	1.534	0.475	0.957	0.389	0.273	0.537	0.862	0.205	0.161	0.185	0.074	0.109	0.322	0.459	0.147	0.569	0.332	0.061	0.365	0.075	0.587
ACTG2	ENSOARG00000012108	3:95660587-95675679:+1	protein-coding	actin, gamma 2, smooth muscle, enteric	detected at high to low expression in 434 of 504 tissues	high to low	tissue enhanced (colon distal (TxBF adult female), replicate 3, colon spiral (TxBF lamb/newborn male), replicate 1, pylorus (TxBF adult female), replicate 1, pylorus (TxBF adult female), replicate 2, pylorus (TxBF lamb/1 week female), replicate 2, pylorus (TxBF lamb/8 weeks male), replicate 1, reticulum (TxBF adult female), replicate 1, reticulum (TxBF adult female), replicate 2, reticulum (TxBF …	rumen (TxBF lamb/8 weeks female), replicate 1 (3.044)	none	none	0.979	39.309	ATP binding (GO:0005524) | nucleotide binding (GO:0000166)	positive regulation of gene expression (GO:0010628) | mesenchyme migration (GO:0090131)	extracellular space (GO:0005615) | filopodium (GO:0030175) | cell body (GO:0044297) | cell periphery (GO:0071944) | extracellular exosome (GO:0070062) | blood microparticle (GO:0072562) | lamellipodium (GO:0030027) | cytoplasm (GO:0005737)	4.253	3.299	2.457	1.120	2.496	2.540	1.472	1.591	5.976	1.576	0.835	2.506	1.739	10.134	3.137	1.160	2.516	0.661	0.862	0.531	0.229	5.299	2.767	0.484	0.903	2.482	0.557	1.549	3.545	2.184	6.086	2.739	2.161	0.632
ACTL6A	ENSOARG00000020696	1:205723456-205741843:-1	protein-coding	actin like 6A	detected at high to low expression in 502 of 504 tissues	high to low	tissue enhanced (blastocyst first pool (TxBF blastocyst unknown sex), replicate 1, blastocyst second pool (TxBF blastocyst unknown sex), replicate 1)	blastocyst first pool (TxBF blastocyst unknown sex), replicate 1 (1.636)	none	none	0.840	1.066	chromatin binding (GO:0003682) | RNA polymerase II distal enhancer sequence-specific DNA binding (GO:0000980) | protein binding (GO:0005515) | nucleosomal DNA binding (GO:0031492) | RNA polymerase II core promoter proximal region sequence-specific DNA binding (GO:0000978)	nervous system development (GO:0007399) | regulation of mitophagy (GO:1903146) | ATP-dependent chromatin remodeling (GO:0043044) | neural retina development (GO:0003407) | chromatin remodeling (GO:0006338) | positive regulation of protein targeting to mitochondrion (GO:1903955) | histone H2A acetylation (GO:0043968) | histone H4 acetylation (GO:0043967)	protein complex (GO:0043234) | Ino80 complex (GO:0031011) | BAF-type complex (GO:0090544) | plasma membrane (GO:0005886) | npBAF complex (GO:0071564) | nucleus (GO:0005634) | NuA4 histone acetyltransferase complex (GO:0035267) | nuclear chromatin (GO:0000790) | SWI/SNF complex (GO:0016514) | nucleoplasm (GO:0005654)	7.630	7.571	9.897	11.063	8.746	10.513	6.903	9.136	7.912	9.691	10.986	11.321	8.844	25.747	10.688	8.371	8.987	10.809	12.810	16.556	22.323	20.955	17.956	18.678	20.469	24.629	25.860	23.766	15.807	15.595	17.047	14.324	19.735	21.990
ACTL6B	ENSOARG00000016343	24:35811486-35821170:+1	protein-coding	actin like 6B	detected at high to low expression in 91 of 504 tissues	high to low	mixed expression	cerebellum (TxBF adult female), replicate 3 (6.840)	none	none	0.960	44.697	protein binding (GO:0005515)	nervous system development (GO:0007399) | chromatin remodeling (GO:0006338)	nBAF complex (GO:0071565) | BAF-type complex (GO:0090544) | nucleus (GO:0005634) | nucleolus (GO:0005730) | SWI/SNF complex (GO:0016514) | SWI/SNF superfamily-type complex (GO:0070603)	47.690	39.959	84.876	91.859	114.558	91.819	103.588	92.090	82.839	101.478	82.190	33.417	39.559	0.055	32.655	41.560	33.864	29.144	28.590	21.494	84.645	103.803	88.694	77.647	91.685	75.191	79.627	71.427	0.000	0.056	0.000	0.000	0.000	0.000
ACTL7B	ENSOARG00000003016	2:14357744-14358997:+1	protein-coding	actin like 7B	detected at high to low expression in 11 of 504 tissues	high to low	mixed expression	testes (TxBF adult male), replicate 2 (8.403)	none	none	0.995	246.365	unknown	unknown	cytoplasm (GO:0005737)	0.000	0.000	0.000	0.000	0.000	0.000	0.000	0.000	0.001	0.000	0.001	0.000	0.000	0.000	0.000	0.000	0.000	0.001	0.000	0.000	0.000	0.000	0.000	0.000	0.000	0.000	0.000	0.000	0.047	0.000	0.000	0.000	0.062	0.000
ACTL8	ENSOARG00000010724	2:247660078-247663496:-1	protein-coding	actin like 8	detected at low expression in 25 of 504 tissues	low	mixed expression	cerebellum (TxBF adult male), replicate 3 (3.107)	none	none	0.974	24.322	protein binding (GO:0005515)	epithelial cell differentiation (GO:0030855)	unknown	0.391	0.329	6.370	5.500	6.373	7.739	5.872	8.616	3.805	5.508	4.943	0.607	0.422	0.052	0.766	0.821	0.466	0.000	0.147	0.116	0.000	0.000	0.000	0.000	0.000	0.000	0.000	0.000	0.051	0.120	0.055	0.054	0.000	0.075
ACTN1	ENSOARG00000021179	7:77577780-77619469:-1	protein-coding	actinin alpha 1	detected at high to low expression in 502 of 504 tissues	high to low	tissue enhanced (embryonic fibroblast (TxBF embryo female), replicate 1, left atrioventricular valve (TxBF adult female), replicate 2, left atrioventricular valve (TxBF adult male), replicate 1, left atrioventricular valve (TxBF adult male), replicate 2, rumen (TxBF adult male), replicate 1, rumen (TxBF adult male), replicate 3, rumen (TxBF lamb/8 weeks female), replicate 1, rumen (TxBF lamb/8 we…	rumen (TxBF adult male), replicate 3 (1.818)	none	none	0.919	1.281	ligand-dependent nuclear receptor transcription coactivator activity (GO:0030374) | protein binding (GO:0005515) | integrin binding (GO:0005178) | actin filament binding (GO:0051015) | actin binding (GO:0003779) | calcium ion binding (GO:0005509) | ion channel binding (GO:0044325) | protein homodimerization activity (GO:0042803) | double-stranded RNA binding (GO:0003725) | vinculin binding (GO:00…	platelet formation (GO:0030220) | focal adhesion assembly (GO:0048041) | platelet morphogenesis (GO:0036344) | actin crosslink formation (GO:0051764) | actin filament bundle assembly (GO:0051017) | actin filament organization (GO:0007015) | actin filament network formation (GO:0051639) | negative regulation of cellular component movement (GO:0051271)	cell projection (GO:0042995) | extracellular space (GO:0005615) | ruffle (GO:0001726) | Z disc (GO:0030018) | brush border (GO:0005903) | extracellular exosome (GO:0070062) | intracellular (GO:0005622) | fascia adherens (GO:0005916) | stress fiber (GO:0001725) | focal adhesion (GO:0005925) | actin filament (GO:0005884) | cytoplasm (GO:0005737) | cell-cell junction (GO:0005911) | sarcomere (GO:003…	47.862	31.908	11.356	9.685	14.169	10.459	10.526	8.791	6.860	18.575	9.122	20.930	19.326	48.886	24.601	23.241	19.534	15.611	21.462	13.182	5.283	8.562	9.084	10.678	12.217	17.964	3.827	5.458	194.862	193.269	170.855	162.167	250.734	360.883
ACTN2	ENSOARG00000003713	25:9356575-9438266:+1	protein-coding	actinin alpha 2	detected at high to low expression in 256 of 504 tissues	high to low	tissue enhanced (left auricle (TxBF adult male), replicate 1, left ventricle (TxBF adult female), replicate 1, left ventricle (TxBF adult female), replicate 2, left ventricle (TxBF adult female), replicate 3, left ventricle (TxBF adult male), replicate 1, left ventricle (TxBF adult male), replicate 2, left ventricle (TxBF adult male), replicate 3, right auricle (TxBF adult female), replicate 1, s…	skeletal muscle bicep (TxBF adult male), replicate 3 (7.086)	none	none	0.966	75.129	ligand-dependent nuclear receptor transcription coactivator activity (GO:0030374) | thyroid hormone receptor coactivator activity (GO:0030375) | FATZ binding (GO:0051373) | phosphatidylinositol-4,5-bisphosphate binding (GO:0005546) | identical protein binding (GO:0042802) | titin Z domain binding (GO:0070080) | calcium ion binding (GO:0005509) | ion channel binding (GO:0044325) | protein dimeriza…	phospholipase C-activating angiotensin-activated signaling pathway (GO:0086097) | cardiac muscle cell development (GO:0055013) | positive regulation of potassium ion transport (GO:0043268) | negative regulation of potassium ion transport (GO:0043267) | microspike assembly (GO:0030035) | focal adhesion assembly (GO:0048041) | negative regulation of potassium ion transmembrane transporter activity …	filopodium (GO:0030175) | focal adhesion (GO:0005925) | plasma membrane (GO:0005886) | extracellular exosome (GO:0070062) | Z disc (GO:0030018) | sarcomere (GO:0030017)	9.980	10.956	3.849	2.673	3.088	3.671	3.627	3.380	1.157	1.301	1.044	7.504	7.533	2.089	6.596	10.470	6.063	0.961	9.738	2.663	0.070	0.044	0.018	0.140	0.118	0.069	0.016	0.053	1.680	2.400	3.777	2.073	0.759	1.293
ACTN3	ENSOARG00000006670	21:43889040-43900655:+1	protein-coding	actinin alpha 3 (gene/pseudogene)	detected at high to low expression in 175 of 504 tissues	high to low	tissue enhanced (skeletal muscle bicep (TxBF adult female), replicate 1, skeletal muscle bicep (TxBF adult male), replicate 1, skeletal muscle bicep (TxBF adult male), replicate 2, skeletal muscle bicep (Texel adult female), replicate 1, skeletal muscle bicep (Texel adult male), replicate 1, skeletal muscle bicep (Texel lamb/6-10 months female), replicate 1, skeletal muscle longitudinal dorsal (T…	skeletal muscle longitudinal dorsal (TxBF adult male), replicate 2 (10.523)	none	none	0.980	42.072	actin binding (GO:0003779) | protein binding (GO:0005515) | calcium ion binding (GO:0005509) | actin filament binding (GO:0051015)	positive regulation of bone mineralization involved in bone maturation (GO:1900159) | response to denervation involved in regulation of muscle adaptation (GO:0014894) | negative regulation of glycolytic process (GO:0045820) | positive regulation of skeletal muscle fiber development (GO:0048743) | skeletal muscle atrophy (GO:0014732) | bone morphogenesis (GO:0060349) | negative regulation of calci…	intracellular (GO:0005622) | Z disc (GO:0030018) | brush border (GO:0005903) | sarcomere (GO:0030017)	1.019	0.383	0.846	1.488	0.731	0.940	0.776	0.764	0.679	1.045	0.598	0.300	0.439	0.438	0.478	0.540	0.437	0.612	0.763	0.507	0.551	0.505	0.771	0.622	0.760	0.408	0.351	0.220	2.249	1.644	2.016	1.713	1.917	3.210
ACTN4	ENSOARG00000005791	14:47589195-47661156:+1	protein-coding	actinin alpha 4	detected at high to low expression in 504 of 504 tissues	high to low	detected in all	blastocyst second pool (TxBF blastocyst unknown sex), replicate 1 (1.327)	none	none	0.725	1.058	ligand-dependent nuclear receptor transcription coactivator activity (GO:0030374) | protein binding (GO:0005515) | chromatin DNA binding (GO:0031490) | actin filament binding (GO:0051015) | retinoic acid receptor binding (GO:0042974) | actin binding (GO:0003779) | nuclear hormone receptor binding (GO:0035257) | ion channel binding (GO:0044325) | calcium ion binding (GO:0005509) | protein homodime…	protein localization to bicellular tight junction (GO:1902396) | vesicle transport along actin filament (GO:0030050) | actin filament bundle assembly (GO:0051017) | positive regulation of cell migration (GO:0030335) | regulation of nucleic acid-templated transcription (GO:1903506) | positive regulation of cellular component movement (GO:0051272) | peroxisome proliferator activated receptor signal…	protein complex (GO:0043234) | extracellular space (GO:0005615) | actin cytoskeleton (GO:0015629) | pseudopodium (GO:0031143) | extracellular exosome (GO:0070062) | Z disc (GO:0030018) | brush border (GO:0005903) | intracellular (GO:0005622) | nucleus (GO:0005634) | stress fiber (GO:0001725) | intracellular ribonucleoprotein complex (GO:0030529) | cytoplasm (GO:0005737) | perinuclear region of cy…	131.656	104.099	111.188	122.064	171.777	146.573	156.835	148.390	45.658	113.061	61.458	73.823	69.802	226.542	68.014	77.676	66.224	68.513	53.057	66.409	81.580	108.154	80.610	74.544	98.613	83.522	55.493	53.332	121.909	112.976	93.881	106.910	137.560	139.531
ACTR10	ENSOARG00000021108	7:67422019-67447215:+1	protein-coding	actin-related protein 10 homolog	detected at high to low expression in 504 of 504 tissues	high to low	detected in all	hippocampus (TxBF adult male), replicate 3 (1.258)	none	none	0.637	1.085	protein binding (GO:0005515)	microtubule-based movement (GO:0007018)	dynactin complex (GO:0005869)	92.775	117.599	127.333	133.040	124.136	129.842	122.297	130.830	89.940	81.325	110.195	131.230	125.997	69.171	144.359	125.413	147.597	128.323	118.312	122.752	82.301	92.966	78.147	81.530	97.638	79.278	84.202	96.642	73.786	78.112	83.811	77.466	78.133	70.959
ACTR1A	ENSOARG00000001115	22:22268574-22283225:-1	protein-coding	ARP1 actin-related protein 1 homolog A, centractin alpha	detected at high to low expression in 504 of 504 tissues	high to low	detected in all	macrophage LPS time course 24 hrs (TxBF adult male), replicate 2 (1.254)	none	none	0.599	1.071	ATP binding (GO:0005524) | nucleotide binding (GO:0000166)	unknown	microtubule cytoskeleton (GO:0015630) | centrosome (GO:0005813) | myelin sheath (GO:0043209) | microtubule end (GO:1990752) | cytoplasm (GO:0005737) | dynactin complex (GO:0005869) | extracellular exosome (GO:0070062)	129.063	145.460	135.226	130.872	133.720	149.298	123.889	137.113	142.706	144.853	142.159	157.152	161.870	65.800	154.210	180.434	149.097	170.018	195.538	167.656	71.520	87.810	71.405	63.593	76.585	69.419	56.406	73.870	75.272	87.529	68.229	67.302	90.400	101.594
ACTR1B	ENSOARG00000013660	3:103425792-103431961:+1	protein-coding	ARP1 actin-related protein 1 homolog B, centractin beta	detected at high to low expression in 502 of 504 tissues	high to low	mixed expression	right auricle (TxBF adult female), replicate 2 (1.436)	none	none	0.679	1.160	protein binding (GO:0005515)	unknown	microtubule cytoskeleton (GO:0015630) | centrosome (GO:0005813) | microtubule end (GO:1990752) | cytoplasm (GO:0005737) | membrane (GO:0016020) | dynactin complex (GO:0005869) | extracellular exosome (GO:0070062)	31.746	38.555	52.108	51.045	57.050	49.888	55.159	50.542	37.140	42.190	41.934	45.421	41.432	26.097	38.298	57.293	38.384	30.621	44.435	31.098	28.201	31.465	28.956	25.441	35.547	24.455	23.916	22.098	27.710	29.896	23.584	31.111	28.980	31.666
ACTR2	ENSOARG00000019990	3:42946949-42983524:-1	protein-coding	ARP2 actin related protein 2 homolog	detected at high to low expression in 503 of 504 tissues	high to low	mixed expression	macrophage LPS time course 0 hrs (TxBF adult male), replicate 2 (1.279)	none	none	0.668	1.275	ATP binding (GO:0005524) | structural constituent of cytoskeleton (GO:0005200) | actin filament binding (GO:0051015)	cytosolic transport (GO:0016482) | Arp2/3 complex-mediated actin nucleation (GO:0034314) | meiotic chromosome movement towards spindle pole (GO:0016344) | actin cytoskeleton organization (GO:0030036) | cilium assembly (GO:0042384) | asymmetric cell division (GO:0008356) | meiotic cytokinesis (GO:0033206) | actin filament organization (GO:0007015) | spindle localization (GO:0051653) | meiotic cell…	cytoskeleton (GO:0005856) | focal adhesion (GO:0005925) | cell cortex (GO:0005938) | cytoplasm (GO:0005737) | membrane (GO:0016020) | Arp2/3 protein complex (GO:0005885) | actin cap (GO:0030478) | extracellular exosome (GO:0070062)	137.322	158.307	125.964	128.476	118.458	120.510	110.751	116.341	88.437	100.187	119.982	216.854	212.697	117.280	228.971	222.008	198.854	137.047	147.102	139.949	96.927	108.815	99.296	100.724	120.854	84.476	93.934	90.766	87.962	98.293	99.723	91.593	102.446	99.788
ACTR3	ENSOARG00000011780	2:177973869-177998815:+1	protein-coding	ARP3 actin related protein 3 homolog	detected at high to low expression in 503 of 504 tissues	high to low	mixed expression	macrophage LPS time course 7 hrs (TxBF adult male), replicate 2 (1.326)	none	none	0.753	1.273	ATP binding (GO:0005524) | protein binding (GO:0005515) | structural constituent of cytoskeleton (GO:0005200) | actin filament binding (GO:0051015)	Arp2/3 complex-mediated actin nucleation (GO:0034314) | cilium morphogenesis (GO:0060271) | meiotic chromosome movement towards spindle pole (GO:0016344) | meiotic cytokinesis (GO:0033206) | asymmetric cell division (GO:0008356) | actin filament organization (GO:0007015) | spindle localization (GO:0051653) | meiotic cell cycle (GO:0051321) | establishment or maintenance of cell polarity (GO:00071…	focal adhesion (GO:0005925) | lamellipodium (GO:0030027) | cell-cell junction (GO:0005911) | membrane (GO:0016020) | Arp2/3 protein complex (GO:0005885) | brush border (GO:0005903) | extracellular exosome (GO:0070062)	122.444	134.653	107.190	116.435	108.652	111.631	101.178	106.359	97.867	80.274	107.478	177.807	186.597	127.634	194.013	200.518	176.951	99.128	97.689	116.357	61.702	72.608	63.726	68.476	68.391	84.084	83.332	91.315	92.259	111.518	112.941	96.625	111.492	115.147
ACTR3B	ENSOARG00000005960	4:114515255-114585329:+1	protein-coding	ARP3 actin related protein 3 homolog B	detected at high to low expression in 501 of 504 tissues	high to low	tissue enhanced (cerebellum (TxBF adult female), replicate 1, cerebellum (TxBF adult female), replicate 2, cerebellum (TxBF adult female), replicate 3, cerebellum (TxBF adult male), replicate 1, cerebellum (TxBF adult male), replicate 2, cerebellum (TxBF adult male), replicate 3)	cerebellum (TxBF adult female), replicate 3 (1.916)	none	none	0.876	1.391	ATP binding (GO:0005524)	Arp2/3 complex-mediated actin nucleation (GO:0034314) | actin filament organization (GO:0007015)	Arp2/3 protein complex (GO:0005885)	51.684	49.015	140.330	134.962	150.953	131.782	145.464	130.500	31.914	47.930	36.120	34.875	31.904	22.643	34.245	46.860	33.709	39.425	37.393	39.691	21.555	29.545	22.209	23.684	28.140	21.177	17.948	17.561	13.663	17.414	11.705	13.654	12.710	16.541
ACTR5	ENSOARG00000000216	13:67152455-67175574:+1	protein-coding	ARP5 actin-related protein 5 homolog	detected at medium to low expression in 499 of 504 tissues	medium to low	mixed expression	PBMC (TxBF adult female), replicate 2 (1.557)	none	none	0.632	1.038	protein binding (GO:0005515)	double-strand break repair (GO:0006302) | regulation of transcription, DNA-templated (GO:0006355) | UV-damage excision repair (GO:0070914) | DNA repair (GO:0006281)	Ino80 complex (GO:0031011) | nucleus (GO:0005634) | cytoplasm (GO:0005737)	6.855	6.644	12.307	12.084	12.169	12.844	11.513	12.698	8.628	9.366	9.528	8.445	7.300	11.552	7.281	8.490	6.746	7.750	8.394	6.694	8.146	8.333	8.439	7.277	9.128	7.099	6.325	5.453	7.153	7.731	8.381	6.689	8.003	7.561
ACTR6	ENSOARG00000013563	3:169213037-169231943:+1	protein-coding	ARP6 actin-related protein 6 homolog	detected at high to low expression in 504 of 504 tissues	high to low	detected in all	kidney medulla (TxBF adult male), replicate 1 (1.507)	none	none	0.742	1.198	protein binding (GO:0005515)	chromatin remodeling (GO:0006338)	nucleus (GO:0005634)	25.334	29.320	32.889	29.832	25.849	32.475	27.198	33.721	39.467	16.975	31.187	35.562	32.141	21.266	35.129	23.544	35.099	25.764	28.150	30.535	25.046	29.231	25.148	22.601	23.815	28.951	31.033	33.045	25.152	26.467	31.812	25.081	28.729	22.965
ACTR8	ENSOARG00000015777	19:47025797-47041312:+1	protein-coding	ARP8 actin-related protein 8 homolog	detected at medium to low expression in 504 of 504 tissues	medium to low	detected in all	blastocyst first pool (TxBF blastocyst unknown sex), replicate 1 (1.454)	none	none	0.670	1.032	protein binding (GO:0005515)	chromatin remodeling (GO:0006338)	centrosome (GO:0005813) | Ino80 complex (GO:0031011) | nucleus (GO:0005634)	12.276	11.566	21.063	20.887	25.367	17.562	19.932	22.049	16.800	16.507	18.765	13.843	13.726	14.853	14.638	13.509	13.969	14.391	13.392	14.959	18.399	19.965	15.839	16.209	17.755	17.413	15.198	15.852	11.480	13.414	12.813	10.905	11.761	15.619
ACTRT1	ENSOARG00000009710	X:106424384-106425517:-1	protein-coding	actin related protein T1	detected at high to medium expression in 4 of 504 tissues	high to medium	mixed expression	testes (TxBF adult male), replicate 1 (5.740)	none	none	0.995	36.784	unknown	xenophagy (GO:0098792) | mitophagy in response to mitochondrial depolarization (GO:0098779) | positive regulation of defense response to virus by host (GO:0002230)	unknown	0.000	0.000	0.000	0.000	0.000	0.000	0.000	0.000	0.000	0.000	0.000	0.000	0.000	0.000	0.000	0.000	0.000	0.000	0.000	0.000	0.000	0.000	0.000	0.000	0.000	0.000	0.000	0.000	0.000	0.000	0.000	0.000	0.000	0.000
ACTRT2	ENSOARG00000005190	12:48089727-48090860:-1	protein-coding	actin related protein T2	detected at high to low expression in 5 of 504 tissues	high to low	mixed expression	testes (TxBF adult male), replicate 2 (7.683)	none	none	0.995	143.611	unknown	unknown	unknown	0.000	0.000	0.000	0.000	0.000	0.000	0.000	0.000	0.000	0.000	0.000	0.000	0.000	0.000	0.000	0.000	0.000	0.000	0.000	0.000	0.000	0.000	0.000	0.000	0.000	0.000	0.000	0.000	0.000	0.000	0.000	0.000	0.000	0.000
ACTRT3	ENSOARG00000000805	1:215639851-215641505:+1	protein-coding	actin related protein T3	detected at high to low expression in 90 of 504 tissues	high to low	tissue enhanced (testes (TxBF adult male), replicate 1, testes (TxBF adult male), replicate 2, testes (TxBF adult male), replicate 3, testes (Texel adult male), replicate 1)	testes (TxBF adult male), replicate 3 (7.823)	none	none	0.993	7.568	protein binding (GO:0005515)	unknown	male germ cell nucleus (GO:0001673)	0.063	0.078	0.220	1.220	1.210	1.320	1.262	1.008	0.119	0.000	0.075	0.125	0.247	0.046	0.180	0.182	0.227	0.127	0.155	0.051	0.926	0.271	0.217	0.409	0.337	0.030	0.056	0.019	0.315	0.213	0.629	0.263	0.665	0.458
ACVR1	ENSOARG00000007733	2:150689376-150827799:+1	protein-coding	activin A receptor type 1	detected at high to low expression in 499 of 504 tissues	high to low	tissue enhanced (thyroid (TxBF adult female), replicate 1, thyroid (TxBF adult female), replicate 2, thyroid (TxBF adult female), replicate 3, thyroid (TxBF adult male), replicate 2, thyroid (Texel adult female), replicate 1, thyroid (Texel adult male), replicate 1, thyroid (Texel lamb/6-10 months female), replicate 1)	thyroid (TxBF adult female), replicate 3 (1.867)	none	none	0.885	1.203	activin receptor activity, type I (GO:0016361) | transferase activity, transferring phosphorus-containing groups (GO:0016772) | nucleotide binding (GO:0000166) | protein tyrosine kinase activity (GO:0004713) | protein kinase activity (GO:0004672) | protein binding (GO:0005515) | transforming growth factor beta binding (GO:0050431) | transforming growth factor beta receptor activity, type I (GO:00…	endocardial cushion cell fate commitment (GO:0061445) | BMP signaling pathway (GO:0030509) | peptidyl-threonine phosphorylation (GO:0018107) | positive regulation of transcription from RNA polymerase II promoter (GO:0045944) | gastrulation (GO:0007369) | mesoderm formation (GO:0001707) | transmembrane receptor protein serine/threonine kinase signaling pathway (GO:0007178) | positive regulation of…	integral component of membrane (GO:0016021) | apical part of cell (GO:0045177) | activin receptor complex (GO:0048179) | membrane (GO:0016020) | integral component of plasma membrane (GO:0005887)	23.406	22.543	18.304	23.873	21.794	15.895	19.329	17.071	14.474	24.675	17.608	23.820	24.797	39.087	22.728	34.179	17.403	23.552	17.906	23.969	26.089	31.809	21.919	27.926	25.688	15.943	14.339	21.225	51.565	50.057	54.532	48.623	61.083	57.296
ACVR1B	ENSOARG00000017232	3:134169941-134184003:-1	protein-coding	activin A receptor type 1B	detected at high to low expression in 498 of 504 tissues	high to low	mixed expression	colon large (TxBF lamb/newborn female), replicate 1 (1.612)	none	none	0.738	1.112	activin receptor activity, type I (GO:0016361) | transferase activity, transferring phosphorus-containing groups (GO:0016772) | nucleotide binding (GO:0000166) | protein tyrosine kinase activity (GO:0004713) | protein kinase activity (GO:0004672) | inhibin binding (GO:0034711) | protein binding (GO:0005515) | activin binding (GO:0048185) | transmembrane receptor protein serine/threonine kinase ac…	signal transduction by protein phosphorylation (GO:0023014) | positive regulation of activin receptor signaling pathway (GO:0032927) | negative regulation of gene expression (GO:0010629) | regulation of transcription, DNA-templated (GO:0006355) | peptidyl-threonine phosphorylation (GO:0018107) | positive regulation of erythrocyte differentiation (GO:0045648) | protein autophosphorylation (GO:0046…	integral component of membrane (GO:0016021) | receptor complex (GO:0043235) | cell surface (GO:0009986) | activin receptor complex (GO:0048179) | membrane (GO:0016020) | integral component of plasma membrane (GO:0005887) | extracellular exosome (GO:0070062)	24.870	27.937	27.196	23.360	23.098	26.232	22.843	26.217	22.936	37.031	25.649	21.324	20.591	45.169	22.121	24.133	20.017	19.615	16.693	11.405	10.055	10.715	10.134	9.937	10.944	17.221	11.539	9.249	5.241	7.156	6.034	4.977	5.879	6.244
ACVR1C	ENSOARG00000007755	2:151002145-151059867:+1	protein-coding	activin A receptor type 1C	detected at high to low expression in 89 of 504 tissues	high to low	tissue enhanced (omentum (Texel adult female), replicate 1, omentum (Texel adult male), replicate 1, omentum (Texel lamb/6-10 months female), replicate 1, rectum (Texel lamb/6-10 months female), replicate 1)	rectum (Texel lamb/6-10 months female), replicate 1 (8.644)	none	none	0.991	24.485	activin receptor activity, type I (GO:0016361) | transferase activity, transferring phosphorus-containing groups (GO:0016772) | kinase activity (GO:0016301) | protein serine/threonine kinase activity (GO:0004674) | transmembrane receptor protein serine/threonine kinase activity (GO:0004675) | nucleotide binding (GO:0000166) | ATP binding (GO:0005524) | nodal binding (GO:0038100) | transferase act…	signal transduction by protein phosphorylation (GO:0023014) | cell differentiation (GO:0030154) | apoptotic nuclear changes (GO:0030262) | negative regulation of insulin secretion (GO:0046676) | response to glucose (GO:0009749) | response to insulin (GO:0032868) | response to dietary excess (GO:0002021) | positive regulation of cysteine-type endopeptidase activity involved in apoptotic process (G…	integral component of membrane (GO:0016021) | activin receptor complex (GO:0048179) | membrane (GO:0016020)	0.337	0.579	0.263	0.530	0.738	0.529	0.157	0.746	0.043	0.038	0.045	0.927	0.989	0.129	0.815	1.106	0.774	0.135	0.406	0.227	0.442	0.728	0.614	0.593	0.752	0.110	0.119	0.150	0.201	0.215	0.347	0.199	0.066	0.208
ACVR2A	ENSOARG00000009841	2:160457581-160548685:-1	protein-coding	activin A receptor type 2A	detected at high to low expression in 497 of 504 tissues	high to low	mixed expression	skin side (Texel adult female), replicate 1 (1.830)	none	none	0.796	1.337	transferase activity, transferring phosphorus-containing groups (GO:0016772) | BMP receptor activity (GO:0098821) | nucleotide binding (GO:0000166) | coreceptor activity (GO:0015026) | protein tyrosine kinase activity (GO:0004713) | protein kinase activity (GO:0004672) | inhibin binding (GO:0034711) | PDZ domain binding (GO:0030165) | protein binding (GO:0005515) | protein self-association (GO:00…	signal transduction by protein phosphorylation (GO:0023014) | positive regulation of activin receptor signaling pathway (GO:0032927) | BMP signaling pathway (GO:0030509) | sperm ejaculation (GO:0042713) | penile erection (GO:0043084) | positive regulation of erythrocyte differentiation (GO:0045648) | positive regulation of transcription from RNA polymerase II promoter (GO:0045944) | regulation of…	integral component of membrane (GO:0016021) | receptor complex (GO:0043235) | cytoplasm (GO:0005737) | cell surface (GO:0009986) | membrane (GO:0016020) | inhibin-betaglycan-ActRII complex (GO:0034673)	12.877	9.920	14.370	17.991	17.869	15.021	14.377	18.817	13.976	16.566	15.484	18.198	19.925	12.924	22.020	14.120	25.390	9.664	9.111	8.308	9.139	7.046	6.947	7.993	8.007	11.857	9.926	12.061	4.920	6.017	5.590	6.558	5.119	5.292
ACVR2B	ENSOARG00000001408	19:11769555-11793283:+1	protein-coding	activin A receptor type 2B	detected at medium to low expression in 256 of 504 tissues	medium to low	tissue enhanced (brain 35 (TxBF embryo female), replicate 1, brain 35 (TxBF embryo female), replicate 2, embryo (TxBF embryo male), replicate 1, embryo (TxBF embryo male), replicate 2, embryo (TxBF embryo male), replicate 3)	embryo (TxBF embryo male), replicate 3 (5.049)	none	none	0.927	2.429	transferase activity, transferring phosphorus-containing groups (GO:0016772) | protein binding (GO:0005515) | activin binding (GO:0048185) | kinase activity (GO:0016301) | transmembrane receptor protein serine/threonine kinase activity (GO:0004675) | protein serine/threonine kinase activity (GO:0004674) | nucleotide binding (GO:0000166) | ATP binding (GO:0005524) | protein tyrosine kinase activit…	kidney development (GO:0001822) | positive regulation of activin receptor signaling pathway (GO:0032927) | insulin secretion (GO:0030073) | venous blood vessel development (GO:0060841) | BMP signaling pathway (GO:0030509) | activation of protein kinase activity (GO:0032147) | anterior/posterior pattern specification (GO:0009952) | retina vasculature development in camera-type eye (GO:0061298) | t…	integral component of membrane (GO:0016021) | protein complex (GO:0043234) | receptor complex (GO:0043235) | cytoplasm (GO:0005737) | membrane (GO:0016020)	1.795	1.074	5.071	5.152	5.074	3.927	3.892	4.673	1.866	3.151	1.831	1.192	1.132	2.188	1.206	1.065	1.302	1.597	1.465	0.935	5.232	4.831	3.648	3.606	2.712	2.805	2.144	2.118	0.536	0.427	0.332	0.596	0.505	0.479
ACVRL1	ENSOARG00000017242	3:134229362-134236131:-1	protein-coding	activin A receptor like type 1	detected at high to low expression in 473 of 504 tissues	high to low	tissue enhanced (lung (TxBF adult female), replicate 1, lung (TxBF adult female), replicate 2, lung (TxBF adult male), replicate 2, lung (Texel adult female), replicate 1, lung (Texel adult male), replicate 1, lung (Texel lamb/6-10 months female), replicate 1)	lung (TxBF adult male), replicate 2 (2.408)	none	none	0.953	1.307	activin receptor activity, type I (GO:0016361) | transferase activity, transferring phosphorus-containing groups (GO:0016772) | BMP receptor activity (GO:0098821) | transforming growth factor beta-activated receptor activity (GO:0005024) | nucleotide binding (GO:0000166) | protein tyrosine kinase activity (GO:0004713) | protein kinase activity (GO:0004672) | protein kinase binding (GO:0019901) | …	positive regulation of angiogenesis (GO:0045766) | endothelial tube morphogenesis (GO:0061154) | venous blood vessel development (GO:0060841) | BMP signaling pathway (GO:0030509) | positive regulation of endothelial cell proliferation (GO:0001938) | negative regulation of cell migration (GO:0030336) | positive regulation of transcription from RNA polymerase II promoter (GO:0045944) | negative reg…	integral component of membrane (GO:0016021) | cell surface (GO:0009986) | plasma membrane (GO:0005886) | membrane (GO:0016020) | integral component of plasma membrane (GO:0005887)	5.466	8.437	7.925	5.839	9.162	8.213	9.826	5.748	3.536	7.909	3.889	7.674	7.067	34.942	6.952	7.931	6.635	4.569	6.405	3.737	1.458	5.044	2.901	2.381	2.954	7.254	2.538	2.209	39.199	48.064	36.853	49.256	24.474	15.700
ACYP2	ENSOARG00000003600	3:69651114-69819801:-1	protein-coding	acylphosphatase 2	detected at high to low expression in 504 of 504 tissues	high to low	detected in all, tissue enhanced (skeletal muscle bicep (TxBF adult female), replicate 1, skeletal muscle bicep (TxBF adult female), replicate 2, skeletal muscle bicep (TxBF adult female), replicate 3, skeletal muscle bicep (TxBF adult male), replicate 1, skeletal muscle bicep (TxBF adult male), replicate 2, skeletal muscle bicep (TxBF adult male), replicate 3, skeletal muscle bicep (Texel adult …	skeletal muscle bicep (Texel lamb/6-10 months female), replicate 1 (1.659)	none	none	0.897	2.028	protein binding (GO:0005515) | acylphosphatase activity (GO:0003998)	metabolic process (GO:0008152)	mitochondrion (GO:0005739)	154.870	184.680	303.523	274.688	270.689	320.622	203.621	301.348	240.554	139.146	237.904	122.071	92.632	44.881	101.998	88.812	117.304	248.576	265.752	310.196	185.837	206.370	175.259	108.273	198.593	150.485	110.886	131.631	90.218	107.734	83.441	72.516	98.013	88.837
ADA	ENSOARG00000004166	13:72594355-72609432:-1	protein-coding	adenosine deaminase	detected at high to low expression in 487 of 504 tissues	high to low	tissue enhanced (duodenum (TxBF adult male), replicate 1, duodenum (TxBF adult male), replicate 2, duodenum (TxBF lamb/1 week female), replicate 1, duodenum (TxBF lamb/1 week female), replicate 2, duodenum (TxBF lamb/1 week male), replicate 1, duodenum (TxBF lamb/8 weeks female), replicate 1, duodenum (TxBF lamb/8 weeks male), replicate 1, duodenum (TxBF lamb/8 weeks male), replicate 2, duodenum …	duodenum (TxBF lamb/8 weeks male), replicate 2 (2.727)	none	none	0.973	3.942	adenosine deaminase activity (GO:0004000) | protein binding (GO:0005515) | deaminase activity (GO:0019239) | zinc ion binding (GO:0008270)	deoxyadenosine catabolic process (GO:0006157) | negative regulation of mature B cell apoptotic process (GO:0002906) | adenosine catabolic process (GO:0006154) | positive regulation of smooth muscle contraction (GO:0045987) | negative regulation of thymocyte apoptotic process (GO:0070244) | inosine biosynthetic process (GO:0046103) | purine nucleotide salvage (GO:0032261) | purine ribonucleoside m…	external side of plasma membrane (GO:0009897) | cell surface (GO:0009986) | cytoplasm (GO:0005737) | plasma membrane (GO:0005886) | membrane (GO:0016020) | lysosome (GO:0005764)	2.729	5.452	6.313	3.306	5.268	10.433	8.091	6.999	9.054	18.580	10.066	5.242	4.467	11.805	3.878	5.330	5.521	7.176	7.729	10.765	0.169	0.715	0.244	0.291	0.540	3.401	0.863	2.000	22.548	26.163	20.221	27.659	17.557	14.125
ADAD1	ENSOARG00000000116	17:34939167-35012776:-1	protein-coding	adenosine deaminase domain containing 1	detected at high to low expression in 110 of 504 tissues	high to low	tissue enhanced (testes (TxBF adult male), replicate 1, testes (TxBF adult male), replicate 2, testes (TxBF adult male), replicate 3, testes (Texel adult male), replicate 1)	testes (TxBF adult male), replicate 1 (8.356)	none	none	0.993	112.193	RNA binding (GO:0003723) | adenosine deaminase activity (GO:0004000)	spermatid development (GO:0007286) | RNA processing (GO:0006396)	nucleus (GO:0005634)	0.045	0.044	0.000	0.043	0.000	0.000	0.000	0.114	0.023	0.086	0.023	0.041	0.039	0.118	0.050	0.039	0.049	0.062	0.068	0.022	0.026	0.000	0.000	0.000	0.000	0.066	0.048	0.049	0.000	0.000	0.000	0.040	0.000	0.000
ADAL	ENSOARG00000009801	18:54041485-54075917:+1	protein-coding	adenosine deaminase like	detected at medium to low expression in 504 of 504 tissues	medium to low	detected in all	cervix (Texel lamb/6-10 months female), replicate 1 (1.670)	none	none	0.641	1.032	adenosine deaminase activity (GO:0004000) | deaminase activity (GO:0019239)	metabolic process (GO:0008152)	unknown	3.383	3.438	7.242	8.041	7.200	7.200	7.228	7.313	4.354	4.997	5.433	5.720	5.286	7.064	5.258	4.680	5.546	3.683	4.074	4.796	7.578	8.488	6.949	6.312	6.619	6.584	5.272	5.534	3.968	4.677	5.250	3.589	4.747	5.083
ADAM10	ENSOARG00000020851	7:48514282-48670343:+1	protein-coding	ADAM metallopeptidase domain 10	detected at high to low expression in 498 of 504 tissues	high to low	mixed expression	mesenteric lymph node (Texel adult female), replicate 1 (1.467)	none	none	0.754	1.062	metalloendopeptidase activity (GO:0004222) | zinc ion binding (GO:0008270) | metallopeptidase activity (GO:0008237)	Notch signaling pathway (GO:0007219) | membrane protein ectodomain proteolysis (GO:0006509) | proteolysis (GO:0006508)	unknown	23.875	24.955	31.341	35.241	35.755	34.656	29.608	33.703	28.376	36.519	34.202	38.059	36.130	53.370	39.560	32.963	35.763	28.301	31.602	37.453	20.289	19.649	15.047	17.254	17.960	22.264	18.553	21.131	26.700	27.339	30.224	25.412	32.670	39.973
ADAM11	ENSOARG00000008974	11:43908195-43925528:+1	protein-coding	ADAM metallopeptidase domain 11	detected at high to low expression in 107 of 504 tissues	high to low	tissue enhanced (cerebellum (TxBF adult female), replicate 1, cerebellum (TxBF adult female), replicate 2, cerebellum (TxBF adult female), replicate 3, cerebellum (TxBF adult male), replicate 1, cerebellum (TxBF adult male), replicate 2, cerebellum (TxBF adult male), replicate 3, cerebellum (Texel adult female), replicate 1)	cerebellum (TxBF adult male), replicate 1 (7.221)	none	none	0.980	8.364	protein binding (GO:0005515) | metalloendopeptidase activity (GO:0004222) | zinc ion binding (GO:0008270) | metallopeptidase activity (GO:0008237)	proteolysis (GO:0006508)	unknown	16.701	10.950	118.946	90.530	115.372	149.167	129.197	134.872	42.472	77.770	51.410	27.605	26.998	0.088	21.642	45.953	20.570	14.876	8.420	6.844	1.556	3.889	2.790	1.526	4.609	1.353	1.468	1.707	0.591	0.853	0.478	0.902	0.559	0.209
ADAM12	ENSOARG00000012241	22:44435268-44772536:-1	protein-coding	ADAM metallopeptidase domain 12	detected at high to low expression in 260 of 504 tissues	high to low	tissue enhanced (embryonic fibroblast (TxBF embryo female), replicate 1, mammary gland (TxBF adult female), replicate 2, mammary gland (Texel lamb/6-10 months female), replicate 1)	mammary gland (Texel lamb/6-10 months female), replicate 1 (6.799)	none	none	0.979	2.416	protein binding (GO:0005515) | SH3 domain binding (GO:0017124) | metalloendopeptidase activity (GO:0004222) | zinc ion binding (GO:0008270) | metallopeptidase activity (GO:0008237)	proteolysis (GO:0006508)	plasma membrane (GO:0005886) | mitochondrion (GO:0005739) | nucleoplasm (GO:0005654)	0.555	1.030	1.669	1.160	1.153	2.168	0.870	1.279	0.903	1.950	0.692	1.031	0.679	2.537	1.173	1.199	1.093	1.604	1.274	0.947	0.545	0.540	0.705	0.345	0.456	0.847	0.760	0.713	0.529	0.951	0.705	0.998	2.235	3.298
ADAM15	ENSOARG00000003543	1:103839698-103850078:+1	protein-coding	ADAM metallopeptidase domain 15	detected at high to low expression in 500 of 504 tissues	high to low	tissue enhanced (left atrioventricular valve (TxBF adult female), replicate 1, left atrioventricular valve (TxBF adult female), replicate 2, left atrioventricular valve (TxBF adult male), replicate 1, left atrioventricular valve (TxBF adult male), replicate 2)	left atrioventricular valve (TxBF adult female), replicate 2 (1.763)	none	none	0.848	1.228	protein binding (GO:0005515) | SH3 domain binding (GO:0017124) | integrin binding (GO:0005178) | metalloendopeptidase activity (GO:0004222) | zinc ion binding (GO:0008270) | metallopeptidase activity (GO:0008237)	protein kinase C signaling (GO:0070528) | negative regulation of cell growth (GO:0030308) | negative regulation of cell-matrix adhesion (GO:0001953) | integrin-mediated signaling pathway (GO:0007229) | negative regulation of cell migration (GO:0030336) | proteolysis (GO:0006508) | negative regulation of receptor binding (GO:1900121) | innate immune response (GO:0045087) | cardiac epithelial to me…	cell surface (GO:0009986) | extracellular exosome (GO:0070062)	28.982	30.984	55.772	53.739	62.337	63.363	55.299	55.126	28.010	44.787	32.736	52.933	44.999	60.701	40.483	51.245	42.627	28.123	31.325	34.618	8.498	11.622	10.800	8.637	13.753	12.253	7.360	11.481	106.519	112.299	69.489	83.715	136.666	165.989
ADAM17	ENSOARG00000015165	3:18727202-18768583:-1	protein-coding	ADAM metallopeptidase domain 17	detected at high to low expression in 501 of 504 tissues	high to low	mixed expression	alveolar macrophage (Texel adult female), replicate 1 (1.517)	none	none	0.740	1.175	PDZ domain binding (GO:0030165) | protein binding (GO:0005515) | Notch binding (GO:0005112) | integrin binding (GO:0005178) | interleukin-6 receptor binding (GO:0005138) | metalloendopeptidase activity (GO:0004222) | metallopeptidase activity (GO:0008237) | zinc ion binding (GO:0008270)	negative regulation of transforming growth factor beta receptor signaling pathway (GO:0030512) | PMA-inducible membrane protein ectodomain proteolysis (GO:0051088) | defense response to Gram-positive bacterium (GO:0050830) | positive regulation of cell proliferation (GO:0008284) | membrane protein ectodomain proteolysis (GO:0006509) | positive regulation of T cell chemotaxis (GO:0010820) | respon…	ruffle membrane (GO:0032587) | actin cytoskeleton (GO:0015629) | cell surface (GO:0009986) | membrane (GO:0016020) | focal adhesion (GO:0005925) | cytoplasm (GO:0005737) | membrane raft (GO:0045121) | cell-cell junction (GO:0005911) | apical plasma membrane (GO:0016324) | integral component of plasma membrane (GO:0005887)	10.601	11.981	30.775	36.968	32.173	34.789	32.815	33.504	19.725	40.521	36.901	14.904	13.550	22.413	13.685	13.633	12.336	10.003	15.358	16.593	14.589	17.827	13.551	13.756	16.485	19.668	15.186	16.873	22.604	22.429	19.880	19.893	30.813	29.597
ADAM18	ENSOARG00000002163	26:33364369-33475095:+1	protein-coding	ADAM metallopeptidase domain 18	detected at medium to low expression in 9 of 504 tissues	medium to low	mixed expression	testes (TxBF adult male), replicate 3 (5.364)	none	none	0.994	33.784	protein binding (GO:0005515) | metalloendopeptidase activity (GO:0004222) | zinc ion binding (GO:0008270) | metallopeptidase activity (GO:0008237)	proteolysis (GO:0006508)	unknown	0.000	0.000	0.000	0.000	0.000	0.000	0.000	0.000	0.000	0.000	0.000	0.000	0.000	0.000	0.000	0.000	0.000	0.000	0.001	0.000	0.000	0.000	0.000	0.000	0.000	0.000	0.000	0.000	0.071	0.000	0.000	0.000	0.116	0.047
ADAM19	ENSOARG00000012373	5:66427663-66518705:-1	protein-coding	ADAM metallopeptidase domain 19	detected at high to low expression in 462 of 504 tissues	high to low	tissue enhanced (blood leukocytes (TxBF adult female), replicate 1, blood leukocytes (TxBF adult female), replicate 2, blood leukocytes (TxBF adult male), replicate 1, blood leukocytes (TxBF adult male), replicate 2, blood leukocytes (TxBF adult male), replicate 3, embryonic fibroblast (TxBF embryo female), replicate 1, placenta 35 (TxBF adult female), replicate 1)	blood leukocytes (TxBF adult female), replicate 1 (2.483)	none	none	0.892	1.551	protein binding (GO:0005515) | metalloendopeptidase activity (GO:0004222) | zinc ion binding (GO:0008270) | metallopeptidase activity (GO:0008237)	heart development (GO:0007507) | membrane protein ectodomain proteolysis (GO:0006509) | proteolysis (GO:0006508)	Golgi apparatus (GO:0005794)	3.868	2.941	4.873	6.132	6.797	6.129	6.469	7.268	6.437	6.170	5.297	2.009	2.191	4.785	1.901	2.757	2.272	9.537	2.570	3.216	0.128	0.596	0.543	0.341	0.369	0.747	0.260	0.525	10.611	16.072	11.095	12.149	15.088	21.621
ADAM2	ENSOARG00000002101	26:33174931-33293614:-1	protein-coding	ADAM metallopeptidase domain 2	detected at high to low expression in 5 of 504 tissues	high to low	mixed expression	testes (TxBF adult male), replicate 2 (8.148)	none	none	0.995	199.685	protein binding (GO:0005515) | metalloendopeptidase activity (GO:0004222) | zinc ion binding (GO:0008270) | metallopeptidase activity (GO:0008237)	adult behavior (GO:0030534) | cell adhesion (GO:0007155) | visual learning (GO:0008542) | proteolysis (GO:0006508)	cell surface (GO:0009986)	0.000	0.000	0.000	0.000	0.000	0.044	0.000	0.000	0.000	0.000	0.000	0.000	0.001	0.000	0.001	0.000	0.000	0.000	0.000	0.000	0.000	0.000	0.000	0.000	0.000	0.000	0.000	0.000	0.000	0.000	0.000	0.000	0.000	0.000
ADAM20	ENSOARG00000021194	7:79107189-79109447:-1	protein-coding	ADAM metallopeptidase domain 20	detected at medium to low expression in 49 of 504 tissues	medium to low	tissue enhanced (testes (TxBF adult male), replicate 1, testes (TxBF adult male), replicate 2, testes (TxBF adult male), replicate 3)	testes (TxBF adult male), replicate 1 (5.177)	none	none	0.979	2.770	protein binding (GO:0005515) | metalloendopeptidase activity (GO:0004222) | zinc ion binding (GO:0008270) | metallopeptidase activity (GO:0008237)	proteolysis (GO:0006508)	unknown	0.096	0.140	0.597	0.628	0.416	0.286	0.248	0.233	0.093	0.066	0.106	0.202	0.095	0.199	0.277	0.157	0.144	0.090	0.105	0.161	0.211	0.083	0.069	0.111	0.102	0.047	0.096	0.055	0.406	0.575	0.386	0.595	0.452	0.568
ADAM21	ENSOARG00000001068	7:79080753-79082909:+1	protein-coding	ADAM metallopeptidase domain 21	detected at medium to low expression in 17 of 504 tissues	medium to low	mixed expression	testes (TxBF adult male), replicate 2 (4.970)	none	none	0.990	5.231	metalloendopeptidase activity (GO:0004222) | zinc ion binding (GO:0008270) | metallopeptidase activity (GO:0008237)	proteolysis (GO:0006508)	axon (GO:0030424) | neuron projection (GO:0043005) | neuronal cell body (GO:0043025)	0.067	0.167	0.717	0.977	1.406	1.657	1.655	1.713	0.075	0.121	0.128	0.138	0.126	0.053	0.153	0.139	0.127	0.099	0.150	0.269	0.100	0.130	0.071	0.117	0.125	0.028	0.010	0.020	0.126	0.175	0.142	0.032	0.083	0.135
ADAM22	ENSOARG00000011416	4:72069333-72301436:+1	protein-coding	ADAM metallopeptidase domain 22	detected at high to low expression in 165 of 504 tissues	high to low	tissue enhanced (cerebellum (TxBF adult male), replicate 1, cerebellum (Texel adult female), replicate 1, cerebellum (Texel adult male), replicate 1, cerebellum (Texel lamb/6-10 months female), replicate 1, cerebrum (Texel adult male), replicate 1, cerebrum (Texel lamb/6-10 months female), replicate 1)	cerebellum (Texel adult female), replicate 1 (8.778)	none	none	0.987	22.634	protein binding (GO:0005515) | metalloendopeptidase activity (GO:0004222) | zinc ion binding (GO:0008270) | metallopeptidase activity (GO:0008237)	gliogenesis (GO:0042063) | adult locomotory behavior (GO:0008344) | proteolysis (GO:0006508) | myelination in peripheral nervous system (GO:0022011) | Schwann cell differentiation (GO:0014037)	integral component of membrane (GO:0016021) | axon (GO:0030424)	18.129	21.928	80.307	67.488	71.303	103.986	43.085	89.343	21.994	62.577	59.731	10.139	10.426	1.613	11.611	12.884	11.795	11.579	11.817	10.491	0.656	3.015	1.456	1.218	2.618	1.585	2.033	1.886	12.754	14.515	6.217	4.393	11.145	9.187
ADAM23	ENSOARG00000018708	2:207429110-207617538:+1	protein-coding	ADAM metallopeptidase domain 23	detected at high to low expression in 272 of 504 tissues	high to low	tissue enhanced (brain stem (Texel adult male), replicate 1, cerebellum (TxBF adult male), replicate 1, cerebellum (Texel adult female), replicate 1, cerebellum (Texel adult male), replicate 1, cerebellum (Texel lamb/6-10 months female), replicate 1, cerebrum (Texel adult male), replicate 1, cerebrum (Texel lamb/6-10 months female), replicate 1, hippocampus (TxBF adult female), replicate 1, hippo…	hypothalamus (Texel lamb/6-10 months female), replicate 1 (5.797)	none	none	0.957	3.384	protein binding (GO:0005515) | metalloendopeptidase activity (GO:0004222) | zinc ion binding (GO:0008270) | metallopeptidase activity (GO:0008237)	proteolysis (GO:0006508)	unknown	29.171	38.509	35.514	30.357	30.035	40.203	30.654	36.221	21.892	25.656	23.931	26.590	27.064	0.328	28.258	28.320	26.021	50.773	22.542	24.493	0.850	1.862	1.638	1.494	2.589	3.086	3.945	1.851	0.346	0.000	0.119	0.081	0.122	0.189
ADAM28	ENSOARG00000010026	2:41142540-41220272:-1	protein-coding	ADAM metallopeptidase domain 28	detected at high to low expression in 204 of 504 tissues	high to low	tissue enhanced (cervix (Texel adult female), replicate 1, macrophage LPS time course 0 hrs (TxBF adult female), replicate 1, macrophage LPS time course 0 hrs (TxBF adult male), replicate 1, macrophage LPS time course 0 hrs (TxBF adult male), replicate 2, macrophage LPS time course 0 hrs (TxBF adult male), replicate 3, macrophage LPS time course 2 hrs (TxBF adult male), replicate 1, macrophage LP…	macrophage LPS time course 0 hrs (TxBF adult male), replicate 1 (6.011)	none	none	0.955	45.331	metalloendopeptidase activity (GO:0004222) | zinc ion binding (GO:0008270) | metallopeptidase activity (GO:0008237)	proteolysis (GO:0006508)	plasma membrane (GO:0005886)	0.109	0.091	0.052	0.000	0.000	0.039	0.000	0.000	0.045	0.193	0.155	0.148	0.020	0.716	0.046	0.172	0.000	0.265	1.231	1.249	0.125	0.154	0.000	0.034	0.096	0.341	0.141	0.098	0.736	1.115	1.544	1.677	0.522	1.243
ADAM29	ENSOARG00000009218	2:104747316-104749490:-1	protein-coding	ADAM metallopeptidase domain 29	detected at high to medium expression in 4 of 504 tissues	high to medium	mixed expression	testes (TxBF adult male), replicate 1 (6.552)	none	none	0.995	62.833	metalloendopeptidase activity (GO:0004222) | zinc ion binding (GO:0008270) | metallopeptidase activity (GO:0008237)	proteolysis (GO:0006508)	unknown	0.000	0.000	0.000	0.000	0.000	0.000	0.000	0.000	0.000	0.000	0.000	0.000	0.000	0.000	0.000	0.000	0.000	0.000	0.000	0.000	0.000	0.000	0.000	0.000	0.000	0.000	0.000	0.000	0.000	0.000	0.000	0.000	0.000	0.000
ADAM32	ENSOARG00000001888	26:32850580-32996569:+1	protein-coding	ADAM metallopeptidase domain 32	detected at high to low expression in 209 of 504 tissues	high to low	tissue enhanced (testes (TxBF adult male), replicate 1, testes (TxBF adult male), replicate 2, testes (TxBF adult male), replicate 3, testes (Texel adult male), replicate 1)	testes (TxBF adult male), replicate 3 (7.799)	none	none	0.984	5.034	metalloendopeptidase activity (GO:0004222) | zinc ion binding (GO:0008270) | metallopeptidase activity (GO:0008237)	proteolysis (GO:0006508)	extracellular region (GO:0005576)	0.306	0.318	0.357	0.256	0.256	0.803	0.367	0.414	0.807	0.227	0.336	0.464	0.456	0.199	0.848	0.497	0.446	0.348	0.397	0.404	1.518	1.083	2.569	1.551	2.042	1.705	1.703	1.739	0.778	0.675	1.108	0.431	0.832	0.276
ADAM33	ENSOARG00000002249	13:50839347-50852297:+1	protein-coding	ADAM metallopeptidase domain 33	detected at high to low expression in 449 of 504 tissues	high to low	tissue enhanced (aortic valve (TxBF adult female), replicate 2, aortic valve (TxBF adult male), replicate 2, vas deferens (TxBF adult male), replicate 2)	aortic valve (TxBF adult male), replicate 2 (2.107)	none	none	0.866	1.503	protein binding (GO:0005515) | metalloendopeptidase activity (GO:0004222) | zinc ion binding (GO:0008270) | metallopeptidase activity (GO:0008237)	proteolysis (GO:0006508)	unknown	6.172	15.351	91.294	85.502	81.840	67.634	68.636	44.769	41.526	94.396	51.314	10.141	7.580	2.540	5.558	7.871	7.085	19.049	6.878	10.555	2.134	3.639	4.257	3.074	2.929	9.320	2.218	3.303	114.395	145.833	133.291	179.410	102.890	92.635
ADAM7	ENSOARG00000009977	2:41012453-41069859:-1	protein-coding	ADAM metallopeptidase domain 7	detected at high to low expression in 147 of 504 tissues	high to low	tissue enhanced (epididymis (TxBF adult male), replicate 1, epididymis (TxBF adult male), replicate 2, epididymis (TxBF adult male), replicate 3, epididymis (Texel adult male), replicate 1, vas deferens (TxBF adult male), replicate 2, vas deferens (TxBF adult male), replicate 3)	epididymis (Texel adult male), replicate 1 (11.205)	none	none	0.996	49.217	endopeptidase activity (GO:0004175) | metalloendopeptidase activity (GO:0004222) | zinc ion binding (GO:0008270) | metallopeptidase activity (GO:0008237)	proteolysis (GO:0006508)	plasma membrane (GO:0005886)	6.145	3.653	0.281	0.471	0.258	0.403	0.147	0.426	4.874	4.056	4.092	2.324	2.354	2.638	2.853	2.431	2.904	4.163	2.799	2.453	0.293	0.486	0.215	0.396	0.262	3.844	4.047	4.600	0.221	0.072	0.317	0.137	0.122	0.239
ADAM9	ENSOARG00000001816	26:32750491-32845505:+1	protein-coding	ADAM metallopeptidase domain 9	detected at high to low expression in 499 of 504 tissues	high to low	tissue enhanced (blastocyst second pool (TxBF blastocyst unknown sex), replicate 1, blastocyst third pool (TxBF blastocyst unknown sex), replicate 1, placenta 100 (TxBF adult female), replicate 2)	placenta 100 (TxBF adult female), replicate 2 (1.736)	none	none	0.845	1.414	protein binding (GO:0005515) | laminin binding (GO:0043236) | SH3 domain binding (GO:0017124) | integrin binding (GO:0005178) | collagen binding (GO:0005518) | metalloendopeptidase activity (GO:0004222) | zinc ion binding (GO:0008270) | metallopeptidase activity (GO:0008237)	response to calcium ion (GO:0051592) | activation of MAPKK activity (GO:0000186) | positive regulation of protein secretion (GO:0050714) | cell-cell adhesion mediated by integrin (GO:0033631) | response to tumor necrosis factor (GO:0034612) | membrane protein ectodomain proteolysis (GO:0006509) | response to manganese ion (GO:0010042) | cell-matrix adhesion (GO:0007160) | cell adhesion (GO:000715…	focal adhesion (GO:0005925) | extracellular exosome (GO:0070062)	12.330	12.307	29.859	31.691	34.154	28.305	27.370	32.327	42.659	41.590	40.974	16.401	15.270	15.859	21.472	15.833	16.067	8.787	11.678	13.783	7.218	7.843	7.341	8.169	8.872	11.642	9.099	12.223	14.927	17.687	15.376	14.001	15.152	18.508
ADAMDEC1	ENSOARG00000010002	2:41100092-41122563:-1	protein-coding	ADAM like decysin 1	detected at high to low expression in 303 of 504 tissues	high to low	tissue enhanced (caecum (TxBF adult male), replicate 3, colon (Texel adult male), replicate 1, colon spiral (TxBF adult female), replicate 1, colon spiral (TxBF adult male), replicate 2, colon spiral (TxBF adult male), replicate 3)	colon (Texel adult male), replicate 1 (3.419)	none	none	0.913	78.062	metalloendopeptidase activity (GO:0004222) | zinc ion binding (GO:0008270) | metallopeptidase activity (GO:0008237)	proteolysis (GO:0006508)	unknown	0.857	2.155	0.405	0.000	0.000	0.152	0.118	0.071	0.101	0.428	0.116	0.000	0.047	0.173	0.139	0.375	0.194	0.347	1.111	2.092	0.145	0.000	0.087	0.045	0.026	0.612	0.000	0.148	0.232	0.162	0.812	0.225	0.454	0.423
ADAMTS1	ENSOARG00000014898	1:127748642-127756508:+1	protein-coding	ADAM metallopeptidase with thrombospondin type 1 motif 1	detected at high to low expression in 419 of 504 tissues	high to low	tissue enhanced (aortic valve (TxBF adult female), replicate 1, aortic valve (TxBF adult female), replicate 2, caruncle 23 (TxBF adult female), replicate 1, left atrioventricular valve (TxBF adult female), replicate 1, left atrioventricular valve (TxBF adult female), replicate 2, left atrioventricular valve (TxBF adult male), replicate 1, left atrioventricular valve (TxBF adult male), replicate 2…	aortic valve (TxBF adult female), replicate 1 (3.450)	none	none	0.967	2.775	protein binding (GO:0005515) | heparin binding (GO:0008201) | metalloendopeptidase activity (GO:0004222) | zinc ion binding (GO:0008270) | metallopeptidase activity (GO:0008237)	kidney development (GO:0001822) | ovulation from ovarian follicle (GO:0001542) | heart trabecula formation (GO:0060347) | proteolysis (GO:0006508)	basement membrane (GO:0005604) | extracellular matrix (GO:0031012) | proteinaceous extracellular matrix (GO:0005578) | cytoplasmic vesicle (GO:0031410) | cytoplasm (GO:0005737)	1.482	2.266	1.725	2.671	1.827	4.107	2.669	2.127	1.085	3.379	1.576	1.702	1.096	48.546	2.522	2.629	2.100	10.353	2.911	5.520	0.216	1.388	2.429	0.545	0.860	1.199	0.358	1.283	461.908	125.517	71.591	90.020	447.843	153.163
ADAMTS10	ENSOARG00000004292	5:14844882-14866696:-1	protein-coding	ADAM metallopeptidase with thrombospondin type 1 motif 10	detected at medium to low expression in 468 of 504 tissues	medium to low	mixed expression	PBMC (TxBF adult male), replicate 2 (2.188)	none	none	0.790	1.390	peptidase activity (GO:0008233) | metalloendopeptidase activity (GO:0004222) | zinc ion binding (GO:0008270) | metallopeptidase activity (GO:0008237)	proteolysis (GO:0006508)	proteinaceous extracellular matrix (GO:0005578) | extracellular matrix (GO:0031012)	7.197	7.186	20.066	26.672	32.927	19.956	27.473	18.494	11.551	24.843	17.475	6.010	7.063	9.694	7.315	6.240	8.546	6.755	6.221	4.706	0.557	0.801	1.263	2.108	1.110	1.236	0.534	0.523	18.873	20.856	20.947	21.080	19.074	18.184
ADAMTS12	ENSOARG00000011993	16:39935100-40186430:+1	protein-coding	ADAM metallopeptidase with thrombospondin type 1 motif 12	detected at medium to low expression in 245 of 504 tissues	medium to low	tissue enhanced (caruncle (TxBF adult female), replicate 2, mammary gland (Texel lamb/6-10 months female), replicate 1, omentum (Texel adult female), replicate 1, placenta + membranes (Texel adult female), replicate 1, placenta 35 (TxBF adult female), replicate 1, rectum (Texel lamb/6-10 months female), replicate 1)	placenta 35 (TxBF adult female), replicate 1 (4.955)	none	none	0.936	2.124	protein binding (GO:0005515) | peptidase activity (GO:0008233) | metalloendopeptidase activity (GO:0004222) | zinc ion binding (GO:0008270) | metallopeptidase activity (GO:0008237)	cell migration (GO:0016477) | cellular response to BMP stimulus (GO:0071773) | cellular response to interleukin-1 (GO:0071347) | proteolysis involved in cellular protein catabolic process (GO:0051603) | regulation of inflammatory response (GO:0050727) | regulation of endothelial tube morphogenesis (GO:1901509) | negative regulation of cellular response to hepatocyte growth factor stimulus (GO:200…	proteinaceous extracellular matrix (GO:0005578) | extracellular matrix (GO:0031012)	0.098	0.202	0.368	0.284	0.512	0.532	0.268	0.457	0.262	0.413	0.349	0.182	0.066	3.466	0.083	0.190	0.119	0.198	0.309	0.350	0.032	0.090	0.286	0.246	0.177	0.422	0.056	0.097	0.423	0.120	0.176	0.330	0.190	0.616
ADAMTS13	ENSOARG00000003336	3:2469554-2501464:-1	protein-coding	ADAM metallopeptidase with thrombospondin type 1 motif 13	detected at medium to low expression in 199 of 504 tissues	medium to low	mixed expression	aortic valve (TxBF adult female), replicate 1 (3.746)	none	none	0.907	2.185	protein binding (GO:0005515) | endopeptidase activity (GO:0004175) | zinc ion binding (GO:0008270) | metallopeptidase activity (GO:0008237)	peptide catabolic process (GO:0043171) | proteolysis (GO:0006508)	extracellular space (GO:0005615) | proteinaceous extracellular matrix (GO:0005578)	0.153	0.034	0.379	0.231	0.305	0.253	0.276	0.228	0.189	0.365	0.262	0.195	0.029	6.573	0.105	0.146	0.055	0.095	0.231	0.074	0.058	0.123	0.293	0.217	0.179	0.350	0.157	0.403	13.414	7.345	5.692	9.655	8.936	3.427
ADAMTS14	ENSOARG00000006156	25:26641819-26738748:+1	protein-coding	ADAM metallopeptidase with thrombospondin type 1 motif 14	detected at medium to low expression in 193 of 504 tissues	medium to low	tissue enhanced (salivary gland (TxBF adult female), replicate 1, salivary gland (TxBF adult female), replicate 2, salivary gland (TxBF adult male), replicate 3)	salivary gland (TxBF adult female), replicate 1 (4.144)	none	none	0.932	1.788	metalloendopeptidase activity (GO:0004222) | peptidase activity (GO:0008233) | zinc ion binding (GO:0008270) | metallopeptidase activity (GO:0008237)	proteolysis (GO:0006508) | collagen fibril organization (GO:0030199)	proteinaceous extracellular matrix (GO:0005578) | extracellular matrix (GO:0031012) | extracellular region (GO:0005576)	0.185	0.047	0.075	0.063	0.421	0.333	0.458	0.475	0.075	0.059	0.057	0.124	0.164	0.309	0.175	0.204	0.175	0.062	0.091	0.098	1.846	0.827	0.400	2.085	1.421	0.144	0.078	0.081	0.778	1.492	1.842	0.732	1.651	3.577
ADAMTS15	ENSOARG00000015132	21:35728588-35750447:+1	protein-coding	ADAM metallopeptidase with thrombospondin type 1 motif 15	detected at high to low expression in 340 of 504 tissues	high to low	tissue enhanced (aortic valve (TxBF adult female), replicate 1, aortic valve (TxBF adult female), replicate 2, aortic valve (TxBF adult male), replicate 2, left atrioventricular valve (TxBF adult female), replicate 1, left atrioventricular valve (TxBF adult female), replicate 2, left atrioventricular valve (TxBF adult male), replicate 1, left atrioventricular valve (TxBF adult male), replicate 2,…	right atrioventricular valve (TxBF adult male), replicate 3 (4.934)	none	none	0.948	2.317	endopeptidase activity (GO:0004175) | extracellular matrix binding (GO:0050840) | heparin binding (GO:0008201) | metalloendopeptidase activity (GO:0004222) | zinc ion binding (GO:0008270) | metallopeptidase activity (GO:0008237)	proteolysis (GO:0006508)	extracellular space (GO:0005615) | proteinaceous extracellular matrix (GO:0005578) | extracellular matrix (GO:0031012) | cell surface (GO:0009986)	2.414	2.550	6.409	5.914	8.785	4.193	3.690	4.868	9.997	14.314	9.251	1.080	1.160	32.218	1.364	0.867	1.401	1.250	2.380	1.165	0.278	0.673	0.437	0.390	1.182	0.911	0.329	0.610	44.587	55.466	27.641	42.535	44.730	46.734
ADAMTS16	ENSOARG00000015446	16:67708850-67893493:-1	protein-coding	ADAM metallopeptidase with thrombospondin type 1 motif 16	detected at medium to low expression in 102 of 504 tissues	medium to low	tissue enhanced (vas deferens (TxBF adult male), replicate 1, vas deferens (TxBF adult male), replicate 2, vas deferens (TxBF adult male), replicate 3)	vas deferens (TxBF adult male), replicate 2 (5.197)	none	none	0.981	4.582	peptidase activity (GO:0008233) | metalloendopeptidase activity (GO:0004222) | zinc ion binding (GO:0008270) | metallopeptidase activity (GO:0008237)	branching involved in ureteric bud morphogenesis (GO:0001658) | proteolysis (GO:0006508)	proteinaceous extracellular matrix (GO:0005578) | extracellular matrix (GO:0031012)	2.255	1.511	0.620	0.660	0.578	0.721	0.850	0.612	0.735	0.949	0.937	2.340	1.896	3.939	2.189	4.636	2.678	2.738	2.539	2.528	0.009	0.000	0.016	0.000	0.010	0.030	0.000	0.027	0.000	0.035	0.000	0.080	0.010	0.023
ADAMTS17	ENSOARG00000009766	18:5441007-5827788:+1	protein-coding	ADAM metallopeptidase with thrombospondin type 1 motif 17	detected at medium to low expression in 236 of 504 tissues	medium to low	tissue enhanced (caruncle (TxBF adult female), replicate 2, ovary (TxBF adult female), replicate 1, ovary (TxBF adult female), replicate 2, ovary 100 (TxBF adult female), replicate 1, ovary 23 (TxBF adult female), replicate 2)	ovary 100 (TxBF adult female), replicate 1 (4.468)	none	none	0.921	2.020	metal ion binding (GO:0046872) | peptidase activity (GO:0008233) | metalloendopeptidase activity (GO:0004222) | zinc ion binding (GO:0008270) | metallopeptidase activity (GO:0008237)	proteolysis (GO:0006508)	proteinaceous extracellular matrix (GO:0005578) | extracellular matrix (GO:0031012)	1.331	1.170	2.435	2.023	1.974	2.472	2.459	1.520	2.435	4.381	3.085	1.055	1.030	1.271	1.177	1.356	0.827	0.894	1.345	2.633	0.220	0.204	0.126	0.313	0.235	0.357	0.122	0.166	2.032	3.020	2.710	2.701	1.968	3.387
ADAMTS18	ENSOARG00000007475	14:3911735-4062645:-1	protein-coding	ADAM metallopeptidase with thrombospondin type 1 motif 18	detected at medium to low expression in 218 of 504 tissues	medium to low	tissue enhanced (salivary gland (TxBF adult female), replicate 2, salivary gland (TxBF adult male), replicate 3)	salivary gland (TxBF adult male), replicate 3 (4.281)	none	none	0.915	2.240	peptidase activity (GO:0008233) | metalloendopeptidase activity (GO:0004222) | zinc ion binding (GO:0008270) | metallopeptidase activity (GO:0008237)	negative regulation of platelet aggregation (GO:0090331) | proteolysis (GO:0006508) | eye development (GO:0001654)	proteinaceous extracellular matrix (GO:0005578) | extracellular matrix (GO:0031012)	0.757	0.903	2.470	2.680	5.006	2.409	3.102	1.847	1.217	2.480	2.472	0.583	0.956	6.223	0.860	0.744	0.628	0.682	0.999	0.775	1.100	2.216	1.471	1.625	1.313	2.303	0.786	0.828	0.921	0.780	0.908	1.614	1.104	0.653
ADAMTS19	ENSOARG00000016825	5:21955038-22217880:-1	protein-coding	ADAM metallopeptidase with thrombospondin type 1 motif 19	detected at medium to low expression in 212 of 504 tissues	medium to low	tissue enhanced (cerebellum (Texel adult female), replicate 1, intercaruncular tissue (TxBF adult female), replicate 2, left ventricle (TxBF adult female), replicate 3, left ventricle (TxBF adult male), replicate 1, mammary gland (Texel lamb/6-10 months female), replicate 1)	left ventricle (TxBF adult male), replicate 1 (5.079)	none	none	0.930	3.547	peptidase activity (GO:0008233) | metalloendopeptidase activity (GO:0004222) | zinc ion binding (GO:0008270) | metallopeptidase activity (GO:0008237)	proteolysis (GO:0006508)	proteinaceous extracellular matrix (GO:0005578) | extracellular matrix (GO:0031012)	2.279	1.810	5.386	4.143	6.267	3.784	8.191	7.679	8.073	12.075	10.446	2.646	2.735	0.186	3.610	2.379	3.954	1.191	2.287	1.032	3.006	2.849	1.544	2.817	2.247	1.903	2.282	1.525	3.884	3.804	4.583	4.495	10.229	9.356
ADAMTS2	ENSOARG00000003830	5:1862751-1966978:+1	protein-coding	ADAM metallopeptidase with thrombospondin type 1 motif 2	detected at high to low expression in 469 of 504 tissues	high to low	tissue enhanced (embryonic fibroblast (TxBF embryo female), replicate 1, macrophage LPS time course 2 hrs (TxBF adult male), replicate 1, MDM (TxBF adult male), replicate 1, MDM (TxBF adult male), replicate 3, thoracic oesophageal muscle (TxBF adult male), replicate 1)	embryonic fibroblast (TxBF embryo female), replicate 1 (2.566)	none	none	0.893	1.734	metalloendopeptidase activity (GO:0004222) | peptidase activity (GO:0008233) | zinc ion binding (GO:0008270) | metallopeptidase activity (GO:0008237)	lung development (GO:0030324) | protein processing (GO:0016485) | skin development (GO:0043588) | proteolysis (GO:0006508) | spermatogenesis (GO:0007283) | collagen fibril organization (GO:0030199)	extracellular matrix (GO:0031012) | proteinaceous extracellular matrix (GO:0005578)	1.989	1.364	6.406	5.402	6.349	4.767	4.900	4.717	5.069	8.662	6.885	2.151	1.294	5.110	2.700	2.004	3.263	4.067	5.320	4.878	0.908	2.116	2.015	2.335	2.077	2.182	1.357	3.251	24.431	40.278	43.640	42.520	20.121	42.497
ADAMTS20	ENSOARG00000019717	3:142961377-143166195:+1	protein-coding	ADAM metallopeptidase with thrombospondin type 1 motif 20	detected at medium to low expression in 63 of 504 tissues	medium to low	mixed expression	skeletal muscle bicep (TxBF adult female), replicate 3 (4.060)	none	none	0.959	3.626	endopeptidase activity (GO:0004175) | metalloendopeptidase activity (GO:0004222) | zinc ion binding (GO:0008270) | metallopeptidase activity (GO:0008237)	negative regulation of apoptotic process (GO:0043066) | extracellular matrix organization (GO:0030198) | positive regulation of melanocyte differentiation (GO:0045636) | regulation of developmental pigmentation (GO:0048070) | proteolysis (GO:0006508) | positive regulation of signal transduction (GO:0009967)	extracellular space (GO:0005615) | proteinaceous extracellular matrix (GO:0005578) | extracellular matrix (GO:0031012)	1.184	0.867	0.335	0.361	0.302	0.488	0.199	0.305	0.085	0.082	0.174	1.002	1.312	0.116	1.738	1.123	1.769	0.490	0.469	0.462	0.217	0.406	0.576	0.258	0.243	0.299	0.146	0.061	0.689	0.208	0.141	0.181	0.311	0.174
ADAMTS3	ENSOARG00000013204	6:87097877-87386270:-1	protein-coding	ADAM metallopeptidase with thrombospondin type 1 motif 3	detected at medium to low expression in 132 of 504 tissues	medium to low	tissue enhanced (corpus luteum (Texel adult female), replicate 1, ovary (TxBF adult female), replicate 3)	corpus luteum (Texel adult female), replicate 1 (5.311)	none	none	0.962	5.569	protein binding (GO:0005515) | endopeptidase activity (GO:0004175) | peptidase activity (GO:0008233) | metalloendopeptidase activity (GO:0004222) | zinc ion binding (GO:0008270) | metallopeptidase activity (GO:0008237)	positive regulation of vascular endothelial growth factor signaling pathway (GO:1900748) | collagen biosynthetic process (GO:0032964) | protein processing (GO:0016485) | vascular endothelial growth factor production (GO:0010573) | proteolysis (GO:0006508)	extracellular space (GO:0005615) | proteinaceous extracellular matrix (GO:0005578) | extracellular matrix (GO:0031012) | extracellular exosome (GO:0070062)	0.864	0.526	0.455	0.395	0.471	0.641	0.427	0.560	0.197	0.138	0.149	2.467	2.687	0.398	3.320	3.720	2.220	0.449	0.303	0.389	0.171	0.247	0.212	0.223	0.210	0.225	0.237	0.047	2.069	3.082	3.440	2.763	1.850	3.334
ADAMTS4	ENSOARG00000009686	1:110732480-110743111:-1	protein-coding	ADAM metallopeptidase with thrombospondin type 1 motif 4	detected at high to low expression in 170 of 504 tissues	high to low	tissue enhanced (aortic valve (TxBF adult female), replicate 1, aortic valve (TxBF adult female), replicate 2, aortic valve (TxBF adult male), replicate 2, left atrioventricular valve (TxBF adult female), replicate 1, left atrioventricular valve (TxBF adult female), replicate 2, left atrioventricular valve (TxBF adult male), replicate 2, right atrioventricular valve (TxBF adult female), replicate…	aortic valve (TxBF adult female), replicate 1 (6.644)	none	none	0.980	3.486	protein binding (GO:0005515) | protease binding (GO:0002020) | metalloendopeptidase activity (GO:0004222) | zinc ion binding (GO:0008270) | metallopeptidase activity (GO:0008237)	proteolysis (GO:0006508)	extracellular space (GO:0005615) | proteinaceous extracellular matrix (GO:0005578) | extracellular matrix (GO:0031012)	1.757	2.806	2.477	2.468	3.295	3.362	3.275	3.134	3.978	5.001	5.383	10.361	7.258	2.878	7.249	11.468	4.800	3.589	7.307	16.145	0.108	0.356	1.032	0.549	0.168	0.431	0.273	0.623	100.020	61.762	10.619	36.464	62.214	61.189
ADAMTS5	ENSOARG00000014877	1:127592697-127646617:+1	protein-coding	ADAM metallopeptidase with thrombospondin type 1 motif 5	detected at high to low expression in 275 of 504 tissues	high to low	tissue enhanced (caruncle (TxBF adult female), replicate 2, caruncle 23 (TxBF adult female), replicate 2, omentum (Texel adult female), replicate 1, omentum (Texel adult male), replicate 1, omentum (Texel lamb/6-10 months female), replicate 1, rectum (Texel lamb/6-10 months female), replicate 1, uterus (Texel adult female), replicate 1, uterus (Texel lamb/6-10 months female), replicate 1)	omentum (Texel adult female), replicate 1 (7.041)	none	none	0.974	2.889	protein binding (GO:0005515) | heparin binding (GO:0008201) | extracellular matrix binding (GO:0050840) | metalloendopeptidase activity (GO:0004222) | zinc ion binding (GO:0008270) | metallopeptidase activity (GO:0008237)	defense response to bacterium (GO:0042742) | proteolysis (GO:0006508)	extracellular space (GO:0005615) | proteinaceous extracellular matrix (GO:0005578) | extracellular matrix (GO:0031012)	0.180	0.255	3.017	3.083	3.419	3.847	2.991	3.849	1.323	2.219	2.212	0.590	0.470	4.616	0.511	0.494	0.393	2.931	0.566	1.239	0.309	0.492	0.407	0.581	0.348	0.360	0.269	0.158	3.292	1.865	2.367	1.573	2.708	1.641
ADAMTS6	ENSOARG00000006371	16:14045920-14324177:+1	protein-coding	ADAM metallopeptidase with thrombospondin type 1 motif 6	detected at high to low expression in 285 of 504 tissues	high to low	tissue enhanced (cervix (Texel lamb/6-10 months female), replicate 1, embryo (TxBF embryo male), replicate 1, embryo (TxBF embryo male), replicate 2, embryo (TxBF embryo male), replicate 3, fallopian tube (TxBF adult female), replicate 1, uterus (Texel lamb/6-10 months female), replicate 1)	uterus (Texel lamb/6-10 months female), replicate 1 (6.103)	none	none	0.962	2.247	peptidase activity (GO:0008233) | metalloendopeptidase activity (GO:0004222) | zinc ion binding (GO:0008270) | metallopeptidase activity (GO:0008237)	coronary vasculature development (GO:0060976) | heart development (GO:0007507) | aorta development (GO:0035904) | cardiac septum development (GO:0003279) | proteolysis (GO:0006508)	proteinaceous extracellular matrix (GO:0005578) | extracellular matrix (GO:0031012)	1.959	2.013	0.414	0.549	0.734	1.085	0.929	0.829	0.700	0.482	0.596	1.902	2.083	1.723	2.878	2.100	1.995	3.222	1.739	1.817	0.506	0.500	0.604	0.619	0.422	0.611	0.291	0.320	5.012	5.446	5.958	4.075	5.090	7.310
ADAMTS7	ENSOARG00000000333	18:29375835-29423578:+1	protein-coding	ADAM metallopeptidase with thrombospondin type 1 motif 7	detected at high to low expression in 395 of 504 tissues	high to low	tissue enhanced (brain 35 (TxBF embryo female), replicate 1, brain 35 (TxBF embryo male), replicate 1, caruncle (TxBF adult female), replicate 2, ovary 100 (TxBF adult female), replicate 1, ovary 100 (TxBF adult female), replicate 2, ovary 23 (TxBF adult female), replicate 1, ovary 23 (TxBF adult female), replicate 2, placenta 100 (TxBF adult female), replicate 1, placenta 100 (TxBF adult female)…	placenta 100 (TxBF adult female), replicate 2 (4.785)	none	none	0.966	2.134	protein binding (GO:0005515) | peptidase activity (GO:0008233) | metalloendopeptidase activity (GO:0004222) | zinc ion binding (GO:0008270) | metallopeptidase activity (GO:0008237)	cellular response to tumor necrosis factor (GO:0071356) | cellular response to BMP stimulus (GO:0071773) | cellular response to interleukin-1 (GO:0071347) | proteolysis involved in cellular protein catabolic process (GO:0051603) | mitophagy in response to mitochondrial depolarization (GO:0098779) | negative regulation of chondrocyte differentiation (GO:0032331) | proteolysis (GO:0006508)	proteinaceous extracellular matrix (GO:0005578) | extracellular matrix (GO:0031012) | cell surface (GO:0009986)	0.265	0.198	0.873	1.439	1.568	1.301	1.155	1.088	0.594	1.093	0.652	0.401	0.523	2.107	0.485	0.524	0.584	0.134	0.163	0.158	0.357	0.668	0.647	0.586	0.367	0.310	0.056	0.119	3.192	2.638	2.281	3.790	4.169	5.122
ADAMTS8	ENSOARG00000015032	21:35685217-35702536:-1	protein-coding	ADAM metallopeptidase with thrombospondin type 1 motif 8	detected at medium to low expression in 141 of 504 tissues	medium to low	tissue enhanced (cerebellum (TxBF adult female), replicate 3, cerebellum (Texel adult female), replicate 1, skeletal muscle bicep (TxBF adult male), replicate 3)	cerebellum (Texel adult female), replicate 1 (3.892)	none	none	0.936	1.684	metalloendopeptidase activity (GO:0004222) | zinc ion binding (GO:0008270) | metallopeptidase activity (GO:0008237)	proteolysis (GO:0006508)	proteinaceous extracellular matrix (GO:0005578) | extracellular matrix (GO:0031012)	1.925	1.345	7.054	7.238	12.419	5.406	10.046	8.253	4.820	8.796	6.224	1.413	1.192	0.936	0.949	1.279	1.725	0.584	0.945	0.416	0.250	0.409	0.237	0.277	0.279	0.498	0.421	0.340	1.302	0.810	0.557	1.219	1.694	0.788
ADAMTS9	ENSOARG00000010962	19:36783834-36942553:+1	protein-coding	ADAM metallopeptidase with thrombospondin type 1 motif 9	detected at high to low expression in 377 of 504 tissues	high to low	tissue enhanced (caruncle 23 (TxBF adult female), replicate 1, caruncle 23 (TxBF adult female), replicate 2, corpus luteum (Texel adult female), replicate 1, kidney medulla (TxBF adult female), replicate 1, mammary gland (Texel lamb/6-10 months female), replicate 1, omentum (Texel adult female), replicate 1, omentum (Texel adult male), replicate 1, omentum (Texel lamb/6-10 months female), replica…	placenta 35 (TxBF adult female), replicate 1 (3.936)	none	none	0.927	2.002	endopeptidase activity (GO:0004175) | metalloendopeptidase activity (GO:0004222) | zinc ion binding (GO:0008270) | metallopeptidase activity (GO:0008237)	positive regulation of melanocyte differentiation (GO:0045636) | regulation of developmental pigmentation (GO:0048070) | proteolysis (GO:0006508)	extracellular space (GO:0005615) | proteinaceous extracellular matrix (GO:0005578) | extracellular matrix (GO:0031012) | cell surface (GO:0009986)	0.640	1.071	0.880	0.946	0.916	1.089	0.898	0.630	0.656	1.148	0.699	1.162	1.070	6.387	1.349	1.400	1.380	4.831	1.759	4.765	0.613	1.159	0.863	1.357	1.066	3.018	0.714	0.997	2.552	1.675	1.517	1.615	1.085	1.337
ADAMTSL1	ENSOARG00000014133	2:86407235-86900674:+1	protein-coding	ADAMTS like 1	detected at medium to low expression in 202 of 504 tissues	medium to low	tissue enhanced (ovary 100 (TxBF embryo female), replicate 1)	ovary 100 (TxBF embryo female), replicate 1 (4.287)	none	none	0.923	2.243	protein binding (GO:0005515) | peptidase activity (GO:0008233) | zinc ion binding (GO:0008270) | metallopeptidase activity (GO:0008237)	proteolysis (GO:0006508)	proteinaceous extracellular matrix (GO:0005578)	0.810	0.528	0.651	0.453	0.752	1.008	0.600	0.635	0.504	0.697	0.551	1.010	0.986	6.038	0.879	0.580	1.624	4.311	1.919	3.061	0.209	0.525	0.322	0.052	0.407	0.145	0.119	0.103	0.968	1.556	1.281	1.086	7.344	2.993
ADAMTSL2	ENSOARG00000003129	3:2371399-2402064:-1	protein-coding	ADAMTS like 2	detected at medium to low expression in 197 of 504 tissues	medium to low	tissue enhanced (liver (TxBF adult female), replicate 2, liver (TxBF adult female), replicate 3)	liver (TxBF adult female), replicate 3 (4.521)	none	none	0.932	2.374	protein binding (GO:0005515) | microfibril binding (GO:0050436) | metalloendopeptidase activity (GO:0004222) | zinc ion binding (GO:0008270) | metallopeptidase activity (GO:0008237)	extracellular matrix organization (GO:0030198) | negative regulation of transforming growth factor beta receptor signaling pathway (GO:0030512) | proteolysis (GO:0006508) | lobar bronchus epithelium development (GO:0060481)	extracellular matrix (GO:0031012) | proteinaceous extracellular matrix (GO:0005578) | extracellular region (GO:0005576)	2.225	1.052	0.766	0.692	1.130	0.767	0.330	0.242	0.051	0.545	0.177	0.861	1.165	9.277	1.242	0.420	0.995	1.119	0.535	1.488	0.289	0.640	0.583	0.593	0.513	0.406	0.053	0.181	12.539	12.340	13.288	15.140	5.031	7.200
ADAMTSL3	ENSOARG00000014330	18:23057731-23410948:+1	protein-coding	ADAMTS like 3	detected at medium to low expression in 385 of 504 tissues	medium to low	tissue enhanced (omentum (Texel adult female), replicate 1, omentum (Texel lamb/6-10 months female), replicate 1, rectum (Texel lamb/6-10 months female), replicate 1, reticulum (TxBF adult female), replicate 2, skin side (Texel adult female), replicate 1)	skin side (Texel adult female), replicate 1 (3.760)	none	none	0.903	1.829	protein binding (GO:0005515) | zinc ion binding (GO:0008270) | metallopeptidase activity (GO:0008237)	proteolysis (GO:0006508)	proteinaceous extracellular matrix (GO:0005578)	1.386	2.225	4.861	4.480	5.740	5.497	3.437	4.288	4.196	6.044	4.221	1.114	1.097	4.236	1.406	1.141	1.466	1.147	1.316	1.408	3.590	3.714	2.989	3.522	6.652	3.333	4.367	3.279	7.322	7.862	6.507	8.550	3.742	5.796
ADAMTSL4	ENSOARG00000020825	1:99481959-99490157:+1	protein-coding	ADAMTS like 4	detected at high to low expression in 452 of 504 tissues	high to low	tissue enhanced (aortic valve (TxBF adult female), replicate 2, aortic valve (TxBF adult male), replicate 2, left atrioventricular valve (TxBF adult female), replicate 2, right atrioventricular valve (TxBF adult male), replicate 2, thoracic oesophageal muscle (TxBF adult female), replicate 1, thoracic oesophageal muscle (TxBF adult male), replicate 1, thoracic oesophageal muscle (TxBF adult male)…	thoracic oesophageal muscle (TxBF adult female), replicate 1 (2.417)	none	none	0.876	1.636	protein binding (GO:0005515) | protease binding (GO:0002020) | peptidase activity (GO:0008233) | metalloendopeptidase activity (GO:0004222)	positive regulation of apoptotic process (GO:0043065) | extracellular matrix organization (GO:0030198) | epithelial cell development (GO:0002064) | proteolysis (GO:0006508)	proteinaceous extracellular matrix (GO:0005578) | extracellular matrix (GO:0031012) | interstitial matrix (GO:0005614)	0.910	1.364	0.666	0.536	0.631	0.633	0.195	0.397	0.427	0.974	0.416	1.582	1.217	6.206	1.181	0.864	1.208	1.576	1.759	2.214	0.486	1.639	1.497	0.933	1.278	2.848	1.008	0.861	51.532	88.379	60.749	66.570	58.686	74.967
ADAMTSL5	ENSOARG00000012165	5:41305157-41311154:-1	protein-coding	ADAMTS like 5	detected at high to low expression in 368 of 504 tissues	high to low	tissue enhanced (aortic valve (TxBF adult female), replicate 1, aortic valve (TxBF adult female), replicate 2, aortic valve (TxBF adult male), replicate 1, aortic valve (TxBF adult male), replicate 2, left atrioventricular valve (TxBF adult female), replicate 1, left atrioventricular valve (TxBF adult female), replicate 2, left atrioventricular valve (TxBF adult male), replicate 1, left atriovent…	aortic valve (TxBF adult male), replicate 2 (3.617)	none	none	0.930	2.079	protein binding (GO:0005515) | metalloendopeptidase activity (GO:0004222) | zinc ion binding (GO:0008270) | metallopeptidase activity (GO:0008237)	proteolysis (GO:0006508)	proteinaceous extracellular matrix (GO:0005578) | extracellular matrix (GO:0031012) | extracellular region (GO:0005576)	0.713	0.959	13.179	18.025	24.131	23.083	12.979	7.641	13.778	34.088	9.807	0.463	0.272	24.648	0.631	0.713	0.616	0.435	0.431	4.752	0.321	0.866	1.201	0.553	1.485	0.000	0.181	0.110	85.176	92.957	75.191	96.897	76.436	83.008
ADAP1	ENSOARG00000005826	24:41514238-41552646:+1	protein-coding	ArfGAP with dual PH domains 1	detected at high to low expression in 467 of 504 tissues	high to low	tissue enhanced (hippocampus (TxBF adult male), replicate 2)	hippocampus (TxBF adult male), replicate 2 (2.399)	none	none	0.864	1.600	protein binding (GO:0005515) | GTPase activator activity (GO:0005096) | metal ion binding (GO:0046872)	positive regulation of GTPase activity (GO:0043547) | regulation of GTPase activity (GO:0043087)	nucleus (GO:0005634) | cytoplasm (GO:0005737) | plasma membrane (GO:0005886)	52.560	47.455	41.809	41.250	48.860	49.667	47.499	44.565	25.696	33.598	26.491	74.524	77.313	6.885	64.704	108.346	67.405	47.922	33.304	23.302	0.525	0.781	1.111	0.805	1.463	1.651	0.570	0.594	2.964	2.272	2.210	2.627	3.535	2.350
ADAP2	ENSOARG00000011933	11:17642098-17670598:-1	protein-coding	ArfGAP with dual PH domains 2	detected at high to low expression in 492 of 504 tissues	high to low	tissue enhanced (alveolar macrophage (Texel adult female), replicate 1, alveolar macrophage (Texel adult male), replicate 1, macrophage LPS time course 0 hrs (TxBF adult female), replicate 1, macrophage LPS time course 0 hrs (TxBF adult female), replicate 2, macrophage LPS time course 0 hrs (TxBF adult female), replicate 3, macrophage LPS time course 0 hrs (TxBF adult male), replicate 1, macropha…	macrophage LPS time course 24 hrs (TxBF adult male), replicate 2 (2.704)	none	none	0.937	1.845	protein binding (GO:0005515) | GTPase activator activity (GO:0005096) | phosphatidylinositol-3,4,5-trisphosphate binding (GO:0005547) | inositol 1,3,4,5 tetrakisphosphate binding (GO:0043533) | metal ion binding (GO:0046872)	heart development (GO:0007507) | positive regulation of GTPase activity (GO:0043547)	cytoplasm (GO:0005737) | plasma membrane (GO:0005886)	2.637	3.627	4.497	2.519	4.095	3.335	4.033	3.411	1.736	2.930	2.992	6.803	5.492	5.507	4.856	4.508	5.114	4.143	7.472	6.578	0.772	1.182	1.191	1.073	1.101	2.631	1.416	1.194	7.113	8.347	5.335	5.362	6.165	8.990
ADAR	ENSOARG00000002952	1:103398164-103417556:-1	protein-coding	adenosine deaminase, RNA specific	detected at high to low expression in 498 of 504 tissues	high to low	mixed expression	caruncle 23 (TxBF adult female), replicate 2 (1.617)	none	none	0.801	1.171	RNA binding (GO:0003723) | adenosine deaminase activity (GO:0004000) | protein binding (GO:0005515) | poly(A) RNA binding (GO:0044822) | double-stranded RNA adenosine deaminase activity (GO:0003726)	osteoblast differentiation (GO:0001649) | erythrocyte differentiation (GO:0030218) | hematopoietic stem cell homeostasis (GO:0061484) | RNA processing (GO:0006396) | negative regulation of RNA interference (GO:1900369) | response to interferon-alpha (GO:0035455) | production of miRNAs involved in gene silencing by miRNA (GO:0035196) | negative regulation of protein kinase activity by regulation o…	supraspliceosomal complex (GO:0044530) | nucleus (GO:0005634) | cytoplasm (GO:0005737) | nucleolus (GO:0005730) | membrane (GO:0016020) | nucleoplasm (GO:0005654)	33.157	29.836	68.794	68.502	72.951	66.333	65.758	63.904	35.340	64.580	43.489	32.564	32.336	31.111	32.873	33.989	31.079	43.423	40.413	29.105	53.403	55.303	54.932	49.228	63.047	39.318	35.884	30.687	23.869	27.257	25.841	25.928	27.373	34.206
ADARB1	ENSOARG00000012452	1:263072940-263158651:+1	protein-coding	adenosine deaminase, RNA specific B1	detected at high to low expression in 417 of 504 tissues	high to low	tissue enhanced (aortic valve (TxBF adult female), replicate 2, aortic valve (TxBF adult male), replicate 1, cerebellum (TxBF adult female), replicate 1, cerebellum (TxBF adult female), replicate 2, cerebellum (TxBF adult female), replicate 3, cerebellum (TxBF adult male), replicate 1, cerebellum (TxBF adult male), replicate 2, cerebellum (TxBF adult male), replicate 3, cerebellum (Texel adult fe…	cerebellum (TxBF adult female), replicate 1 (3.648)	none	none	0.918	2.027	RNA binding (GO:0003723) | adenosine deaminase activity (GO:0004000) | protein binding (GO:0005515) | poly(A) RNA binding (GO:0044822)	negative regulation of cell proliferation (GO:0008285) | regulation of cell cycle (GO:0051726) | positive regulation of viral genome replication (GO:0045070) | negative regulation of protein kinase activity by regulation of protein phosphorylation (GO:0044387) | negative regulation of cell migration (GO:0030336) | adenosine to inosine editing (GO:0006382) | RNA processing (GO:0006396)	cytoplasm (GO:0005737) | nucleolus (GO:0005730) | nucleoplasm (GO:0005654)	12.527	13.989	69.652	60.601	66.510	68.729	57.911	68.945	29.014	42.186	35.627	13.852	14.499	6.275	13.377	18.422	12.460	15.963	11.628	14.968	3.367	5.042	3.793	3.799	4.801	3.917	2.766	2.708	34.393	35.507	35.911	33.586	25.001	35.272
ADARB2	ENSOARG00000014235	13:45376002-45445854:+1	protein-coding	adenosine deaminase, RNA specific B2 (inactive)	detected at medium to low expression in 44 of 504 tissues	medium to low	mixed expression	hypothalamus (Texel lamb/6-10 months female), replicate 1 (3.846)	none	none	0.980	31.026	RNA binding (GO:0003723) | adenosine deaminase activity (GO:0004000) | poly(A) RNA binding (GO:0044822)	RNA processing (GO:0006396)	unknown	1.756	1.578	2.350	1.895	2.130	3.327	1.926	2.241	1.254	2.116	1.448	2.747	2.699	0.000	2.751	2.733	1.678	8.499	3.157	1.807	2.954	3.817	3.206	1.228	3.848	1.026	0.760	1.447	0.000	0.000	0.000	0.000	0.033	0.000
ADAT1	ENSOARG00000006898	14:2276128-2300712:-1	protein-coding	adenosine deaminase, tRNA specific 1	detected at medium to low expression in 468 of 504 tissues	medium to low	mixed expression	kidney medulla (TxBF adult male), replicate 3 (2.081)	none	none	0.709	1.124	RNA binding (GO:0003723) | adenosine deaminase activity (GO:0004000) | tRNA-specific adenosine deaminase activity (GO:0008251)	tRNA processing (GO:0008033) | RNA processing (GO:0006396)	unknown	2.762	2.096	3.024	5.313	4.064	3.755	4.525	4.247	2.404	3.957	2.876	2.997	2.479	4.943	2.859	3.039	2.880	2.979	3.511	2.851	6.165	4.604	6.942	4.606	4.475	4.146	3.369	3.291	2.933	2.624	2.527	2.624	2.819	2.590
ADAT2	ENSOARG00000001536	8:67804521-67830607:-1	protein-coding	adenosine deaminase, tRNA specific 2	detected at high to low expression in 501 of 504 tissues	high to low	tissue enhanced (cerebellum (Texel adult male), replicate 1)	cerebellum (Texel adult male), replicate 1 (1.881)	none	none	0.813	1.126	protein binding (GO:0005515) | hydrolase activity (GO:0016787) | tRNA-specific adenosine deaminase activity (GO:0008251) | catalytic activity (GO:0003824) | zinc ion binding (GO:0008270)	tRNA wobble adenosine to inosine editing (GO:0002100)	unknown	19.441	22.010	32.757	28.224	30.346	35.036	30.198	30.740	18.300	29.630	39.524	10.255	12.257	8.277	15.491	13.905	12.977	19.767	15.660	13.738	10.213	10.781	13.039	10.230	12.448	12.270	13.146	14.691	10.686	9.329	11.053	9.089	7.782	9.741
ADCK1	ENSOARG00000002711	7:85912157-86025453:+1	protein-coding	aarF domain containing kinase 1	detected at low expression in 463 of 504 tissues	low	mixed expression	ovary 100 (TxBF embryo female), replicate 2 (2.835)	none	none	0.725	1.097	ATP binding (GO:0005524) | transferase activity, transferring phosphorus-containing groups (GO:0016772) | protein kinase activity (GO:0004672)	protein phosphorylation (GO:0006468)	mitochondrion (GO:0005739)	4.528	3.928	3.696	4.003	3.794	3.360	3.580	3.933	2.484	2.649	3.335	3.665	4.716	2.859	2.373	4.798	5.488	2.505	2.635	2.269	1.718	3.184	1.961	0.940	2.463	2.416	1.368	1.805	1.766	1.513	1.519	1.112	1.863	2.668
ADCK2	ENSOARG00000013379	4:103771689-103786197:+1	protein-coding	aarF domain containing kinase 2	detected at medium to low expression in 493 of 504 tissues	medium to low	mixed expression	cerebellum (TxBF adult male), replicate 2 (1.785)	none	none	0.705	1.044	transferase activity, transferring phosphorus-containing groups (GO:0016772)	metabolic process (GO:0008152)	unknown	11.297	10.034	23.355	22.003	21.219	23.179	23.915	21.374	17.977	18.459	15.106	11.921	10.214	11.444	10.397	14.047	9.770	11.436	13.335	11.790	4.633	6.613	5.029	4.474	5.608	5.243	3.546	2.387	6.394	6.692	5.509	6.639	6.125	5.903
ADCK5	ENSOARG00000013738	9:13517544-13525183:-1	protein-coding	aarF domain containing kinase 5	detected at high to low expression in 504 of 504 tissues	high to low	detected in all	adrenal gland cortex (TxBF adult male), replicate 2 (1.678)	none	none	0.796	1.103	protein binding (GO:0005515) | transferase activity, transferring phosphorus-containing groups (GO:0016772)	metabolic process (GO:0008152)	unknown	17.261	11.772	38.748	34.736	47.306	46.257	49.145	42.287	17.409	46.262	23.099	14.313	12.231	21.431	13.483	15.507	13.757	16.471	11.037	10.748	13.551	19.812	17.453	13.405	18.228	11.832	8.312	10.767	17.824	18.000	17.253	22.569	21.537	21.823
ADCY1	ENSOARG00000013527	4:76229098-76331424:-1	protein-coding	adenylate cyclase 1	detected at high to low expression in 67 of 504 tissues	high to low	mixed expression	cerebrum (Texel lamb/6-10 months female), replicate 1 (6.552)	none	none	0.970	41.734	phosphorus-oxygen lyase activity (GO:0016849) | lyase activity (GO:0016829) | nucleotide binding (GO:0000166) | adenylate cyclase activity (GO:0004016)	long-term memory (GO:0007616) | axonogenesis (GO:0007409) | cAMP biosynthetic process (GO:0006171) | regulation of circadian rhythm (GO:0042752) | cyclic nucleotide biosynthetic process (GO:0009190) | intracellular signal transduction (GO:0035556)	cytoplasm (GO:0005737) | plasma membrane (GO:0005886) | extracellular exosome (GO:0070062)	34.929	31.274	66.413	59.524	64.040	68.644	54.176	67.744	19.277	30.658	20.634	20.556	25.694	0.006	26.517	28.309	22.397	22.426	3.992	5.485	0.443	0.827	0.785	0.476	0.893	0.912	0.214	0.256	0.017	0.000	0.000	0.000	0.011	0.000
ADCY10	ENSOARG00000012286	1:118078341-118169213:-1	protein-coding	adenylate cyclase 10, soluble	detected at medium to low expression in 17 of 504 tissues	medium to low	mixed expression	testes (TxBF adult male), replicate 2 (5.122)	none	none	0.991	8.134	phosphorus-oxygen lyase activity (GO:0016849) | magnesium ion binding (GO:0000287) | bicarbonate binding (GO:0071890) | adenylate cyclase activity (GO:0004016)	cellular response to inorganic substance (GO:0071241) | cAMP biosynthetic process (GO:0006171) | epithelial cilium movement (GO:0003351) | cyclic nucleotide biosynthetic process (GO:0009190) | spermatogenesis (GO:0007283) | intracellular signal transduction (GO:0035556)	microtubule cytoskeleton (GO:0015630) | intracellular (GO:0005622) | nucleus (GO:0005634) | membrane (GO:0016020) | perinuclear region of cytoplasm (GO:0048471) | motile cilium (GO:0031514)	0.036	0.035	0.265	0.188	0.204	0.323	0.262	0.267	0.025	0.048	0.037	0.026	0.019	0.033	0.033	0.023	0.029	0.019	0.020	0.026	0.008	0.107	0.074	0.048	0.071	0.006	0.002	0.020	0.055	0.074	0.032	0.027	0.027	0.058
ADCY2	ENSOARG00000014702	16:65280195-65721184:-1	protein-coding	adenylate cyclase 2	detected at high to low expression in 290 of 504 tissues	high to low	tissue enhanced (cerebrum (Texel adult male), replicate 1, cerebrum (Texel lamb/6-10 months female), replicate 1, skeletal muscle bicep (TxBF adult female), replicate 3, skeletal muscle bicep (TxBF adult male), replicate 1, skeletal muscle bicep (TxBF adult male), replicate 2, skeletal muscle bicep (TxBF adult male), replicate 3, skeletal muscle bicep (Texel adult male), replicate 1, skeletal mus…	skeletal muscle longitudinal dorsal (TxBF adult male), replicate 2 (5.748)	none	none	0.950	4.631	phosphorus-oxygen lyase activity (GO:0016849) | lyase activity (GO:0016829) | nucleotide binding (GO:0000166) | adenylate cyclase activity (GO:0004016)	cAMP biosynthetic process (GO:0006171) | cyclic nucleotide biosynthetic process (GO:0009190) | intracellular signal transduction (GO:0035556)	integral component of membrane (GO:0016021) | cytoplasm (GO:0005737) | membrane (GO:0016020) | plasma membrane (GO:0005886)	23.922	31.555	14.347	13.659	17.800	14.248	12.010	13.168	6.206	6.513	5.533	15.179	16.628	1.236	16.332	14.459	11.804	9.725	19.466	13.085	8.754	14.505	14.765	17.774	22.241	15.878	6.107	6.789	9.787	13.191	11.175	14.592	5.605	9.797
ADCY3	ENSOARG00000018077	3:32176331-32263682:-1	protein-coding	adenylate cyclase 3	detected at medium to low expression in 436 of 504 tissues	medium to low	tissue enhanced (aortic valve (TxBF adult female), replicate 2, cerebellum (TxBF adult female), replicate 1, cerebellum (TxBF adult female), replicate 2, cerebellum (TxBF adult female), replicate 3, cerebellum (TxBF adult male), replicate 1, cerebellum (TxBF adult male), replicate 2, cerebellum (TxBF adult male), replicate 3, cerebellum (Texel adult female), replicate 1)	cerebellum (TxBF adult female), replicate 1 (2.803)	none	none	0.858	1.373	protein binding (GO:0005515) | phosphorus-oxygen lyase activity (GO:0016849) | lyase activity (GO:0016829) | nucleotide binding (GO:0000166) | adenylate cyclase activity (GO:0004016)	adenylate cyclase-activating G-protein coupled receptor signaling pathway (GO:0007189) | sperm motility (GO:0030317) | olfactory learning (GO:0008355) | cyclic nucleotide biosynthetic process (GO:0009190) | single fertilization (GO:0007338) | sensory perception of smell (GO:0007608) | cAMP biosynthetic process (GO:0006171) | cellular response to forskolin (GO:1904322) | acrosome reaction (GO:0007…	integral component of membrane (GO:0016021) | cytoplasm (GO:0005737) | membrane (GO:0016020) | plasma membrane (GO:0005886) | cilium (GO:0005929)	10.471	9.576	37.394	35.178	36.658	35.473	31.657	33.577	18.878	34.031	21.409	12.170	11.626	3.464	11.085	13.209	11.286	16.149	11.836	7.206	2.061	3.631	2.546	2.596	3.914	4.356	2.794	3.523	26.703	31.012	23.006	26.317	27.185	21.552
ADCY4	ENSOARG00000019102	7:20457795-20472266:+1	protein-coding	adenylate cyclase 4	detected at high to low expression in 417 of 504 tissues	high to low	tissue enhanced (aortic valve (TxBF adult female), replicate 1, left atrioventricular valve (TxBF adult female), replicate 1, left atrioventricular valve (TxBF adult female), replicate 2, left atrioventricular valve (TxBF adult male), replicate 1, left atrioventricular valve (TxBF adult male), replicate 2, right atrioventricular valve (TxBF adult female), replicate 1, right atrioventricular valve…	left atrioventricular valve (TxBF adult male), replicate 1 (3.143)	none	none	0.910	1.470	protein binding (GO:0005515) | phosphorus-oxygen lyase activity (GO:0016849) | lyase activity (GO:0016829) | nucleotide binding (GO:0000166) | adenylate cyclase activity (GO:0004016)	adenylate cyclase-modulating G-protein coupled receptor signaling pathway (GO:0007188) | cAMP biosynthetic process (GO:0006171) | cyclic nucleotide biosynthetic process (GO:0009190) | intracellular signal transduction (GO:0035556)	intracellular (GO:0005622) | dendrite (GO:0030425) | cytoplasm (GO:0005737) | plasma membrane (GO:0005886)	1.793	3.217	5.483	4.530	5.707	5.518	5.390	2.934	1.339	3.983	1.938	1.444	1.061	26.489	1.484	1.903	1.270	1.777	1.457	1.136	0.511	1.087	0.902	0.614	0.598	0.974	0.609	0.461	37.410	33.492	24.336	26.065	52.850	47.641
ADCY5	ENSOARG00000020186	1:185960551-186107015:-1	protein-coding	adenylate cyclase 5	detected at high to low expression in 341 of 504 tissues	high to low	tissue enhanced (left auricle (TxBF adult female), replicate 1, left auricle (TxBF adult male), replicate 1, left auricle (TxBF adult male), replicate 2, left auricle (TxBF adult male), replicate 3, left ventricle (TxBF adult female), replicate 1, left ventricle (TxBF adult female), replicate 2, left ventricle (TxBF adult female), replicate 3, left ventricle (TxBF adult male), replicate 1, left v…	right auricle (TxBF adult female), replicate 1 (4.611)	none	none	0.930	2.860	protein binding (GO:0005515) | phosphorus-oxygen lyase activity (GO:0016849) | adenylate cyclase binding (GO:0008179) | scaffold protein binding (GO:0097110) | lyase activity (GO:0016829) | protein heterodimerization activity (GO:0046982) | nucleotide binding (GO:0000166) | adenylate cyclase activity (GO:0004016)	neuromuscular process controlling balance (GO:0050885) | adenylate cyclase-activating G-protein coupled receptor signaling pathway (GO:0007189) | regulation of insulin secretion involved in cellular response to glucose stimulus (GO:0061178) | cyclic nucleotide biosynthetic process (GO:0009190) | positive regulation of cytosolic calcium ion concentration (GO:0007204) | cAMP biosynthetic process (G…	integral component of membrane (GO:0016021) | intracellular (GO:0005622) | plasma membrane (GO:0005886) | membrane (GO:0016020) | primary cilium (GO:0072372)	7.977	7.686	11.802	7.045	8.123	10.687	11.391	9.711	4.722	7.490	4.477	9.094	9.085	4.880	10.065	12.451	9.115	6.636	6.089	5.565	4.812	10.086	6.555	4.767	7.309	5.371	1.911	3.433	0.952	0.745	1.147	0.755	0.196	0.155
ADCY6	ENSOARG00000019182	3:137206277-137224517:+1	protein-coding	adenylate cyclase 6	detected at high to low expression in 444 of 504 tissues	high to low	mixed expression	kidney medulla (TxBF adult male), replicate 1 (1.838)	none	none	0.772	1.210	protein binding (GO:0005515) | phosphorus-oxygen lyase activity (GO:0016849) | lyase activity (GO:0016829) | nucleotide binding (GO:0000166) | adenylate cyclase activity (GO:0004016)	adenylate cyclase-activating G-protein coupled receptor signaling pathway (GO:0007189) | dopamine receptor signaling pathway (GO:0007212) | cellular response to prostaglandin E stimulus (GO:0071380) | cyclic nucleotide biosynthetic process (GO:0009190) | cellular response to catecholamine stimulus (GO:0071870) | cAMP biosynthetic process (GO:0006171) | regulation of vasodilation (GO:0042312) | ce…	integral component of membrane (GO:0016021) | intracellular (GO:0005622) | membrane (GO:0016020) | plasma membrane (GO:0005886)	9.010	8.520	15.048	15.181	17.881	17.656	16.754	15.213	10.395	18.964	11.515	10.589	10.097	36.631	10.070	10.823	9.479	9.988	11.298	10.367	8.988	9.965	10.360	9.228	9.585	8.412	4.432	7.253	13.735	15.974	13.213	14.080	14.984	16.798
ADCY7	ENSOARG00000017199	14:18158119-18219448:+1	protein-coding	adenylate cyclase 7	detected at high to low expression in 458 of 504 tissues	high to low	tissue enhanced (alveolar macrophage (TxBF adult male), replicate 1, alveolar macrophage (TxBF adult male), replicate 2, PBMC (TxBF adult male), replicate 2)	alveolar macrophage (TxBF adult male), replicate 1 (2.398)	none	none	0.849	1.802	phosphorus-oxygen lyase activity (GO:0016849) | lyase activity (GO:0016829) | nucleotide binding (GO:0000166) | adenylate cyclase activity (GO:0004016)	cAMP biosynthetic process (GO:0006171) | positive regulation of cAMP biosynthetic process (GO:0030819) | cyclic nucleotide biosynthetic process (GO:0009190) | intracellular signal transduction (GO:0035556) | cellular response to ethanol (GO:0071361)	integral component of membrane (GO:0016021) | intracellular (GO:0005622) | membrane (GO:0016020) | plasma membrane (GO:0005886)	2.375	1.943	1.699	1.749	1.539	2.236	1.737	1.637	1.484	2.077	2.774	4.455	3.011	4.812	3.219	4.129	2.966	5.667	11.312	11.598	0.761	1.542	1.275	0.940	1.113	2.929	0.308	0.693	11.349	15.834	12.590	12.387	9.982	14.432
ADCY8	ENSOARG00000007455	9:22747183-22981623:+1	protein-coding	adenylate cyclase 8	detected at medium to low expression in 62 of 504 tissues	medium to low	mixed expression	hippocampus (TxBF adult male), replicate 2 (4.437)	none	none	0.961	9.773	phosphorus-oxygen lyase activity (GO:0016849) | lyase activity (GO:0016829) | nucleotide binding (GO:0000166) | adenylate cyclase activity (GO:0004016)	long-term memory (GO:0007616) | cAMP biosynthetic process (GO:0006171) | cyclic nucleotide biosynthetic process (GO:0009190) | intracellular signal transduction (GO:0035556)	intracellular (GO:0005622) | plasma membrane (GO:0005886)	5.416	5.908	9.366	9.055	7.466	9.433	6.826	7.772	3.668	4.168	3.399	3.116	4.057	0.252	3.753	6.344	5.357	4.696	3.698	2.480	0.059	0.000	0.282	0.267	0.249	0.233	0.184	0.013	0.260	0.256	0.287	0.285	0.235	0.374
ADCY9	ENSOARG00000002932	24:3273039-3376048:-1	protein-coding	adenylate cyclase 9	detected at high to low expression in 477 of 504 tissues	high to low	tissue enhanced (left ventricle (TxBF adult female), replicate 3, reticulum (TxBF adult female), replicate 2, thyroid (TxBF adult female), replicate 2, thyroid (Texel adult male), replicate 1, thyroid (Texel lamb/6-10 months female), replicate 1)	left ventricle (TxBF adult female), replicate 3 (2.483)	none	none	0.875	1.344	phosphorus-oxygen lyase activity (GO:0016849) | lyase activity (GO:0016829) | nucleotide binding (GO:0000166) | adenylate cyclase activity (GO:0004016)	adenylate cyclase-activating G-protein coupled receptor signaling pathway (GO:0007189) | adenylate cyclase-activating adrenergic receptor signaling pathway (GO:0071880) | cAMP biosynthetic process (GO:0006171) | cyclic nucleotide biosynthetic process (GO:0009190) | intracellular signal transduction (GO:0035556)	integral component of membrane (GO:0016021) | intracellular (GO:0005622) | membrane (GO:0016020) | integral component of plasma membrane (GO:0005887)	6.628	6.094	12.965	11.714	13.229	12.780	10.936	12.017	8.058	12.628	8.154	10.848	10.121	5.658	7.510	13.799	6.877	3.856	3.736	4.816	1.342	1.543	1.241	1.689	1.732	1.917	1.461	1.171	5.165	5.032	3.749	4.448	5.002	5.613
ADCYAP1R1	ENSOARG00000007533	4:65212844-65262101:-1	protein-coding	ADCYAP receptor type I	detected at high to low expression in 167 of 504 tissues	high to low	tissue enhanced (adrenal gland cortex (TxBF adult female), replicate 1, adrenal gland medulla (TxBF adult female), replicate 2, brain stem (Texel adult male), replicate 1, cerebellum (TxBF adult female), replicate 3, hippocampus (TxBF adult female), replicate 1, hippocampus (TxBF adult female), replicate 2, hippocampus (TxBF adult male), replicate 1, hippocampus (TxBF adult male), replicate 2, hi…	adrenal gland medulla (TxBF adult female), replicate 2 (6.227)	none	none	0.951	6.663	protein binding (GO:0005515) | G-protein coupled receptor activity (GO:0004930) | transmembrane signaling receptor activity (GO:0004888) | signal transducer activity (GO:0004871) | vasoactive intestinal polypeptide receptor activity (GO:0004999)	cell surface receptor signaling pathway (GO:0007166) | G-protein coupled receptor signaling pathway (GO:0007186) | signal transduction (GO:0007165)	integral component of membrane (GO:0016021) | receptor complex (GO:0043235) | membrane (GO:0016020) | plasma membrane (GO:0005886)	20.342	14.751	46.594	53.242	63.093	39.188	49.609	40.177	23.880	25.549	25.826	35.092	36.428	0.055	33.580	34.533	36.297	38.968	45.923	37.535	0.709	1.878	0.927	0.773	0.762	0.264	0.280	0.829	4.184	5.949	4.573	4.442	8.121	5.584
ADD1	ENSOARG00000014772	6:115228495-115270706:-1	protein-coding	adducin 1	detected at high to low expression in 500 of 504 tissues	high to low	mixed expression	cerebellum (TxBF adult female), replicate 3 (1.467)	none	none	0.699	1.110	structural molecule activity (GO:0005198) | protein homodimerization activity (GO:0042803) | poly(A) RNA binding (GO:0044822) | protein heterodimerization activity (GO:0046982) | spectrin binding (GO:0030507) | actin filament binding (GO:0051015) | transcription factor binding (GO:0008134)	erythrocyte differentiation (GO:0030218) | actin filament bundle assembly (GO:0051017) | multicellular organism growth (GO:0035264) | hemoglobin metabolic process (GO:0020027) | positive regulation of protein binding (GO:0032092) | cell volume homeostasis (GO:0006884) | cell morphogenesis (GO:0000902) | homeostasis of number of cells within a tissue (GO:0048873) | barbed-end actin filament cappin…	F-actin capping protein complex (GO:0008290) | nucleus (GO:0005634) | cytoskeleton (GO:0005856) | focal adhesion (GO:0005925) | membrane (GO:0016020) | plasma membrane (GO:0005886) | nucleoplasm (GO:0005654)	36.362	33.119	61.016	61.997	71.333	63.605	68.404	62.552	37.729	51.431	37.222	48.397	47.533	39.439	46.358	51.615	44.858	33.888	35.100	36.580	27.952	35.443	28.639	26.277	34.481	28.800	24.602	22.553	42.409	54.929	48.699	50.507	43.204	47.101
ADD2	ENSOARG00000011187	3:92655421-92704282:-1	protein-coding	adducin 2	detected at high to low expression in 99 of 504 tissues	high to low	tissue enhanced (hippocampus (TxBF adult male), replicate 2)	hippocampus (TxBF adult male), replicate 2 (6.523)	none	none	0.970	12.267	structural molecule activity (GO:0005198) | protein homodimerization activity (GO:0042803) | protein heterodimerization activity (GO:0046982) | spectrin binding (GO:0030507) | actin filament binding (GO:0051015)	positive regulation of protein binding (GO:0032092) | protein complex assembly (GO:0006461) | hemopoiesis (GO:0030097) | actin filament bundle assembly (GO:0051017) | barbed-end actin filament capping (GO:0051016)	neuronal postsynaptic density (GO:0097481) | F-actin capping protein complex (GO:0008290) | cytoskeleton (GO:0005856) | membrane (GO:0016020) | cytoplasmic, membrane-bounded vesicle (GO:0016023)	29.090	24.800	34.968	34.502	44.842	33.142	34.446	33.728	14.526	30.227	17.637	28.889	31.902	0.049	28.628	47.998	28.138	22.895	17.854	8.420	0.595	0.496	0.523	0.194	0.329	0.488	0.140	0.250	0.341	0.213	0.172	0.056	0.207	0.156
ADD3	ENSOARG00000009304	22:29522381-29650217:+1	protein-coding	adducin 3	detected at high to low expression in 497 of 504 tissues	high to low	tissue enhanced (kidney medulla (TxBF adult male), replicate 2)	kidney medulla (TxBF adult male), replicate 2 (1.619)	none	none	0.820	1.150	structural molecule activity (GO:0005198)	unknown	neuronal postsynaptic density (GO:0097481) | cytoskeleton (GO:0005856) | plasma membrane (GO:0005886) | membrane (GO:0016020) | brush border (GO:0005903) | condensed nuclear chromosome (GO:0000794) | cell cortex (GO:0005938) | cytoplasm (GO:0005737) | cell-cell junction (GO:0005911) | nucleoplasm (GO:0005654)	57.418	70.296	104.519	92.246	107.009	100.449	97.956	95.459	76.191	101.177	111.198	139.117	122.254	72.573	114.720	99.550	110.990	78.074	92.877	175.968	14.330	24.154	17.223	14.782	18.620	18.841	13.415	21.634	70.663	96.528	98.918	81.440	56.403	58.690
ADGB	ENSOARG00000002272	8:70869426-71056181:+1	protein-coding	androglobin	detected at medium to low expression in 39 of 504 tissues	medium to low	tissue enhanced (fallopian tube (TxBF adult female), replicate 1)	fallopian tube (TxBF adult female), replicate 1 (5.426)	none	none	0.986	35.979	iron ion binding (GO:0005506) | heme binding (GO:0020037) | protein binding (GO:0005515) | calcium-dependent cysteine-type endopeptidase activity (GO:0004198)	proteolysis (GO:0006508) | oxygen transport (GO:0015671)	intracellular (GO:0005622)	0.413	0.455	0.099	0.059	0.023	0.092	0.044	0.065	0.094	0.018	0.069	0.707	0.332	0.111	0.469	0.721	0.645	3.211	0.723	0.730	3.161	2.660	3.696	2.227	2.117	1.667	1.950	2.800	0.028	0.000	0.049	0.014	0.028	0.019
ADGRA1	ENSOARG00000017864	22:50392535-50417572:+1	protein-coding	adhesion G protein-coupled receptor A1	detected at medium to low expression in 85 of 504 tissues	medium to low	mixed expression	hypothalamus (Texel lamb/6-10 months female), replicate 1 (4.163)	none	none	0.960	7.021	G-protein coupled receptor activity (GO:0004930)	G-protein coupled receptor signaling pathway (GO:0007186)	integral component of membrane (GO:0016021) | membrane (GO:0016020)	6.014	5.153	3.570	4.757	4.746	6.833	4.586	6.369	1.873	1.774	3.136	4.255	3.746	0.063	4.713	3.389	4.724	10.334	6.261	4.217	2.864	1.660	9.961	6.272	8.831	0.633	0.204	1.197	0.574	0.713	1.627	1.640	1.424	0.475
ADGRA2	ENSOARG00000000851	26:31712570-31747885:+1	protein-coding	adhesion G protein-coupled receptor A2	detected at high to low expression in 433 of 504 tissues	high to low	tissue enhanced (caruncle (TxBF adult female), replicate 2, intercaruncular tissue (TxBF adult female), replicate 2, right atrioventricular valve (TxBF adult male), replicate 3)	caruncle (TxBF adult female), replicate 2 (2.622)	none	none	0.902	1.534	G-protein coupled receptor activity (GO:0004930) | protein binding (GO:0005515) | transmembrane signaling receptor activity (GO:0004888)	negative regulation of vascular endothelial growth factor signaling pathway (GO:1900747) | sprouting angiogenesis (GO:0002040) | positive regulation of endothelial cell migration (GO:0010595) | cell surface receptor signaling pathway (GO:0007166) | endothelial cell migration (GO:0043542) | regulation of angiogenesis (GO:0045765) | G-protein coupled receptor signaling pathway (GO:0007186) | regula…	integral component of membrane (GO:0016021) | cell surface (GO:0009986) | membrane (GO:0016020)	5.650	12.827	12.203	12.231	16.700	14.011	10.361	12.543	6.950	17.970	9.656	4.783	5.237	17.187	5.995	6.414	6.883	7.263	5.112	6.033	1.966	6.037	4.013	3.116	4.382	7.739	1.320	2.323	43.514	37.876	31.044	38.709	47.879	46.194
ADGRB1	ENSOARG00000002124	9:14648230-14719519:-1	protein-coding	adhesion G protein-coupled receptor B1	detected at medium to low expression in 96 of 504 tissues	medium to low	mixed expression	brain 35 (TxBF embryo female), replicate 1 (4.273)	none	none	0.944	5.291	protein binding (GO:0005515) | G-protein coupled receptor activity (GO:0004930) | transmembrane signaling receptor activity (GO:0004888)	positive regulation of synapse assembly (GO:0051965) | cell surface receptor signaling pathway (GO:0007166) | G-protein coupled receptor signaling pathway (GO:0007186) | negative regulation of angiogenesis (GO:0016525)	integral component of membrane (GO:0016021) | postsynaptic density (GO:0014069) | membrane (GO:0016020)	15.408	11.332	12.468	12.484	16.832	12.489	12.778	13.265	4.361	7.486	4.072	10.834	10.679	0.328	10.643	12.621	10.552	8.971	13.499	4.977	1.770	2.876	2.813	2.106	4.035	1.198	0.455	0.618	0.909	1.086	1.690	1.355	0.693	0.611
ADGRB2	ENSOARG00000000915	2:234812335-234842088:+1	protein-coding	adhesion G protein-coupled receptor B2	detected at medium to low expression in 148 of 504 tissues	medium to low	tissue enhanced (brain 35 (TxBF embryo female), replicate 1, brain 35 (TxBF embryo female), replicate 2, brain 35 (TxBF embryo male), replicate 1, cerebrum (Texel adult male), replicate 1, cerebrum (Texel lamb/6-10 months female), replicate 1, hippocampus (TxBF adult female), replicate 1, hippocampus (TxBF adult female), replicate 2, hippocampus (TxBF adult male), replicate 1, hippocampus (TxBF a…	hippocampus (TxBF adult male), replicate 2 (5.640)	none	none	0.964	3.932	protein binding (GO:0005515) | G-protein coupled receptor activity (GO:0004930) | transmembrane signaling receptor activity (GO:0004888)	positive regulation of synapse assembly (GO:0051965) | cell surface receptor signaling pathway (GO:0007166) | G-protein coupled receptor signaling pathway (GO:0007186) | negative regulation of angiogenesis (GO:0016525) | peripheral nervous system development (GO:0007422)	integral component of membrane (GO:0016021) | membrane (GO:0016020) | plasma membrane (GO:0005886)	20.431	16.904	8.132	9.179	10.969	8.875	7.478	7.090	2.759	2.603	2.056	19.949	20.901	0.129	20.109	28.412	20.577	9.506	8.928	2.751	0.939	1.507	1.484	1.117	2.001	0.581	0.127	0.187	1.271	2.425	1.945	2.569	1.637	2.681
ADGRB3	ENSOARG00000012103	9:5209091-5757117:-1	protein-coding	adhesion G protein-coupled receptor B3	detected at high to low expression in 86 of 504 tissues	high to low	mixed expression	cerebrum (Texel lamb/6-10 months female), replicate 1 (6.536)	none	none	0.966	24.707	protein binding (GO:0005515) | G-protein coupled receptor activity (GO:0004930) | GTPase activator activity (GO:0005096) | transmembrane signaling receptor activity (GO:0004888) | signal transducer activity (GO:0004871)	neuron remodeling (GO:0016322) | motor learning (GO:0061743) | myoblast fusion (GO:0007520) | regulation of dendrite morphogenesis (GO:0048814) | positive regulation of synapse assembly (GO:0051965) | cell surface receptor signaling pathway (GO:0007166) | negative regulation of angiogenesis (GO:0016525) | G-protein coupled receptor signaling pathway (GO:0007186) | signal transduction (GO:0007165)…	integral component of membrane (GO:0016021) | postsynapse (GO:0098794) | synaptic cleft (GO:0043083) | membrane (GO:0016020) | plasma membrane (GO:0005886)	22.032	18.471	36.417	35.642	31.931	33.425	33.647	37.236	15.743	17.556	16.245	15.350	17.475	0.051	18.221	19.982	18.839	9.497	9.310	9.124	5.020	5.557	2.465	4.286	4.844	2.450	1.930	2.147	0.017	0.019	0.000	0.088	0.137	0.322
ADGRD1	ENSOARG00000014926	17:45630207-45808806:-1	protein-coding	adhesion G protein-coupled receptor D1	detected at high to low expression in 352 of 504 tissues	high to low	tissue enhanced (aortic valve (TxBF adult female), replicate 1, aortic valve (TxBF adult female), replicate 2, aortic valve (TxBF adult male), replicate 1, aortic valve (TxBF adult male), replicate 2, caruncle (TxBF adult female), replicate 2, epididymis (TxBF adult male), replicate 2, epididymis (TxBF adult male), replicate 3, epididymis (Texel adult male), replicate 1, intercaruncular tissue (T…	left atrioventricular valve (TxBF adult female), replicate 1 (4.702)	none	none	0.922	2.240	G-protein coupled receptor activity (GO:0004930) | transmembrane signaling receptor activity (GO:0004888)	positive regulation of adenylate cyclase activity involved in G-protein coupled receptor signaling pathway (GO:0010579) | cell surface receptor signaling pathway (GO:0007166) | G-protein coupled receptor signaling pathway (GO:0007186)	integral component of membrane (GO:0016021) | membrane (GO:0016020) | plasma membrane (GO:0005886)	3.294	3.740	2.065	0.956	1.772	3.078	0.188	0.227	0.302	3.465	0.192	2.905	2.495	13.962	3.197	1.474	3.440	0.241	0.899	0.743	0.155	0.327	0.478	0.152	0.098	0.417	0.103	0.158	39.238	44.651	42.687	46.535	53.895	36.513
ADGRD2	ENSOARG00000013510	3:11315065-11340868:-1	protein-coding	adhesion G protein-coupled receptor D2	detected at medium to low expression in 14 of 504 tissues	medium to low	mixed expression	fallopian tube (TxBF adult female), replicate 1 (3.359)	none	none	0.985	5.744	G-protein coupled receptor activity (GO:0004930) | transmembrane signaling receptor activity (GO:0004888)	cell surface receptor signaling pathway (GO:0007166) | G-protein coupled receptor signaling pathway (GO:0007186)	integral component of membrane (GO:0016021) | membrane (GO:0016020) | plasma membrane (GO:0005886)	0.014	0.031	0.187	0.576	0.229	1.489	0.110	0.582	0.033	0.116	0.095	0.931	0.290	0.015	0.677	2.497	0.775	2.483	0.645	0.963	0.174	0.541	0.083	0.181	0.655	0.443	0.189	0.118	0.046	0.000	0.050	0.050	0.121	0.185
ADGRE1	ENSOARG00000004807	5:15203349-15289527:-1	protein-coding	adhesion G protein-coupled receptor E1	detected at high to low expression in 240 of 504 tissues	high to low	tissue enhanced (alveolar macrophage (TxBF adult female), replicate 1, macrophage LPS time course 0 hrs (TxBF adult female), replicate 1, macrophage LPS time course 0 hrs (TxBF adult female), replicate 2, macrophage LPS time course 0 hrs (TxBF adult female), replicate 3, macrophage LPS time course 24 hrs (TxBF adult male), replicate 1, macrophage LPS time course 4 hrs (TxBF adult female), replica…	macrophage LPS time course 7 hrs (TxBF adult female), replicate 1 (6.135)	none	none	0.964	44.541	G-protein coupled receptor activity (GO:0004930) | protein binding (GO:0005515) | calcium ion binding (GO:0005509) | transmembrane signaling receptor activity (GO:0004888)	cell surface receptor signaling pathway (GO:0007166) | G-protein coupled receptor signaling pathway (GO:0007186)	integral component of membrane (GO:0016021) | external side of plasma membrane (GO:0009897) | cell periphery (GO:0071944) | membrane (GO:0016020) | plasma membrane (GO:0005886)	3.065	2.871	0.791	0.511	0.606	0.517	0.487	0.528	2.567	4.300	3.141	2.163	2.459	2.996	2.990	3.345	2.832	2.702	3.056	1.856	0.387	0.304	0.264	0.362	0.286	2.888	2.582	2.496	0.183	0.160	0.414	0.101	0.268	0.190
ADGRE3	ENSOARG00000005126	5:9207903-9270698:+1	protein-coding	adhesion G protein-coupled receptor E3	detected at high to low expression in 137 of 504 tissues	high to low	tissue enhanced (alveolar macrophage (Texel adult female), replicate 1, alveolar macrophage (Texel adult male), replicate 1, ileum (TxBF adult female), replicate 2, ileum (TxBF adult female), replicate 3)	alveolar macrophage (Texel adult female), replicate 1 (6.818)	none	none	0.971	15.711	G-protein coupled receptor activity (GO:0004930) | protein binding (GO:0005515) | calcium ion binding (GO:0005509) | transmembrane signaling receptor activity (GO:0004888)	cell surface receptor signaling pathway (GO:0007166) | G-protein coupled receptor signaling pathway (GO:0007186)	integral component of membrane (GO:0016021) | membrane (GO:0016020) | plasma membrane (GO:0005886)	0.000	0.000	0.000	0.000	0.000	0.000	0.000	0.000	0.000	0.085	0.000	0.050	0.018	0.052	0.013	0.013	0.000	0.000	0.000	0.000	0.000	0.000	0.038	0.000	0.023	0.000	0.081	0.000	0.140	0.308	0.000	0.071	0.205	0.250
ADGRE5	ENSOARG00000005944	5:9450503-9467533:-1	protein-coding	adhesion G protein-coupled receptor E5	detected at high to low expression in 503 of 504 tissues	high to low	tissue enhanced (blood leukocytes (TxBF adult female), replicate 1, blood leukocytes (TxBF adult female), replicate 2, blood leukocytes (TxBF adult male), replicate 1, blood leukocytes (TxBF adult male), replicate 2, PBMC (TxBF adult female), replicate 1, PBMC (TxBF adult female), replicate 3, PBMC (TxBF adult male), replicate 1, PBMC (TxBF adult male), replicate 2, PBMC (TxBF adult male), replic…	PBMC (TxBF adult male), replicate 2 (1.877)	none	none	0.905	1.480	G-protein coupled receptor activity (GO:0004930) | protein binding (GO:0005515) | calcium ion binding (GO:0005509) | transmembrane signaling receptor activity (GO:0004888)	cell surface receptor signaling pathway (GO:0007166) | G-protein coupled receptor signaling pathway (GO:0007186)	integral component of membrane (GO:0016021) | focal adhesion (GO:0005925) | membrane (GO:0016020) | plasma membrane (GO:0005886) | extracellular exosome (GO:0070062)	3.816	5.825	6.398	5.589	8.048	6.955	4.556	6.187	5.080	4.522	5.854	7.800	5.220	59.288	7.405	6.907	5.597	7.927	9.152	8.295	8.503	8.381	9.279	11.537	11.712	13.973	6.277	6.668	44.465	44.127	46.908	40.462	58.758	59.935
ADGRF1	ENSOARG00000011545	20:20265576-20304405:-1	protein-coding	adhesion G protein-coupled receptor F1	detected at high to low expression in 355 of 504 tissues	high to low	tissue enhanced (kidney medulla (TxBF adult female), replicate 1, kidney medulla (TxBF adult female), replicate 2, kidney medulla (TxBF adult male), replicate 1, kidney medulla (TxBF adult male), replicate 3)	kidney medulla (TxBF adult male), replicate 3 (4.305)	none	none	0.931	2.934	G-protein coupled receptor activity (GO:0004930) | transmembrane signaling receptor activity (GO:0004888)	cell surface receptor signaling pathway (GO:0007166) | G-protein coupled receptor signaling pathway (GO:0007186)	integral component of membrane (GO:0016021) | membrane (GO:0016020) | plasma membrane (GO:0005886)	2.761	2.098	1.591	1.739	1.648	1.414	1.585	1.919	2.066	3.384	2.752	2.126	2.272	3.843	2.793	2.655	2.518	2.349	1.854	1.697	1.046	1.134	1.146	1.150	0.993	2.448	2.223	2.056	0.701	0.519	0.828	0.844	0.775	0.742
ADGRF2	ENSOARG00000011748	20:20765718-20790284:+1	protein-coding	adhesion G protein-coupled receptor F2	detected at medium to low expression in 211 of 504 tissues	medium to low	tissue enhanced (reticulum (TxBF adult male), replicate 1)	reticulum (TxBF adult male), replicate 1 (4.468)	none	none	0.921	3.449	G-protein coupled receptor activity (GO:0004930) | transmembrane signaling receptor activity (GO:0004888)	cell surface receptor signaling pathway (GO:0007166) | G-protein coupled receptor signaling pathway (GO:0007186)	integral component of membrane (GO:0016021) | membrane (GO:0016020) | plasma membrane (GO:0005886)	0.000	0.000	0.000	0.000	0.000	0.039	0.149	0.056	0.111	0.081	0.084	0.012	0.016	0.097	0.012	0.000	0.041	0.000	0.000	0.000	0.019	0.082	0.033	0.222	0.138	0.217	0.000	0.101	0.030	0.000	0.000	0.000	0.020	0.000
ADGRF3	ENSOARG00000018725	3:33374125-33383333:-1	protein-coding	adhesion G protein-coupled receptor F3	detected at low expression in 19 of 504 tissues	low	mixed expression	salivary gland (TxBF adult female), replicate 2 (1.138)	none	none	0.880	1.505	G-protein coupled receptor activity (GO:0004930) | transmembrane signaling receptor activity (GO:0004888) | signal transducer activity (GO:0004871)	cell surface receptor signaling pathway (GO:0007166) | G-protein coupled receptor signaling pathway (GO:0007186) | signal transduction (GO:0007165)	integral component of membrane (GO:0016021) | membrane (GO:0016020) | plasma membrane (GO:0005886)	0.259	0.147	0.473	0.398	0.476	0.542	0.329	0.466	0.119	0.640	0.411	0.491	0.311	0.372	0.251	0.125	0.193	0.683	0.427	0.898	0.338	0.496	0.333	0.145	0.405	0.198	0.285	0.204	0.346	0.516	0.331	0.177	0.525	0.600
ADGRF4	ENSOARG00000011753	20:20802466-20828101:+1	protein-coding	adhesion G protein-coupled receptor F4	detected at medium to low expression in 194 of 504 tissues	medium to low	tissue enhanced (omasum (TxBF lamb/1 week male), replicate 1, omasum (TxBF lamb/newborn female), replicate 2, omasum (TxBF lamb/newborn male), replicate 1)	omasum (TxBF lamb/1 week male), replicate 1 (5.057)	none	none	0.931	3.658	G-protein coupled receptor activity (GO:0004930) | transmembrane signaling receptor activity (GO:0004888)	cell surface receptor signaling pathway (GO:0007166) | G-protein coupled receptor signaling pathway (GO:0007186)	integral component of membrane (GO:0016021) | membrane (GO:0016020)	0.674	0.634	0.294	0.331	0.542	0.486	0.270	0.435	0.438	0.874	0.857	0.471	0.485	1.324	0.536	0.602	0.516	0.855	0.804	0.793	0.211	0.221	0.157	0.114	0.226	0.981	0.781	0.979	0.287	0.233	0.245	0.192	0.385	0.421
ADGRF5	ENSOARG00000011380	20:20113121-20168765:-1	protein-coding	adhesion G protein-coupled receptor F5	detected at high to low expression in 480 of 504 tissues	high to low	tissue enhanced (lung (TxBF adult female), replicate 1, lung (TxBF adult female), replicate 2, lung (TxBF adult male), replicate 2, lung (Texel adult male), replicate 1, lung (Texel lamb/6-10 months female), replicate 1, omentum (Texel adult female), replicate 1, omentum (Texel adult male), replicate 1, omentum (Texel lamb/6-10 months female), replicate 1, rectum (Texel lamb/6-10 months female), …	omentum (Texel adult female), replicate 1 (2.080)	none	none	0.884	1.668	G-protein coupled receptor activity (GO:0004930) | protein binding (GO:0005515) | transmembrane signaling receptor activity (GO:0004888)	fat cell differentiation (GO:0045444) | positive regulation of phospholipid biosynthetic process (GO:0071073) | cell surface receptor signaling pathway (GO:0007166) | G-protein coupled receptor signaling pathway (GO:0007186) | energy reserve metabolic process (GO:0006112) | regulation of lipid metabolic process (GO:0019216) | glucose homeostasis (GO:0042593) | surfactant homeostasis (GO:0043129) …	integral component of membrane (GO:0016021) | apical part of cell (GO:0045177) | cytoplasmic vesicle (GO:0031410) | cell surface (GO:0009986) | membrane (GO:0016020) | plasma membrane (GO:0005886)	9.617	8.908	14.174	16.147	16.725	16.004	19.971	11.052	4.093	6.632	6.298	10.849	11.706	54.111	12.314	14.275	9.438	8.637	11.415	8.265	2.737	5.846	4.605	4.547	4.628	8.090	2.704	1.963	54.136	29.926	29.180	29.989	72.643	55.184
ADGRG1	ENSOARG00000000517	14:25059450-25071450:+1	protein-coding	adhesion G protein-coupled receptor G1	detected at high to low expression in 454 of 504 tissues	high to low	tissue enhanced (brain 35 (TxBF embryo female), replicate 1)	brain 35 (TxBF embryo female), replicate 1 (2.012)	none	none	0.835	1.298	G-protein coupled receptor activity (GO:0004930) | transmembrane signaling receptor activity (GO:0004888) | extracellular matrix binding (GO:0050840) | heparin binding (GO:0008201) | collagen binding (GO:0005518)	cell migration (GO:0016477) | Rho protein signal transduction (GO:0007266) | brain development (GO:0007420) | negative regulation of cell proliferation (GO:0008285) | positive regulation of Rho protein signal transduction (GO:0035025) | seminiferous tubule development (GO:0072520) | cerebral cortex radial glia guided migration (GO:0021801) | cerebral cortex regionalization (GO:0021796) | angiogen…	glial limiting end-foot (GO:0097451) | integral component of membrane (GO:0016021) | membrane (GO:0016020) | plasma membrane (GO:0005886) | extracellular exosome (GO:0070062)	30.295	18.231	34.353	57.130	79.025	56.376	43.273	35.010	40.006	60.518	28.086	24.334	25.355	95.197	20.789	16.288	18.441	36.245	30.363	33.550	4.956	9.578	20.869	8.716	5.483	12.813	6.302	7.251	8.146	6.736	5.257	3.930	7.683	13.537
ADGRG2	ENSOARG00000014408	X:16473393-16518534:-1	protein-coding	adhesion G protein-coupled receptor G2	detected at medium to low expression in 145 of 504 tissues	medium to low	tissue enhanced (spleen (TxBF adult male), replicate 1)	spleen (TxBF adult male), replicate 1 (4.856)	none	none	0.943	5.066	G-protein coupled receptor activity (GO:0004930) | transmembrane signaling receptor activity (GO:0004888)	cell surface receptor signaling pathway (GO:0007166) | G-protein coupled receptor signaling pathway (GO:0007186)	integral component of membrane (GO:0016021) | cell surface (GO:0009986) | membrane (GO:0016020) | plasma membrane (GO:0005886) | extracellular exosome (GO:0070062)	0.051	0.031	0.000	0.048	0.077	0.149	0.037	0.042	0.000	0.000	0.000	0.241	0.273	2.004	0.810	0.102	0.828	0.075	0.000	0.092	0.055	0.331	0.199	0.244	0.446	0.166	0.163	0.157	4.396	4.066	3.187	1.774	3.504	5.831
ADGRG3	ENSOARG00000000616	14:25076171-25104433:+1	protein-coding	adhesion G protein-coupled receptor G3	detected at medium to low expression in 431 of 504 tissues	medium to low	mixed expression	mammary gland (Texel adult female), replicate 1 (2.852)	none	none	0.789	2.206	G-protein coupled receptor activity (GO:0004930) | transmembrane signaling receptor activity (GO:0004888)	cell surface receptor signaling pathway (GO:0007166) | regulation of cell migration (GO:0030334) | G-protein coupled receptor signaling pathway (GO:0007186) | B cell differentiation (GO:0030183) | negative regulation of NIK/NF-kappaB signaling (GO:1901223) | negative regulation of CREB transcription factor activity (GO:0032792)	integral component of membrane (GO:0016021) | membrane (GO:0016020) | plasma membrane (GO:0005886)	2.909	2.125	2.658	2.974	2.812	2.306	2.509	2.784	2.300	3.051	2.806	1.889	1.820	3.241	2.282	2.393	2.217	2.799	2.708	1.876	1.608	1.767	1.633	1.670	1.604	2.790	2.735	2.371	1.740	1.887	1.855	1.597	1.802	1.827
ADGRG5	ENSOARG00000000473	14:24960829-24989519:+1	protein-coding	adhesion G protein-coupled receptor G5	detected at high to low expression in 290 of 504 tissues	high to low	tissue enhanced (blood leukocytes (TxBF adult female), replicate 1, blood leukocytes (TxBF adult female), replicate 2, PBMC (TxBF adult female), replicate 1, PBMC (TxBF adult female), replicate 2, PBMC (TxBF adult female), replicate 3, PBMC (TxBF adult male), replicate 1, PBMC (TxBF adult male), replicate 2, PBMC (TxBF adult male), replicate 3)	blood leukocytes (TxBF adult female), replicate 2 (5.864)	none	none	0.964	2.691	G-protein coupled receptor activity (GO:0004930) | transmembrane signaling receptor activity (GO:0004888)	cell surface receptor signaling pathway (GO:0007166) | G-protein coupled receptor signaling pathway (GO:0007186)	integral component of membrane (GO:0016021) | membrane (GO:0016020) | plasma membrane (GO:0005886)	3.923	2.708	0.586	0.768	0.762	0.521	0.871	0.717	2.807	5.747	4.823	2.940	2.712	4.774	3.513	3.817	3.301	4.110	3.150	2.972	0.640	0.624	0.557	0.460	0.506	4.491	3.704	3.271	0.557	0.568	0.277	0.383	0.849	0.687
ADGRG6	ENSOARG00000001397	8:66712507-66862248:+1	protein-coding	adhesion G protein-coupled receptor G6	detected at high to low expression in 395 of 504 tissues	high to low	tissue enhanced (epididymis (Texel adult male), replicate 1, liver (TxBF adult male), replicate 1, liver (TxBF adult male), replicate 2, liver (Texel adult female), replicate 1, lung (Texel adult male), replicate 1, lung (Texel lamb/6-10 months female), replicate 1, reticulum (TxBF adult female), replicate 1, reticulum (TxBF adult female), replicate 2, reticulum (TxBF adult male), replicate 2, re…	reticulum (TxBF adult female), replicate 2 (4.165)	none	none	0.967	2.589	G-protein coupled receptor activity (GO:0004930) | transmembrane signaling receptor activity (GO:0004888)	myelination (GO:0042552) | cell surface receptor signaling pathway (GO:0007166) | G-protein coupled receptor signaling pathway (GO:0007186)	integral component of membrane (GO:0016021) | membrane (GO:0016020) | plasma membrane (GO:0005886)	0.788	1.488	2.778	1.770	3.030	3.170	1.096	0.759	0.185	0.530	0.324	1.188	0.872	3.654	1.496	1.054	1.083	0.626	1.029	0.459	0.667	1.612	1.520	1.277	0.702	1.717	0.772	0.903	3.761	2.204	4.133	2.040	3.557	2.797
ADGRG7	ENSOARG00000018060	1:163505002-163571179:+1	protein-coding	adhesion G protein-coupled receptor G7	detected at high to low expression in 250 of 504 tissues	high to low	mixed expression	ileum (TxBF adult female), replicate 2 (3.832)	none	none	0.900	16.096	protein binding (GO:0005515) | G-protein coupled receptor activity (GO:0004930) | transmembrane signaling receptor activity (GO:0004888)	cell surface receptor signaling pathway (GO:0007166) | G-protein coupled receptor signaling pathway (GO:0007186)	integral component of membrane (GO:0016021) | membrane (GO:0016020) | plasma membrane (GO:0005886)	0.215	0.280	0.000	0.097	0.098	0.080	0.047	0.113	0.454	0.379	0.615	0.030	0.131	2.741	0.032	0.029	0.037	0.105	0.000	0.341	0.171	0.039	0.204	0.035	0.040	0.479	0.091	0.132	6.571	2.820	2.207	2.703	2.390	0.500
ADGRL1	ENSOARG00000006228	5:9635630-9660161:+1	protein-coding	adhesion G protein-coupled receptor L1	detected at high to low expression in 412 of 504 tissues	high to low	tissue enhanced (brain 35 (TxBF embryo female), replicate 1, cerebellum (TxBF adult female), replicate 1, cerebellum (TxBF adult female), replicate 2, cerebellum (TxBF adult female), replicate 3, cerebellum (TxBF adult male), replicate 1, cerebellum (TxBF adult male), replicate 2, cerebellum (TxBF adult male), replicate 3)	cerebellum (TxBF adult female), replicate 3 (2.775)	none	none	0.893	1.490	protein binding (GO:0005515) | G-protein coupled receptor activity (GO:0004930) | transmembrane signaling receptor activity (GO:0004888) | carbohydrate binding (GO:0030246) | signal transducer activity (GO:0004871)	positive regulation of synapse assembly (GO:0051965) | cell surface receptor signaling pathway (GO:0007166) | G-protein coupled receptor signaling pathway (GO:0007186) | signal transduction (GO:0007165)	integral component of membrane (GO:0016021) | membrane (GO:0016020) | plasma membrane (GO:0005886)	26.974	24.717	55.251	54.848	69.793	59.002	59.207	58.611	27.808	56.500	32.246	27.489	24.485	14.551	22.541	29.292	22.072	27.505	25.617	17.584	25.983	32.320	25.427	21.791	26.856	12.147	8.349	8.561	11.276	13.362	11.215	12.611	13.971	14.111
ADGRL2	ENSOARG00000013620	1:57808412-58061674:+1	protein-coding	adhesion G protein-coupled receptor L2	detected at high to low expression in 483 of 504 tissues	high to low	tissue enhanced (embryo (TxBF embryo male), replicate 2, embryo (TxBF embryo male), replicate 3, mammary gland (Texel lamb/6-10 months female), replicate 1)	embryo (TxBF embryo male), replicate 2 (1.799)	none	none	0.823	1.342	G-protein coupled receptor activity (GO:0004930) | protein binding (GO:0005515) | transmembrane signaling receptor activity (GO:0004888) | carbohydrate binding (GO:0030246) | signal transducer activity (GO:0004871)	cell surface receptor signaling pathway (GO:0007166) | G-protein coupled receptor signaling pathway (GO:0007186) | signal transduction (GO:0007165)	integral component of membrane (GO:0016021) | membrane (GO:0016020) | plasma membrane (GO:0005886)	10.143	10.535	5.671	5.550	4.329	5.430	5.488	4.312	2.005	4.070	1.611	9.661	12.064	22.040	16.183	12.170	14.061	9.847	12.703	4.116	29.914	32.716	18.915	16.294	16.161	16.981	18.891	25.341	8.343	6.645	8.214	7.255	9.270	8.805
ADGRL3	ENSOARG00000005854	6:77252525-77566951:+1	protein-coding	adhesion G protein-coupled receptor L3	detected at high to low expression in 158 of 504 tissues	high to low	tissue enhanced (cerebrum (Texel adult male), replicate 1, cerebrum (Texel lamb/6-10 months female), replicate 1, hippocampus (TxBF adult female), replicate 1, hippocampus (TxBF adult female), replicate 2, hippocampus (TxBF adult female), replicate 3, hippocampus (TxBF adult male), replicate 1, hippocampus (TxBF adult male), replicate 2, hippocampus (TxBF adult male), replicate 3, kidney cortex (…	kidney cortex (Texel adult male), replicate 1 (6.798)	none	none	0.957	11.332	G-protein coupled receptor activity (GO:0004930) | protein binding (GO:0005515) | calcium ion binding (GO:0005509) | transmembrane signaling receptor activity (GO:0004888) | signal transducer activity (GO:0004871)	synapse assembly (GO:0007416) | locomotion involved in locomotory behavior (GO:0031987) | neuron migration (GO:0001764) | positive regulation of synapse assembly (GO:0051965) | cell surface receptor signaling pathway (GO:0007166) | G-protein coupled receptor signaling pathway (GO:0007186) | signal transduction (GO:0007165) | response to cocaine (GO:0042220) | cell-cell adhesion (GO:0098609)	integral component of membrane (GO:0016021) | axon (GO:0030424) | cell-cell junction (GO:0005911) | membrane (GO:0016020) | plasma membrane (GO:0005886) | integral component of plasma membrane (GO:0005887)	9.258	9.041	12.261	12.679	10.431	13.947	10.181	12.241	6.436	5.855	5.035	9.031	9.965	9.820	10.409	9.586	11.018	6.978	7.851	7.238	7.220	5.499	4.663	2.323	3.741	2.135	2.556	3.487	2.236	1.986	3.117	2.681	3.298	2.822
ADGRL4	ENSOARG00000013529	1:54702859-54839151:-1	protein-coding	adhesion G protein-coupled receptor L4	detected at high to low expression in 435 of 504 tissues	high to low	tissue enhanced (hippocampus (TxBF adult female), replicate 3, kidney medulla (TxBF adult female), replicate 1, kidney medulla (TxBF adult female), replicate 2, kidney medulla (TxBF adult male), replicate 1, kidney medulla (TxBF adult male), replicate 3, kidney medulla (Texel adult male), replicate 1)	kidney medulla (TxBF adult female), replicate 2 (2.806)	none	none	0.911	1.418	G-protein coupled receptor activity (GO:0004930) | protein binding (GO:0005515) | calcium ion binding (GO:0005509) | transmembrane signaling receptor activity (GO:0004888)	cell surface receptor signaling pathway (GO:0007166) | G-protein coupled receptor signaling pathway (GO:0007186)	integral component of membrane (GO:0016021) | membrane (GO:0016020) | plasma membrane (GO:0005886)	1.491	1.164	3.494	2.962	2.667	4.722	3.090	3.177	1.125	0.807	0.863	1.299	1.510	51.435	1.615	1.530	2.224	0.928	2.364	1.053	9.496	11.784	5.147	7.049	4.044	4.403	5.158	5.543	16.202	13.694	14.186	8.731	16.278	13.048
ADGRV1	ENSOARG00000016502	5:87500637-88022830:+1	protein-coding	adhesion G protein-coupled receptor V1	detected at medium to low expression in 156 of 504 tissues	medium to low	tissue enhanced (embryo (TxBF embryo male), replicate 1, embryo (TxBF embryo male), replicate 2, embryo (TxBF embryo male), replicate 3, pituitary gland (Texel adult male), replicate 1, pituitary gland (Texel lamb/6-10 months female), replicate 1)	pituitary gland (Texel adult male), replicate 1 (5.444)	none	none	0.953	5.484	protein binding (GO:0005515) | G-protein coupled receptor activity (GO:0004930) | calcium ion binding (GO:0005509) | transmembrane signaling receptor activity (GO:0004888)	cell surface receptor signaling pathway (GO:0007166) | G-protein coupled receptor signaling pathway (GO:0007186) | maintenance of organ identity (GO:0048496) | sensory perception of light stimulus (GO:0050953) | photoreceptor cell maintenance (GO:0045494) | cell communication (GO:0007154) | sensory perception of sound (GO:0007605) | neurological system process (GO:0050877)	integral component of membrane (GO:0016021) | receptor complex (GO:0043235) | cytoplasm (GO:0005737) | cell surface (GO:0009986) | membrane (GO:0016020) | plasma membrane (GO:0005886) | extracellular exosome (GO:0070062)	1.336	1.067	0.391	0.162	0.170	0.571	0.131	0.440	0.268	0.616	0.984	1.747	1.440	1.839	2.118	1.391	2.041	0.584	0.895	0.299	3.844	4.124	7.304	3.818	5.130	5.678	3.359	6.019	0.010	0.007	0.050	0.024	0.016	0.019
ADH5	ENSOARG00000015738	6:25474389-25489934:+1	protein-coding	alcohol dehydrogenase 5 (class III), chi polypeptide	detected at high to medium expression in 504 of 504 tissues	high to medium	detected in all	adrenal gland (Texel adult female), replicate 1 (1.355)	none	none	0.788	1.105	S-(hydroxymethyl)glutathione dehydrogenase activity (GO:0051903) | metal ion binding (GO:0046872) | protein homodimerization activity (GO:0042803) | fatty acid binding (GO:0005504) | oxidoreductase activity (GO:0016491) | alcohol dehydrogenase (NAD) activity (GO:0004022) | zinc ion binding (GO:0008270) | formaldehyde dehydrogenase activity (GO:0018467)	positive regulation of blood pressure (GO:0045777) | retinoid metabolic process (GO:0001523) | response to lipopolysaccharide (GO:0032496) | ethanol oxidation (GO:0006069) | response to redox state (GO:0051775) | formaldehyde catabolic process (GO:0046294) | respiratory system process (GO:0003016) | response to nitrosative stress (GO:0051409) | peptidyl-cysteine S-nitrosylation (GO:0018119) | oxi…	mitochondrion (GO:0005739) | extracellular exosome (GO:0070062)	85.808	103.976	149.482	143.681	136.277	157.650	148.542	158.487	142.163	112.822	157.282	124.444	106.693	133.623	116.782	95.951	128.326	190.506	197.159	282.970	82.522	98.182	81.016	74.714	90.963	112.547	109.795	118.747	124.318	127.738	131.459	147.811	124.649	108.636
ADH6	ENSOARG00000001730	AMGL01121709.1:21-8550:-1	protein-coding	alcohol dehydrogenase 6 (class V)	detected at high to low expression in 173 of 504 tissues	high to low	tissue enhanced (liver (TxBF adult female), replicate 1, liver (TxBF adult female), replicate 2, liver (TxBF adult female), replicate 3, liver (TxBF adult male), replicate 1, liver (TxBF adult male), replicate 2, liver (TxBF adult male), replicate 3, liver (Texel adult male), replicate 1)	liver (TxBF adult female), replicate 1 (9.882)	none	none	0.983	41.726	metal ion binding (GO:0046872) | ethanol binding (GO:0035276) | oxidoreductase activity (GO:0016491) | alcohol dehydrogenase activity, zinc-dependent (GO:0004024) | zinc ion binding (GO:0008270)	ethanol oxidation (GO:0006069) | oxidation-reduction process (GO:0055114)	unknown	0.038	0.036	0.000	0.037	0.058	0.000	0.112	0.000	0.036	0.152	0.014	0.101	0.060	0.141	0.102	0.120	0.100	0.305	0.054	0.408	0.224	0.047	0.000	0.085	0.071	0.162	0.186	0.095	0.819	1.061	0.082	1.159	0.372	0.645
ADHFE1	ENSOARG00000017527	9:43514982-43545070:+1	protein-coding	alcohol dehydrogenase, iron containing 1	detected at high to low expression in 463 of 504 tissues	high to low	tissue enhanced (kidney cortex (TxBF adult female), replicate 1, kidney cortex (TxBF adult female), replicate 3, kidney cortex (TxBF adult male), replicate 1, kidney cortex (TxBF adult male), replicate 3, kidney cortex (Texel adult male), replicate 1, kidney cortex (Texel lamb/6-10 months female), replicate 1)	kidney cortex (TxBF adult male), replicate 1 (2.234)	none	none	0.870	1.417	metal ion binding (GO:0046872) | hydroxyacid-oxoacid transhydrogenase activity (GO:0047988) | oxidoreductase activity (GO:0016491)	molecular hydrogen transport (GO:0015993) | oxidation-reduction process (GO:0055114)	mitochondrion (GO:0005739)	9.035	11.081	13.951	13.106	11.417	10.381	12.185	13.329	9.344	10.793	14.444	11.619	8.927	40.969	9.797	8.703	7.765	12.816	14.036	13.790	9.668	9.736	7.861	8.166	6.808	7.126	7.627	6.047	4.590	3.797	3.280	3.459	4.493	4.003
ADI1	ENSOARG00000005369	2:1837904-1843405:-1	protein-coding	acireductone dioxygenase 1	detected at high to medium expression in 504 of 504 tissues	high to medium	detected in all	liver (Texel adult male), replicate 1 (1.205)	none	none	0.611	1.021	protein binding (GO:0005515) | acireductone dioxygenase [iron(II)-requiring] activity (GO:0010309) | dioxygenase activity (GO:0051213) | oxidoreductase activity (GO:0016491)	cellular amino acid biosynthetic process (GO:0008652) | methionine biosynthetic process (GO:0009086) | regulation of transcription, DNA-templated (GO:0006355) | L-methionine biosynthetic process from methylthioadenosine (GO:0019509) | oxidation-reduction process (GO:0055114)	nucleus (GO:0005634) | cytoplasm (GO:0005737) | plasma membrane (GO:0005886)	103.165	153.615	81.007	89.630	98.031	112.968	104.931	112.324	95.410	62.273	103.001	89.344	103.023	126.709	105.307	105.702	86.287	95.190	154.019	141.786	125.812	147.948	157.153	115.467	168.910	125.158	126.802	140.724	194.533	199.015	184.525	211.082	183.412	194.072
ADIG	ENSOARG00000019100	13:67064926-67070255:+1	protein-coding	adipogenin	detected at high to low expression in 433 of 504 tissues	high to low	tissue enhanced (omentum (Texel adult female), replicate 1, omentum (Texel adult male), replicate 1, omentum (Texel lamb/6-10 months female), replicate 1, rectum (Texel lamb/6-10 months female), replicate 1, testes (Texel adult male), replicate 1)	omentum (Texel adult male), replicate 1 (4.944)	none	none	0.992	5.782	unknown	fat cell differentiation (GO:0045444) | white fat cell differentiation (GO:0050872) | spermatogenesis (GO:0007283) | brown fat cell differentiation (GO:0050873) | positive regulation of fat cell differentiation (GO:0045600)	nucleus (GO:0005634) | cytoplasm (GO:0005737)	0.689	1.327	1.074	0.000	2.840	3.910	1.790	2.266	0.877	0.000	1.426	0.630	0.653	1.077	0.564	0.357	0.534	0.810	0.211	0.665	0.406	0.000	1.464	0.749	0.840	0.273	0.359	0.390	3.610	1.355	1.966	0.609	1.625	1.619
ADIPOQ	ENSOARG00000020509	1:198618705-198631249:-1	protein-coding	Ovis aries adiponectin, C1Q and collagen domain containing (ADIPOQ), mRNA.	detected at high to low expression in 249 of 504 tissues	high to low	tissue enhanced (mammary gland (TxBF adult female), replicate 2, omentum (Texel adult female), replicate 1, omentum (Texel adult male), replicate 1, omentum (Texel lamb/6-10 months female), replicate 1, pylorus (TxBF lamb/8 weeks male), replicate 1, rectum (Texel lamb/6-10 months female), replicate 1)	omentum (Texel adult male), replicate 1 (6.960)	none	none	0.992	68.247	identical protein binding (GO:0042802) | protein binding (GO:0005515) | protein homodimerization activity (GO:0042803) | receptor binding (GO:0005102) | hormone activity (GO:0005179) | sialic acid binding (GO:0033691)	positive regulation of renal albumin absorption (GO:2000534) | positive regulation of fatty acid metabolic process (GO:0045923) | regulation of glucose metabolic process (GO:0010906) | negative regulation of phagocytosis (GO:0050765) | negative regulation of cell migration (GO:0030336) | negative regulation of ERK1 and ERK2 cascade (GO:0070373) | positive regulation of signal transduction (GO:000…	extracellular space (GO:0005615) | cell surface (GO:0009986) | collagen trimer (GO:0005581) | endoplasmic reticulum (GO:0005783) | extracellular exosome (GO:0070062) | extracellular region (GO:0005576)	0.064	0.184	0.652	0.897	0.980	0.689	0.628	0.810	0.158	0.207	1.259	0.339	0.155	0.014	0.243	0.334	0.287	2.049	0.589	1.729	0.000	0.000	0.034	0.000	0.119	0.035	0.033	1.458	0.124	0.420	0.242	2.997	3.625	0.497
ADIPOR1	ENSOARG00000018166	12:77971923-77977539:+1	protein-coding	adiponectin receptor 1	detected at high to low expression in 503 of 504 tissues	high to low	mixed expression	macrophage LPS time course 0 hrs (TxBF adult female), replicate 1 (1.426)	none	none	0.731	1.167	identical protein binding (GO:0042802) | protein binding (GO:0005515) | adipokinetic hormone receptor activity (GO:0097003) | protein kinase binding (GO:0019901) | protein heterodimerization activity (GO:0046982) | receptor activity (GO:0004872) | adiponectin binding (GO:0055100)	regulation of glucose metabolic process (GO:0010906) | hormone-mediated signaling pathway (GO:0009755) | regulation of lipid metabolic process (GO:0019216) | fatty acid oxidation (GO:0019395) | glucose homeostasis (GO:0042593) | adiponectin-activated signaling pathway (GO:0033211)	integral component of membrane (GO:0016021) | membrane (GO:0016020) | plasma membrane (GO:0005886) | intrinsic component of plasma membrane (GO:0031226)	23.754	25.601	44.759	45.243	50.532	54.077	49.185	45.971	36.852	46.242	34.907	33.393	30.971	49.761	25.672	36.300	27.357	31.030	27.898	34.206	19.770	23.825	20.582	17.204	21.804	17.802	15.991	15.538	48.165	44.359	33.572	40.769	50.362	49.793
ADIPOR2	ENSOARG00000012807	3:212209523-212225822:+1	protein-coding	adiponectin receptor 2	detected at high to low expression in 504 of 504 tissues	high to low	detected in all, tissue enhanced (jejunum (TxBF lamb/8 weeks male), replicate 1, omentum (Texel adult female), replicate 1, omentum (Texel adult male), replicate 1, omentum (Texel lamb/6-10 months female), replicate 1, rectum (Texel lamb/6-10 months female), replicate 1)	omentum (Texel adult female), replicate 1 (1.882)	none	none	0.923	1.298	identical protein binding (GO:0042802) | adipokinetic hormone receptor activity (GO:0097003) | receptor activity (GO:0004872) | protein heterodimerization activity (GO:0046982) | adiponectin binding (GO:0055100)	vascular wound healing (GO:0061042) | glucose homeostasis (GO:0042593) | adiponectin-activated signaling pathway (GO:0033211)	integral component of membrane (GO:0016021) | plasma membrane (GO:0005886) | intrinsic component of plasma membrane (GO:0031226)	7.677	10.367	17.114	17.418	16.562	18.271	14.525	16.286	10.958	9.298	9.437	14.268	10.855	20.444	12.205	13.533	10.511	14.962	11.196	14.214	14.914	17.754	15.244	11.540	17.269	10.628	7.252	7.969	19.574	19.318	16.607	16.602	20.584	21.494
ADIRF	ENSOARG00000000741	25:41183169-41183539:+1	protein-coding	adipogenesis regulatory factor	detected at high to low expression in 477 of 504 tissues	high to low	tissue enhanced (brain stem (Texel adult male), replicate 1, lung (TxBF adult female), replicate 3, omasum (TxBF lamb/1 week male), replicate 1, omentum (Texel adult female), replicate 1, omentum (Texel adult male), replicate 1, omentum (Texel lamb/6-10 months female), replicate 1, rectum (Texel lamb/6-10 months female), replicate 1, thoracic oesophageal muscle (TxBF adult male), replicate 1, tho…	omentum (Texel adult male), replicate 1 (2.055)	none	none	0.978	3.480	unknown	positive regulation of transcription from RNA polymerase II promoter (GO:0045944) | cellular response to radiation (GO:0071478) | cellular response to cisplatin (GO:0072719) | regulation of response to drug (GO:2001023) | positive regulation of fat cell differentiation (GO:0045600)	nucleus (GO:0005634) | cytoplasm (GO:0005737) | nucleoplasm (GO:0005654) | extracellular exosome (GO:0070062)	524.239	412.142	359.164	312.587	415.951	404.353	311.298	353.453	244.975	377.972	515.894	406.903	354.649	125.954	291.945	247.594	407.076	833.961	788.480	2325.462	60.955	142.289	152.924	107.731	149.803	244.014	121.843	106.121	2315.450	2022.200	1204.940	1541.910	3099.310	2601.240
ADK	ENSOARG00000008618	25:29891406-30432039:+1	protein-coding	adenosine kinase	detected at high to low expression in 503 of 504 tissues	high to low	tissue enhanced (liver (TxBF adult male), replicate 3)	liver (TxBF adult male), replicate 3 (1.548)	none	none	0.814	1.380	adenosine kinase activity (GO:0004001) | poly(A) RNA binding (GO:0044822) | phosphotransferase activity, alcohol group as acceptor (GO:0016773)	AMP biosynthetic process (GO:0006167) | purine ribonucleoside salvage (GO:0006166) | dATP biosynthetic process (GO:0006175)	nucleus (GO:0005634) | cytosol (GO:0005829) | cytoplasm (GO:0005737) | nucleoplasm (GO:0005654)	27.743	33.850	34.656	31.478	33.349	35.864	28.695	37.160	27.901	22.151	31.186	29.505	30.279	55.660	36.764	27.102	31.352	28.566	26.347	26.289	34.490	42.627	41.947	36.070	40.732	28.230	38.845	41.115	26.172	30.791	29.538	20.294	24.405	37.422
ADM	ENSOARG00000011444	15:41939209-41943314:-1	protein-coding	adrenomedullin	detected at high to low expression in 428 of 504 tissues	high to low	tissue enhanced (adrenal gland medulla (TxBF adult female), replicate 2, colon large (TxBF lamb/1 week female), replicate 2, colon spiral (TxBF lamb/1 week male), replicate 1, kidney cortex (TxBF adult male), replicate 2, omentum (Texel adult female), replicate 1, ovary (TxBF adult female), replicate 3, ovary 100 (TxBF adult female), replicate 2, ovary 23 (TxBF adult female), replicate 2, ovary 3…	placenta 100 (TxBF adult female), replicate 2 (4.311)	none	none	0.978	3.247	protein binding (GO:0005515) | hormone activity (GO:0005179)	positive regulation of angiogenesis (GO:0045766) | receptor internalization (GO:0031623) | antibacterial humoral response (GO:0019731) | G-protein coupled receptor internalization (GO:0002031) | spongiotrophoblast layer development (GO:0060712) | neural tube closure (GO:0001843) | positive regulation of vasculogenesis (GO:2001214) | defense response to Gram-positive bacterium (GO:0050830) | vascu…	extracellular space (GO:0005615) | cytoplasm (GO:0005737) | extracellular region (GO:0005576)	0.564	1.077	0.771	0.555	0.654	0.568	0.602	0.508	0.444	0.588	0.464	0.305	0.251	12.868	0.395	0.326	0.276	0.540	0.615	2.099	1.804	2.375	2.084	1.518	1.092	1.093	1.855	2.072	0.958	0.918	0.445	0.999	0.884	0.393
ADM5	ENSOARG00000013386	14:55120315-55120841:+1	protein-coding	adrenomedullin 5 (putative)	detected at high to low expression in 475 of 504 tissues	high to low	tissue enhanced (blood leukocytes (TxBF adult male), replicate 3, corpus luteum (Texel adult female), replicate 1, ileum (TxBF lamb/8 weeks male), replicate 1, mesenteric lymph node (TxBF adult male), replicate 3, PBMC (TxBF adult female), replicate 1, prescapular lymph node (TxBF adult female), replicate 2)	corpus luteum (Texel adult female), replicate 1 (2.526)	none	none	0.874	1.773	unknown	unknown	unknown	8.777	7.110	16.014	9.865	15.088	12.268	15.826	14.032	10.242	10.248	11.929	3.084	3.162	4.930	6.286	4.244	2.174	6.040	3.091	4.866	8.347	10.028	9.907	9.566	11.882	19.788	4.463	8.220	6.869	3.918	7.029	8.124	8.471	3.424
ADNP	ENSOARG00000013868	13:78350395-78375506:-1	protein-coding	activity dependent neuroprotector homeobox	detected at high to low expression in 501 of 504 tissues	high to low	mixed expression	brain 35 (TxBF embryo male), replicate 1 (1.486)	none	none	0.771	1.021	chromatin binding (GO:0003682) | protein binding (GO:0005515) | metal ion binding (GO:0046872) | DNA binding (GO:0003677)	negative regulation of neuron apoptotic process (GO:0043524)	extracellular space (GO:0005615) | nucleus (GO:0005634)	36.046	34.362	55.424	58.439	62.589	55.843	54.749	56.974	30.087	55.745	40.376	37.155	35.169	69.906	41.150	34.751	38.584	34.456	39.586	34.380	41.926	48.893	36.693	38.434	38.765	35.942	23.740	25.661	38.186	35.985	42.636	39.021	44.346	40.461
ADNP2	ENSOARG00000004037	23:386510-408893:-1	protein-coding	ADNP homeobox 2	detected at medium to low expression in 498 of 504 tissues	medium to low	mixed expression	brain 35 (TxBF embryo female), replicate 2 (1.528)	none	none	0.635	1.038	protein binding (GO:0005515) | metal ion binding (GO:0046872) | DNA binding (GO:0003677)	neuron differentiation (GO:0030182) | cellular response to retinoic acid (GO:0071300) | positive regulation of cell growth (GO:0030307) | cellular response to oxidative stress (GO:0034599) | negative regulation of cell death (GO:0060548)	unknown	7.611	7.393	10.812	11.841	12.003	13.135	13.027	12.409	8.341	13.803	10.882	9.887	9.667	12.948	9.569	11.321	8.486	8.143	8.677	9.138	8.992	9.537	8.617	7.918	8.066	7.207	6.504	6.343	10.531	8.854	10.302	8.254	11.844	10.942
ADORA1	ENSOARG00000001225	12:303149-342637:+1	protein-coding	adenosine A1 receptor	detected at high to low expression in 119 of 504 tissues	high to low	tissue enhanced (brain stem (Texel adult male), replicate 1, cerebellum (TxBF adult male), replicate 1, cerebellum (TxBF adult male), replicate 3, cerebellum (Texel adult female), replicate 1, hippocampus (TxBF adult male), replicate 2, kidney medulla (TxBF adult male), replicate 2)	kidney medulla (TxBF adult male), replicate 2 (7.408)	none	none	0.979	16.818	protein binding (GO:0005515) | G-protein coupled receptor activity (GO:0004930) | G-protein coupled adenosine receptor activity (GO:0001609) | signal transducer activity (GO:0004871)	negative regulation of long term synaptic depression (GO:1900453) | negative regulation of inflammatory response (GO:0050728) | regulation of glomerular filtration (GO:0003093) | G-protein coupled receptor signaling pathway (GO:0007186) | signal transduction (GO:0007165) | negative regulation of mucus secretion (GO:0070256) | excitatory postsynaptic potential (GO:0060079) | adenosine receptor sig…	integral component of membrane (GO:0016021) | synapse (GO:0045202) | dendritic spine (GO:0043197) | membrane (GO:0016020)	13.069	14.041	69.227	74.450	77.713	88.729	73.281	87.021	16.561	29.320	20.576	23.788	20.161	0.121	17.581	32.448	16.565	16.086	17.116	30.034	4.453	6.239	3.596	1.997	3.995	0.211	0.935	0.444	0.698	0.806	0.506	0.636	0.575	0.279
ADORA2B	ENSOARG00000017486	11:33040201-33060741:-1	protein-coding	adenosine A2b receptor	detected at high to low expression in 468 of 504 tissues	high to low	tissue enhanced (blood leukocytes (TxBF adult female), replicate 1, blood leukocytes (TxBF adult male), replicate 1, blood leukocytes (TxBF adult male), replicate 2, caruncle 23 (TxBF adult female), replicate 1, colon distal (TxBF adult female), replicate 1, colon distal (TxBF adult male), replicate 3, colon large (TxBF lamb/8 weeks female), replicate 1, colon large (TxBF lamb/8 weeks male), repl…	uterus (Texel adult female), replicate 1 (3.295)	none	none	0.927	1.618	G-protein coupled adenosine receptor activity (GO:0001609) | G-protein coupled receptor activity (GO:0004930) | signal transducer activity (GO:0004871)	relaxation of vascular smooth muscle (GO:0060087) | positive regulation of chemokine production (GO:0032722) | adenylate cyclase-activating G-protein coupled receptor signaling pathway (GO:0007189) | positive regulation of chronic inflammatory response to non-antigenic stimulus (GO:0002882) | positive regulation of guanylate cyclase activity (GO:0031284) | positive regulation of cAMP biosynthetic…	integral component of membrane (GO:0016021) | membrane (GO:0016020) | plasma membrane (GO:0005886)	3.283	4.160	6.013	3.141	3.480	1.245	1.183	2.418	1.444	2.523	1.128	8.177	4.269	11.431	2.028	2.191	3.108	3.398	0.783	2.992	0.228	0.342	0.344	0.616	0.575	1.889	1.019	0.327	7.637	6.402	7.266	6.033	7.781	8.723
ADORA3	ENSOARG00000019630	1:88054043-88056874:-1	protein-coding	adenosine A3 receptor	detected at high to low expression in 422 of 504 tissues	high to low	tissue enhanced (alveolar macrophage (TxBF adult female), replicate 1, alveolar macrophage (TxBF adult male), replicate 1, alveolar macrophage (TxBF adult male), replicate 2, alveolar macrophage (TxBF adult male), replicate 3, macrophage LPS time course 0 hrs (TxBF adult female), replicate 1, macrophage LPS time course 0 hrs (TxBF adult female), replicate 2, macrophage LPS time course 0 hrs (TxBF…	macrophage LPS time course 0 hrs (TxBF adult female), replicate 1 (3.774)	none	none	0.965	4.201	G-protein coupled receptor activity (GO:0004930) | G-protein coupled adenosine receptor activity (GO:0001609) | signal transducer activity (GO:0004871)	G-protein coupled receptor signaling pathway (GO:0007186) | signal transduction (GO:0007165) | adenosine receptor signaling pathway (GO:0001973)	integral component of membrane (GO:0016021) | membrane (GO:0016020)	5.694	6.964	5.530	7.074	5.388	5.479	5.177	5.486	3.577	0.937	5.150	14.901	14.652	1.207	10.522	8.876	8.551	8.663	14.242	15.617	0.457	0.819	0.328	0.093	0.436	1.132	0.455	0.384	10.997	10.587	10.877	9.564	9.379	9.883
ADPGK	ENSOARG00000018976	7:19180792-19203994:-1	protein-coding	ADP dependent glucokinase	detected at high to low expression in 501 of 504 tissues	high to low	mixed expression	macrophage LPS time course 0 hrs (TxBF adult female), replicate 1 (1.673)	none	none	0.802	1.275	phosphotransferase activity, alcohol group as acceptor (GO:0016773)	carbohydrate metabolic process (GO:0005975)	membrane (GO:0016020) | endoplasmic reticulum (GO:0005783)	10.439	13.149	14.747	14.742	13.269	16.602	14.903	14.620	16.223	17.399	17.748	16.869	15.378	29.940	16.196	17.099	14.685	11.627	18.776	21.658	6.476	7.979	8.968	8.039	10.550	10.755	7.531	8.736	33.135	30.618	26.300	26.891	34.366	34.241
ADPRH	ENSOARG00000019768	1:182651580-182655255:+1	protein-coding	ADP-ribosylarginine hydrolase	detected at medium to low expression in 484 of 504 tissues	medium to low	mixed expression	macrophage LPS time course 4 hrs (TxBF adult female), replicate 1 (1.909)	none	none	0.782	1.154	protein binding (GO:0005515) | magnesium ion binding (GO:0000287) | ADP-ribosylarginine hydrolase activity (GO:0003875)	protein de-ADP-ribosylation (GO:0051725) | cellular protein modification process (GO:0006464)	unknown	4.488	5.055	12.107	10.068	9.488	12.612	8.081	10.564	3.609	10.302	8.270	8.098	6.677	20.859	6.807	6.872	7.708	6.117	10.015	10.473	10.204	13.076	14.909	11.499	13.071	11.991	10.164	9.034	11.800	11.002	9.629	7.381	12.808	12.701
ADPRHL2	ENSOARG00000019631	1:10768116-10773251:+1	protein-coding	ADP-ribosylhydrolase like 2	detected at medium to low expression in 503 of 504 tissues	medium to low	mixed expression	brain 35 (TxBF embryo female), replicate 1 (1.398)	none	none	0.594	0.998	unknown	cellular response to superoxide (GO:0071451)	nucleus (GO:0005634) | cytoplasm (GO:0005737) | nucleoplasm (GO:0005654) | mitochondrion (GO:0005739)	10.231	12.196	20.540	22.520	20.544	20.614	28.447	18.158	16.113	22.049	22.001	13.261	14.639	21.030	11.898	15.881	14.410	12.261	16.998	15.337	10.293	13.252	11.232	12.945	11.240	13.047	17.221	12.570	11.355	12.812	11.537	15.794	13.693	13.040
ADPRM	ENSOARG00000014730	11:29221143-29226037:+1	protein-coding	ADP-ribose/CDP-alcohol diphosphatase, manganese dependent	detected at medium to low expression in 490 of 504 tissues	medium to low	mixed expression	thymus (TxBF adult male), replicate 2 (1.952)	none	none	0.764	1.275	hydrolase activity (GO:0016787)	metabolic process (GO:0008152)	unknown	3.749	4.758	15.935	11.737	11.401	13.976	9.433	13.620	8.798	12.661	14.686	7.067	7.192	4.903	6.219	5.538	6.015	4.755	6.231	6.106	7.291	6.513	7.200	6.527	5.111	7.658	5.476	6.497	3.484	2.424	3.773	3.158	4.210	3.206
ADRA1A	ENSOARG00000009752	2:38638174-38749450:+1	protein-coding	adrenoceptor alpha 1A	detected at medium to low expression in 399 of 504 tissues	medium to low	tissue enhanced (liver (TxBF adult female), replicate 1, liver (TxBF adult female), replicate 2, liver (TxBF adult female), replicate 3, liver (TxBF adult male), replicate 1, liver (TxBF adult male), replicate 2, liver (Texel adult female), replicate 1, liver (Texel adult male), replicate 1, lung (Texel adult female), replicate 1, lung (Texel lamb/6-10 months female), replicate 1, spleen (TxBF ad…	liver (Texel adult male), replicate 1 (3.834)	none	none	0.891	2.800	G-protein coupled receptor activity (GO:0004930) | protein heterodimerization activity (GO:0046982) | adrenergic receptor activity (GO:0004935) | alpha1-adrenergic receptor activity (GO:0004937) | signal transducer activity (GO:0004871)	pilomotor reflex (GO:0097195) | regulation of muscle contraction (GO:0006937) | cell growth (GO:0016049) | phospholipase C-activating G-protein coupled receptor signaling pathway (GO:0007200) | negative regulation of heart rate involved in baroreceptor response to increased systemic arterial blood pressure (GO:0001985) | regulation of vasoconstriction (GO:0019229) | regulation of cardiac muscle c…	integral component of membrane (GO:0016021) | nucleus (GO:0005634) | plasma membrane (GO:0005886) | membrane (GO:0016020) | nuclear membrane (GO:0031965)	2.259	1.853	2.010	1.808	1.890	1.859	1.581	2.011	1.316	1.879	1.837	1.522	1.491	2.065	1.577	1.543	1.709	1.676	2.665	1.456	1.176	0.794	0.770	1.198	0.672	1.805	1.305	1.416	1.064	0.886	0.627	0.800	0.911	0.817
ADRA1B (assigned to ENSOARG00000010320 [confidence: 1])	ENSOARG00000010320	5:68843926-68844813:+1	protein-coding	.	detected at medium to low expression in 157 of 504 tissues	medium to low	mixed expression	caruncle 23 (TxBF adult female), replicate 2 (4.210)	none	none	0.924	3.595	G-protein coupled receptor activity (GO:0004930) | protein heterodimerization activity (GO:0046982) | adrenergic receptor activity (GO:0004935) | alpha1-adrenergic receptor activity (GO:0004937) | signal transducer activity (GO:0004871)	regulation of muscle contraction (GO:0006937) | G-protein coupled receptor signaling pathway (GO:0007186) | signal transduction (GO:0007165) | regulation of vasoconstriction (GO:0019229) | positive regulation of MAPK cascade (GO:0043410) | adrenergic receptor signaling pathway (GO:0071875) | regulation of cardiac muscle contraction (GO:0055117)	integral component of membrane (GO:0016021) | nucleus (GO:0005634) | membrane (GO:0016020) | plasma membrane (GO:0005886) | nuclear membrane (GO:0031965)	1.047	1.105	5.095	2.934	2.759	2.832	2.520	2.685	1.949	2.218	1.352	0.964	1.663	7.984	0.996	1.238	1.972	3.350	3.267	0.757	0.000	0.000	0.000	0.093	0.047	0.286	0.000	0.088	1.244	0.511	1.342	0.775	1.116	1.289
ADRA1D	ENSOARG00000000251	13:50244852-50271004:+1	protein-coding	adrenoceptor alpha 1D	detected at medium to low expression in 154 of 504 tissues	medium to low	tissue enhanced (mammary gland (TxBF adult female), replicate 1, mammary gland (Texel adult female), replicate 1, ovary 100 (TxBF adult female), replicate 2)	mammary gland (Texel adult female), replicate 1 (4.530)	none	none	0.956	2.055	protein binding (GO:0005515) | G-protein coupled receptor activity (GO:0004930) | adrenergic receptor activity (GO:0004935) | alpha1-adrenergic receptor activity (GO:0004937) | signal transducer activity (GO:0004871)	G-protein coupled receptor signaling pathway (GO:0007186) | signal transduction (GO:0007165) | adrenergic receptor signaling pathway (GO:0071875)	integral component of membrane (GO:0016021) | membrane (GO:0016020) | plasma membrane (GO:0005886)	0.603	0.209	0.343	0.109	0.417	0.042	0.343	0.871	0.226	0.174	0.000	0.269	0.060	0.529	0.254	0.402	0.294	0.279	0.912	0.440	0.176	0.364	0.105	0.127	0.228	0.436	0.316	0.344	1.422	1.414	1.026	1.185	2.131	0.677
ADRA2A	ENSOARG00000010704	22:30516666-30517993:+1	protein-coding	adrenoceptor alpha 2A	detected at medium to low expression in 290 of 504 tissues	medium to low	tissue enhanced (cerebellum (Texel adult female), replicate 1)	cerebellum (Texel adult female), replicate 1 (4.827)	none	none	0.908	1.906	protein binding (GO:0005515) | norepinephrine binding (GO:0051380) | epinephrine binding (GO:0051379) | alpha2-adrenergic receptor activity (GO:0004938) | thioesterase binding (GO:0031996) | heterotrimeric G-protein binding (GO:0032795) | alpha-2C adrenergic receptor binding (GO:0031696) | G-protein coupled receptor activity (GO:0004930) | protein homodimerization activity (GO:0042803) | protein …	adenylate cyclase-inhibiting adrenergic receptor signaling pathway (GO:0071881) | phospholipase C-activating adrenergic receptor signaling pathway (GO:0071882) | cellular response to hormone stimulus (GO:0032870) | activation of MAPK activity by adrenergic receptor signaling pathway (GO:0071883) | negative regulation of insulin secretion (GO:0046676) | activation of protein kinase activity (GO:00…	integral component of membrane (GO:0016021) | receptor complex (GO:0043235) | cytoplasm (GO:0005737) | membrane (GO:0016020) | plasma membrane (GO:0005886) | integral component of plasma membrane (GO:0005887)	5.263	10.470	16.724	10.266	10.354	16.871	11.370	13.107	11.400	37.925	15.964	10.793	9.331	17.129	7.725	8.841	10.210	5.242	8.835	4.088	2.148	2.381	2.355	2.525	1.058	6.240	2.992	1.634	2.389	2.038	1.759	2.411	4.369	1.639
ADRB1	ENSOARG00000013772	22:33474854-33476247:+1	protein-coding	adrenoceptor beta 1	detected at medium to low expression in 148 of 504 tissues	medium to low	mixed expression	left ventricle (TxBF adult female), replicate 3 (4.262)	none	none	0.925	3.002	PDZ domain binding (GO:0030165) | protein binding (GO:0005515) | receptor signaling protein activity (GO:0005057) | Ras guanyl-nucleotide exchange factor activity (GO:0005088) | alpha-2A adrenergic receptor binding (GO:0031694) | G-protein coupled receptor activity (GO:0004930) | beta1-adrenergic receptor activity (GO:0004940) | protein heterodimerization activity (GO:0046982) | adrenergic recept…	positive regulation of cAMP-mediated signaling (GO:0043950) | adenylate cyclase-activating G-protein coupled receptor signaling pathway (GO:0007189) | response to cold (GO:0009409) | positive regulation of GTPase activity (GO:0043547) | positive regulation of cAMP biosynthetic process (GO:0030819) | brown fat cell differentiation (GO:0050873) | positive regulation of heart contraction (GO:0045823…	integral component of membrane (GO:0016021) | early endosome (GO:0005769) | membrane (GO:0016020) | plasma membrane (GO:0005886)	1.479	1.846	0.605	0.584	0.693	0.952	0.669	1.036	0.535	1.113	0.921	1.483	1.477	1.176	1.693	2.014	2.382	0.397	0.726	0.465	0.460	0.756	0.139	0.539	0.439	1.268	0.277	0.660	1.639	2.741	2.056	2.396	1.287	1.757
ADRB2	ENSOARG00000014352	5:57750711-57751970:+1	protein-coding	beta-2 adrenergic receptor	detected at high to low expression in 421 of 504 tissues	high to low	tissue enhanced (alveolar macrophage (Texel adult male), replicate 1, cerebellum (Texel adult female), replicate 1, cerebellum (Texel adult male), replicate 1, cerebellum (Texel lamb/6-10 months female), replicate 1, omentum (Texel adult female), replicate 1, omentum (Texel adult male), replicate 1, omentum (Texel lamb/6-10 months female), replicate 1, skeletal muscle bicep (TxBF adult female), r…	omentum (Texel adult male), replicate 1 (3.388)	none	none	0.908	1.974	protein binding (GO:0005515) | norepinephrine binding (GO:0051380) | beta2-adrenergic receptor activity (GO:0004941) | potassium channel regulator activity (GO:0015459) | enzyme binding (GO:0019899) | G-protein coupled receptor activity (GO:0004930) | adenylate cyclase binding (GO:0008179) | protein homodimerization activity (GO:0042803) | adrenergic receptor activity (GO:0004935) | signal transd…	bone resorption (GO:0045453) | adenylate cyclase-activating G-protein coupled receptor signaling pathway (GO:0007189) | negative regulation of smooth muscle contraction (GO:0045986) | brown fat cell differentiation (GO:0050873) | positive regulation of protein ubiquitination (GO:0031398) | positive regulation of autophagosome maturation (GO:1901098) | positive regulation of lipophagy (GO:1904504)…	integral component of membrane (GO:0016021) | receptor complex (GO:0043235) | nucleus (GO:0005634) | plasma membrane (GO:0005886) | membrane (GO:0016020) | apical plasma membrane (GO:0016324) | integral component of plasma membrane (GO:0005887)	0.772	1.605	18.598	23.618	22.235	21.403	24.993	27.139	23.832	26.452	25.374	1.095	1.504	1.467	0.983	1.543	1.119	0.965	1.627	3.765	0.032	0.072	0.115	0.000	0.204	0.198	0.000	0.147	3.628	2.419	4.430	1.952	7.062	4.521
ADRB3	ENSOARG00000001094	26:31849634-31851548:-1	protein-coding	beta-3 adrenergic receptor	detected at low expression in 30 of 504 tissues	low	mixed expression	omentum (Texel adult female), replicate 1 (2.869)	none	none	0.963	4.683	protein binding (GO:0005515) | norepinephrine binding (GO:0051380) | beta-3 adrenergic receptor binding (GO:0031699) | G-protein coupled receptor activity (GO:0004930) | beta3-adrenergic receptor activity (GO:0015052) | protein homodimerization activity (GO:0042803) | beta-adrenergic receptor activity (GO:0004939) | adrenergic receptor activity (GO:0004935) | signal transducer activity (GO:000487…	adenylate cyclase-activating G-protein coupled receptor signaling pathway (GO:0007189) | response to cold (GO:0009409) | brown fat cell differentiation (GO:0050873) | activation of adenylate cyclase activity (GO:0007190) | vasodilation by norepinephrine-epinephrine involved in regulation of systemic arterial blood pressure (GO:0002025) | G-protein coupled receptor signaling pathway (GO:0007186) |…	integral component of membrane (GO:0016021) | receptor complex (GO:0043235) | plasma membrane (GO:0005886) | membrane (GO:0016020)	0.085	0.191	0.000	0.000	0.000	0.120	0.000	0.044	0.000	0.000	0.000	0.063	0.041	0.000	0.032	0.000	0.038	0.000	0.000	0.000	0.000	0.000	0.000	0.000	0.000	0.000	0.000	0.000	0.047	0.000	0.050	0.000	0.031	0.068
ADRM1	ENSOARG00000014094	13:54245612-54252650:-1	protein-coding	adhesion regulating molecule 1	detected at high to low expression in 504 of 504 tissues	high to low	detected in all	testes (TxBF adult male), replicate 2 (1.457)	none	none	0.704	1.028	protein binding (GO:0005515) | endopeptidase activator activity (GO:0061133) | protease binding (GO:0002020) | proteasome binding (GO:0070628)	transcription elongation from RNA polymerase II promoter (GO:0006368) | proteasome assembly (GO:0043248)	proteasome complex (GO:0000502) | nucleus (GO:0005634) | cytoplasm (GO:0005737) | plasma membrane (GO:0005886) | nucleoplasm (GO:0005654)	12.474	10.296	22.256	24.256	29.424	23.231	25.467	21.913	17.037	21.907	15.947	15.986	14.028	25.878	13.289	17.284	13.415	14.332	12.621	13.412	17.533	21.357	17.536	14.002	17.641	11.925	7.884	9.970	16.279	16.379	14.958	16.908	19.161	24.157
ADSL	ENSOARG00000017303	3:215669356-215684701:+1	protein-coding	adenylosuccinate lyase	detected at high to low expression in 504 of 504 tissues	high to low	detected in all	skeletal muscle bicep (TxBF adult male), replicate 1 (1.265)	none	none	0.576	1.032	lyase activity (GO:0016829) | N6-(1,2-dicarboxyethyl)AMP AMP-lyase (fumarate-forming) activity (GO:0004018) | (S)-2-(5-amino-1-(5-phospho-D-ribosyl)imidazole-4-carboxamido)succinate AMP-lyase (fumarate-forming) activity (GO:0070626) | catalytic activity (GO:0003824)	purine ribonucleotide biosynthetic process (GO:0009152) | AMP biosynthetic process (GO:0006167) | 'de novo' IMP biosynthetic process (GO:0006189) | purine nucleotide biosynthetic process (GO:0006164) | protein tetramerization (GO:0051262) | 'de novo' AMP biosynthetic process (GO:0044208)	mitochondrion (GO:0005739)	20.380	23.399	23.789	27.017	29.789	24.643	25.081	25.788	28.039	29.359	27.532	24.622	25.092	39.309	23.892	23.060	25.975	23.539	24.166	22.332	25.035	27.104	23.118	18.027	25.531	21.466	23.480	21.202	18.668	21.482	19.946	18.592	19.446	24.374
ADSS	ENSOARG00000005565	12:30922094-30953344:+1	protein-coding	adenylosuccinate synthase	detected at high to low expression in 502 of 504 tissues	high to low	tissue enhanced (macrophage LPS time course 7 hrs (TxBF adult female), replicate 2, macrophage LPS time course 7 hrs (TxBF adult female), replicate 3)	macrophage LPS time course 7 hrs (TxBF adult female), replicate 3 (1.638)	none	none	0.850	1.191	adenylosuccinate synthase activity (GO:0004019) | protein binding (GO:0005515) | metal ion binding (GO:0046872) | ligase activity (GO:0016874) | nucleotide binding (GO:0000166) | GTP binding (GO:0005525)	AMP biosynthetic process (GO:0006167) | purine nucleotide biosynthetic process (GO:0006164) | 'de novo' AMP biosynthetic process (GO:0044208)	cytoplasm (GO:0005737) | plasma membrane (GO:0005886) | extracellular exosome (GO:0070062)	25.818	22.411	24.916	27.618	22.238	23.889	21.438	27.670	20.249	19.928	25.071	25.567	24.811	41.398	30.384	23.093	27.451	34.781	24.673	22.979	16.278	20.100	14.997	20.092	27.373	18.830	18.540	22.137	20.271	21.223	23.788	22.303	31.589	26.416
ADSSL1	ENSOARG00000007702	18:67844539-67855646:+1	protein-coding	adenylosuccinate synthase like 1	detected at high to low expression in 501 of 504 tissues	high to low	tissue enhanced (skeletal muscle bicep (TxBF adult female), replicate 1, skeletal muscle bicep (TxBF adult female), replicate 2, skeletal muscle bicep (TxBF adult female), replicate 3, skeletal muscle bicep (TxBF adult male), replicate 1, skeletal muscle bicep (TxBF adult male), replicate 2, skeletal muscle bicep (TxBF adult male), replicate 3, skeletal muscle bicep (Texel adult female), replicat…	thoracic oesophageal muscle (TxBF adult male), replicate 2 (2.214)	none	none	0.927	1.862	adenylosuccinate synthase activity (GO:0004019) | protein binding (GO:0005515) | metal ion binding (GO:0046872) | ligase activity (GO:0016874) | nucleotide binding (GO:0000166) | GTP binding (GO:0005525)	AMP biosynthetic process (GO:0006167) | purine nucleotide biosynthetic process (GO:0006164) | purine nucleotide metabolic process (GO:0006163) | 'de novo' AMP biosynthetic process (GO:0044208)	cytoplasm (GO:0005737)	13.246	10.202	8.640	6.988	5.826	6.334	11.715	6.750	4.510	11.823	6.359	15.912	14.686	24.193	15.122	14.181	17.164	28.072	27.420	23.815	56.427	35.516	54.014	54.085	43.088	32.284	32.034	28.663	42.992	41.363	38.111	57.390	41.433	35.679
ADTRP	ENSOARG00000014611	20:43584432-43652236:+1	protein-coding	androgen dependent TFPI regulating protein	detected at high to low expression in 271 of 504 tissues	high to low	tissue enhanced (liver (TxBF adult female), replicate 1, liver (TxBF adult female), replicate 2, liver (TxBF adult female), replicate 3, liver (TxBF adult male), replicate 1, liver (TxBF adult male), replicate 2, liver (TxBF adult male), replicate 3, liver (Texel adult female), replicate 1, liver (Texel adult male), replicate 1)	liver (TxBF adult female), replicate 1 (4.205)	none	none	0.955	7.215	unknown	unknown	integral component of membrane (GO:0016021)	0.000	0.110	0.000	0.000	0.000	0.000	0.000	0.000	0.000	0.000	0.127	0.033	0.000	1.259	0.035	0.000	0.000	0.000	0.000	0.108	0.000	0.000	0.110	0.000	0.065	0.085	0.000	0.162	0.000	0.000	0.000	0.000	0.065	0.000
AEBP1	ENSOARG00000016204	4:77244620-77254115:-1	protein-coding	AE binding protein 1	detected at high to low expression in 444 of 504 tissues	high to low	tissue enhanced (aortic valve (TxBF adult female), replicate 1, aortic valve (TxBF adult female), replicate 2, aortic valve (TxBF adult male), replicate 1, aortic valve (TxBF adult male), replicate 2, caruncle (TxBF adult female), replicate 2, caruncle 23 (TxBF adult female), replicate 2, embryonic fibroblast (TxBF embryo female), replicate 1, fallopian tube (TxBF adult female), replicate 3, left…	aortic valve (TxBF adult male), replicate 2 (2.609)	none	none	0.942	2.341	metallocarboxypeptidase activity (GO:0004181) | carboxypeptidase activity (GO:0004180) | transcription corepressor activity (GO:0003714) | transcriptional repressor activity, RNA polymerase II transcription regulatory region sequence-specific binding (GO:0001227) | RNA polymerase II regulatory region sequence-specific DNA binding (GO:0000977) | zinc ion binding (GO:0008270)	negative regulation of transcription from RNA polymerase II promoter (GO:0000122) | regulation of transcription, DNA-templated (GO:0006355) | proteolysis (GO:0006508)	extracellular space (GO:0005615) | extracellular matrix (GO:0031012) | extracellular exosome (GO:0070062)	19.260	54.136	36.281	17.612	30.738	48.203	5.931	8.195	7.113	44.217	11.781	11.411	8.321	145.426	14.105	6.189	12.533	8.470	17.428	28.969	5.802	13.078	14.627	8.579	10.454	15.013	2.556	4.356	292.372	378.161	345.717	438.906	240.191	255.950
AEBP2 (assigned to ENSOARG00000020470 [confidence: 1])	ENSOARG00000020470	3:195247936-195288989:-1	protein-coding	.	detected at high to low expression in 500 of 504 tissues	high to low	mixed expression	kidney medulla (TxBF adult male), replicate 1 (1.459)	none	none	0.765	1.161	nucleic acid binding (GO:0003676) | transcriptional repressor activity, RNA polymerase II core promoter proximal region sequence-specific binding (GO:0001078) | metal ion binding (GO:0046872) | DNA binding (GO:0003677) | RNA polymerase II core promoter proximal region sequence-specific DNA binding (GO:0000978) | transcription corepressor activity (GO:0003714)	negative regulation of transcription from RNA polymerase II promoter (GO:0000122) | regulation of transcription, DNA-templated (GO:0006355)	nucleus (GO:0005634) | ESC/E(Z) complex (GO:0035098)	32.152	31.912	31.647	38.103	33.360	35.189	33.044	38.212	52.892	42.260	43.605	31.761	32.946	49.659	34.289	28.829	33.495	28.063	32.596	25.655	38.724	38.427	43.957	38.052	38.441	55.328	44.935	55.034	38.104	38.038	41.614	35.748	42.315	44.710
AEN	ENSOARG00000010957	18:18773141-18782140:+1	protein-coding	apoptosis enhancing nuclease	detected at medium to low expression in 494 of 504 tissues	medium to low	tissue enhanced (embryonic fibroblast (TxBF embryo female), replicate 1)	embryonic fibroblast (TxBF embryo female), replicate 1 (2.317)	none	none	0.837	1.136	protein binding (GO:0005515) | nucleic acid binding (GO:0003676) | exonuclease activity (GO:0004527)	nucleic acid phosphodiester bond hydrolysis (GO:0090305) | intrinsic apoptotic signaling pathway in response to DNA damage by p53 class mediator (GO:0042771) | response to ionizing radiation (GO:0010212)	nucleus (GO:0005634) | nucleolus (GO:0005730) | nucleoplasm (GO:0005654) | nuclear membrane (GO:0031965)	1.498	1.123	1.386	1.588	1.265	1.924	1.409	2.020	2.433	1.647	0.819	1.631	1.728	4.335	1.792	2.828	1.412	3.431	4.014	4.181	1.807	2.123	2.508	2.197	1.978	0.945	1.057	1.309	10.917	6.809	6.558	6.738	9.689	12.344
AES	ENSOARG00000013150	5:18290072-18297728:+1	protein-coding	amino-terminal enhancer of split	detected at high to low expression in 504 of 504 tissues	high to low	detected in all, tissue enhanced (lung (TxBF adult female), replicate 3)	lung (TxBF adult female), replicate 3 (1.411)	none	none	0.807	1.049	protein binding (GO:0005515) | transcription corepressor activity (GO:0003714)	positive regulation of anoikis (GO:2000210) | negative regulation of gene expression (GO:0010629) | negative regulation of response to cytokine stimulus (GO:0060761) | negative regulation of canonical Wnt signaling pathway (GO:0090090) | skeletal system development (GO:0001501) | negative regulation of protein binding (GO:0032091) | negative regulation of transcription from RNA polymerase II prom…	nucleus (GO:0005634)	174.353	181.756	185.553	209.452	242.760	193.243	227.089	192.386	207.298	218.552	200.340	192.120	194.942	132.071	191.143	248.550	217.348	196.242	161.384	130.669	76.270	98.210	74.944	72.726	82.155	98.101	95.719	83.624	104.400	128.297	97.992	108.626	116.533	128.282
AFAP1	ENSOARG00000011947	6:113542748-113634410:-1	protein-coding	actin filament associated protein 1	detected at high to low expression in 410 of 504 tissues	high to low	tissue enhanced (brain 35 (TxBF embryo female), replicate 1, brain 35 (TxBF embryo male), replicate 1, embryonic fibroblast (TxBF embryo female), replicate 1, testes (TxBF adult male), replicate 1, testes (TxBF adult male), replicate 2, testes (TxBF adult male), replicate 3, testes (Texel adult male), replicate 1)	testes (TxBF adult male), replicate 2 (3.468)	none	none	0.921	1.357	unknown	regulation of signal transduction (GO:0009966) | regulation of cytoskeleton organization (GO:0051493)	focal adhesion (GO:0005925)	3.095	2.315	8.158	5.991	7.111	6.692	6.094	6.308	4.066	6.867	2.828	2.480	1.929	2.770	2.293	2.227	2.812	3.187	3.939	2.541	6.348	5.838	4.832	7.324	6.985	3.980	2.641	1.813	5.303	5.122	4.910	4.539	7.474	8.871
AFAP1L1	ENSOARG00000005121	5:58184028-58253640:+1	protein-coding	actin filament associated protein 1 like 1	detected at high to low expression in 445 of 504 tissues	high to low	tissue enhanced (thyroid (Texel adult female), replicate 1)	thyroid (Texel adult female), replicate 1 (3.129)	none	none	0.908	1.445	protein binding (GO:0005515)	unknown	nucleus (GO:0005634) | cytoplasm (GO:0005737) | plasma membrane (GO:0005886)	5.003	4.304	5.137	2.676	2.526	3.908	3.956	3.049	3.098	5.927	4.696	3.512	3.299	5.271	4.093	4.114	4.321	4.390	3.851	2.939	3.808	3.887	5.455	2.903	6.564	5.417	4.385	4.661	6.572	5.230	4.071	3.700	6.221	5.081
AFAP1L2	ENSOARG00000014762	22:33720775-33761815:-1	protein-coding	actin filament associated protein 1 like 2	detected at high to low expression in 440 of 504 tissues	high to low	tissue enhanced (cerebellum (TxBF adult female), replicate 1, cerebellum (TxBF adult female), replicate 3, cerebellum (TxBF adult male), replicate 1, cerebellum (TxBF adult male), replicate 2, cerebellum (TxBF adult male), replicate 3, thyroid (TxBF adult female), replicate 3, thyroid (Texel adult female), replicate 1)	cerebellum (TxBF adult male), replicate 3 (2.546)	none	none	0.867	1.616	protein tyrosine kinase activator activity (GO:0030296) | SH2 domain binding (GO:0042169) | SH3 domain binding (GO:0017124) | signaling adaptor activity (GO:0035591)	inflammatory response (GO:0006954) | regulation of interleukin-6 production (GO:0032675) | positive regulation of transcription, DNA-templated (GO:0045893) | positive regulation of epidermal growth factor receptor signaling pathway (GO:0045742) | regulation of signal transduction (GO:0009966) | regulation of mitotic cell cycle (GO:0007346) | positive regulation of interleukin-8 production (GO:003…	cytoplasm (GO:0005737) | plasma membrane (GO:0005886)	5.589	5.417	55.808	49.430	61.487	57.377	57.377	64.395	31.540	40.837	32.810	7.893	6.651	30.413	7.581	8.213	6.324	5.726	10.915	9.473	0.778	1.571	1.321	1.017	1.537	2.272	0.887	1.084	15.335	19.264	19.134	23.264	22.392	29.361
AFDN	ENSOARG00000004988	8:88919324-88997857:+1	protein-coding	afadin, adherens junction formation factor	detected at high to low expression in 495 of 504 tissues	high to low	mixed expression	kidney medulla (Texel lamb/6-10 months female), replicate 1 (1.567)	none	none	0.741	1.067	cell adhesion molecule binding (GO:0050839) | protein binding (GO:0005515)	cerebral cortex development (GO:0021987) | telencephalon development (GO:0021537) | radial glial cell differentiation (GO:0060019) | neuroepithelial cell differentiation (GO:0060563) | homeostasis of number of cells (GO:0048872) | signal transduction (GO:0007165) | adherens junction maintenance (GO:0034334) | regulation of oligodendrocyte progenitor proliferation (GO:0070445) | brain morphogenesi…	cell-cell adherens junction (GO:0005913) | apical part of cell (GO:0045177) | adherens junction (GO:0005912) | cytoplasm (GO:0005737) | cell junction (GO:0030054) | cell-cell junction (GO:0005911)	21.366	15.146	28.378	28.773	33.943	32.577	31.858	30.174	15.729	28.782	18.012	15.206	15.180	31.584	16.012	16.751	15.018	19.440	15.548	13.767	26.378	35.633	26.192	28.629	26.530	27.692	16.055	20.262	12.802	12.709	10.557	11.154	15.251	15.847
AFF1	ENSOARG00000004522	6:101566123-101663140:+1	protein-coding	AF4/FMR2 family member 1	detected at medium to low expression in 489 of 504 tissues	medium to low	mixed expression	skin side (Texel adult female), replicate 1 (2.012)	none	none	0.792	1.343	protein binding (GO:0005515)	unknown	transcription elongation factor complex (GO:0008023)	2.639	3.292	9.481	7.758	8.525	10.151	7.983	8.161	3.990	5.519	4.404	2.893	2.639	14.461	2.673	3.319	2.035	3.656	3.477	4.179	12.137	13.340	10.272	10.212	7.822	6.451	4.595	4.629	4.421	3.787	3.569	3.212	4.386	5.468
AFF2	ENSOARG00000009528	X:81656195-82026131:-1	protein-coding	AF4/FMR2 family member 2	detected at medium to low expression in 174 of 504 tissues	medium to low	tissue enhanced (ovary (TxBF adult female), replicate 1, ovary (TxBF adult female), replicate 3)	ovary (TxBF adult female), replicate 1 (5.280)	none	none	0.944	5.947	G-quadruplex RNA binding (GO:0002151)	learning or memory (GO:0007611) | regulation of RNA splicing (GO:0043484)	nuclear speck (GO:0016607)	0.863	0.750	1.266	0.728	0.865	1.481	0.784	1.062	0.605	0.712	0.585	1.902	2.304	1.888	1.905	3.591	1.327	0.794	0.734	0.664	0.217	0.502	0.178	0.182	0.163	0.202	0.056	0.014	0.089	0.049	0.166	0.106	0.117	0.085
AFF4	ENSOARG00000013406	5:41858721-41906704:-1	protein-coding	AF4/FMR2 family member 4	detected at high to low expression in 496 of 504 tissues	high to low	mixed expression	kidney medulla (TxBF adult male), replicate 1 (1.820)	none	none	0.801	1.925	protein binding (GO:0005515)	spermatid development (GO:0007286)	transcription elongation factor complex (GO:0008023) | nucleus (GO:0005634) | transcriptionally active chromatin (GO:0035327)	9.892	11.010	25.693	25.039	25.479	26.065	13.550	24.033	11.153	16.158	15.809	12.470	12.251	19.980	13.640	14.149	12.756	12.996	12.432	12.135	25.622	15.633	30.101	21.729	12.039	15.169	12.792	15.642	8.727	6.707	7.314	6.245	7.479	7.917
AFG3L2	ENSOARG00000001770	23:43176401-43194125:-1	protein-coding	AFG3 like matrix AAA peptidase subunit 2	detected at high to low expression in 504 of 504 tissues	high to low	detected in all	jejunum (TxBF lamb/newborn male), replicate 1 (1.237)	none	none	0.569	1.032	ATP binding (GO:0005524) | protein binding (GO:0005515) | metalloendopeptidase activity (GO:0004222) | zinc ion binding (GO:0008270)	nerve development (GO:0021675) | regulation of multicellular organism growth (GO:0040014) | cristae formation (GO:0042407) | righting reflex (GO:0060013) | neuromuscular junction development (GO:0007528) | proteolysis (GO:0006508) | mitochondrial fusion (GO:0008053) | mitochondrial protein processing (GO:0034982) | myelination (GO:0042552) | axonogenesis (GO:0007409) | muscle fiber development (G…	m-AAA complex (GO:0005745) | integral component of membrane (GO:0016021) | membrane (GO:0016020) | mitochondrion (GO:0005739) | mitochondrial inner membrane (GO:0005743)	38.905	50.066	60.368	54.777	58.333	54.675	59.036	56.560	53.762	54.522	52.238	55.970	56.022	73.042	56.396	71.002	56.575	41.114	41.945	43.210	36.725	41.932	35.913	36.627	45.982	28.327	30.111	34.343	35.894	36.106	35.065	35.855	40.853	39.574
AFM	ENSOARG00000014129	6:88198267-88224250:+1	protein-coding	afamin	detected at high to low expression in 287 of 504 tissues	high to low	tissue enhanced (liver (TxBF adult female), replicate 1, liver (TxBF adult female), replicate 2, liver (TxBF adult female), replicate 3, liver (TxBF adult male), replicate 1, liver (TxBF adult male), replicate 2, liver (TxBF adult male), replicate 3, liver (Texel adult female), replicate 1, liver (Texel adult male), replicate 1, liver 100 (TxBF embryo female), replicate 1, liver 100 (TxBF embryo …	liver (TxBF adult male), replicate 3 (8.656)	none	none	0.979	9.808	vitamin E binding (GO:0008431)	vitamin transport (GO:0051180) | transport (GO:0006810)	blood microparticle (GO:0072562) | extracellular space (GO:0005615) | extracellular exosome (GO:0070062)	2.524	2.068	0.953	0.897	0.905	0.926	0.620	1.136	2.011	2.394	2.518	1.524	1.746	3.275	2.093	1.716	1.901	2.073	1.837	1.729	0.559	0.368	0.765	0.569	0.512	2.167	1.822	2.175	0.706	0.486	0.889	0.580	0.666	0.683
AFMID	ENSOARG00000005462	11:52941563-52962546:-1	protein-coding	arylformamidase	detected at high to low expression in 490 of 504 tissues	high to low	tissue enhanced (cervix (Texel lamb/6-10 months female), replicate 1, kidney cortex (TxBF adult female), replicate 2, kidney cortex (TxBF adult female), replicate 3, kidney cortex (TxBF adult male), replicate 1, liver (TxBF adult female), replicate 1, liver (TxBF adult female), replicate 2, liver (TxBF adult female), replicate 3, liver (TxBF adult male), replicate 1, liver (Texel adult male), rep…	liver (TxBF adult female), replicate 3 (2.417)	none	none	0.893	1.574	arylformamidase activity (GO:0004061) | hydrolase activity (GO:0016787)	metabolic process (GO:0008152) | tryptophan catabolic process (GO:0006569) | 'de novo' NAD biosynthetic process from tryptophan (GO:0034354) | tryptophan catabolic process to kynurenine (GO:0019441)	nucleus (GO:0005634) | cytosol (GO:0005829) | cytoplasm (GO:0005737)	7.643	5.190	20.529	34.266	42.101	14.270	19.471	11.439	6.751	20.793	9.376	10.872	17.067	18.716	10.059	10.740	8.154	4.762	5.041	2.999	11.145	16.986	12.704	6.496	13.560	6.674	5.622	5.961	6.970	5.741	4.437	3.187	7.405	4.640
AFP	ENSOARG00000013966	6:88166794-88190190:+1	protein-coding	alpha fetoprotein	detected at high to low expression in 447 of 504 tissues	high to low	tissue enhanced (embryo (TxBF embryo male), replicate 1, embryo (TxBF embryo male), replicate 2, embryo (TxBF embryo male), replicate 3, embryo (Texel embryo unknown sex), replicate 1, liver 100 (TxBF embryo female), replicate 1, liver 100 (TxBF embryo female), replicate 2, liver 100 (TxBF embryo female), replicate 3, liver 35 (TxBF embryo female), replicate 1, liver 35 (TxBF embryo female), repl…	liver 35 (TxBF embryo male), replicate 1 (5.698)	none	none	0.992	57.083	protein binding (GO:0005515)	ovulation from ovarian follicle (GO:0001542) | progesterone metabolic process (GO:0042448) | SMAD protein signal transduction (GO:0060395) | transport (GO:0006810) | sexual reproduction (GO:0019953)	extracellular space (GO:0005615) | cytoplasm (GO:0005737)	59.952	46.786	5.404	6.165	5.229	4.590	5.558	5.638	42.205	80.173	63.120	47.448	52.452	64.063	61.751	56.225	61.213	47.982	43.847	38.541	3.640	3.454	4.162	3.300	3.089	52.870	48.221	49.750	1.790	1.882	2.506	1.384	1.665	1.609
AFTPH	ENSOARG00000020010	3:43580459-43650807:-1	protein-coding	aftiphilin	detected at high to low expression in 501 of 504 tissues	high to low	mixed expression	kidney medulla (TxBF adult male), replicate 1 (1.502)	none	none	0.762	1.059	clathrin binding (GO:0030276)	unknown	nucleus (GO:0005634) | Golgi apparatus (GO:0005794) | cytosol (GO:0005829) | cytoplasm (GO:0005737) | nucleoplasm (GO:0005654) | intracellular membrane-bounded organelle (GO:0043231) | AP-1 adaptor complex (GO:0030121)	24.270	30.787	33.593	36.735	32.622	32.980	29.801	33.126	23.868	24.175	27.296	31.261	35.022	37.974	34.392	34.410	32.987	18.556	18.217	20.733	29.527	30.773	30.025	32.263	34.602	27.096	30.276	32.365	11.523	11.781	14.405	11.412	15.324	14.881
AGA	ENSOARG00000006863	26:7411608-7422813:-1	protein-coding	aspartylglucosaminidase	detected at high to low expression in 504 of 504 tissues	high to low	detected in all	fallopian tube (TxBF adult female), replicate 1 (1.406)	none	none	0.682	1.058	N4-(beta-N-acetylglucosaminyl)-L-asparaginase activity (GO:0003948) | hydrolase activity (GO:0016787)	protein maturation (GO:0051604) | protein deglycosylation (GO:0006517)	extracellular space (GO:0005615) | endoplasmic reticulum (GO:0005783) | lysosome (GO:0005764) | extracellular exosome (GO:0070062)	15.004	14.730	20.958	21.450	19.249	17.750	15.332	15.100	15.346	25.284	12.581	20.447	15.917	41.057	15.759	14.515	14.535	21.158	23.233	17.817	44.880	43.551	37.182	33.596	37.155	43.636	39.685	36.945	36.698	48.197	32.025	35.569	37.680	38.660
AGAP1	ENSOARG00000019132	1:4846304-5363917:-1	protein-coding	ArfGAP with GTPase domain, ankyrin repeat and PH domain 1	detected at high to low expression in 479 of 504 tissues	high to low	tissue enhanced (cerebellum (Texel adult female), replicate 1)	cerebellum (Texel adult female), replicate 1 (2.209)	none	none	0.869	1.218	protein binding (GO:0005515) | GTPase activator activity (GO:0005096) | GTP binding (GO:0005525)	small GTPase mediated signal transduction (GO:0007264) | signal transduction (GO:0007165) | protein transport (GO:0015031) | positive regulation of GTPase activity (GO:0043547)	intracellular (GO:0005622) | membrane (GO:0016020)	13.410	11.347	26.680	21.896	28.177	31.549	24.792	28.917	19.292	40.203	20.689	14.502	12.684	16.639	12.893	14.750	11.845	19.087	17.271	18.905	6.803	10.184	8.713	7.521	9.238	10.341	5.208	5.976	5.328	6.215	6.023	6.633	6.327	6.798
AGAP2	ENSOARG00000005433	3:161626100-161641307:+1	protein-coding	ArfGAP with GTPase domain, ankyrin repeat and PH domain 2	detected at high to low expression in 320 of 504 tissues	high to low	tissue enhanced (brain 35 (TxBF embryo female), replicate 1, cerebellum (TxBF adult female), replicate 1, cerebellum (TxBF adult female), replicate 2, cerebellum (TxBF adult female), replicate 3, cerebellum (TxBF adult male), replicate 1, cerebellum (TxBF adult male), replicate 2, cerebellum (TxBF adult male), replicate 3, cerebellum (Texel adult female), replicate 1, cerebrum (Texel adult male),…	cerebellum (TxBF adult male), replicate 1 (5.083)	none	none	0.952	3.863	protein binding (GO:0005515) | GTPase activator activity (GO:0005096) | metal ion binding (GO:0046872) | GTP binding (GO:0005525)	positive regulation of transcription from RNA polymerase II promoter (GO:0045944) | negative regulation of apoptotic process (GO:0043066) | mammary gland alveolus development (GO:0060749) | small GTPase mediated signal transduction (GO:0007264) | signal transduction (GO:0007165) | protein transport (GO:0015031) | positive regulation of GTPase activity (GO:0043547) | positive regulation of mammary…	intracellular (GO:0005622) | membrane (GO:0016020)	78.320	54.676	93.412	105.076	114.243	128.024	99.726	119.594	23.030	49.109	27.580	58.604	54.831	1.001	55.328	74.638	53.801	25.693	22.818	6.825	1.090	0.677	0.647	0.701	0.726	0.579	0.287	0.149	0.657	0.505	0.299	0.286	0.943	1.204
AGAP3	ENSOARG00000003209	4:113056507-113112538:+1	protein-coding	ArfGAP with GTPase domain, ankyrin repeat and PH domain 3	detected at high to low expression in 504 of 504 tissues	high to low	detected in all, tissue enhanced (cerebellum (TxBF adult female), replicate 1, cerebellum (TxBF adult female), replicate 2, cerebellum (TxBF adult female), replicate 3, cerebellum (TxBF adult male), replicate 1, cerebellum (TxBF adult male), replicate 2, cerebellum (TxBF adult male), replicate 3)	cerebellum (TxBF adult male), replicate 1 (1.988)	none	none	0.838	1.227	protein binding (GO:0005515) | GTPase activator activity (GO:0005096) | nucleotide binding (GO:0000166) | GTP binding (GO:0005525)	small GTPase mediated signal transduction (GO:0007264) | signal transduction (GO:0007165) | protein transport (GO:0015031) | positive regulation of GTPase activity (GO:0043547)	membrane (GO:0016020)	25.508	22.889	54.994	53.180	61.101	64.246	59.460	58.682	25.437	39.911	24.885	28.291	27.114	9.107	27.231	37.252	25.329	27.187	21.582	16.442	17.223	17.636	15.963	15.542	20.792	12.889	8.775	10.146	14.532	14.409	13.457	17.319	14.780	13.657
AGBL2	ENSOARG00000007487	15:75681622-75709113:-1	protein-coding	ATP/GTP binding protein like 2	detected at high to low expression in 202 of 504 tissues	high to low	tissue enhanced (fallopian tube (TxBF adult female), replicate 1, reticulum (TxBF adult female), replicate 2, testes (TxBF adult male), replicate 1, testes (TxBF adult male), replicate 2, testes (TxBF adult male), replicate 3, testes (Texel adult male), replicate 1)	testes (TxBF adult male), replicate 1 (6.529)	none	none	0.977	3.032	metallocarboxypeptidase activity (GO:0004181) | zinc ion binding (GO:0008270)	protein side chain deglutamylation (GO:0035610) | proteolysis (GO:0006508)	centriole (GO:0005814) | cytosol (GO:0005829) | ciliary basal body (GO:0036064)	1.278	0.992	1.249	1.562	1.387	1.376	0.784	1.747	0.417	0.750	0.591	1.228	1.032	1.807	1.716	1.515	1.474	2.187	1.511	0.989	9.075	8.415	7.382	6.841	6.962	3.030	3.295	2.774	0.833	1.458	1.155	1.150	1.237	1.313
[truncated: 20,807 more rows]
[truncated: 470 more columns]
