# Supplementary material for: A high resolution atlas of gene expression in the domestic sheep (Ovis aries)
Source: PLoS Genet. 2017 Sep 15;13(9):e1006997. doi: 10.1371/journal.pgen.1006997 (PMC5626511; doi:10.1371/journal.pgen.1006997)
Supplement: S2 Dataset — (TXT) [file pgen.1006997.s005.txt]

Gene name	Synonyms	Ensembl gene ID	Entrez gene ID	Location (chr:start-end:strand)	Gene type	Description	Expression summary	Expression summary (brief)	Expression category	Tissue with highest PEM (= avg. TPM in tissue/avg. TPM across all tissues)	Group enrichment	Tissue specificity index (tau)	Mean TPM considering all tissues/median TPM considering all tissues	GO term (molecular function)	GO term (biological process)	GO term (cellular component)	cerebrum (Texel lamb/6-10 months)	cerebrum (Texel adult)	cerebellum (TxBF adult)	cerebellum (Texel adult)	cerebellum (Texel lamb/6-10 months)	hippocampus (TxBF adult)	hypothalamus (Texel lamb/6-10 months)	hypothalamus (Texel adult)	pituitary gland (TxBF adult)	pituitary gland (Texel lamb/6-10 months)	pituitary gland (Texel adult)	brain stem (Texel adult)	aortic valve (TxBF adult)	left atrioventricular valve (TxBF adult)	right atrioventricular valve (TxBF adult)	left auricle (TxBF adult)	right auricle (TxBF adult)	left ventricle (TxBF adult)	right ventricle (TxBF adult)	ventricle (Texel lamb/6-10 months)	ventricle (Texel adult)	skeletal muscle bicep (TxBF adult)	skeletal muscle bicep (Texel lamb/6-10 months)	skeletal muscle bicep (Texel adult)	skeletal muscle longitudinal dorsal (TxBF adult)	skeletal muscle longitudinal dorsal (Texel lamb/6-10 months)	skeletal muscle longitudinal dorsal (Texel adult)	lung (TxBF adult)	lung (Texel lamb/6-10 months)	lung (Texel adult)	salivary gland (TxBF adult)	thoracic oesophageal muscle (TxBF adult)	thoracic oesophageal tissue (TxBF adult)
Breed																	Texel	Texel	TxBF	Texel	Texel	TxBF	Texel	Texel	TxBF	Texel	Texel	Texel	TxBF	TxBF	TxBF	TxBF	TxBF	TxBF	TxBF	Texel	Texel	TxBF	Texel	Texel	TxBF	Texel	Texel	TxBF	Texel	Texel	TxBF	TxBF	TxBF
Age																	lamb/6-10 months	adult	adult	adult	lamb/6-10 months	adult	lamb/6-10 months	adult	adult	lamb/6-10 months	adult	adult	adult	adult	adult	adult	adult	adult	adult	lamb/6-10 months	adult	adult	lamb/6-10 months	adult	adult	lamb/6-10 months	adult	adult	lamb/6-10 months	adult	adult	adult	adult
Organ system																	nervous system	nervous system	nervous system	nervous system	nervous system	nervous system	nervous system	nervous system	nervous system	nervous system	nervous system	nervous system	cardiovascular system	cardiovascular system	cardiovascular system	cardiovascular system	cardiovascular system	cardiovascular system	cardiovascular system	cardiovascular system	cardiovascular system	muscular system	muscular system	muscular system	muscular system	muscular system	muscular system	respiratory system	respiratory system	respiratory system	gastrointestinal tract	gastrointestinal tract	gastrointestinal tract
Prep protocol																	total	total	mRNA	total	total	total	total	total	mRNA	total	total	total	mRNA	mRNA	mRNA	mRNA	mRNA	total	mRNA	total	total	total	total	total	mRNA	total	total	mRNA	total	total	mRNA	mRNA	mRNA
A1BG	A1B | ABG | C44 | GAB | HYST2477 | ZNF837	ENSOARG00000003842	.	14:62547954-62551622:-1	protein-coding	alpha-1-B glycoprotein	detected at high to low expression in 49 of 174 tissues	high to low	tissue enhanced (embryonic liver), group enriched (endocrine system)	embryonic liver (TxBF embryo/100 days) (9.123)	endocrine system	0.990	24.347	protein binding (GO:0005515)	unknown	blood microparticle (GO:0072562) | extracellular space (GO:0005615) | extracellular region (GO:0005576) | extracellular exosome (GO:0070062)	1.178	0.717	16.762	1.880	1.136	0.664	1.359	0.747	5.171	0.513	0.423	0.650	2.156	3.229	3.437	1.187	1.273	0.146	1.470	0.378	0.171	0.144	0.169	0.226	0.917	0.193	0.274	2.878	0.452	0.422	0.639	1.825	0.907
A1CF	1810073H04Rik | A1cft | ACF | ACF64 | ACF65 | APOBEC1CF | ASP | Acf | Apobec-1 | acf | acf64 | acf65 | apobec1cf | asp	ENSOARG00000013695	101118147	22:8256240-8318071:+1	protein-coding	APOBEC1 complementation factor	detected at medium to low expression in 46 of 174 tissues	medium to low	mixed expression	liver (TxBF adult) (5.055)	none	0.950	50.429	protein binding (GO:0005515) | nucleic acid binding (GO:0003676) | nucleotide binding (GO:0000166)	mRNA modification (GO:0016556) | mRNA localization resulting in posttranscriptional regulation of gene expression (GO:0010609) | cytidine to uridine editing (GO:0016554)	nucleus (GO:0005634) | cytoplasm (GO:0005737)	0.020	0.036	0.055	0.014	0.038	0.830	0.075	0.015	0.004	0.009	0.006	0.048	0.026	0.000	0.038	0.080	0.160	0.043	0.030	0.098	0.051	0.025	0.024	0.023	0.003	0.013	0.016	0.005	0.060	0.018	0.008	0.081	0.000
A2M	A2MAC1 | A2MD | A2m1 | A2maa | A2mb | A2mp | CD109 | CPAMD5 | Edd | FWP007 | Mam | S863-7 | a2mb | cpamd5 | endod | endodermin | fwp007 | s863-7	ENSOARG00000000950	101122940	3:205464543-205535076:+1	protein-coding	alpha-2-macroglobulin	detected at high to low expression in 167 of 174 tissues	high to low	tissue enhanced (liver, placenta + membranes, thoracic oesophageal muscle)	liver (Texel adult) (2.232)	none	0.925	3.338	interleukin-1 binding (GO:0019966) | protein binding (GO:0005515) | endopeptidase inhibitor activity (GO:0004866) | receptor binding (GO:0005102) | enzyme binding (GO:0019899) | interleukin-8 binding (GO:0019959) | calcium-dependent protein binding (GO:0048306) | tumor necrosis factor binding (GO:0043120) | serine-type endopeptidase inhibitor activity (GO:0004867) | growth factor binding (GO:0019…	negative regulation of endopeptidase activity (GO:0010951) | stem cell differentiation (GO:0048863) | negative regulation of complement activation, lectin pathway (GO:0001869)	blood microparticle (GO:0072562) | extracellular space (GO:0005615) | extracellular exosome (GO:0070062) | extracellular region (GO:0005576)	1.784	1.841	2.022	2.164	2.406	3.995	7.359	5.899	4.104	5.323	2.880	10.249	81.584	8.201	9.744	5.507	6.692	7.959	4.501	7.052	4.614	7.841	2.590	6.021	1.257	5.211	4.926	135.220	199.527	161.396	4.589	906.838	619.831
A2ML1	CPAMD9 | Panza | RGD1565709	ENSOARG00000001682	101123200	3:205801838-205853818:-1	protein-coding	alpha-2-macroglobulin like 1	detected at high to low expression in 64 of 174 tissues	high to low	group enriched (gastrointestinal tract)	rumen (Texel lamb/6-10 months) (9.415)	gastrointestinal tract	0.926	686.340	peptidase inhibitor activity (GO:0030414) | endopeptidase inhibitor activity (GO:0004866)	regulation of endopeptidase activity (GO:0052548) | negative regulation of endopeptidase activity (GO:0010951)	extracellular space (GO:0005615) | extracellular exosome (GO:0070062) | extracellular region (GO:0005576)	0.896	1.229	0.589	1.133	5.136	0.915	0.767	0.957	0.140	0.308	0.166	7.330	0.282	0.511	0.460	0.375	0.127	0.113	0.064	0.000	0.025	0.160	0.146	0.015	0.068	0.198	0.094	0.087	0.968	0.321	0.436	1.497	853.272
A4GALT	A14GALT | A4GALT1 | Gb3 | Gb3S | P(k) | P1 | P1PK | PK	ENSOARG00000019031	.	3:217563950-217565264:-1	protein-coding	alpha 1,4-galactosyltransferase	detected at medium to low expression in 136 of 174 tissues	medium to low	tissue enhanced (thyroid)	ovary (TxBF adult) (3.898)	none	0.857	2.089	galactosyltransferase activity (GO:0008378) | toxic substance binding (GO:0015643) | lactosylceramide 4-alpha-galactosyltransferase activity (GO:0050512)	plasma membrane organization (GO:0007009) | globoside biosynthetic process (GO:0001576)	membrane (GO:0016020) | extracellular exosome (GO:0070062)	0.173	0.787	0.597	0.000	0.000	0.909	0.795	0.787	2.312	10.618	3.002	1.660	4.307	4.112	1.962	4.253	3.109	4.633	4.343	5.075	4.582	0.706	0.085	0.236	0.298	0.000	0.543	5.891	11.819	9.314	3.903	1.218	6.317
A4GNT	ALPHA4GNT | AV080780 | Alpha4gnt | Gm798 | alpha4GnT	ENSOARG00000007627	101111851	1:249075546-249080272:+1	protein-coding	alpha-1,4-N-acetylglucosaminyltransferase	detected at high to low expression in 48 of 174 tissues	high to low	mixed expression	colon (Texel adult) (7.138)	none	0.945	159.579	acetylglucosaminyltransferase activity (GO:0008375)	glycoprotein biosynthetic process (GO:0009101) | negative regulation of epithelial cell proliferation (GO:0050680) | protein O-linked glycosylation (GO:0006493)	unknown	0.000	0.304	0.066	0.182	0.000	0.164	0.383	0.379	0.077	0.000	0.111	0.917	0.035	0.000	0.051	0.275	0.201	0.284	0.155	0.228	0.731	0.062	0.000	0.000	0.000	0.527	0.000	0.054	0.385	0.383	0.410	0.019	0.000
AAAS	AAA | AAASb | ADRACALA | ADRACALIN | ALADIN | Aladin | D030041N15Rik | GL003 | aladin | zgc:85873	ENSOARG00000016526	101104648	3:133035506-133049482:+1	protein-coding	aladin WD repeat nucleoporin	detected at medium to low expression in 174 of 174 tissues	medium to low	detected in all	embryonic brain (TxBF embryo/35 days) (1.516)	none	0.714	1.114	protein binding (GO:0005515)	fertilization (GO:0009566) | learning (GO:0007612) | nucleocytoplasmic transport (GO:0006913)	centrosome (GO:0005813) | nuclear pore (GO:0005643) | nucleus (GO:0005634) | cytoplasm (GO:0005737) | membrane (GO:0016020) | nucleoplasm (GO:0005654) | nuclear membrane (GO:0031965)	13.140	13.123	18.832	16.219	15.032	17.168	14.572	10.890	10.783	8.992	7.744	12.803	11.143	13.603	11.382	6.293	7.656	6.609	6.346	7.099	5.329	3.562	3.641	2.388	2.650	2.571	2.880	9.917	12.197	11.051	43.516	5.084	8.159
AACS	2210408B16Rik | ACSF1 | QccE-14415 | QflA-13650 | SUR-5 | SUR5 | sur-5 | zgc:56105	ENSOARG00000017489	101114977	17:50317822-50370677:-1	protein-coding	acetoacetyl-CoA synthetase	detected at high to low expression in 174 of 174 tissues	high to low	detected in all, tissue enhanced (blastocyst)	blastocyst (TxBF blastocyst) (1.778)	none	0.817	1.306	protein binding (GO:0005515) | acetoacetate-CoA ligase activity (GO:0030729) | catalytic activity (GO:0003824)	metabolic process (GO:0008152) | lipid metabolic process (GO:0006629)	unknown	16.268	12.456	16.580	14.671	11.945	14.425	18.906	17.074	15.952	16.084	11.723	16.979	9.854	12.158	10.724	5.591	5.484	4.038	3.938	4.446	4.145	2.525	2.197	2.445	1.885	2.310	3.185	7.209	11.358	9.173	51.892	5.221	13.686
AADAC/ENSOARG:03815	5033417E09Rik | AADACL2 | AI265437 | Aada | CES5A1 | DAC	ENSOARG00000003815	101115927	1:234266541-234289075:-1	protein-coding	arylacetamide deacetylase	detected at high to low expression in 150 of 174 tissues	high to low	mixed expression	rectum (Texel lamb/6-10 months) (2.470)	none	0.799	1.973	deacetylase activity (GO:0019213) | carboxylic ester hydrolase activity (GO:0052689) | hydrolase activity (GO:0016787) | triglyceride lipase activity (GO:0004806) | serine hydrolase activity (GO:0017171)	positive regulation of triglyceride catabolic process (GO:0010898) | metabolic process (GO:0008152)	integral component of membrane (GO:0016021) | endoplasmic reticulum membrane (GO:0005789)	1.345	0.567	0.746	0.680	0.330	3.691	19.283	5.174	1.201	4.778	1.378	6.510	15.529	20.605	25.111	4.707	7.217	3.399	1.613	5.842	4.409	8.971	4.771	6.425	0.759	3.310	2.379	16.578	36.187	38.120	2.050	10.578	4.077
AADAC/ENSOARG:03776 (assigned to ENSOARG00000003776 [confidence: 1])	.	ENSOARG00000003776	101115671	1:234199476-234215777:-1	protein-coding	AADAC	detected at high to low expression in 48 of 174 tissues	high to low	mixed expression	liver (TxBF adult) (5.884)	none	0.927	361.951	carboxylic ester hydrolase activity (GO:0052689) | hydrolase activity (GO:0016787)	metabolic process (GO:0008152)	integral component of membrane (GO:0016021)	0.000	0.000	0.000	0.000	0.000	11.219	0.000	0.000	0.032	0.369	0.000	0.000	0.000	0.023	0.038	0.000	0.000	0.012	0.000	0.000	0.033	0.099	0.049	0.189	0.000	0.000	0.000	0.010	0.267	0.129	0.032	0.000	0.000
AADACL3	Gm435 | RGD1563257	ENSOARG00000011723	101112496	12:52797580-52808130:-1	protein-coding	arylacetamide deacetylase like 3	detected at high to low expression in 174 of 174 tissues	high to low	detected in all, tissue enhanced (epididymis)	epididymis (Texel adult) (2.964)	none	0.941	1.248	carboxylic ester hydrolase activity (GO:0052689) | hydrolase activity (GO:0016787)	metabolic process (GO:0008152)	integral component of membrane (GO:0016021)	6.499	6.788	7.808	5.835	4.156	7.197	6.642	5.655	8.367	6.975	6.836	4.941	6.715	7.397	8.212	2.638	4.205	3.038	2.492	2.829	3.251	1.231	1.143	1.076	1.143	0.894	1.529	9.960	5.909	5.698	6.777	1.623	2.376
AAED1	1110018J18Rik | AI849003 | C1H9orf21 | C8H9orf21 | C9ORF21 | C9orf21 | CA093 | CZH9orf21 | c9orf21 | fmHP | si:ch73-368o13.2	ENSOARG00000008415	101110648	2:29336823-29350494:+1	protein-coding	AhpC/TSA antioxidant enzyme domain containing 1	detected at medium to low expression in 174 of 174 tissues	medium to low	detected in all	embryonic ovary (TxBF embryo/100 days) (1.443)	none	0.654	1.120	antioxidant activity (GO:0016209) | oxidoreductase activity (GO:0016491)	oxidation-reduction process (GO:0055114)	unknown	8.952	16.592	19.388	16.810	11.017	17.040	8.361	18.648	14.480	13.330	13.883	21.012	43.280	38.820	40.282	16.714	18.517	15.339	10.079	10.393	13.489	16.808	12.036	14.287	12.122	12.478	14.869	17.116	19.938	23.948	8.870	20.201	11.486
AAGAB	2310007F21Rik | KPPP1 | P34 | PPKP1 | PPKP1A | p34 | wu:fa20c02 | zgc:92663	ENSOARG00000018291	101103322	7:13809656-13881272:-1	protein-coding	alpha- and gamma-adaptin binding protein	detected at high to low expression in 174 of 174 tissues	high to low	detected in all	blastocyst (TxBF blastocyst) (1.506)	none	0.764	1.038	protein binding (GO:0005515)	unknown	cytoplasm (GO:0005737) | nucleoplasm (GO:0005654)	36.765	35.563	42.798	41.583	50.606	35.596	38.289	33.808	30.924	35.024	38.225	30.275	12.165	13.603	13.870	9.012	10.398	9.924	7.083	8.024	10.570	6.104	4.251	4.713	4.366	3.124	4.894	14.271	24.047	20.697	24.572	9.154	15.924
AAK1	5530400K14Rik | 9630042K20 | AU067724 | AU067726 | BC028270 | C79663 | D6Ertd245e | HMT2 | R75501 | RGD1563580 | mKIAA1048	ENSOARG00000019784	101107425	3:38594968-38747433:+1	protein-coding	AP2 associated kinase 1	detected at high to low expression in 169 of 174 tissues	high to low	tissue enhanced (blastocyst, MDM)	blastocyst (TxBF blastocyst) (4.663)	none	0.959	1.393	ATP binding (GO:0005524) | protein binding (GO:0005515) | protein tyrosine kinase activity (GO:0004713) | transferase activity, transferring phosphorus-containing groups (GO:0016772) | AP-2 adaptor complex binding (GO:0035612) | protein kinase activity (GO:0004672) | Notch binding (GO:0005112)	positive regulation of Notch signaling pathway (GO:0045747) | regulation of clathrin-mediated endocytosis (GO:2000369) | protein phosphorylation (GO:0006468) | protein stabilization (GO:0050821) | regulation of protein localization (GO:0032880)	unknown	12.405	9.712	44.185	12.461	9.146	7.330	15.117	6.775	4.269	5.350	4.484	7.908	1.294	1.597	1.722	1.151	1.068	3.162	0.861	2.672	2.181	1.228	0.929	1.034	0.392	1.308	1.274	0.719	3.576	3.314	7.436	0.456	1.389
AAMDC	1810020D17Rik | 1810037D19Rik | C11H11orf67 | C11orf67 | C14H11orf67 | C1H11ORF67 | C29H11orf67 | C3H11orf67 | CK067 | LI2 | PTD015 | RGD1561459 | c11orf67 | zgc:112239	ENSOARG00000006824	101110977	21:17543520-17565432:-1	protein-coding	adipogenesis associated Mth938 domain containing	detected at high to medium expression in 174 of 174 tissues	high to medium	detected in all	skeletal muscle longitudinal dorsal (Texel adult) (1.350)	none	0.774	1.170	protein binding (GO:0005515)	unknown	unknown	58.801	74.935	105.456	104.611	86.434	50.327	98.239	106.830	112.070	116.792	153.758	128.086	131.319	125.843	137.800	169.565	154.805	118.956	195.016	246.668	253.790	171.958	309.964	365.253	217.895	252.978	424.812	139.058	79.496	90.625	94.798	165.406	69.060
AAMP	AU040907 | Aamp-rs | zgc:85939 | zgc:92640	ENSOARG00000019500	101110742	2:219280564-219285647:-1	protein-coding	angio associated migratory cell protein	detected at high to medium expression in 174 of 174 tissues	high to medium	detected in all	fallopian tube (TxBF adult) (1.155)	none	0.434	1.005	protein binding (GO:0005515)	unknown	unknown	41.333	47.075	67.669	66.009	68.054	61.262	53.003	60.412	45.792	45.965	43.683	60.247	46.844	51.448	48.917	26.808	26.621	25.670	23.120	32.523	27.523	33.161	37.213	28.450	36.165	30.238	35.327	36.934	48.808	44.551	55.095	35.587	37.526
AANAT	AA-NAT | AANAT1 | DSPS | Nat-2 | Nat4 | SNAT | Snat | VT-AANAT | aanat-b | aanat1 | aanat1a | nat4 | snat	ENSOARG00000007161	443531	11:54294033-54295283:-1	protein-coding	serotonin N-acetyltransferase	detected at low expression in 9 of 174 tissues	low	mixed expression	pituitary gland (TxBF adult) (2.751)	none	0.801	2.112	N-acetyltransferase activity (GO:0008080)	metabolic process (GO:0008152)	unknown	0.294	0.642	0.000	0.193	0.000	0.053	0.000	0.795	6.734	1.238	0.646	0.088	0.219	0.179	0.190	0.000	0.000	0.082	0.000	0.074	0.059	0.036	0.000	0.032	0.002	0.048	0.083	0.340	1.724	1.277	0.041	0.076	0.841
AAR2	0610011L14Rik | C13H20orf4 | C1H20orf4 | C20H20ORF4 | C20orf4 | C24H20orf4 | C5H20orf4 | CGI-23 | RGD1311066 | c20orf4 | ct004 | im:7153138 | zgc:92018	ENSOARG00000015597	.	13:64929666-64945564:+1	protein-coding	AAR2 splicing factor homolog	detected at medium to low expression in 174 of 174 tissues	medium to low	detected in all	embryonic ovary (TxBF embryo/100 days) (1.473)	none	0.611	1.036	unknown	unknown	unknown	5.631	4.978	11.645	10.680	11.139	8.095	8.207	8.161	7.313	7.355	5.556	9.056	8.222	9.142	9.687	4.427	4.577	4.238	3.979	5.073	3.828	3.561	4.827	4.114	3.853	4.196	3.953	6.287	10.287	8.773	10.189	7.051	6.095
AARD	A5D3 | AV328152 | C14H8orf85 | C8orf85	ENSOARG00000010299	101120843	9:60205437-60210026:-1	protein-coding	alanine and arginine rich domain containing protein	detected at low expression in 5 of 174 tissues	low	mixed expression	embryonic ovary (TxBF embryo/100 days) (1.688)	none	0.986	6.412	unknown	unknown	unknown	0.000	0.000	0.000	0.004	0.000	0.002	0.000	0.000	0.000	0.003	0.000	0.000	0.000	0.000	0.000	0.000	0.023	0.000	0.018	0.000	0.000	0.000	0.000	0.000	0.000	0.000	0.000	0.070	0.000	0.000	0.000	0.000	0.000
AARS	AI316495 | AlaRS | C76919 | CMT2N | EIEE29 | Fibulin-7 | im:7146712 | si:ch211-223o1.6 | sti | syac | wu:fc48h07 | zgc:113920	ENSOARG00000005286	101114460	14:1177773-1196812:+1	protein-coding	alanyl-tRNA synthetase	detected at high to medium expression in 174 of 174 tissues	high to medium	detected in all	embryonic fibroblast (TxBF embryo) (1.417)	none	0.751	1.149	aminoacyl-tRNA editing activity (GO:0002161) | RNA binding (GO:0003723) | protein binding (GO:0005515) | nucleic acid binding (GO:0003676) | alanine-tRNA ligase activity (GO:0004813) | aminoacyl-tRNA ligase activity (GO:0004812) | nucleotide binding (GO:0000166) | tRNA binding (GO:0000049) | ATP binding (GO:0005524) | ligase activity, forming aminoacyl-tRNA and related compounds (GO:0016876) | me…	cellular response to unfolded protein (GO:0034620) | neuromuscular process controlling balance (GO:0050885) | neuromuscular process (GO:0050905) | tRNA aminoacylation (GO:0043039) | cerebellar Purkinje cell layer development (GO:0021680) | skin development (GO:0043588) | protein folding (GO:0006457) | endoplasmic reticulum unfolded protein response (GO:0030968) | hair follicle development (GO:000…	cytoplasm (GO:0005737) | membrane (GO:0016020) | extracellular exosome (GO:0070062)	47.080	59.598	90.028	71.432	66.312	56.661	62.288	59.517	32.765	22.847	23.871	63.736	30.457	32.771	30.014	20.994	21.405	24.471	20.001	20.485	18.753	28.122	20.432	24.970	25.141	18.306	21.763	24.228	21.765	22.261	25.280	29.820	21.288
AARS2	AARS | AARSL | Aarsl | AlaRS | COXPD8 | Gm89 | LKENP | MT-ALARS | MTALARS | aarsl | im:7141191 | mt-alars | mtalars | si:dkey-240e12.1	ENSOARG00000009761	101114732	20:17878009-17889810:-1	protein-coding	alanyl-tRNA synthetase 2, mitochondrial	detected at medium to low expression in 174 of 174 tissues	medium to low	detected in all	embryonic ovary (TxBF embryo/100 days) (1.496)	none	0.572	0.988	ATP binding (GO:0005524) | nucleic acid binding (GO:0003676) | alanine-tRNA ligase activity (GO:0004813) | ligase activity, forming aminoacyl-tRNA and related compounds (GO:0016876) | nucleotide binding (GO:0000166)	mitochondrial respiratory chain complex assembly (GO:0033108) | alanyl-tRNA aminoacylation (GO:0006419) | tRNA aminoacylation (GO:0043039) | mitochondrial alanyl-tRNA aminoacylation (GO:0070143)	cytoplasm (GO:0005737) | mitochondrion (GO:0005739)	6.743	5.400	11.035	9.498	6.764	7.254	6.790	6.327	7.603	7.315	5.660	6.443	5.711	6.227	7.855	8.078	8.004	6.721	7.661	9.270	6.245	6.351	8.122	7.314	5.467	6.926	6.923	5.702	8.880	6.647	6.800	8.527	4.084
AASDH	A230062G08Rik | A830035E16 | ACSF4 | Acsf4 | LYS2 | NRPS1098 | NRPS998 | RGD1311135 | U26 | si:dkeyp-117h8.3 | u26	ENSOARG00000003597	101108833	6:71762894-71788566:-1	protein-coding	aminoadipate-semialdehyde dehydrogenase	detected at medium to low expression in 174 of 174 tissues	medium to low	detected in all	ileum (TxBF lamb/newborn) (1.621)	none	0.593	1.016	catalytic activity (GO:0003824)	metabolic process (GO:0008152) | beta-alanine metabolic process (GO:0019482) | amino acid activation for nonribosomal peptide biosynthetic process (GO:0043041)	unknown	9.209	9.442	11.715	10.496	11.065	11.562	6.478	9.250	8.689	10.841	10.010	9.858	7.230	8.795	8.369	3.279	3.962	4.684	2.884	2.887	3.090	4.468	3.677	2.965	2.871	2.964	3.538	6.442	7.402	6.416	18.600	4.416	4.344
AASDHPPT	2010309J24Rik | 2810407B07Rik | AASD-PPT | ACPS | CGI-80 | LYS2 | LYS5 | zgc:114148	ENSOARG00000002602	101115306	15:1112436-1137781:-1	protein-coding	aminoadipate-semialdehyde dehydrogenase-phosphopantetheinyl transferase	detected at high to medium expression in 174 of 174 tissues	high to medium	detected in all	embryonic brain (TxBF embryo/35 days) (1.366)	none	0.743	1.116	protein binding (GO:0005515) | magnesium ion binding (GO:0000287) | holo-[acyl-carrier-protein] synthase activity (GO:0008897)	metabolic process (GO:0008152)	extracellular exosome (GO:0070062)	84.126	95.719	80.966	55.564	60.669	100.115	69.963	68.962	46.283	39.443	38.444	55.548	29.602	33.564	31.083	29.285	31.617	36.646	26.353	21.084	22.457	28.944	21.202	22.903	22.973	18.962	22.503	25.001	29.596	22.649	40.462	26.678	38.295
AASS	DDBDRAFT_0218638 | DDBDRAFT_0237522 | DDB_0218638 | DDB_0237522 | LKR | LKR/SDH | LKRSDH | LOR | LOR/SDH | LORSDH | Lorsdh | SDH	ENSOARG00000018580	101103973	4:86524777-86606070:-1	protein-coding	aminoadipate-semialdehyde synthase	detected at high to low expression in 166 of 174 tissues	high to low	tissue enriched (blastocyst)	blastocyst (TxBF blastocyst) (3.634)	none	0.957	1.272	saccharopine dehydrogenase (NAD+, L-glutamate-forming) activity (GO:0047131) | saccharopine dehydrogenase (NADP+, L-lysine-forming) activity (GO:0047130) | oxidoreductase activity (GO:0016491)	L-lysine catabolic process (GO:0019477) | oxidation-reduction process (GO:0055114)	mitochondrion (GO:0005739) | intracellular membrane-bounded organelle (GO:0043231)	2.131	2.401	1.859	1.913	2.617	4.854	2.508	4.008	2.873	3.175	3.738	4.274	8.702	7.557	7.603	10.478	8.989	8.904	6.536	8.043	6.766	4.998	3.057	3.864	5.866	2.805	3.952	3.838	3.766	4.229	3.673	10.436	3.500
AATF	4933415H02Rik | 5830465M17Rik | AATF | BFR2 | CG11188 | CHE-1 | CHE1 | Che-1 | DED | Ded | Dmel\CG11188 | Trb | anon-WO0118547.190 | cb109 | che-1 | che1 | ded | nutmeg | sb:cb109 | wu:fc13d05 | zgc:162071	ENSOARG00000000176	.	11:12886982-12998104:+1	protein-coding	apoptosis antagonizing transcription factor	detected at high to low expression in 174 of 174 tissues	high to low	detected in all, tissue enhanced (blastocyst)	blastocyst (TxBF blastocyst) (1.730)	none	0.836	1.095	protein binding (GO:0005515) | poly(A) RNA binding (GO:0044822) | leucine zipper domain binding (GO:0043522)	negative regulation of superoxide anion generation (GO:0032929) | negative regulation of apoptotic process (GO:0043066) | negative regulation of amyloid precursor protein biosynthetic process (GO:0042985) | cell adhesion (GO:0007155) | embryonic cleavage (GO:0040016) | positive regulation of transcription from RNA polymerase II promoter (GO:0045944) | ribosome biogenesis (GO:0042254) | negative r…	centrosome (GO:0005813) | nucleus (GO:0005634) | focal adhesion (GO:0005925) | cytoplasm (GO:0005737) | nucleolus (GO:0005730)	7.565	10.030	22.777	22.193	28.465	10.223	13.804	14.091	6.989	11.993	12.296	12.438	15.970	14.685	13.488	5.043	6.074	6.253	4.626	6.862	5.916	4.390	3.393	3.000	2.882	1.761	3.196	12.536	12.769	11.670	15.592	6.370	11.708
AATK	AATYK | AATYK1 | LMR1 | LMTK1 | PPP1R77 | aatyk1 | mKIAA0641 | p35BP	ENSOARG00000001758	.	JH922317.1:7964-22462:-1	protein-coding	apoptosis associated tyrosine kinase	detected at medium to low expression in 23 of 174 tissues	medium to low	mixed expression	cerebellum (TxBF adult) (5.372)	none	0.963	5.849	ATP binding (GO:0005524) | protein tyrosine kinase activity (GO:0004713) | transferase activity, transferring phosphorus-containing groups (GO:0016772) | transferase activity (GO:0016740) | protein kinase activity (GO:0004672) | kinase activity (GO:0016301) | nucleotide binding (GO:0000166)	protein phosphorylation (GO:0006468) | phosphorylation (GO:0016310)	unknown	6.807	6.742	41.412	9.366	7.409	12.517	10.015	12.649	12.831	2.375	2.117	21.480	0.509	0.404	0.513	0.467	0.434	0.076	0.275	0.248	0.116	0.071	0.056	0.063	0.138	0.031	0.102	1.725	1.016	0.482	0.078	0.523	0.261
ABAT	9630038C02Rik | AI255750 | ENSMUSG00000051226 | GABA-AT | GABA-T | GABAT | GABT | Gabaat | Gabat | Gm9851 | I54 | L-AIBAT | Laibat | NPD009 | X61497 | beta-AlaAT | cb880 | fj82a01 | wu:fj82a01	ENSOARG00000005228	101105462	24:7601608-7638449:+1	protein-coding	4-aminobutyrate aminotransferase	detected at high to low expression in 53 of 174 tissues	high to low	tissue enhanced (embryonic brain)	cerebellum (TxBF adult) (6.623)	none	0.943	7.460	4-aminobutyrate transaminase activity (GO:0003867) | protein homodimerization activity (GO:0042803) | pyridoxal phosphate binding (GO:0030170) | transaminase activity (GO:0008483) | catalytic activity (GO:0003824)	gamma-aminobutyric acid metabolic process (GO:0009448) | behavioral response to cocaine (GO:0048148)	4-aminobutyrate transaminase complex (GO:0032144) | mitochondrion (GO:0005739) | extracellular exosome (GO:0070062)	26.089	27.905	98.538	38.794	31.289	25.223	49.382	50.387	7.667	3.649	2.818	38.725	0.321	0.308	0.376	0.151	0.135	0.061	0.076	0.727	0.104	0.437	0.149	0.469	2.259	0.125	0.423	0.234	0.136	0.219	1.322	1.283	0.081
ABCA1	ABC-1 | ABC1 | ATP-binding cassette A1 | Abc1 | Arabidopsis thaliana ATP-binding cassette A1 | AtABCA1 | CERP | DDBDRAFT_0184187 | DDBDRAFT_0191222 | DDB_0184187 | DDB_0191222 | HDLDT1 | TGD | abc-1 | abc1 | cerp | hdldt1 | tgd	ENSOARG00000007344	101119015	2:18039778-18168466:+1	protein-coding	ATP binding cassette subfamily A member 1	detected at high to low expression in 172 of 174 tissues	high to low	tissue enhanced (BMDM LPS time course 2 hrs, BMDM LPS time course 24 hrs, BMDM LPS time course 4 hrs, MDM)	MDM (TxBF adult) (2.727)	none	0.926	1.679	syntaxin binding (GO:0019905) | protein binding (GO:0005515) | anion transmembrane transporter activity (GO:0008509) | transporter activity (GO:0005215) | receptor binding (GO:0005102) | apolipoprotein binding (GO:0034185) | nucleotide binding (GO:0000166) | phospholipid transporter activity (GO:0005548) | ATP binding (GO:0005524) | apolipoprotein A-I binding (GO:0034186) | apolipoprotein A-I rec…	cholesterol metabolic process (GO:0008203) | high-density lipoprotein particle assembly (GO:0034380) | reverse cholesterol transport (GO:0043691) | interleukin-1 beta secretion (GO:0050702) | phospholipid efflux (GO:0033700) | response to laminar fluid shear stress (GO:0034616) | lipoprotein metabolic process (GO:0042157) | phagocytosis, engulfment (GO:0006911) | cellular response to retinoic aci…	endocytic vesicle (GO:0030139) | integral component of membrane (GO:0016021) | Golgi apparatus (GO:0005794) | phagocytic vesicle (GO:0045335) | plasma membrane (GO:0005886) | intracellular membrane-bounded organelle (GO:0043231) | external side of plasma membrane (GO:0009897) | membrane raft (GO:0045121) | perinuclear region of cytoplasm (GO:0048471) | integral component of plasma membrane (GO:00…	6.037	5.293	24.726	14.060	8.432	8.748	8.873	11.963	4.142	5.950	6.399	15.528	2.946	2.550	3.169	0.928	1.223	3.123	1.140	4.650	3.104	5.879	6.284	10.097	1.389	4.512	9.157	4.006	14.739	15.379	8.124	1.455	0.628
ABCA10	DDBDRAFT_0185487 | DDBDRAFT_0191529 | DDB_0185487 | DDB_0191529 | EST698739	ENSOARG00000014178	.	11:60258964-60303112:+1	protein-coding	ATP binding cassette subfamily A member 10	detected at low expression in 16 of 174 tissues	low	mixed expression	liver (TxBF adult) (3.641)	none	0.950	2.248	ATP binding (GO:0005524) | transporter activity (GO:0005215) | ATPase activity (GO:0016887) | nucleotide binding (GO:0000166)	metabolic process (GO:0008152) | transport (GO:0006810)	integral component of membrane (GO:0016021)	0.030	0.027	0.071	0.021	0.017	0.058	0.012	0.031	0.024	0.002	0.001	0.019	1.468	0.584	0.627	0.661	0.894	0.106	0.557	0.132	0.131	0.108	0.062	0.101	0.276	0.075	0.128	1.420	0.716	0.825	0.859	0.658	0.224
ABCA12	4832428G11Rik | 4833417A11Rik | ABCA4 | ARCI4A | ARCI4B | ICR2B | LI2 | cb352 | sb:cb352	ENSOARG00000019294	101104887	2:215939585-216150250:-1	protein-coding	ATP binding cassette subfamily A member 12	detected at medium to low expression in 51 of 174 tissues	medium to low	mixed expression	caecum (Texel adult) (5.510)	none	0.892	246.309	apolipoprotein A-I receptor binding (GO:0034191) | ATP binding (GO:0005524) | protein binding (GO:0005515) | transporter activity (GO:0005215) | receptor binding (GO:0005102) | ATPase activity (GO:0016887) | nucleotide binding (GO:0000166) | lipid transporter activity (GO:0005319)	establishment of skin barrier (GO:0061436) | phospholipid efflux (GO:0033700) | surfactant homeostasis (GO:0043129) | positive regulation of protein localization to cell surface (GO:2000010) | lipid transport (GO:0006869) | keratinization (GO:0031424) | transport (GO:0006810) | lipid homeostasis (GO:0055088) | secretion by cell (GO:0032940) | ceramide transport (GO:0035627) | metabolic process (G…	integral component of membrane (GO:0016021) | cytosol (GO:0005829) | cytoplasm (GO:0005737) | plasma membrane (GO:0005886) | mitochondrial inner membrane (GO:0005743) | epidermal lamellar body (GO:0097209)	0.035	0.055	0.000	0.007	0.011	0.054	0.038	0.012	0.004	0.008	0.032	0.031	0.000	0.008	0.002	0.000	0.000	0.006	0.000	0.000	0.000	0.003	0.004	0.000	0.001	0.000	0.012	0.002	0.012	0.005	0.281	0.004	0.819
ABCA13	9830132L24 | A930002G16Rik | AI956815	ENSOARG00000015616	.	4:7164572-7518084:-1	protein-coding	ATP binding cassette subfamily A member 13	detected at low expression in 2 of 174 tissues	low	tissue enriched (tonsil)	tonsil (Texel adult) (1.396)	none	0.966	3.352	ATP binding (GO:0005524) | transporter activity (GO:0005215) | ATPase activity (GO:0016887) | nucleotide binding (GO:0000166)	metabolic process (GO:0008152) | transport (GO:0006810)	integral component of membrane (GO:0016021)	0.022	0.034	0.011	0.022	0.014	0.086	0.033	0.096	0.021	0.057	0.045	0.034	0.004	0.003	0.010	0.005	0.003	0.017	0.007	0.015	0.005	0.006	0.001	0.004	0.001	0.002	0.002	0.279	1.423	0.154	0.512	0.010	0.004
ABCA2	A. THALIANA ABC2 HOMOLOG 1 | ABC2 | ABC2 homolog 1 | AI413825 | ATATH1 | ATH1 | ATP-binding cassette A2 | Abc2 | D2H0S1474E | DDBDRAFT_0189512 | DDBDRAFT_0191223 | DDB_0189512 | DDB_0191223 | mKIAA1062 | si:dkey-266h7.1	ENSOARG00000000338	.	JH921894.1:40046-55878:+1	protein-coding	ATP binding cassette subfamily A member 2	detected at high to low expression in 149 of 174 tissues	high to low	tissue enhanced (brain stem, cerebellum, epididymis, hypothalamus)	brain stem (Texel adult) (3.539)	none	0.949	2.733	ATP binding (GO:0005524) | transporter activity (GO:0005215) | ATPase activity (GO:0016887) | nucleotide binding (GO:0000166)	metabolic process (GO:0008152) | response to steroid hormone (GO:0048545) | transport (GO:0006810) | regulation of transcription from RNA polymerase II promoter (GO:0006357) | cholesterol homeostasis (GO:0042632) | regulation of intracellular cholesterol transport (GO:0032383)	endosome (GO:0005768) | integral component of membrane (GO:0016021) | membrane (GO:0016020) | lysosome (GO:0005764)	28.862	24.933	103.471	75.237	38.013	33.556	42.309	65.552	62.823	25.036	16.470	111.457	3.331	2.659	3.184	1.067	0.913	0.473	0.504	2.456	0.534	0.248	0.255	0.268	0.179	0.226	0.224	1.611	2.632	2.186	8.107	1.069	2.311
ABCA3/ENSOARG:18095	1810036E22Rik | ABC-C | ABC3 | Abc3 | DDBDRAFT_0201662 | DDBDRAFT_0219856 | DDB_0201662 | DDB_0219856 | EST111653 | LBM180 | SMDP3	ENSOARG00000018095	.	24:1787914-1816330:-1	protein-coding	ATP binding cassette subfamily A member 3	detected at high to low expression in 157 of 174 tissues	high to low	tissue enhanced (lung)	lung (Texel adult) (2.427)	none	0.859	1.305	ATP binding (GO:0005524) | transporter activity (GO:0005215) | ATPase activity (GO:0016887) | nucleotide binding (GO:0000166)	metabolic process (GO:0008152) | transport (GO:0006810)	integral component of membrane (GO:0016021) | alveolar lamellar body (GO:0097208) | extracellular space (GO:0005615) | plasma membrane (GO:0005886) | alveolar lamellar body membrane (GO:0097233)	18.393	15.524	21.954	14.413	10.963	25.953	20.647	19.287	3.876	3.211	1.790	12.889	3.275	4.665	3.215	1.794	1.871	1.217	1.599	3.179	1.170	0.316	0.366	0.364	0.185	0.238	0.299	54.262	74.819	81.048	3.615	1.164	0.843
ABCA3/ENSOARG:14682 (assigned to ENSOARG00000014682 [confidence: 1])	.	ENSOARG00000014682	101113819	24:19098694-19358510:+1	protein-coding	ABCA3	not detected	not detected	not detected	not calculated	none	not calculated	not calculated	ATP binding (GO:0005524) | transporter activity (GO:0005215) | ATPase activity (GO:0016887) | nucleotide binding (GO:0000166)	metabolic process (GO:0008152) | transport (GO:0006810)	integral component of membrane (GO:0016021)	0.001	0.000	0.006	0.000	0.000	0.001	0.000	0.000	0.013	0.000	0.000	0.000	0.004	0.004	0.009	0.005	0.015	0.000	0.000	0.000	0.000	0.000	0.000	0.000	0.000	0.000	0.000	0.000	0.000	0.000	0.005	0.000	0.000
ABCA4	ABC10 | ABCR | ARMD2 | ATATH3 | ATP binding cassette subfamily A4 | AW050280 | Abc10 | Abcr | CORD3 | D430003I15Rik | DDBDRAFT_0217478 | DDBDRAFT_0219982 | DDB_0217478 | DDB_0219982 | FFM | RMP | RP19 | RmP | STGD | STGD1 | abc10 | abcr | armd2 | cord3 | ffm | rmp | rp19 | stgd | stgd1	ENSOARG00000017114	101107561	1:70307340-70456088:-1	protein-coding	ATP binding cassette subfamily A member 4	detected at low expression in 14 of 174 tissues	low	mixed expression	lung (Texel adult) (1.206)	none	0.876	2.530	phospholipid transporter activity (GO:0005548) | ATP binding (GO:0005524) | phospholipid-translocating ATPase activity (GO:0004012) | ATPase activity, coupled to transmembrane movement of substances (GO:0042626) | transporter activity (GO:0005215) | ATPase activity (GO:0016887) | nucleotide binding (GO:0000166)	metabolic process (GO:0008152) | transport (GO:0006810) | visual perception (GO:0007601) | phospholipid transfer to membrane (GO:0006649) | photoreceptor cell maintenance (GO:0045494) | transmembrane transport (GO:0055085)	photoreceptor outer segment (GO:0001750) | integral component of membrane (GO:0016021) | integral component of plasma membrane (GO:0005887)	0.030	0.049	0.355	0.401	0.129	0.162	0.089	0.063	0.056	0.025	0.020	0.620	0.354	0.275	0.175	0.057	0.080	0.040	0.056	0.032	0.047	0.025	0.012	0.024	0.009	0.015	0.015	0.982	1.146	2.307	0.236	0.235	0.149
ABCA5	ABC13 | B930033A02Rik | DDBDRAFT_0167792 | DDBDRAFT_0191224 | DDB_0167792 | DDB_0191224 | EST90625 | mKIAA1888 | zgc:163009	ENSOARG00000013972	101115292	11:60194810-60242691:+1	protein-coding	ATP binding cassette subfamily A member 5	detected at medium to low expression in 147 of 174 tissues	medium to low	tissue enhanced (thyroid)	thyroid (Texel adult) (3.718)	none	0.884	1.675	ATP binding (GO:0005524) | transporter activity (GO:0005215) | ATPase activity (GO:0016887) | nucleotide binding (GO:0000166)	metabolic process (GO:0008152) | transport (GO:0006810) | cholesterol efflux (GO:0033344) | negative regulation of macrophage derived foam cell differentiation (GO:0010745) | high-density lipoprotein particle remodeling (GO:0034375)	integral component of membrane (GO:0016021) | late endosome (GO:0005770) | lysosome (GO:0005764)	3.227	3.365	25.584	8.845	8.565	3.329	3.319	3.862	6.021	3.869	2.590	4.009	2.280	2.155	2.235	0.980	1.055	2.125	0.975	1.578	1.343	1.680	2.138	1.375	1.243	0.919	1.395	1.363	2.758	2.358	11.325	1.770	0.422
ABCA6	6330565N06Rik | DDBDRAFT_0183894 | DDBDRAFT_0201627 | DDB_0183894 | DDB_0201627 | EST155051	ENSOARG00000014385	101115555	11:60315569-60375391:+1	protein-coding	ATP binding cassette subfamily A member 6	detected at high to low expression in 146 of 174 tissues	high to low	tissue enhanced (alveolar macrophage, embryonic liver)	alveolar macrophage (Texel adult) (2.921)	none	0.880	1.550	ATP binding (GO:0005524) | transporter activity (GO:0005215) | ATPase activity (GO:0016887) | nucleotide binding (GO:0000166)	metabolic process (GO:0008152) | transport (GO:0006810)	integral component of membrane (GO:0016021)	0.377	0.813	5.679	2.854	2.400	1.513	2.154	1.974	0.198	0.088	0.197	2.369	18.451	13.616	13.010	4.200	5.255	3.541	4.266	4.781	3.177	3.614	2.186	3.065	1.396	2.447	3.048	9.622	14.705	17.169	2.430	5.546	2.060
ABCA7	ABCA-SSN | ABCX | Abc51 | DDBDRAFT_0202816 | DDBDRAFT_0215337 | DDB_0202816 | DDB_0215337	ENSOARG00000010639	101116568	5:40942265-40960281:+1	protein-coding	ATP binding cassette subfamily A member 7	detected at high to low expression in 122 of 174 tissues	high to low	tissue enhanced (cerebellum)	cerebellum (TxBF adult) (5.834)	none	0.949	2.403	phospholipid transporter activity (GO:0005548) | ATP binding (GO:0005524) | protein binding (GO:0005515) | apolipoprotein A-I receptor activity (GO:0034188) | transporter activity (GO:0005215) | ATPase activity (GO:0016887) | nucleotide binding (GO:0000166)	high-density lipoprotein particle assembly (GO:0034380) | negative regulation of amyloid precursor protein biosynthetic process (GO:0042985) | peptide cross-linking (GO:0018149) | phospholipid scrambling (GO:0017121) | phospholipid efflux (GO:0033700) | positive regulation of phagocytosis (GO:0050766) | positive regulation of ERK1 and ERK2 cascade (GO:0070374) | phagocytosis (GO:0006909) | positi…	integral component of membrane (GO:0016021) | ruffle membrane (GO:0032587) | Golgi apparatus (GO:0005794) | cell surface (GO:0009986) | cell junction (GO:0030054) | plasma membrane (GO:0005886) | intracellular (GO:0005622) | apical plasma membrane (GO:0016324) | phagocytic cup (GO:0001891)	7.198	5.446	136.410	109.937	73.537	6.780	14.566	6.471	13.817	17.588	8.556	9.225	0.780	0.850	1.327	0.324	0.517	0.570	0.445	0.857	0.261	0.319	0.117	0.146	0.102	0.123	0.213	1.728	3.329	2.730	16.919	0.336	1.648
ABCA9	D630040K07Rik | DDBDRAFT_0184186 | DDBDRAFT_0201653 | DDB_0184186 | DDB_0201653 | EST640918	ENSOARG00000014704	101115808	11:60387154-60435471:+1	protein-coding	ATP binding cassette subfamily A member 9	detected at medium to low expression in 24 of 174 tissues	medium to low	mixed expression	rectum (Texel lamb/6-10 months) (4.302)	none	0.942	2.078	ATP binding (GO:0005524) | transporter activity (GO:0005215) | ATPase activity (GO:0016887) | nucleotide binding (GO:0000166)	metabolic process (GO:0008152) | transport (GO:0006810)	integral component of membrane (GO:0016021) | mitochondrion (GO:0005739)	0.118	0.165	2.486	0.384	0.476	0.290	0.181	0.225	0.043	0.002	0.008	0.317	6.625	3.329	3.894	1.300	1.399	0.541	0.867	0.585	0.502	0.677	0.486	0.625	0.693	0.886	0.602	1.236	1.420	1.380	1.138	1.277	0.211
ABCB10	Abc-me | Abcb12 | EST20237 | M-ABC2 | MTABC2 | si:dkey-162b3.3	ENSOARG00000003073	101102120	25:845686-876867:-1	protein-coding	ATP binding cassette subfamily B member 10	detected at high to low expression in 174 of 174 tissues	high to low	detected in all	embryonic liver (TxBF embryo/35 days) (1.671)	none	0.786	1.063	ATP binding (GO:0005524) | protein binding (GO:0005515) | protein homodimerization activity (GO:0042803) | ATPase activity, coupled to transmembrane movement of substances (GO:0042626) | ATPase activity (GO:0016887) | nucleotide binding (GO:0000166)	metabolic process (GO:0008152) | transport (GO:0006810) | transmembrane transport (GO:0055085)	integral component of membrane (GO:0016021) | integral component of mitochondrial membrane (GO:0032592) | mitochondrion (GO:0005739) | mitochondrial inner membrane (GO:0005743)	13.361	12.842	28.617	25.173	20.030	17.812	13.055	13.889	12.098	14.958	11.946	12.050	10.345	12.649	11.740	12.308	12.399	19.856	11.474	17.278	14.090	23.318	13.643	17.606	17.771	13.847	16.052	20.046	29.347	25.495	20.110	14.213	18.319
ABCB11	ABC16 | ABCB1LB | BRIC2 | BSEP | BSEP/SPGP | Bsep | Lith1 | PFIC-2 | PFIC2 | PGY4 | SPGP | Spgp	ENSOARG00000004000	101121238	2:139245027-139331632:+1	protein-coding	ATP binding cassette subfamily B member 11	detected at medium to low expression in 9 of 174 tissues	medium to low	group enriched (endocrine system)	jejunum (TxBF lamb/newborn) (5.817)	endocrine system	0.984	41.868	ATP binding (GO:0005524) | ATPase activity, coupled to transmembrane movement of substances (GO:0042626) | ATPase activity (GO:0016887) | nucleotide binding (GO:0000166)	metabolic process (GO:0008152) | transport (GO:0006810) | bile acid and bile salt transport (GO:0015721) | transmembrane transport (GO:0055085)	integral component of membrane (GO:0016021) | apical part of cell (GO:0045177) | intercellular canaliculus (GO:0046581) | membrane (GO:0016020) | extracellular exosome (GO:0070062)	0.000	0.011	0.037	0.002	0.003	0.008	0.010	0.010	0.000	0.002	0.000	0.025	0.086	0.055	0.060	0.019	0.012	0.006	0.013	0.022	0.019	0.043	0.078	0.020	0.281	0.100	0.063	0.118	0.030	0.068	0.173	0.078	0.053
ABCB5	9230106F14Rik | ABCB1 | ABCB5alpha | ABCB5beta | DDBDRAFT_0184449 | DDBDRAFT_0201625 | DDB_0184449 | DDB_0201625 | EST422562 | RGD1566342 | abcb4 | im:7158730 | mdr1 | wu:fc18f02 | wu:fi81f06	ENSOARG00000010168	101107781	4:29389072-29505098:+1	protein-coding	ATP binding cassette subfamily B member 5	detected at high to low expression in 12 of 174 tissues	high to low	tissue enriched (epididymis), group enriched (male reproductive system)	epididymis (Texel adult) (7.499)	male reproductive system	0.993	233.617	ATP binding (GO:0005524) | efflux transmembrane transporter activity (GO:0015562) | ATPase activity, coupled to transmembrane movement of substances (GO:0042626) | ATPase activity (GO:0016887) | nucleotide binding (GO:0000166)	metabolic process (GO:0008152) | transport (GO:0006810) | regulation of membrane potential (GO:0042391) | compound eye corneal lens development (GO:0048058) | transmembrane transport (GO:0055085)	integral component of membrane (GO:0016021) | integral component of plasma membrane (GO:0005887)	0.071	0.093	0.019	0.000	0.000	0.254	0.000	0.000	0.046	0.368	0.244	0.029	0.017	0.000	0.000	0.005	0.003	0.000	0.000	0.000	0.000	0.003	0.000	0.000	0.000	0.016	0.018	0.063	0.000	0.011	0.135	0.005	0.000
ABCB6	1200005B17Rik | ABC | ABC14 | ATG9A | DDBDRAFT_0214896 | DDBDRAFT_0218422 | DDB_0214896 | DDB_0218422 | DUH3 | LAN | MCOPCB7 | MTABC3 | PRP | PSHK2 | umat	ENSOARG00000019920	101115097	2:220138334-220145889:-1	protein-coding	ATP binding cassette subfamily B member 6 (Langereis blood group)	detected at high to low expression in 174 of 174 tissues	high to low	detected in all	embryonic liver (TxBF embryo/35 days) (1.551)	none	0.628	1.191	ATP binding (GO:0005524) | heme binding (GO:0020037) | heme-transporting ATPase activity (GO:0015439) | efflux transmembrane transporter activity (GO:0015562) | ATPase activity, coupled to transmembrane movement of substances (GO:0042626) | ATPase activity (GO:0016887) | nucleotide binding (GO:0000166)	porphyrin-containing compound biosynthetic process (GO:0006779) | transport (GO:0006810) | skin development (GO:0043588) | heme transport (GO:0015886) | brain development (GO:0007420) | transmembrane transport (GO:0055085)	integral component of membrane (GO:0016021) | Golgi apparatus (GO:0005794) | integral component of mitochondrial outer membrane (GO:0031307) | plasma membrane (GO:0005886) | endoplasmic reticulum (GO:0005783) | extracellular exosome (GO:0070062) | endosome (GO:0005768) | mitochondrial envelope (GO:0005740) | mitochondrial outer membrane (GO:0005741) | mitochondrion (GO:0005739)	16.066	19.899	21.784	27.938	23.756	25.064	25.885	25.829	10.373	14.599	12.345	28.436	12.466	12.510	11.123	11.556	12.288	18.807	12.063	12.057	15.124	55.524	36.970	34.396	30.027	31.577	27.886	14.929	22.169	20.100	8.754	18.771	16.736
ABCB7	AA517758 | ABC7 | ASAT | AU019072 | Abc7 | Atm1p | CG7955 | DDBDRAFT_0190501 | DDBDRAFT_0220443 | DDB_0190501 | DDB_0220443 | Dmel\CG7955 | EST140535 | GB11034 | dABCB7 | fc20c02 | wu:fc20c02	ENSOARG00000018170	101113989	X:63633082-63790461:-1	protein-coding	ATP binding cassette subfamily B member 7	detected at high to low expression in 174 of 174 tissues	high to low	detected in all	blastocyst (TxBF blastocyst) (1.416)	none	0.689	0.991	ATP binding (GO:0005524) | ATPase activity, coupled to transmembrane movement of substances (GO:0042626) | ATPase activity (GO:0016887) | nucleotide binding (GO:0000166)	metabolic process (GO:0008152) | transport (GO:0006810) | cellular iron ion homeostasis (GO:0006879) | transmembrane transport (GO:0055085)	integral component of membrane (GO:0016021) | mitochondrion (GO:0005739) | mitochondrial inner membrane (GO:0005743)	15.391	15.949	17.410	23.854	18.758	19.604	16.358	16.924	8.334	14.784	13.452	21.536	9.425	11.488	10.668	11.456	11.664	15.990	10.980	12.878	11.469	17.532	12.256	14.204	14.624	13.425	12.530	8.825	15.581	14.392	25.987	13.185	9.361
ABCB8	4833412N02Rik | AA409895 | EST328128 | M-ABC1 | MABC1 | zgc:113037	ENSOARG00000002397	101103060	4:113001972-113017373:+1	protein-coding	ATP binding cassette subfamily B member 8	detected at medium to low expression in 174 of 174 tissues	medium to low	detected in all	kidney medulla (Texel lamb/6-10 months) (1.363)	none	0.520	0.996	ATP binding (GO:0005524) | ATPase activity, coupled to transmembrane movement of substances (GO:0042626) | ATPase activity (GO:0016887) | nucleotide binding (GO:0000166)	metabolic process (GO:0008152) | transport (GO:0006810) | transmembrane transport (GO:0055085)	integral component of membrane (GO:0016021) | nucleus (GO:0005634) | nucleolus (GO:0005730) | mitochondrion (GO:0005739)	14.813	14.443	22.605	22.192	16.426	16.944	13.981	10.042	17.869	17.467	11.870	13.920	8.014	11.719	11.093	8.240	8.405	9.556	7.861	10.951	8.224	4.679	3.832	3.005	3.317	2.458	2.624	7.026	16.612	14.314	9.015	7.028	10.247
ABCB9	EST122234 | TAPL | Tapl | mKIAA1520 | si:dkey-21k4.3	ENSOARG00000007293	101119252	17:52168248-52191479:+1	protein-coding	ATP binding cassette subfamily B member 9	detected at medium to low expression in 142 of 174 tissues	medium to low	mixed expression	cerebellum (TxBF adult) (3.056)	none	0.813	1.286	ATP binding (GO:0005524) | protein binding (GO:0005515) | protein homodimerization activity (GO:0042803) | ATPase activity, coupled to transmembrane movement of substances (GO:0042626) | substrate-specific transmembrane transporter activity (GO:0022891) | ATPase activity (GO:0016887) | nucleotide binding (GO:0000166) | peptide-transporting ATPase activity (GO:0015440)	metabolic process (GO:0008152) | peptide transport (GO:0015833) | transport (GO:0006810) | transmembrane transport (GO:0055085)	integral component of membrane (GO:0016021) | lysosomal membrane (GO:0005765) | integral component of endoplasmic reticulum membrane (GO:0030176) | lysosome (GO:0005764)	9.956	11.273	20.594	18.361	14.877	7.537	9.804	5.759	8.347	7.360	5.698	7.341	1.241	0.847	0.851	1.288	0.728	0.646	0.653	0.586	0.653	1.008	0.232	0.674	0.967	0.747	0.955	1.073	1.956	1.494	1.752	1.866	2.716
ABCC11	EWWD | MRP8 | WW	ENSOARG00000016747	101115563	14:16109316-16189218:-1	protein-coding	ATP binding cassette subfamily C member 11	detected at medium to low expression in 24 of 174 tissues	medium to low	group enriched (integumentary system)	mammary gland (TxBF adult) (5.238)	integumentary system	0.971	41.779	purine nucleotide transmembrane transporter activity (GO:0015216) | ATP binding (GO:0005524) | organic anion transmembrane transporter activity (GO:0008514) | ATPase activity, coupled to transmembrane movement of substances (GO:0042626) | ATPase activity (GO:0016887) | nucleotide binding (GO:0000166)	purine nucleotide transport (GO:0015865) | metabolic process (GO:0008152) | organic anion transport (GO:0015711) | transport (GO:0006810) | transmembrane transport (GO:0055085)	integral component of membrane (GO:0016021) | integral component of plasma membrane (GO:0005887) | extracellular exosome (GO:0070062)	0.000	0.026	0.025	0.046	0.027	0.198	0.096	0.000	0.008	0.000	0.000	0.026	0.015	0.018	0.010	0.002	0.009	0.005	0.003	0.000	0.015	0.004	0.031	0.009	0.004	0.000	0.017	0.001	0.032	0.024	0.047	0.010	0.000
ABCC12	4930467B22Rik | DDBDRAFT_0204131 | DDBDRAFT_0214809 | DDB_0204131 | DDB_0214809 | MRP9 | mrp9	ENSOARG00000016624	101115303	14:16007907-16099048:-1	protein-coding	ATP binding cassette subfamily C member 12	not detected	not detected	not detected	not calculated	none	not calculated	not calculated	ATP binding (GO:0005524) | ATPase activity, coupled to transmembrane movement of substances (GO:0042626) | ATPase activity (GO:0016887) | nucleotide binding (GO:0000166)	metabolic process (GO:0008152) | transport (GO:0006810) | transmembrane transport (GO:0055085)	integral component of membrane (GO:0016021) | mitochondrion (GO:0005739)	0.008	0.006	0.363	0.012	0.008	0.002	0.005	0.002	0.017	0.001	0.000	0.000	0.009	0.017	0.033	0.000	0.001	0.000	0.000	0.000	0.000	0.000	0.000	0.000	0.000	0.001	0.000	0.000	0.000	0.000	0.015	0.026	0.004
ABCC2	ABC30 | AI173996 | Abc30 | CMOAT | Cmoat | DDBDRAFT_0206505 | DDBDRAFT_0220024 | DDB_0206505 | DDB_0220024 | DJS | EBCR | MRP2 | Mrp2 | cMRP | mrp2 | zgc:66072	ENSOARG00000013004	101119776	22:19923049-19993363:+1	protein-coding	ATP binding cassette subfamily C member 2	detected at medium to low expression in 18 of 174 tissues	medium to low	mixed expression	jejunum (TxBF lamb/newborn) (5.365)	none	0.956	17.500	ATP binding (GO:0005524) | protein binding (GO:0005515) | organic anion transmembrane transporter activity (GO:0008514) | ATPase activity, coupled to transmembrane movement of substances (GO:0042626) | transporter activity (GO:0005215) | ATPase activity (GO:0016887) | nucleotide binding (GO:0000166)	metabolic process (GO:0008152) | organic anion transport (GO:0015711) | transport (GO:0006810) | transmembrane transport (GO:0055085)	integral component of membrane (GO:0016021) | cell surface (GO:0009986) | apical plasma membrane (GO:0016324) | integral component of plasma membrane (GO:0005887)	0.022	0.022	0.165	0.060	0.059	1.081	0.045	0.031	0.020	0.029	0.008	0.026	0.036	0.058	0.041	0.016	0.015	0.019	0.011	0.024	0.011	0.070	0.033	0.043	0.028	0.030	0.061	0.062	0.209	0.118	0.225	0.019	0.053
ABCC3	1700019L09Rik | ABC31 | DDBDRAFT_0187670 | DDBDRAFT_0216251 | DDB_0187670 | DDB_0216251 | EST90757 | MLP2 | MOAT-D | MRP3 | Mlp2 | Mrp3 | abc31 | cMOAT2 | cmoat2 | mlp2 | moat-d | mrp3 | wu:fb94e12	ENSOARG00000003559	101116746	11:35579799-35615996:-1	protein-coding	ATP binding cassette subfamily C member 3	detected at high to low expression in 162 of 174 tissues	high to low	mixed expression	rumen (Texel adult) (2.020)	none	0.789	1.994	ATP binding (GO:0005524) | ATPase activity, coupled to transmembrane movement of substances (GO:0042626) | transporter activity (GO:0005215) | ATPase activity (GO:0016887) | nucleotide binding (GO:0000166)	metabolic process (GO:0008152) | transport (GO:0006810) | transmembrane transport (GO:0055085)	integral component of membrane (GO:0016021) | integral component of plasma membrane (GO:0005887)	0.435	0.587	3.063	3.555	2.179	5.180	2.552	0.784	1.452	3.041	1.480	1.241	6.883	6.536	4.915	1.382	1.425	2.501	1.267	3.310	2.039	1.427	0.982	1.406	0.598	1.104	0.908	12.764	26.647	31.473	15.554	1.818	30.315
ABCC4	ABCC8 | D630049P08Rik | MOAT-B | MOATB | MRP | MRP4 | Mrp4 | RGD1565953 | cb1019 | dZ52I16.4 | moat-b | moatb | mrp4 | si:busm1-52i16.4 | si:dz202l16.5 | si:dz52i16.4	ENSOARG00000000935	101106534	10:69973127-70126187:-1	protein-coding	ATP binding cassette subfamily C member 4	detected at high to low expression in 145 of 174 tissues	high to low	tissue enriched (blastocyst)	blastocyst (TxBF blastocyst) (5.235)	none	0.984	1.835	ATP binding (GO:0005524) | ATPase activity, coupled to transmembrane movement of substances (GO:0042626) | ATPase activity (GO:0016887) | nucleotide binding (GO:0000166)	metabolic process (GO:0008152) | transport (GO:0006810) | transmembrane transport (GO:0055085)	integral component of membrane (GO:0016021)	1.938	1.559	0.834	0.440	0.330	2.183	2.001	0.987	3.322	4.340	1.762	1.540	3.420	3.088	2.382	0.555	0.848	0.660	0.489	0.636	0.439	2.385	2.478	1.005	2.265	1.354	1.227	2.711	4.048	3.429	5.149	2.278	0.398
ABCC5	2900011L11Rik | ABC33 | AI132311 | Abcc5a | Abcc5b | DDBDRAFT_0187089 | DDBDRAFT_0220025 | DDB_0187089 | DDB_0220025 | EST277145 | GB17432 | MOAT-C | MOATC | MRP5 | Mrp5 | SMRP | abc33 | fj51h02 | moat-c | moatc | mrp5 | pABC11 | pabc11 | si:ch1073-183g13.2 | smrp | wu:fj51h02	ENSOARG00000020631	101123431	1:201339700-201419699:+1	protein-coding	ATP binding cassette subfamily C member 5	detected at high to low expression in 171 of 174 tissues	high to low	tissue enhanced (adrenal gland cortex, adrenal gland medulla)	adrenal gland (Texel lamb/6-10 months) (1.785)	none	0.808	1.320	ATP binding (GO:0005524) | organic anion transmembrane transporter activity (GO:0008514) | ATPase activity, coupled to transmembrane movement of substances (GO:0042626) | ATPase activity (GO:0016887) | nucleotide binding (GO:0000166)	metabolic process (GO:0008152) | organic anion transport (GO:0015711) | transport (GO:0006810) | transmembrane transport (GO:0055085)	integral component of membrane (GO:0016021)	25.751	22.830	59.313	35.069	27.041	19.580	18.026	17.867	28.663	20.676	16.233	24.847	13.573	15.051	15.055	11.894	9.713	9.232	10.458	9.254	7.195	11.355	11.645	13.659	8.168	13.265	12.769	9.537	11.937	11.487	13.484	22.797	1.626
ABCC6	ABC34 | ARA | Abcc1b | DCC | DDBDRAFT_0219260 | DDBDRAFT_0219975 | DDB_0219260 | DDB_0219975 | Dyscalc1 | EST349056 | GACI2 | MLP1 | MOAT-E | MOATE | MRP6 | Mrp6 | PXE | PXE1 | URG7 | abc34 | ara | dyscalc | mlp1 | moate | mrp6 | pxe | pxe1 | urg7	ENSOARG00000009916	.	24:14453274-14518770:-1	protein-coding	ATP binding cassette subfamily C member 6	detected at medium to low expression in 33 of 174 tissues	medium to low	mixed expression	kidney cortex (TxBF adult) (4.728)	none	0.952	6.583	ATP binding (GO:0005524) | ATPase activity, coupled to transmembrane movement of substances (GO:0042626) | transporter activity (GO:0005215) | ATPase activity (GO:0016887) | nucleotide binding (GO:0000166)	metabolic process (GO:0008152) | transport (GO:0006810) | transmembrane transport (GO:0055085)	integral component of membrane (GO:0016021) | nucleus (GO:0005634) | plasma membrane (GO:0005886)	0.014	0.048	0.189	0.406	0.102	2.478	0.021	0.061	0.084	0.210	0.033	0.099	0.107	0.254	0.284	0.120	0.125	0.028	0.016	0.131	0.050	0.044	0.054	0.024	0.021	0.037	0.073	0.331	0.334	0.364	0.030	0.036	0.069
ABCC8	ABC36 | D930031B21Rik | DDBDRAFT_0186232 | DDBDRAFT_0191225 | DDB_0186232 | DDB_0191225 | HHF1 | HI | HRINS | MRP8 | PHHI | SUR | SUR1 | SUR1delta2 | Sur | Sur1 | TNDM2 | sur1	ENSOARG00000003612	.	15:34599763-34679444:+1	protein-coding	ATP binding cassette subfamily C member 8	detected at medium to low expression in 40 of 174 tissues	medium to low	mixed expression	cerebellum (TxBF adult) (5.288)	none	0.917	4.441	ATP binding (GO:0005524) | sulfonylurea receptor activity (GO:0008281) | ion channel binding (GO:0044325) | potassium channel activity (GO:0005267) | ATPase activity, coupled to transmembrane movement of substances (GO:0042626) | ATPase activity (GO:0016887) | nucleotide binding (GO:0000166)	metabolic process (GO:0008152) | signal transduction (GO:0007165) | transport (GO:0006810) | potassium ion transport (GO:0006813) | transmembrane transport (GO:0055085)	integral component of membrane (GO:0016021) | voltage-gated potassium channel complex (GO:0008076) | membrane (GO:0016020) | plasma membrane (GO:0005886)	16.699	14.687	39.059	24.273	12.447	6.042	5.797	8.255	1.823	3.317	0.989	13.553	0.732	2.407	1.824	9.551	7.929	4.349	6.283	7.475	3.694	0.748	1.823	0.635	0.510	0.913	1.214	0.654	0.646	0.486	0.056	2.688	0.057
ABCC9	ABC37 | AI414027 | AI449286 | ATFB12 | CANTU | CMD1O | DDBDRAFT_0215814 | DDBDRAFT_0216237 | DDB_0215814 | DDB_0216237 | SUR2 | SUR2A | SUR2B | Sur2 | si:dkey-183c2.3 | sur2	ENSOARG00000020225	101117577	3:193019254-193175462:+1	protein-coding	ATP binding cassette subfamily C member 9	detected at medium to low expression in 118 of 174 tissues	medium to low	mixed expression	caruncle (TxBF adult/23 days gestation) (3.352)	none	0.821	1.693	ATP binding (GO:0005524) | sulfonylurea receptor activity (GO:0008281) | ion channel binding (GO:0044325) | potassium channel activity (GO:0005267) | ATPase activity, coupled to transmembrane movement of substances (GO:0042626) | ATPase activity (GO:0016887) | nucleotide binding (GO:0000166)	metabolic process (GO:0008152) | defense response to virus (GO:0051607) | signal transduction (GO:0007165) | transport (GO:0006810) | potassium ion transport (GO:0006813) | transmembrane transport (GO:0055085)	integral component of membrane (GO:0016021) | voltage-gated potassium channel complex (GO:0008076) | sarcolemma (GO:0042383) | plasma membrane (GO:0005886) | membrane (GO:0016020) | sarcomere (GO:0030017)	1.142	0.892	2.281	0.714	0.619	1.737	0.818	0.883	1.079	1.244	0.343	0.896	2.885	1.908	4.504	6.293	10.055	9.868	8.789	4.432	5.641	12.857	8.032	9.219	11.483	9.706	9.917	7.368	7.892	7.586	0.479	8.824	1.242
ABCD1	ABC42 | ABCD2 | ALD | ALDP | AMN | Ald | Aldgh | DDBDRAFT_0205895 | DDBDRAFT_0215371 | DDB_0205895 | DDB_0215371 | RGD1562128 | zgc:172102	ENSOARG00000007049	.	X:77653929-77668081:-1	protein-coding	ATP binding cassette subfamily D member 1	detected at high to low expression in 164 of 174 tissues	high to low	tissue enhanced (epididymis)	epididymis (Texel adult) (2.866)	none	0.941	1.387	protein binding (GO:0005515) | peroxisomal fatty-acyl-CoA transporter activity (GO:0005325) | nucleotide binding (GO:0000166) | enzyme binding (GO:0019899) | identical protein binding (GO:0042802) | ATP binding (GO:0005524) | long-chain fatty acid transporter activity (GO:0005324) | ATPase activity, coupled to transmembrane movement of substances (GO:0042626) | protein homodimerization activity (…	fatty acid beta-oxidation (GO:0006635) | peroxisome organization (GO:0007031) | very long-chain fatty acid catabolic process (GO:0042760) | long-chain fatty acid catabolic process (GO:0042758) | transport (GO:0006810) | peroxisomal long-chain fatty acid import (GO:0015910) | transmembrane transport (GO:0055085)	integral component of membrane (GO:0016021) | peroxisomal membrane (GO:0005778) | cytoplasm (GO:0005737) | membrane (GO:0016020) | perinuclear region of cytoplasm (GO:0048471) | peroxisome (GO:0005777) | integral component of peroxisomal membrane (GO:0005779) | mitochondrion (GO:0005739)	1.430	1.650	1.818	1.306	1.256	3.152	3.102	3.433	10.328	7.054	5.739	2.620	3.385	3.714	4.396	5.152	4.690	8.673	6.864	8.034	5.526	10.304	5.977	8.267	9.254	4.356	4.663	4.649	8.806	9.853	6.565	7.324	1.205
ABCD2	ABC39 | ALDL1 | ALDR | ALDRP | DDBDRAFT_0214891 | DDBDRAFT_0219834 | DDB_0214891 | DDB_0219834 | hALDR	ENSOARG00000020006	101119199	3:147591269-147678719:+1	protein-coding	ATP binding cassette subfamily D member 2	detected at high to low expression in 21 of 174 tissues	high to low	tissue enhanced (salivary gland)	salivary gland (TxBF adult) (6.184)	none	0.990	5.128	ATP binding (GO:0005524) | protein binding (GO:0005515) | protein homodimerization activity (GO:0042803) | ATPase activity, coupled to transmembrane movement of substances (GO:0042626) | ATPase activity (GO:0016887) | nucleotide binding (GO:0000166)	fatty acid beta-oxidation (GO:0006635) | very long-chain fatty acid metabolic process (GO:0000038) | very long-chain fatty acid catabolic process (GO:0042760) | transport (GO:0006810) | positive regulation of fatty acid beta-oxidation (GO:0032000) | transmembrane transport (GO:0055085)	integral component of membrane (GO:0016021) | peroxisome (GO:0005777) | intracellular membrane-bounded organelle (GO:0043231)	3.247	4.136	4.017	0.910	0.947	3.013	1.942	2.923	4.803	1.838	2.018	3.043	0.187	0.141	0.155	0.057	0.101	0.035	0.050	0.073	0.032	0.049	0.016	0.059	0.065	0.047	0.014	0.831	0.448	0.509	72.718	0.437	0.434
ABCD3	ABC43 | AI313901 | AU018866 | AW146054 | CBAS5 | DDBDRAFT_0205894 | DDBDRAFT_0215374 | DDB_0205894 | DDB_0215374 | PMP68 | PMP70 | PXMP1 | Pxmp1 | ZWS2 | pmp70	ENSOARG00000017266	.	1:70765318-70818229:+1	protein-coding	ATP binding cassette subfamily D member 3	detected at high to low expression in 174 of 174 tissues	high to low	detected in all	kidney medulla (Texel lamb/6-10 months) (1.416)	none	0.699	1.172	ATP binding (GO:0005524) | protein binding (GO:0005515) | protein homodimerization activity (GO:0042803) | ATPase activity, coupled to transmembrane movement of substances (GO:0042626) | ATPase activity (GO:0016887) | nucleotide binding (GO:0000166)	fatty acid beta-oxidation (GO:0006635) | peroxisome organization (GO:0007031) | very long-chain fatty acid catabolic process (GO:0042760) | transport (GO:0006810) | fatty acid biosynthetic process (GO:0006633) | transmembrane transport (GO:0055085)	integral component of membrane (GO:0016021) | peroxisomal matrix (GO:0005782) | peroxisomal membrane (GO:0005778) | membrane (GO:0016020) | peroxisome (GO:0005777) | mitochondrial inner membrane (GO:0005743) | intracellular membrane-bounded organelle (GO:0043231) | mitochondrion (GO:0005739)	20.721	24.581	38.268	30.870	25.580	36.371	23.207	28.474	16.076	19.565	16.979	38.961	20.107	20.064	21.609	17.274	20.565	31.923	18.146	19.911	19.823	24.681	12.374	17.518	19.768	16.907	16.757	22.248	27.770	24.801	34.929	14.821	26.404
ABCD4	ABC41 | EST352188 | MAHCJ | P69r | P70R | P79R | PMP69 | PXMP1L | Pxmp1l | zgc:153503	ENSOARG00000001030	101106333	7:82539860-82554033:-1	protein-coding	ATP binding cassette subfamily D member 4	detected at high to low expression in 174 of 174 tissues	high to low	detected in all	jejunum (TxBF lamb/newborn) (1.695)	none	0.697	1.223	ATP binding (GO:0005524) | ATPase activity, coupled to transmembrane movement of substances (GO:0042626) | ATPase activity (GO:0016887) | nucleotide binding (GO:0000166)	transport (GO:0006810) | cobalamin metabolic process (GO:0009235) | transmembrane transport (GO:0055085)	integral component of membrane (GO:0016021) | endoplasmic reticulum membrane (GO:0005789) | peroxisome (GO:0005777)	10.788	8.604	16.115	20.466	11.031	21.575	10.748	12.306	14.683	16.153	12.623	14.247	14.281	18.092	18.916	8.419	8.561	9.517	6.794	10.699	8.612	5.544	3.628	4.408	2.722	3.585	4.960	11.826	22.017	28.201	17.249	8.064	5.747
ABCE1	ABC38 | C79080 | DDBDRAFT_0188931 | DDBDRAFT_0191227 | DDB_0188931 | DDB_0191227 | HP68 | OABP | Oabp | RLI | RNASEL1 | RNASELI | RNS41 | RNS4I | Rnaseli | Rns4i | wu:fb34c09 | wu:fe47b01 | wu:fi09g07 | zgc:111906 | zgc:56045	ENSOARG00000009714	101110874	17:12892280-12914875:-1	protein-coding	ATP binding cassette subfamily E member 1	detected at high to medium expression in 174 of 174 tissues	high to medium	detected in all	embryo (TxBF embryo/23 days) (1.231)	none	0.590	1.013	ATP binding (GO:0005524) | protein binding (GO:0005515) | iron-sulfur cluster binding (GO:0051536) | ATPase activity (GO:0016887) | nucleotide binding (GO:0000166)	metabolic process (GO:0008152)	cytoplasm (GO:0005737) | membrane (GO:0016020) | mitochondrion (GO:0005739)	36.049	36.018	44.585	32.760	29.203	51.938	36.041	32.217	39.345	37.005	37.604	32.935	36.638	42.949	36.294	23.917	26.480	31.868	18.470	20.034	19.758	27.933	27.587	18.305	25.583	27.540	25.522	26.967	34.653	33.731	64.416	28.332	31.116
ABCF1	ABC27 | ABC50 | AU041969 | Abc50 | D17Wsu166e | DDBDRAFT_0218777 | DDBDRAFT_0219973 | DDB_0218777 | DDB_0219973 | GCN20 | GRMZM2G105570 | wu:fb79c06 | wu:fc39a05 | wu:fj94a08 | zgc:85667	ENSOARG00000013405	101103598	20:27506061-27518579:-1	protein-coding	ATP binding cassette subfamily F member 1	detected at high to low expression in 174 of 174 tissues	high to low	detected in all	testes (TxBF adult) (1.381)	none	0.707	1.029	ATP binding (GO:0005524) | protein binding (GO:0005515) | poly(A) RNA binding (GO:0044822) | ATPase activity (GO:0016887) | nucleotide binding (GO:0000166)	unknown	cytoplasm (GO:0005737) | membrane (GO:0016020)	20.343	19.964	30.416	25.825	20.435	24.383	26.292	20.276	25.476	21.759	20.362	25.516	22.395	27.717	24.248	17.409	18.943	21.529	15.369	19.404	17.130	33.190	28.407	29.548	26.404	16.094	25.319	19.473	28.023	25.640	37.212	26.114	25.391
ABCF2	0710005O05Rik | ABC28 | DDBDRAFT_0185833 | DDBDRAFT_0191228 | DDB_0185833 | DDB_0191228 | Drr3 | E430001O06 | EST133090 | HUSSY-18 | HUSSY18 | abc28 | hussy-18 | hussy18 | m-abc1	ENSOARG00000003658	101103804	4:113175484-113194740:-1	protein-coding	ATP binding cassette subfamily F member 2	detected at high to low expression in 174 of 174 tissues	high to low	detected in all, tissue enhanced (testes)	testes (TxBF adult) (1.993)	none	0.905	1.190	ATP binding (GO:0005524) | ATPase activity (GO:0016887) | nucleotide binding (GO:0000166)	metabolic process (GO:0008152)	membrane (GO:0016020) | mitochondrion (GO:0005739)	13.643	15.216	24.972	14.849	16.386	15.119	13.834	15.084	12.691	7.530	6.650	14.287	10.538	14.279	11.016	10.997	12.561	11.585	12.697	8.857	8.757	19.156	17.469	18.476	35.600	19.323	19.116	9.516	8.000	7.402	19.645	19.840	12.090
ABCF3	AI326318 | AU016058 | BB119416 | DDBDRAFT_0167190 | DDBDRAFT_0191517 | DDB_0167190 | DDB_0191517 | EST201864	ENSOARG00000020612	101121904	1:201171489-201179578:-1	protein-coding	ATP binding cassette subfamily F member 3	detected at medium to low expression in 174 of 174 tissues	medium to low	detected in all	cerebellum (TxBF adult) (1.230)	none	0.433	1.034	ATP binding (GO:0005524) | protein binding (GO:0005515) | ATPase activity (GO:0016887) | nucleotide binding (GO:0000166)	metabolic process (GO:0008152)	membrane (GO:0016020)	22.471	26.479	43.286	39.089	37.397	26.064	27.193	27.308	27.238	24.995	24.518	26.205	19.971	23.111	22.414	20.370	21.822	23.419	17.529	22.039	17.510	21.003	17.550	15.553	18.724	15.679	16.155	16.772	21.248	22.061	24.554	17.023	14.831
ABCG1	ABC8 | AW413978 | Abc8 | DDBDRAFT_0190309 | DDBDRAFT_0191516 | DDB_0190309 | DDB_0191516 | WHITE1 | White | zgc:162197	ENSOARG00000010625	101103525	1:260557063-260622649:+1	protein-coding	ATP binding cassette subfamily G member 1	detected at high to low expression in 169 of 174 tissues	high to low	tissue enhanced (alveolar macrophage, fallopian tube, omentum)	fallopian tube (TxBF adult) (3.117)	none	0.948	2.303	ADP binding (GO:0043531) | nucleotide binding (GO:0000166) | ATP binding (GO:0005524) | phospholipid transporter activity (GO:0005548) | toxin transporter activity (GO:0019534) | protein homodimerization activity (GO:0042803) | ATPase activity (GO:0016887) | glycoprotein transporter activity (GO:0034437) | sterol-transporting ATPase activity (GO:0034041) | protein heterodimerization activity (GO:…	cholesterol metabolic process (GO:0008203) | reverse cholesterol transport (GO:0043691) | regulation of cholesterol esterification (GO:0010872) | positive regulation of cholesterol biosynthetic process (GO:0045542) | regulation of transcription, DNA-templated (GO:0006355) | phospholipid efflux (GO:0033700) | response to lipid (GO:0033993) | high-density lipoprotein particle remodeling (GO:0034375…	integral component of membrane (GO:0016021) | Golgi apparatus (GO:0005794) | recycling endosome (GO:0055037) | plasma membrane (GO:0005886) | membrane (GO:0016020) | intracellular membrane-bounded organelle (GO:0043231) | endosome (GO:0005768) | external side of plasma membrane (GO:0009897) | nucleoplasm (GO:0005654) | mitochondrion (GO:0005739)	9.693	9.251	28.261	23.323	15.940	10.041	10.522	13.874	16.684	15.907	14.086	9.994	0.519	0.481	0.833	1.393	1.659	1.460	1.487	2.152	2.281	0.861	0.608	1.395	0.528	1.400	1.659	7.381	10.290	12.085	23.727	1.715	11.135
ABCG2	ABC15 | ABCG3 | ABCP | AI428558 | BCRP | BCRP1 | BMDP | Bcrp1 | CD338 | CDw338 | DDBDRAFT_0167281 | DDBDRAFT_0191229 | DDB_0167281 | DDB_0191229 | EST157481 | GOUT1 | MRX | MXR | MXR-1 | MXR1 | UAQTL1 | bcrp	ENSOARG00000001914	780508	6:36514210-36556824:+1	protein-coding	ATP binding cassette subfamily G member 2 (Junior blood group)	detected at high to low expression in 172 of 174 tissues	high to low	tissue enhanced (caruncle, placenta + membranes)	caecum (TxBF lamb/newborn) (1.943)	none	0.852	2.078	ATP binding (GO:0005524) | protein binding (GO:0005515) | protein homodimerization activity (GO:0042803) | ATPase activity, coupled to transmembrane movement of substances (GO:0042626) | ATPase activity (GO:0016887) | nucleotide binding (GO:0000166)	metabolic process (GO:0008152) | urate metabolic process (GO:0046415) | transmembrane transport (GO:0055085)	integral component of membrane (GO:0016021) | nucleus (GO:0005634) | plasma membrane (GO:0005886) | membrane (GO:0016020)	66.421	56.887	41.797	37.431	42.288	80.087	55.359	65.555	7.632	25.238	7.520	56.170	29.206	25.436	30.460	12.376	17.952	15.409	8.354	8.792	9.426	9.231	5.958	4.289	3.479	3.720	8.309	24.971	32.608	26.695	8.364	10.449	9.029
ABCG4	6430517O04Rik | DDBDRAFT_0188507 | DDBDRAFT_0216252 | DDB_0188507 | DDB_0216252 | WHITE2 | white2	ENSOARG00000013929	101107988	15:29212989-29227619:+1	protein-coding	ATP binding cassette subfamily G member 4	detected at low expression in 138 of 174 tissues	low	mixed expression	cerebellum (TxBF adult) (5.500)	none	0.760	1.023	ATP binding (GO:0005524) | protein binding (GO:0005515) | protein homodimerization activity (GO:0042803) | ATPase activity (GO:0016887) | protein heterodimerization activity (GO:0046982) | nucleotide binding (GO:0000166)	metabolic process (GO:0008152)	membrane (GO:0016020)	5.318	4.372	45.244	8.971	6.610	4.606	6.343	5.202	3.686	2.725	2.683	4.176	0.615	0.805	0.954	0.438	0.484	0.869	0.389	1.157	1.103	0.733	0.807	0.759	0.342	0.807	0.970	0.566	2.644	2.605	6.115	0.445	0.439
ABCG5	DDBDRAFT_0205617 | DDBDRAFT_0215344 | DDB_0205617 | DDB_0215344 | STSL | cmp | sterolin-1 | trac	ENSOARG00000006745	101113924	3:80351499-80384030:+1	protein-coding	ATP binding cassette subfamily G member 5	detected at medium to low expression in 25 of 174 tissues	medium to low	mixed expression	jejunum (TxBF lamb/8 weeks) (5.631)	none	0.940	30.843	ATP binding (GO:0005524) | protein binding (GO:0005515) | ATPase activity (GO:0016887) | protein heterodimerization activity (GO:0046982) | cholesterol transporter activity (GO:0017127) | nucleotide binding (GO:0000166)	metabolic process (GO:0008152) | excretion (GO:0007588) | negative regulation of intestinal phytosterol absorption (GO:0010949) | negative regulation of intestinal cholesterol absorption (GO:0045796) | cholesterol efflux (GO:0033344) | cholesterol homeostasis (GO:0042632)	apical part of cell (GO:0045177) | receptor complex (GO:0043235) | ATP-binding cassette (ABC) transporter complex (GO:0043190) | apical plasma membrane (GO:0016324) | membrane (GO:0016020)	0.104	0.084	0.586	0.928	0.516	0.280	0.205	0.150	0.101	0.255	0.229	0.413	1.240	0.639	1.252	0.000	0.004	0.043	0.014	0.000	0.024	0.039	0.017	0.023	0.005	0.023	0.048	0.059	0.720	0.332	0.031	0.026	0.092
ABCG8	1300003C16Rik | AI114946 | DDBDRAFT_0167690 | DDBDRAFT_0191232 | DDB_0167690 | DDB_0191232 | GBD4 | STSL | sterolin-2 | zgc:172358	ENSOARG00000006677	101113666	3:80333311-80351141:-1	protein-coding	ATP binding cassette subfamily G member 8	detected at high to low expression in 53 of 174 tissues	high to low	mixed expression	jejunum (TxBF lamb/8 weeks) (6.444)	none	0.919	19.491	ATP binding (GO:0005524) | protein binding (GO:0005515) | ATPase activity (GO:0016887) | protein heterodimerization activity (GO:0046982) | cholesterol transporter activity (GO:0017127) | nucleotide binding (GO:0000166)	excretion (GO:0007588) | phospholipid transport (GO:0015914) | negative regulation of intestinal phytosterol absorption (GO:0010949) | sterol homeostasis (GO:0055092) | cholesterol homeostasis (GO:0042632) | metabolic process (GO:0008152) | negative regulation of intestinal cholesterol absorption (GO:0045796) | cholesterol efflux (GO:0033344) | sterol transport (GO:0015918)	receptor complex (GO:0043235) | ATP-binding cassette (ABC) transporter complex (GO:0043190) | apical plasma membrane (GO:0016324) | membrane (GO:0016020)	0.307	0.301	9.539	11.311	8.268	0.339	0.385	0.075	0.030	0.092	0.141	0.184	1.364	1.095	1.491	0.011	0.006	0.101	0.074	0.335	0.074	0.063	0.075	0.000	0.018	0.101	0.098	0.292	0.387	0.316	0.099	0.188	0.215
ABHD1	LABH-1 | LABH1 | labh1	ENSOARG00000019121	101114505	3:34082120-34089262:+1	protein-coding	abhydrolase domain containing 1	detected at medium to low expression in 164 of 174 tissues	medium to low	mixed expression	jejunum (TxBF lamb/1 week) (2.317)	none	0.632	1.083	protein binding (GO:0005515)	unknown	unknown	4.343	3.885	8.663	9.952	4.793	3.812	4.092	4.501	5.805	9.942	6.892	5.755	2.104	1.796	2.897	2.388	2.376	2.233	2.055	5.456	2.688	2.939	5.328	4.824	1.748	3.716	4.337	2.787	9.251	8.958	2.602	1.804	0.542
ABHD10	RGD1308084	ENSOARG00000019221	101119354	1:175121754-175135604:+1	protein-coding	abhydrolase domain containing 10	detected at high to low expression in 174 of 174 tissues	high to low	detected in all	embryonic ovary (TxBF embryo/100 days) (1.336)	none	0.638	1.089	serine-type peptidase activity (GO:0008236) | hydrolase activity, hydrolyzing O-glycosyl compounds (GO:0004553)	glucuronoside catabolic process (GO:0019391) | proteolysis (GO:0006508)	cytosol (GO:0005829) | mitochondrion (GO:0005739)	28.970	31.530	41.907	42.184	29.359	32.720	30.197	44.815	36.864	42.471	42.853	42.482	32.194	31.548	35.627	28.595	31.588	31.415	29.573	33.669	29.995	19.972	17.376	19.535	18.556	15.153	16.968	21.627	21.468	22.516	27.354	28.650	11.518
ABHD11	1110054D16Rik | A630008N09Rik | Abhd11l1 | PP1226 | WBSCR21 | Wbscr21 | Wbscr21l | pp1226 | wbscr21	ENSOARG00000012026	101112190	24:33455333-33458008:+1	protein-coding	abhydrolase domain containing 11	detected at high to low expression in 174 of 174 tissues	high to low	detected in all, tissue enhanced (BMDM LPS time course 0 hrs)	BMDM LPS time course 0 hrs (TxBF adult) (1.583)	none	0.812	1.065	hydrolase activity, acting on ester bonds (GO:0016788)	GPI anchor metabolic process (GO:0006505) | intracellular protein transport (GO:0006886) | biosynthetic process (GO:0009058)	mitochondrion (GO:0005739)	31.008	34.189	31.740	25.171	30.637	39.119	66.162	48.470	11.484	10.201	9.553	33.010	15.739	16.694	15.072	19.859	21.070	22.990	17.739	13.792	13.778	7.036	4.726	2.240	6.451	4.047	3.411	13.481	14.386	12.675	7.154	6.575	15.114
ABHD12	1500011G07Rik | 6330583M11Rik | ABHD12A | AI431047 | AW547313 | BEM46L2 | C20orf22 | PHARC | abd12 | dJ965G21.2 | zgc:153367	ENSOARG00000007550	101106539	13:41920131-41943926:-1	protein-coding	abhydrolase domain containing 12	detected at high to low expression in 174 of 174 tissues	high to low	detected in all	BMDM LPS time course 0 hrs (TxBF adult) (1.392)	none	0.751	1.250	hydrolase activity (GO:0016787) | acylglycerol lipase activity (GO:0047372)	response to auditory stimulus (GO:0010996) | adult walking behavior (GO:0007628) | metabolic process (GO:0008152) | phosphatidylserine catabolic process (GO:0006660) | acylglycerol catabolic process (GO:0046464)	integral component of membrane (GO:0016021) | AMPA glutamate receptor complex (GO:0032281)	88.990	113.476	152.500	103.442	113.989	123.733	120.690	95.769	51.818	36.953	28.816	97.568	42.847	53.401	43.785	12.665	15.628	11.200	10.437	12.803	8.535	8.844	5.855	5.303	4.912	5.972	7.318	33.007	44.995	35.070	31.757	14.969	78.705
ABHD12B	BEM46L3 | Bem46l3 | C14orf29 | Gm804 | c14_5314	ENSOARG00000020679	101105505	7:40803406-40826022:+1	protein-coding	abhydrolase domain containing 12B	detected at low expression in 48 of 174 tissues	low	tissue enhanced (skin side)	skin side (Texel adult) (3.010)	none	0.912	1.183	unknown	unknown	unknown	1.765	1.400	0.442	0.136	0.069	0.566	5.973	0.444	0.288	0.225	0.288	0.297	0.472	0.450	0.307	0.966	0.403	0.182	0.171	0.261	0.274	0.046	0.092	0.012	0.022	0.036	0.026	1.020	1.198	1.102	0.449	0.184	1.123
ABHD13	1110065L07Rik | AI463703 | AI788994 | BEM46L1 | C13orf6 | RGD1308317 | bA153I24.2 | zgc:123286	ENSOARG00000017245	101116488	10:82977871-82978884:+1	protein-coding	abhydrolase domain containing 13	detected at medium to low expression in 174 of 174 tissues	medium to low	detected in all	thymus (TxBF adult) (1.364)	none	0.621	1.014	unknown	unknown	membrane (GO:0016020)	12.792	15.476	16.930	17.494	11.412	18.947	13.179	12.408	14.067	12.581	13.116	10.141	12.740	17.596	12.854	5.526	5.660	7.852	3.955	8.052	5.564	7.363	4.602	4.747	3.054	4.285	5.555	13.241	24.204	22.447	41.727	5.014	5.192
ABHD14A	1110013B16Rik | AW558221 | DORZ1 | Dorz1 | RGD1309721 | dorz1 | zgc:85972	ENSOARG00000006479	101114562	19:48921807-48926783:-1	protein-coding	abhydrolase domain containing 14A	detected at medium to low expression in 174 of 174 tissues	medium to low	detected in all	cerebellum (Texel adult) (1.396)	none	0.569	1.173	unknown	unknown	extracellular exosome (GO:0070062)	18.794	16.927	39.039	46.415	40.446	24.747	27.971	20.987	26.441	22.258	21.825	14.592	42.411	40.258	36.672	12.641	12.616	8.804	8.202	6.954	9.360	7.426	3.268	2.908	3.423	4.458	4.800	22.739	30.346	25.798	4.177	14.469	10.582
ABHD14B	1810013B01Rik | CIB | HEL-S-299 | zgc:64031	ENSOARG00000006536	101114818	19:48928667-48932590:+1	protein-coding	abhydrolase domain containing 14B	detected at high to low expression in 174 of 174 tissues	high to low	detected in all	liver (TxBF adult) (1.725)	none	0.791	1.033	protein binding (GO:0005515) | hydrolase activity (GO:0016787)	positive regulation of transcription from RNA polymerase II promoter (GO:0045944)	nucleus (GO:0005634) | cytosol (GO:0005829) | cytoplasm (GO:0005737) | nucleolus (GO:0005730) | extracellular exosome (GO:0070062)	3.635	6.203	11.103	15.248	8.244	15.253	8.258	10.688	19.712	21.598	19.173	10.414	27.649	21.245	25.325	7.181	7.738	3.712	4.143	4.177	4.334	4.015	1.973	3.233	1.859	1.790	3.935	32.731	24.231	29.866	4.898	7.681	16.841
ABHD15	1300007F04Rik | RGD1304598	ENSOARG00000007008	.	11:20442234-20445712:-1	protein-coding	abhydrolase domain containing 15	detected at medium to low expression in 100 of 174 tissues	medium to low	mixed expression	jejunum (TxBF lamb/newborn) (3.674)	none	0.833	1.667	unknown	unknown	membrane (GO:0016020)	2.029	1.689	2.299	1.100	0.908	1.763	1.844	2.985	7.473	2.036	2.513	3.658	1.307	1.264	1.486	0.244	0.254	0.385	0.311	0.593	0.370	0.149	0.257	0.242	0.104	0.000	0.255	1.395	1.916	2.823	1.113	0.464	0.391
ABHD16A	AI326074 | BAT5 | Bat-5 | Bat5 | D17H6S82E | D6S82E | NG26 | PP199 | bat5 | bat5l | d6s82e | ng26 | pp199 | wu:fb55e01	ENSOARG00000006185	101118906	20:26737689-26757161:+1	protein-coding	abhydrolase domain containing 16A	detected at high to medium expression in 174 of 174 tissues	high to medium	detected in all	cerebellum (TxBF adult) (1.318)	none	0.572	0.927	protein binding (GO:0005515)	unknown	unknown	49.837	56.136	139.465	130.615	110.950	54.885	64.132	54.691	67.460	68.775	68.484	59.211	39.559	42.965	46.743	25.430	25.881	21.689	19.079	22.892	20.956	18.686	13.430	16.172	13.559	9.520	16.153	39.672	50.970	51.602	54.896	25.564	22.802
ABHD16B	1700095H12 | C13H20orf135 | C20orf135 | RGD1309726 | dJ591C20.1	ENSOARG00000009892	101116851	13:53280623-53282184:-1	protein-coding	abhydrolase domain containing 16B	detected at medium expression in 2 of 174 tissues	medium	tissue enriched (testes), group enriched (male reproductive system)	testes (Texel adult) (3.426)	male reproductive system	0.976	2.142	unknown	unknown	unknown	0.099	0.146	0.308	0.143	0.104	0.154	0.043	0.129	0.244	0.075	0.078	0.218	0.516	0.637	0.804	0.542	0.535	0.108	0.381	0.176	0.132	0.049	0.095	0.029	0.188	0.054	0.048	0.308	0.209	0.186	0.592	0.506	0.358
ABHD17B	5730446C15Rik | C9orf77 | CGI-67 | Cgi67 | Cgi67l | FAM108B1 | Fam108b | Fam108b1 | RGD1305246 | fam108b1 | zgc:100937	ENSOARG00000012786	101102206	2:64216733-64258592:+1	protein-coding	abhydrolase domain containing 17B	detected at medium to low expression in 174 of 174 tissues	medium to low	detected in all	brain stem (Texel adult) (1.591)	none	0.712	1.165	serine-type peptidase activity (GO:0008236) | hydrolase activity (GO:0016787)	proteolysis (GO:0006508)	membrane (GO:0016020)	12.581	16.402	17.116	12.764	14.350	22.355	12.092	19.793	7.942	5.938	5.934	26.513	11.422	16.871	15.385	3.333	4.485	3.427	2.295	2.105	2.063	4.132	4.165	3.242	3.710	3.542	4.085	6.118	8.122	7.533	5.937	4.827	7.595
ABHD2	2210009N18Rik | HS1-2 | LABH2 | Labh-2 | PHPS1-2 | QtsA-21018	ENSOARG00000011286	101103014	18:19723286-19802578:+1	protein-coding	abhydrolase domain containing 2	detected at high to low expression in 174 of 174 tissues	high to low	detected in all, tissue enhanced (placenta)	testes (TxBF adult) (1.599)	none	0.811	1.275	steroid hormone receptor activity (GO:0003707) | hormone binding (GO:0042562) | acylglycerol lipase activity (GO:0047372)	sperm capacitation (GO:0048240) | response to progesterone (GO:0032570) | steroid hormone mediated signaling pathway (GO:0043401) | response to wounding (GO:0009611) | acylglycerol catabolic process (GO:0046464) | acrosome reaction (GO:0007340) | negative regulation of cell migration (GO:0030336)	sperm plasma membrane (GO:0097524) | acrosomal vesicle (GO:0001669) | sperm flagellum (GO:0036126)	30.707	32.817	35.057	35.575	26.284	34.201	41.234	36.024	12.922	20.304	14.102	44.539	41.702	39.941	39.057	7.669	9.054	58.693	27.255	67.936	46.184	11.671	3.299	6.538	2.142	4.523	4.513	7.356	28.697	20.779	17.112	9.254	5.162
ABHD3	AA675331 | AAKB1 | LABH3 | labh3 | zgc:92800	ENSOARG00000008434	101122746	23:34855193-34912259:+1	protein-coding	abhydrolase domain containing 3	detected at medium to low expression in 174 of 174 tissues	medium to low	detected in all	kidney cortex (TxBF adult) (1.922)	none	0.751	1.385	phosphatidylcholine 1-acylhydrolase activity (GO:0008970) | phospholipase A2 activity (GO:0004623)	phosphatidylcholine metabolic process (GO:0046470)	unknown	21.640	23.822	41.015	33.394	28.449	33.299	28.890	33.432	9.757	11.338	10.356	47.179	9.562	13.457	10.989	8.351	10.396	8.337	6.462	6.821	4.829	6.089	4.399	4.914	2.288	4.019	3.845	39.286	31.320	33.899	15.889	7.250	3.697
ABHD4	1110035H23Rik | ABH4 | AI429574 | Abh4 | abhd5 | zgc:110267	ENSOARG00000019436	101105755	7:21812233-21823012:-1	protein-coding	abhydrolase domain containing 4	detected at high to low expression in 174 of 174 tissues	high to low	detected in all	uterus (Texel lamb/6-10 months) (1.645)	none	0.681	1.156	unknown	unknown	unknown	21.911	18.103	23.002	24.900	20.865	28.888	30.719	49.872	4.706	5.458	4.174	52.823	24.892	37.060	36.647	24.912	26.911	29.406	27.557	32.221	22.033	22.039	38.756	24.073	26.440	44.450	20.527	8.916	10.564	11.245	30.013	24.736	15.866
ABHD5	1300003D03Rik | 2010002J10Rik | CDS | CGI-58 | CGI58 | IECN2 | IECN5 | NCIE2 | cds | cgi58 | iecn2 | ncie2	ENSOARG00000004222	100125355	19:15488893-15526261:+1	protein-coding	1-acylglycerol-3-phosphate O-acyltransferase ABHD5	detected at high to low expression in 174 of 174 tissues	high to low	detected in all, tissue enhanced (skin back, skin side), group enriched (integumentary system)	skin back (Texel adult) (2.111)	integumentary system	0.881	1.272	protein binding (GO:0005515) | lysophosphatidic acid acyltransferase activity (GO:0042171)	positive regulation of triglyceride catabolic process (GO:0010898) | negative regulation of sequestering of triglyceride (GO:0010891) | positive regulation of lipoprotein lipase activity (GO:0051006) | positive regulation of lipid catabolic process (GO:0050996) | phosphatidic acid biosynthetic process (GO:0006654)	nucleus (GO:0005634) | cytosol (GO:0005829) | cytoplasm (GO:0005737) | lipid particle (GO:0005811) | intracellular membrane-bounded organelle (GO:0043231)	5.180	5.518	6.874	7.797	6.114	6.140	5.489	6.594	3.972	2.940	2.986	5.870	2.645	3.295	3.311	5.018	5.251	8.746	6.260	6.482	7.091	13.327	8.845	8.821	7.275	6.617	6.306	5.485	7.163	5.877	4.186	11.219	13.284
ABHD6	0610041D24Rik | AA673485 | AV065425	ENSOARG00000012475	101122635	19:43044762-43093148:-1	protein-coding	abhydrolase domain containing 6	detected at medium to low expression in 173 of 174 tissues	medium to low	mixed expression	duodenum (TxBF lamb/newborn) (2.024)	none	0.741	1.204	phospholipase activity (GO:0004620) | acylglycerol lipase activity (GO:0047372) | catalytic activity (GO:0003824)	metabolic process (GO:0008152) | phospholipid catabolic process (GO:0009395) | long term synaptic depression (GO:0060292) | regulation of endocannabinoid signaling pathway (GO:2000124) | acylglycerol catabolic process (GO:0046464) | positive regulation of lipid biosynthetic process (GO:0046889) | negative regulation of cell migration (GO:0030336)	integral component of membrane (GO:0016021) | AMPA glutamate receptor complex (GO:0032281) | mitochondrion (GO:0005739) | extracellular exosome (GO:0070062)	20.342	15.482	23.518	21.739	14.935	25.546	13.465	12.476	9.884	10.410	11.116	16.736	2.677	3.389	3.120	2.755	2.538	9.578	2.859	4.957	4.437	5.929	3.728	3.004	1.218	3.961	4.008	3.439	8.103	8.894	4.025	1.630	15.910
ABHD8	0910001L24Rik | AB030191	ENSOARG00000017259	101115366	5:5558703-5563511:+1	protein-coding	abhydrolase domain containing 8	detected at high to low expression in 174 of 174 tissues	high to low	detected in all, tissue enhanced (adrenal gland cortex, cerebellum, cerebrum)	cerebellum (TxBF adult) (2.118)	none	0.847	1.498	unknown	unknown	extracellular exosome (GO:0070062)	52.652	64.832	96.514	69.106	73.685	49.854	61.102	50.687	17.865	16.205	13.379	34.989	16.054	13.939	18.271	7.304	6.683	4.297	6.446	5.367	4.474	5.007	4.548	3.924	5.072	2.575	5.360	8.447	11.736	9.075	18.919	7.970	5.723
ABI1	ABA INSENSITIVE 1 | ABI-1 | ABLBP4 | AtABI1 | E3B1 | E3b1 | F20B18.190 | F20B18_190 | NAP1 | NAP1BP | PROTEIN PHOSPHATASE 2C ABI1 | SSH3BP | SSH3BP1 | Ssh3bp1 | abi-1 | e3b1 | nap1bp | ssh3bp | ssh3bp1	ENSOARG00000016059	101119744	13:16845898-16930346:+1	protein-coding	abl interactor 1	detected at high to low expression in 174 of 174 tissues	high to low	detected in all	hippocampus (TxBF adult) (1.206)	none	0.514	0.996	protein binding (GO:0005515) | protein tyrosine kinase activator activity (GO:0030296) | protein complex binding (GO:0032403)	lamellipodium morphogenesis (GO:0072673) | megakaryocyte development (GO:0035855) | dendrite morphogenesis (GO:0048813) | movement of cell or subcellular component (GO:0006928) | somitogenesis (GO:0001756) | peptidyl-tyrosine phosphorylation (GO:0018108) | positive regulation of protein tyrosine kinase activity (GO:0061098)	intracellular (GO:0005622) | filopodium (GO:0030175) | neuron projection (GO:0043005) | SCAR complex (GO:0031209) | lamellipodium (GO:0030027) | cytoplasm (GO:0005737) | extracellular exosome (GO:0070062) | cell leading edge (GO:0031252)	38.996	36.927	42.638	34.572	32.010	76.652	32.855	33.440	20.839	23.514	23.163	30.658	40.513	44.587	37.112	14.037	16.790	17.255	10.932	14.699	13.013	14.368	11.629	11.339	9.263	12.302	13.466	31.019	43.242	41.105	57.579	16.911	38.513
ABI2	8430425M24Rik | ABA INSENSITIVE 2 | ABI-2 | ABI2B | AI839867 | AIP-1 | AblBP3 | AtABI2 | C130078H13 | GRMZM2G018485 | GRMZM2G018485_T01 | MHM17.19 | MHM17_19 | PROTEIN PHOSPHATASE 2C | SSH3BP2 | Xlan4 | abi-2 | abi1 | abi2b | ablbp3 | aip-1 | argBP1 | argBPIA | argBPIB | argbpia | argbpib | lan4-a | ssh3bp2 | xlan4	ENSOARG00000018213	101113308	2:204292967-204343576:+1	protein-coding	abl interactor 2	detected at high to low expression in 155 of 174 tissues	high to low	tissue enhanced (embryonic brain, embryonic ovary)	cerebellum (TxBF adult) (3.075)	none	0.918	1.928	protein binding (GO:0005515)	actin polymerization or depolymerization (GO:0008154)	cytoplasm (GO:0005737)	33.261	28.576	78.705	28.804	24.043	32.229	26.867	26.928	18.751	10.858	9.393	24.389	9.370	10.867	10.441	5.020	5.000	2.857	3.296	1.851	1.940	0.983	0.533	0.449	0.653	0.650	0.677	4.072	5.246	4.642	23.152	2.427	0.738
ABI3	2210414K06Rik | ABA INSENSITIVE 3 | AI987680 | NESH | SIS10 | SSH3BP3 | SUGAR INSENSITIVE 10 | nesh | ssh3bp3	ENSOARG00000006211	.	11:36889767-36898364:-1	protein-coding	ABI family member 3	detected at high to low expression in 156 of 174 tissues	high to low	tissue enhanced (alveolar macrophage)	alveolar macrophage (Texel adult) (2.354)	none	0.830	1.888	protein binding (GO:0005515)	regulation of cell migration (GO:0030334)	intracellular (GO:0005622) | lamellipodium (GO:0030027) | cytoplasm (GO:0005737) | membrane (GO:0016020)	3.177	3.563	2.273	3.714	3.278	3.494	4.102	6.482	0.511	0.662	0.430	7.166	8.679	19.445	14.207	2.691	2.943	3.982	2.617	8.507	3.792	2.389	2.955	2.551	1.684	2.799	4.120	16.737	23.979	32.858	18.283	2.529	1.861
ABL1	ABL | AI325092 | Abl | E430008G22Rik | JTK7 | abl | bcr/abl | c-ABL | c-ABL1 | c-Abl | c-abl | jtk7 | p150 | v-abl	ENSOARG00000007419	.	3:5731767-5765473:-1	protein-coding	ABL proto-oncogene 1, non-receptor tyrosine kinase	detected at medium to low expression in 174 of 174 tissues	medium to low	detected in all	caruncle (TxBF adult) (1.363)	none	0.545	1.027	transferase activity, transferring phosphorus-containing groups (GO:0016772) | proline-rich region binding (GO:0070064) | nucleotide binding (GO:0000166) | protein tyrosine kinase activity (GO:0004713) | protein kinase activity (GO:0004672) | manganese ion binding (GO:0030145) | syntaxin binding (GO:0019905) | protein binding (GO:0005515) | non-membrane spanning protein tyrosine kinase activity (…	regulation of microtubule polymerization (GO:0031113) | peptidyl-tyrosine phosphorylation (GO:0018108) | platelet-derived growth factor receptor-beta signaling pathway (GO:0035791) | activated T cell proliferation (GO:0050798) | negative regulation of cell-cell adhesion (GO:0022408) | signal transduction in response to DNA damage (GO:0042770) | negative regulation of cellular senescence (GO:20007…	actin cytoskeleton (GO:0015629) | nucleolus (GO:0005730) | nucleus (GO:0005634) | cytosol (GO:0005829) | cytoplasm (GO:0005737) | perinuclear region of cytoplasm (GO:0048471) | nucleoplasm (GO:0005654) | cell leading edge (GO:0031252)	10.111	9.730	13.674	18.119	11.454	12.514	10.207	9.661	23.836	16.087	10.962	8.011	29.705	34.180	29.490	33.979	36.357	29.896	19.321	33.404	25.293	8.337	6.960	8.101	4.342	6.773	7.101	10.749	24.293	24.762	20.609	17.956	14.528
ABL2	AA536808 | ABLL | ARG | Abll | Arg | CABL | abll | arg | cb272	ENSOARG00000016598	101121110	12:58549855-58567599:-1	protein-coding	ABL proto-oncogene 2, non-receptor tyrosine kinase	detected at medium to low expression in 147 of 174 tissues	medium to low	tissue enhanced (BMDM LPS time course 2 hrs, BMDM LPS time course 4 hrs, PBMC)	BMDM LPS time course 2 hrs (TxBF adult) (4.782)	none	0.918	1.148	transferase activity, transferring phosphorus-containing groups (GO:0016772) | non-membrane spanning protein tyrosine kinase activity (GO:0004715) | protein binding (GO:0005515) | kinase activity (GO:0016301) | nucleotide binding (GO:0000166) | ATP binding (GO:0005524) | transferase activity (GO:0016740) | protein tyrosine kinase activity (GO:0004713) | protein kinase activity (GO:0004672) | magn…	positive regulation of neuron projection development (GO:0010976) | positive regulation of phospholipase C activity (GO:0010863) | peptidyl-tyrosine phosphorylation (GO:0018108) | positive regulation of cytosolic calcium ion concentration (GO:0007204) | cellular response to retinoic acid (GO:0071300) | protein phosphorylation (GO:0006468) | phosphorylation (GO:0016310) | positive regulation of ox…	unknown	3.096	3.266	8.205	5.814	4.075	4.286	3.019	2.990	5.172	2.542	2.631	3.080	1.007	1.883	0.738	0.257	0.263	1.609	0.358	1.477	1.283	1.539	1.535	1.448	0.701	1.760	1.995	0.478	4.315	3.902	5.071	0.300	0.193
ABLIM1	2210411C18Rik | 2610209L21Rik | 4833406P10Rik | 9330196J19Rik | ABLIM | AV079770 | AW060987 | AW215784 | LIMAB1 | LIMATIN | Limab1 | RGD1565768 | abLIM-1 | ablim | limab1 | limatin | mKIAA0059	ENSOARG00000015139	101102193	22:33874564-34112699:-1	protein-coding	actin binding LIM protein 1	detected at high to low expression in 165 of 174 tissues	high to low	mixed expression	cerebellum (TxBF adult) (1.678)	none	0.801	1.131	actin binding (GO:0003779) | protein binding (GO:0005515) | metal ion binding (GO:0046872) | zinc ion binding (GO:0008270)	lamellipodium assembly (GO:0030032) | cilium assembly (GO:0042384) | cytoskeleton organization (GO:0007010)	stress fiber (GO:0001725) | lamellipodium (GO:0030027)	23.616	21.179	138.539	111.940	64.458	25.449	20.643	25.625	11.005	19.133	13.733	35.382	40.270	33.386	50.073	91.664	74.573	126.364	56.961	111.227	91.861	21.115	18.376	13.850	3.943	8.099	11.264	11.422	37.996	35.086	49.016	9.867	18.441
ABLIM2	AI606905 | C230091L11	ENSOARG00000012162	.	6:113703808-113823694:-1	protein-coding	actin binding LIM protein family member 2	detected at medium to low expression in 90 of 174 tissues	medium to low	tissue enhanced (thoracic oesophageal muscle)	thoracic oesophageal muscle (TxBF adult) (4.708)	none	0.927	3.554	actin binding (GO:0003779) | metal ion binding (GO:0046872) | zinc ion binding (GO:0008270)	actin cytoskeleton organization (GO:0030036) | transcription, DNA-templated (GO:0006351) | cytoskeleton organization (GO:0007010)	actin cytoskeleton (GO:0015629)	16.926	13.252	33.606	14.765	12.160	10.566	12.396	9.557	3.847	4.311	1.197	7.232	1.771	3.093	6.612	9.264	8.747	15.677	23.799	31.002	16.410	12.462	9.244	12.391	21.384	9.711	18.776	4.357	2.955	2.781	5.881	46.328	6.594
ABLIM3	AW990719 | D930036B08Rik | HMFN1661 | RGD1565118 | im:7152284 | zgc:158673 | zgc:198293	ENSOARG00000005014	.	5:58031525-58155196:+1	protein-coding	actin binding LIM protein family member 3	detected at high to low expression in 166 of 174 tissues	high to low	tissue enhanced (cerebellum, omentum)	cerebellum (TxBF adult) (2.521)	none	0.861	1.873	actin binding (GO:0003779) | protein binding (GO:0005515) | metal ion binding (GO:0046872) | zinc ion binding (GO:0008270)	positive regulation of transcription from RNA polymerase II promoter (GO:0045944) | lamellipodium assembly (GO:0030032) | positive regulation of protein targeting to mitochondrion (GO:1903955) | actin cytoskeleton organization (GO:0030036) | cilium assembly (GO:0042384) | transcription, DNA-templated (GO:0006351)	stress fiber (GO:0001725) | lamellipodium (GO:0030027)	7.121	6.358	77.942	72.221	42.345	10.808	10.759	10.042	1.546	3.912	1.870	6.486	13.039	15.097	12.239	22.177	31.432	12.983	19.164	10.832	8.667	10.158	7.319	6.744	10.733	8.109	10.650	22.438	25.955	21.766	1.227	12.397	39.795
ABO	A3GALNT | A3GALT1 | Abo | Abo2 | CG6093 | Dmel\CG6093 | GB14535 | GBGT1 | GTB | Mafa_ABO | Mamu_ABO | NAGAT | RH*ABO | si:dkey-16g11.2	ENSOARG00000003728	101114008	3:2617192-2634288:+1	protein-coding	ABO blood group (transferase A, alpha 1-3-N-acetylgalactosaminyltransferase; transferase B, alpha 1-3-galactosyltransferase)	detected at high to low expression in 147 of 174 tissues	high to low	tissue enhanced (cervix)	cervix (Texel adult) (2.802)	none	0.854	2.870	fucosylgalactoside 3-alpha-galactosyltransferase activity (GO:0004381) | glycoprotein-fucosylgalactoside alpha-N-acetylgalactosaminyltransferase activity (GO:0004380) | transferase activity, transferring hexosyl groups (GO:0016758)	carbohydrate metabolic process (GO:0005975)	membrane (GO:0016020)	0.247	0.851	2.839	5.871	1.217	3.981	1.132	3.327	1.738	1.957	0.872	1.189	1.282	1.133	1.365	0.325	0.531	0.322	0.467	0.470	0.366	0.213	0.119	0.371	0.195	0.161	0.480	2.276	12.736	9.141	1.816	0.567	7.487
ABR	BCR | MDB | xabr	ENSOARG00000011086	101112992	11:21295062-21481163:+1	protein-coding	active BCR-related	detected at high to low expression in 174 of 174 tissues	high to low	detected in all	placenta (TxBF adult/35 days gestation) (1.402)	none	0.634	1.087	guanyl-nucleotide exchange factor activity (GO:0005085) | Rho guanyl-nucleotide exchange factor activity (GO:0005089) | protein binding (GO:0005515) | GTPase activator activity (GO:0005096)	inner ear morphogenesis (GO:0042472) | neuromuscular process controlling balance (GO:0050885) | positive regulation of GTPase activity (GO:0043547) | actin cytoskeleton organization (GO:0030036) | response to lipopolysaccharide (GO:0032496) | positive regulation of phagocytosis (GO:0050766) | negative regulation of cell migration (GO:0030336) | brain development (GO:0007420) | regulation of vascu…	cytosol (GO:0005829) | membrane (GO:0016020) | plasma membrane (GO:0005886)	103.034	94.371	35.420	31.335	30.426	100.890	94.921	75.463	22.020	22.982	12.673	52.546	65.112	93.584	64.772	20.575	19.760	26.001	18.014	24.823	15.871	7.206	3.790	5.016	3.338	4.690	5.065	27.979	51.214	54.610	22.541	14.459	24.145
ABRA	C130068O12Rik | Ms1 | STARS | Stars	ENSOARG00000015208	101123385	9:70486510-70496619:+1	protein-coding	actin binding Rho activating protein	detected at high to low expression in 16 of 174 tissues	high to low	mixed expression	skeletal muscle longitudinal dorsal (TxBF adult) (7.363)	none	0.977	26.063	actin binding (GO:0003779)	positive regulation of transcription from RNA polymerase II promoter (GO:0045944) | positive regulation of Rho protein signal transduction (GO:0035025) | positive regulation of sequence-specific DNA binding transcription factor activity (GO:0051091) | positive regulation of transcription, DNA-templated (GO:0045893) | protein import into nucleus, translocation (GO:0000060)	actin cytoskeleton (GO:0015629) | myofibril (GO:0030016) | plasma membrane (GO:0005886)	0.374	0.472	0.080	0.779	0.504	0.309	0.991	0.101	0.014	0.091	0.157	0.164	0.157	0.036	10.507	12.414	24.686	18.213	28.079	17.288	21.258	52.924	54.552	37.198	164.606	72.991	27.167	0.000	0.318	0.266	0.066	88.880	0.059
ABRACL	1700028I04Rik | 3110003A17Rik | C1H6orf115 | C3H6orf115 | C4H6orf115 | C6ORF115 | C6orf115 | C9H6orf115 | CF115 | Costars | HSPC280 | PRO2013 | c6orf115 | cf115 | si:dkey-34f16.3 | wu:fa91c10 | wu:fb38c09 | zgc:113923	ENSOARG00000001146	101115375	8:63801650-63810872:+1	protein-coding	ABRA C-terminal like	detected at high to low expression in 174 of 174 tissues	high to low	detected in all	mesenteric lymph node (Texel lamb/6-10 months) (1.294)	none	0.602	1.070	unknown	unknown	unknown	107.899	84.953	5.159	30.794	31.202	118.631	44.735	73.635	32.723	69.149	44.298	53.177	39.789	54.048	39.235	13.518	20.327	18.715	13.043	40.299	20.822	23.775	28.205	30.519	5.681	16.924	22.061	80.734	191.208	195.520	411.910	15.867	88.231
ABT1	BB_R223_JSM3D337R | hABT1 | habt1 | im:7139827 | zgc:109995	ENSOARG00000018649	101107052	20:30459366-30461255:-1	protein-coding	activator of basal transcription 1	detected at medium to low expression in 174 of 174 tissues	medium to low	detected in all	blastocyst (TxBF blastocyst) (1.432)	none	0.663	1.037	protein binding (GO:0005515) | poly(A) RNA binding (GO:0044822) | nucleotide binding (GO:0000166)	regulation of transcription from RNA polymerase II promoter (GO:0006357) | transcription from RNA polymerase II promoter (GO:0006366) | spinal cord motor neuron differentiation (GO:0021522)	transcription factor complex (GO:0005667)	12.706	15.845	28.688	29.008	26.363	13.429	16.017	12.559	8.472	9.300	7.887	13.893	22.211	24.954	23.239	8.416	9.391	7.787	7.056	9.921	9.844	11.716	14.264	12.949	10.481	11.140	12.921	9.298	15.266	13.170	20.725	13.511	9.127
ABTB2	ABTB2A | AW539457 | BPOZ-2 | BTBD22 | Cca3	ENSOARG00000018454	101103837	15:62945041-63129406:-1	protein-coding	ankyrin repeat and BTB domain containing 2	detected at medium to low expression in 161 of 174 tissues	medium to low	mixed expression	BMDM LPS time course 2 hrs (TxBF adult) (2.704)	none	0.815	1.200	protein binding (GO:0005515) | protein heterodimerization activity (GO:0046982)	cellular response to toxic substance (GO:0097237)	nucleus (GO:0005634) | nucleoplasm (GO:0005654)	2.483	2.915	2.725	3.210	2.776	4.740	3.135	8.286	0.391	0.757	0.300	10.058	6.029	4.963	4.433	5.907	4.710	4.961	4.102	5.367	4.546	2.013	1.122	2.221	1.595	1.957	2.448	0.868	1.893	1.802	10.158	3.688	3.915
ACAA1	ACAA | Acaa | Acaa1a | PTHIO | Pktaa | THIO | acaa | pthio | thio | zgc:92385	ENSOARG00000000978	.	19:11519034-11543751:-1	protein-coding	acetyl-CoA acyltransferase 1	detected at high to low expression in 174 of 174 tissues	high to low	detected in all, tissue enhanced (kidney cortex, liver)	kidney cortex (TxBF adult) (1.855)	none	0.926	1.884	protein binding (GO:0005515) | transferase activity (GO:0016740) | acetate CoA-transferase activity (GO:0008775) | transferase activity, transferring acyl groups (GO:0016746) | palmitoyl-CoA oxidase activity (GO:0016401) | transferase activity, transferring acyl groups other than amino-acyl groups (GO:0016747) | catalytic activity (GO:0003824)	fatty acid beta-oxidation (GO:0006635) | very long-chain fatty acid metabolic process (GO:0000038) | metabolic process (GO:0008152) | bile acid metabolic process (GO:0008206)	membrane (GO:0016020) | peroxisome (GO:0005777) | intracellular membrane-bounded organelle (GO:0043231)	20.026	23.276	21.144	23.453	18.769	87.840	24.199	24.566	31.824	24.667	24.914	29.402	28.071	26.623	26.865	12.234	12.664	10.804	11.662	14.158	11.806	11.309	8.035	8.965	10.022	10.286	10.774	34.119	30.499	26.869	8.160	15.607	41.831
ACAA2	0610011L04Rik | AI255831 | AI265397 | D18Ertd240e | DSAEC | fb59b11 | wu:fb59b11 | zgc:56036	ENSOARG00000014261	.	2:195623037-195624247:-1	protein-coding	acetyl-CoA acyltransferase 2	not detected	not detected	not detected	not calculated	none	not calculated	not calculated	transferase activity, transferring acyl groups other than amino-acyl groups (GO:0016747) | catalytic activity (GO:0003824)	metabolic process (GO:0008152)	unknown	0.000	0.000	0.000	0.000	0.000	0.000	0.000	0.000	0.000	0.000	0.000	0.000	0.000	0.000	0.000	0.000	0.000	0.000	0.000	0.000	0.000	0.000	0.000	0.000	0.000	0.000	0.000	0.000	0.000	0.000	0.000	0.000	0.000
ACACA	A530025K05Rik | ACAC | ACACAD | ACC | ACC1 | ACCA | Acac | Acc1 | Gm738 | acc | fj43d01 | im:7138837 | si:ch211-199d18.1 | wu:fj43d01	ENSOARG00000000829	443186	11:13029441-13257871:-1	protein-coding	acetyl-CoA carboxylase 1	detected at high to low expression in 174 of 174 tissues	high to low	detected in all, tissue enhanced (blastocyst, omentum)	omentum (Texel adult) (2.353)	none	0.896	1.152	ATP binding (GO:0005524) | protein binding (GO:0005515) | acetyl-CoA carboxylase activity (GO:0003989) | metal ion binding (GO:0046872) | D-alanine-D-alanine ligase activity (GO:0008716) | biotin carboxylase activity (GO:0004075) | ligase activity (GO:0016874) | nucleotide binding (GO:0000166) | catalytic activity (GO:0003824)	lipid homeostasis (GO:0055088) | lipid metabolic process (GO:0006629) | tissue homeostasis (GO:0001894) | cellular response to prostaglandin E stimulus (GO:0071380) | fatty acid biosynthetic process (GO:0006633) | metabolic process (GO:0008152) | acetyl-CoA metabolic process (GO:0006084) | protein homotetramerization (GO:0051289) | multicellular organismal protein metabolic process (GO:0044268)	actin cytoskeleton (GO:0015629) | cytosol (GO:0005829) | cytoplasm (GO:0005737) | nucleolus (GO:0005730) | mitochondrion (GO:0005739) | extracellular exosome (GO:0070062)	13.390	11.900	16.881	10.917	9.496	10.131	9.401	13.438	14.036	6.461	6.356	10.673	4.689	5.389	5.460	2.248	2.665	1.946	1.491	1.686	1.551	1.718	1.106	1.312	1.012	1.016	1.058	6.923	9.499	9.518	4.650	2.821	3.638
ACACB	ACACA | ACC2 | ACCB | AI597064 | AW743042 | Acc2 | Accb | HACC275 | UNG | si:ch211-250o15.3	ENSOARG00000016430	101114816	17:63507291-63604351:-1	protein-coding	acetyl-CoA carboxylase beta	detected at medium to low expression in 164 of 174 tissues	medium to low	mixed expression	embryonic ovary (TxBF embryo/100 days) (2.480)	none	0.782	1.184	ATP binding (GO:0005524) | protein binding (GO:0005515) | acetyl-CoA carboxylase activity (GO:0003989) | metal ion binding (GO:0046872) | biotin carboxylase activity (GO:0004075) | ligase activity (GO:0016874) | nucleotide binding (GO:0000166) | catalytic activity (GO:0003824)	malonyl-CoA biosynthetic process (GO:2001295) | negative regulation of gene expression (GO:0010629) | regulation of glucose metabolic process (GO:0010906) | fatty acid biosynthetic process (GO:0006633) | positive regulation of heart growth (GO:0060421) | energy homeostasis (GO:0097009) | metabolic process (GO:0008152) | positive regulation of lipid storage (GO:0010884) | negative regulation of ca…	nucleus (GO:0005634) | mitochondrion (GO:0005739)	3.017	2.390	1.515	3.091	1.995	3.040	2.513	2.851	2.466	3.143	2.417	1.950	0.849	0.801	2.615	10.536	11.163	9.280	15.449	10.756	6.174	8.177	7.565	7.006	13.517	7.613	7.814	2.175	3.653	3.019	1.254	10.850	1.694
ACAD10/ENSOARG:18556 (assigned to ENSOARG00000018556 [confidence: 8])	.	ENSOARG00000018556	.	17:54923732-54956932:+1	protein-coding	acyl-CoA dehydrogenase family member 10	detected at low expression in 149 of 174 tissues	low	mixed expression	intercaruncular tissue (TxBF adult) (2.184)	none	0.602	1.051	oxidoreductase activity, acting on the CH-CH group of donors (GO:0016627) | transferase activity, transferring phosphorus-containing groups (GO:0016772) | flavin adenine dinucleotide binding (GO:0050660) | hydrolase activity (GO:0016787) | acyl-CoA dehydrogenase activity (GO:0003995)	metabolic process (GO:0008152) | oxidation-reduction process (GO:0055114)	unknown	1.804	1.599	3.853	2.654	2.370	1.916	1.905	1.653	2.780	3.306	2.762	1.545	1.074	1.156	2.022	3.983	3.918	1.907	3.828	1.949	1.204	1.309	1.027	1.137	1.132	0.789	1.271	1.299	2.462	2.068	3.003	2.169	0.452
ACAD10/ENSOARG:18772 (assigned to ENSOARG00000018772 [confidence: 1])	.	ENSOARG00000018772	.	17:54972864-55017200:+1	protein-coding	acyl-CoA dehydrogenase family member 10	detected at medium to low expression in 174 of 174 tissues	medium to low	detected in all, tissue enhanced (kidney cortex, liver)	liver (TxBF adult) (2.198)	none	0.853	1.386	oxidoreductase activity, acting on the CH-CH group of donors (GO:0016627) | transferase activity, transferring phosphorus-containing groups (GO:0016772) | flavin adenine dinucleotide binding (GO:0050660) | hydrolase activity (GO:0016787) | acyl-CoA dehydrogenase activity (GO:0003995)	metabolic process (GO:0008152) | oxidation-reduction process (GO:0055114)	unknown	4.642	4.356	10.248	6.353	4.500	10.321	4.795	4.600	9.621	7.042	5.712	4.645	4.665	4.365	5.836	8.247	8.129	6.503	7.061	6.018	4.248	5.580	3.809	4.050	6.072	3.815	3.651	2.513	4.797	3.646	4.567	8.081	3.165
ACAD11	5730439E10Rik | ACAD-11 | AI987948 | RGD1306270 | acd11 | zgc:55835	ENSOARG00000008905	101118915	1:255027458-255141792:+1	protein-coding	acyl-CoA dehydrogenase family member 11	detected at high to low expression in 174 of 174 tissues	high to low	detected in all, tissue enhanced (kidney cortex, liver)	kidney cortex (TxBF adult) (2.192)	none	0.922	1.465	oxidoreductase activity, acting on the CH-CH group of donors (GO:0016627) | transferase activity, transferring phosphorus-containing groups (GO:0016772) | flavin adenine dinucleotide binding (GO:0050660) | medium-chain-acyl-CoA dehydrogenase activity (GO:0070991) | very-long-chain-acyl-CoA dehydrogenase activity (GO:0017099) | long-chain-acyl-CoA dehydrogenase activity (GO:0004466) | acyl-CoA deh…	metabolic process (GO:0008152) | fatty acid beta-oxidation using acyl-CoA dehydrogenase (GO:0033539) | oxidation-reduction process (GO:0055114)	mitochondrial membrane (GO:0031966) | nucleus (GO:0005634)	6.026	5.122	8.884	6.679	7.388	17.289	6.175	7.962	10.021	9.236	8.496	8.767	14.476	14.269	14.326	7.707	9.019	9.382	7.410	7.068	9.623	5.869	6.352	5.715	4.357	4.627	5.987	8.757	9.526	8.706	8.048	7.575	7.233
ACAD8	2310016C19Rik | ACAD-8 | AI786953 | ARC42 | DDBDRAFT_0219367 | DDBDRAFT_0237710 | DDB_0219367 | DDB_0237710 | RGD1564209 | zgc:55874	ENSOARG00000013647	.	15:80512126-80522804:+1	protein-coding	acyl-CoA dehydrogenase family member 8	detected at high to low expression in 174 of 174 tissues	high to low	detected in all	jejunum (TxBF lamb/newborn) (1.466)	none	0.632	1.129	oxidoreductase activity, acting on the CH-CH group of donors (GO:0016627) | flavin adenine dinucleotide binding (GO:0050660) | acyl-CoA dehydrogenase activity (GO:0003995)	metabolic process (GO:0008152) | oxidation-reduction process (GO:0055114)	unknown	24.673	27.340	39.444	30.954	24.549	30.255	22.569	33.676	22.287	15.852	10.210	34.917	16.385	17.567	20.877	17.613	17.701	13.941	17.263	14.729	13.587	23.221	17.505	23.991	16.729	12.316	15.517	14.601	20.412	15.215	24.136	20.628	13.566
ACAD9	2600017P15Rik | 4732402K02 | C630012L17Rik | NPD002 | Nyggf2 | im:7141484 | zgc:136367	ENSOARG00000002649	.	19:58730369-58745349:+1	protein-coding	acyl-CoA dehydrogenase family member 9	detected at high to low expression in 174 of 174 tissues	high to low	detected in all	caruncle (TxBF adult/23 days gestation) (1.296)	none	0.589	1.082	oxidoreductase activity, acting on the CH-CH group of donors (GO:0016627) | protein binding (GO:0005515) | flavin adenine dinucleotide binding (GO:0050660) | acyl-CoA dehydrogenase activity (GO:0003995) | oxidoreductase activity (GO:0016491)	metabolic process (GO:0008152) | mitochondrial respiratory chain complex I assembly (GO:0032981) | oxidation-reduction process (GO:0055114)	nucleus (GO:0005634) | dendrite (GO:0030425) | mitochondrion (GO:0005739)	29.445	24.270	46.098	40.138	25.508	41.145	24.525	25.558	23.878	20.044	17.059	20.122	24.237	21.016	26.927	19.402	17.973	18.138	15.259	13.943	11.426	17.302	9.784	11.281	12.899	8.837	11.365	17.498	18.594	18.781	30.422	23.535	15.233
ACADL	AA960361 | ACAD4 | ACOADA | AU018452 | C79855 | LCAD | zgc:55656	ENSOARG00000019178	.	2:210797467-210839951:-1	protein-coding	acyl-CoA dehydrogenase, long chain	detected at high to low expression in 167 of 174 tissues	high to low	mixed expression	liver (TxBF adult) (1.975)	none	0.755	1.109	oxidoreductase activity, acting on the CH-CH group of donors (GO:0016627) | flavin adenine dinucleotide binding (GO:0050660) | acyl-CoA dehydrogenase activity (GO:0003995) | oxidoreductase activity (GO:0016491)	metabolic process (GO:0008152) | oxidation-reduction process (GO:0055114)	unknown	3.098	4.436	4.026	1.665	1.459	11.549	5.567	3.811	12.008	11.252	10.726	4.551	13.500	12.695	13.650	18.227	16.519	18.274	20.119	13.423	14.925	16.877	12.905	17.230	21.874	11.795	15.349	6.965	14.934	11.233	4.129	44.272	3.600
ACADM	ACAD1 | AU018656 | MCAD | MCADH | fb53e01 | wu:fb53e01 | zgc:111905 | zgc:56101 | zgc:76911	novel transcript reconstruction	.	undetermined	protein-coding	acyl-CoA dehydrogenase, C-4 to C-12 straight chain	detected at high to low expression in 174 of 174 tissues	high to low	detected in all, tissue enhanced (kidney cortex)	kidney cortex (TxBF adult) (1.644)	none	0.849	1.517	unknown	unknown	unknown	25.505	29.115	33.830	21.059	28.254	64.116	21.375	26.142	28.038	27.941	29.230	29.662	28.675	29.778	49.839	169.944	172.324	159.558	162.678	106.063	139.119	145.371	113.177	134.489	145.860	93.165	98.087	18.796	18.738	19.579	31.574	149.284	42.274
ACADS	ACAD3 | AI196007 | Bcd-1 | Bcd1 | Hdlq8 | SCAD | Scad | acad3 | scad | wu:fc44c01 | zgc:92400	ENSOARG00000013118	101119850	17:62600483-62620320:+1	protein-coding	acyl-CoA dehydrogenase, C-2 to C-3 short chain	detected at high to low expression in 174 of 174 tissues	high to low	detected in all	rumen (TxBF adult) (1.624)	none	0.794	1.676	oxidoreductase activity, acting on the CH-CH group of donors (GO:0016627) | flavin adenine dinucleotide binding (GO:0050660) | acyl-CoA dehydrogenase activity (GO:0003995)	metabolic process (GO:0008152) | oxidation-reduction process (GO:0055114)	nucleus (GO:0005634) | mitochondrion (GO:0005739)	6.044	7.538	13.629	13.446	9.805	25.361	8.149	10.307	17.365	16.633	12.949	12.614	19.897	19.557	26.706	51.823	50.181	67.384	66.324	81.812	60.463	57.895	39.474	56.084	34.355	29.790	42.337	12.236	19.275	16.113	19.383	71.896	19.730
ACADSB	1300003O09Rik | 2-MEBCAD | 2-mebcad | ACAD7 | BB066609 | DDBDRAFT_0185291 | DDBDRAFT_0237707 | DDB_0185291 | DDB_0237707 | SBCAD | acad7 | sbcad | zgc:162918	ENSOARG00000009197	.	22:41724286-41741375:+1	protein-coding	acyl-CoA dehydrogenase, short/branched chain	detected at high to low expression in 174 of 174 tissues	high to low	detected in all, tissue enhanced (liver)	liver (TxBF adult) (1.824)	none	0.832	1.361	oxidoreductase activity, acting on the CH-CH group of donors (GO:0016627) | flavin adenine dinucleotide binding (GO:0050660) | acyl-CoA dehydrogenase activity (GO:0003995) | oxidoreductase activity (GO:0016491)	metabolic process (GO:0008152) | oxidation-reduction process (GO:0055114)	mitochondrion (GO:0005739) | extracellular exosome (GO:0070062)	14.536	19.736	30.563	16.290	13.414	28.672	16.493	19.507	20.972	13.307	12.859	18.570	18.801	18.420	22.597	44.566	45.356	37.661	36.152	27.238	23.609	30.743	18.088	21.382	46.417	20.738	24.115	11.210	8.540	8.798	14.150	28.331	57.901
ACADVL	ACAD6 | LCACD | VLCAD | fb52d04 | vlcad | wu:fb52d04 | wu:fc75e01 | zgc:64067	ENSOARG00000010662	101117173	11:26561092-26570595:+1	protein-coding	acyl-CoA dehydrogenase, very long chain	detected at high to medium expression in 174 of 174 tissues	high to medium	detected in all, tissue enhanced (right ventricle)	ventricle (Texel lamb/6-10 months) (1.468)	none	0.822	1.303	oxidoreductase activity, acting on the CH-CH group of donors (GO:0016627) | flavin adenine dinucleotide binding (GO:0050660) | acyl-CoA dehydrogenase activity (GO:0003995) | oxidoreductase activity (GO:0016491)	metabolic process (GO:0008152) | epithelial cell differentiation (GO:0030855) | fatty acid beta-oxidation using acyl-CoA dehydrogenase (GO:0033539) | regulation of cholesterol metabolic process (GO:0090181) | temperature homeostasis (GO:0001659) | negative regulation of fatty acid biosynthetic process (GO:0045717) | negative regulation of fatty acid oxidation (GO:0046322) | oxidation-reduction pr…	nucleus (GO:0005634) | mitochondrial nucleoid (GO:0042645) | cytoplasm (GO:0005737) | nucleolus (GO:0005730) | mitochondrion (GO:0005739)	21.837	24.679	45.245	32.679	31.153	44.430	29.400	37.568	55.575	38.681	34.401	44.622	44.104	51.647	76.530	155.175	171.736	304.147	344.560	401.470	262.437	197.252	102.756	134.038	118.004	81.524	73.759	40.593	42.537	37.581	50.236	153.383	57.981
ACAN	AGC1 | AGCAN | Agc | Agc1 | CSPCP | CSPG1 | CSPGCP | Cspg1 | MSK16 | SEDK | agc1 | agcan | b2b183Clo | cmd | cspg1 | cspgcp | msk16 | sedk | xagc1	ENSOARG00000011225	443001	18:19520823-19560023:+1	protein-coding	aggrecan	detected at medium to low expression in 12 of 174 tissues	medium to low	mixed expression	left atrioventricular valve (TxBF adult) (4.455)	none	0.976	5.508	protein binding (GO:0005515) | calcium ion binding (GO:0005509) | hyaluronic acid binding (GO:0005540)	cell adhesion (GO:0007155) | heart development (GO:0007507) | cartilage condensation (GO:0001502) | chondrocyte development (GO:0002063) | proteoglycan biosynthetic process (GO:0030166) | collagen fibril organization (GO:0030199)	basement membrane (GO:0005604) | proteinaceous extracellular matrix (GO:0005578)	0.527	0.834	0.270	0.146	0.144	1.862	0.634	0.761	0.029	0.040	0.043	3.153	18.179	21.925	11.160	0.146	0.210	0.168	0.094	0.156	0.193	0.808	0.008	0.026	0.003	0.031	0.021	2.196	4.518	2.806	0.491	0.038	0.025
ACAP1	CENTB1 | Centb1 | Cnt-b1 | centb1 | zgc:153917	ENSOARG00000012323	101119319	11:26670345-26681951:+1	protein-coding	ArfGAP with coiled-coil, ankyrin repeat and PH domains 1	detected at high to low expression in 174 of 174 tissues	high to low	detected in all, tissue enhanced (salivary gland, thymus)	thymus (TxBF adult) (1.730)	none	0.842	1.486	protein binding (GO:0005515) | GTPase activator activity (GO:0005096) | metal ion binding (GO:0046872)	positive regulation of GTPase activity (GO:0043547)	membrane (GO:0016020)	18.001	15.091	42.568	33.407	17.200	22.049	19.584	20.820	36.410	33.638	29.772	24.210	26.412	35.259	40.980	15.102	15.047	19.684	17.295	18.658	12.783	6.905	4.036	4.645	3.361	4.149	4.165	35.240	44.778	44.821	204.853	9.475	10.160
ACAP2	4832442G16 | 9530039J15Rik | CENTB2 | CNT-B2 | Centb2 | XXYLT1 | cenB1A | centb2 | cnt-b2 | mKIAA0041 | si:dkey-254a11.3	ENSOARG00000020394	101102615	1:190471725-190572939:+1	protein-coding	ArfGAP with coiled-coil, ankyrin repeat and PH domains 2	detected at medium to low expression in 174 of 174 tissues	medium to low	detected in all	PBMC (TxBF adult) (1.551)	none	0.711	1.047	Rab GTPase binding (GO:0017137) | protein binding (GO:0005515) | GTPase activator activity (GO:0005096) | metal ion binding (GO:0046872)	positive regulation of GTPase activity (GO:0043547)	membrane (GO:0016020)	12.120	12.783	18.050	14.117	14.226	18.237	10.934	11.158	10.443	12.640	12.897	13.307	9.704	9.470	9.352	3.694	4.028	6.050	2.801	3.654	4.333	4.620	3.504	3.570	1.817	3.883	4.867	6.543	15.280	14.446	25.563	2.707	7.079
ACAP3	CENTB5 | Centb5 | Kiaa1716-hp | acap2 | centb2 | centb5 | mKIAA1716	ENSOARG00000005065	101107717	12:49291098-49303940:+1	protein-coding	ArfGAP with coiled-coil, ankyrin repeat and PH domains 3	detected at high to low expression in 174 of 174 tissues	high to low	detected in all	cerebellum (TxBF adult) (1.941)	none	0.805	1.322	GTPase activator activity (GO:0005096) | metal ion binding (GO:0046872)	positive regulation of GTPase activity (GO:0043547)	unknown	64.173	43.081	169.688	141.591	91.346	55.374	45.021	42.035	44.216	32.491	29.618	38.567	46.215	56.749	56.293	10.280	12.150	6.669	8.154	9.202	6.133	5.085	3.914	4.735	3.480	3.721	4.950	20.122	28.004	25.901	20.727	14.816	19.125
ACAT1	6330585C21Rik | ACAT | Acat | MAT | RATACAL | T2 | THIL | acat1-a | fd16h07 | fd20g06 | wu:fd16h07 | wu:fd20g06 | zgc:86832	ENSOARG00000011112	101104601	15:17243209-17256984:+1	protein-coding	acetyl-CoA acetyltransferase 1	detected at high to medium expression in 174 of 174 tissues	high to medium	detected in all	thoracic oesophageal muscle (TxBF adult) (1.365)	none	0.793	1.220	transferase activity (GO:0016740) | acetyl-CoA C-acetyltransferase activity (GO:0003985) | transferase activity, transferring acyl groups (GO:0016746) | transferase activity, transferring acyl groups other than amino-acyl groups (GO:0016747) | catalytic activity (GO:0003824)	metabolic process (GO:0008152)	mitochondrion (GO:0005739) | extracellular exosome (GO:0070062) | mitochondrial inner membrane (GO:0005743)	39.377	35.191	38.703	38.147	30.466	118.233	32.419	35.091	36.709	56.405	49.085	40.290	55.759	50.882	60.804	125.014	113.275	174.878	144.241	121.395	144.779	311.225	183.543	195.046	186.917	139.903	156.180	60.384	50.092	50.637	79.306	581.911	90.190
ACAT2	AW742799 | Ab2-076 | Acat3 | EMB1276 | EMBRYO DEFECTIVE 1276 | MIF21.12 | MIF21_12 | Tcp-1x | Tcp1-rs1 | acetoacetyl-CoA thiolase 2 | fb10a06 | fb53f08 | thic | wu:fb10a06 | wu:fb53f08	ENSOARG00000004539	101111975	8:82695755-82705146:+1	protein-coding	acetyl-CoA acetyltransferase 2	detected at high to low expression in 174 of 174 tissues	high to low	detected in all, tissue enhanced (blastocyst, liver)	blastocyst (TxBF blastocyst) (2.165)	none	0.950	1.576	protein binding (GO:0005515) | acetyl-CoA C-acetyltransferase activity (GO:0003985) | transferase activity, transferring acyl groups other than amino-acyl groups (GO:0016747) | catalytic activity (GO:0003824)	metabolic process (GO:0008152)	nucleus (GO:0005634) | cytoplasm (GO:0005737) | nucleolus (GO:0005730) | extracellular exosome (GO:0070062)	11.039	13.003	17.285	12.885	13.252	17.616	20.862	21.588	12.687	9.698	11.633	30.157	13.013	13.109	11.936	2.442	3.218	1.657	1.700	2.102	1.793	1.486	1.721	1.171	1.099	1.258	1.702	10.461	10.844	9.845	23.015	3.941	18.002
ACBD3	60kDa | 8430407O11Rik | D1Ertd10e | GCP60 | GOCAP1 | GOLPH1 | Gocap1 | PAP7 | Pap7 | fa20g08 | si:dkey-267p15.1 | wu:fa20g08 | zgc:66303	ENSOARG00000000040	101105589	12:27330462-27367202:-1	protein-coding	acyl-CoA binding domain containing 3	detected at high to low expression in 174 of 174 tissues	high to low	detected in all	blastocyst (TxBF blastocyst) (1.352)	none	0.680	1.053	protein binding (GO:0005515) | protein kinase A regulatory subunit binding (GO:0034237) | fatty-acyl-CoA binding (GO:0000062)	transport (GO:0006810)	integral component of membrane (GO:0016021) | Golgi apparatus (GO:0005794) | membrane (GO:0016020)	22.236	24.420	32.105	32.373	21.653	26.193	28.330	24.179	45.827	40.249	49.239	30.353	36.998	36.758	32.543	14.755	15.683	13.387	9.161	14.651	13.666	15.573	17.433	15.914	11.770	11.879	15.582	17.929	34.162	31.319	26.115	16.354	16.189
ACBD4	2010009P05Rik | 2010015A21Rik | AI849317 | HMFT0700 | zgc:85611	ENSOARG00000009804	.	11:44231924-44240721:+1	protein-coding	acyl-CoA binding domain containing 4	detected at high to low expression in 174 of 174 tissues	high to low	detected in all, tissue enhanced (kidney cortex)	kidney cortex (Texel adult) (1.705)	none	0.807	1.109	fatty-acyl-CoA binding (GO:0000062)	unknown	unknown	11.346	13.698	26.749	19.047	16.303	25.422	16.791	18.094	9.127	7.534	7.776	20.454	23.069	20.729	23.029	13.109	14.789	11.385	12.219	12.888	10.527	11.263	5.274	7.960	6.867	5.833	6.587	13.168	13.624	16.506	12.259	17.694	12.486
ACBD5	1300014E15Rik	ENSOARG00000015972	101119491	13:16797736-16822056:-1	protein-coding	acyl-CoA binding domain containing 5	detected at medium to low expression in 173 of 174 tissues	medium to low	mixed expression	jejunum (TxBF lamb/newborn) (1.959)	none	0.541	0.975	fatty-acyl-CoA binding (GO:0000062)	pexophagy (GO:0030242)	nucleus (GO:0005634) | membrane (GO:0016020) | peroxisome (GO:0005777) | nucleoplasm (GO:0005654) | intracellular membrane-bounded organelle (GO:0043231)	11.340	9.852	16.920	12.685	7.281	12.582	9.637	7.963	8.074	8.905	7.645	8.104	5.934	5.775	5.790	3.839	3.948	5.426	3.326	3.705	3.130	4.259	2.749	2.925	2.967	2.909	3.279	4.737	8.540	7.502	8.122	3.701	3.966
ACBD6	0610010G04Rik | 2610100E10Rik | DDBDRAFT_0188797 | DDBDRAFT_0266382 | DDB_0188797 | DDB_0266382 | wu:fc18d09 | wu:fc69g03	ENSOARG00000018266	101123137	12:59543177-59748150:-1	protein-coding	acyl-CoA binding domain containing 6	detected at medium to low expression in 174 of 174 tissues	medium to low	detected in all	blastocyst (TxBF blastocyst) (1.416)	none	0.667	1.091	protein binding (GO:0005515) | fatty-acyl-CoA binding (GO:0000062)	unknown	unknown	14.806	18.051	18.252	15.028	14.826	18.960	21.146	15.605	16.075	15.978	16.841	12.362	15.622	15.061	16.600	9.627	10.289	13.108	11.844	7.659	6.275	6.766	5.062	5.007	5.124	3.116	4.092	18.367	10.641	13.474	20.666	9.436	14.868
ACBD7	9230116B18Rik | ACBP | ACBP/DBI | DBI | EP | Endozepine | RGD1564164 | bA455B2.2 | zgc:114176	ENSOARG00000007923	.	13:28688820-28689258:-1	protein-coding	acyl-CoA binding domain containing 7	detected at high to low expression in 68 of 174 tissues	high to low	tissue enhanced (adrenal gland cortex, adrenal gland medulla, hypothalamus)	adrenal gland cortex (TxBF adult) (5.135)	none	0.943	74.956	fatty-acyl-CoA binding (GO:0000062)	unknown	unknown	255.060	247.339	441.329	158.809	202.185	213.197	237.297	405.860	26.024	10.420	13.134	307.919	0.157	0.423	0.498	0.747	0.305	0.051	0.164	4.097	0.395	0.079	0.000	0.233	0.292	0.000	0.000	4.691	1.654	2.506	30.943	0.481	26.898
ACCS	2610203E10Rik | ACS | Accsl | PHACS | Phacs | RGD1309314 | fa10f06 | wu:fa10f06 | zgc:113217	ENSOARG00000001518	101110616	15:72365360-72389751:+1	protein-coding	1-aminocyclopropane-1-carboxylate synthase homolog (inactive)	detected at medium to low expression in 173 of 174 tissues	medium to low	mixed expression	intercaruncular tissue (TxBF adult) (1.562)	none	0.647	1.078	protein binding (GO:0005515) | pyridoxal phosphate binding (GO:0030170) | catalytic activity (GO:0003824)	biosynthetic process (GO:0009058)	unknown	6.803	6.498	17.006	17.126	17.877	7.297	14.108	11.678	14.055	13.796	10.786	13.461	17.271	19.105	17.915	6.784	7.186	3.882	3.571	5.096	5.059	1.945	1.432	1.466	1.005	1.111	1.268	9.748	13.062	12.579	6.651	4.758	10.768
ACCSL	Gm1967	ENSOARG00000001281	101116173	15:72348534-72363736:+1	protein-coding	1-aminocyclopropane-1-carboxylate synthase homolog (inactive) like	detected at low expression in 30 of 174 tissues	low	mixed expression	abomasum (TxBF lamb/1 week) (2.284)	none	0.827	1.090	pyridoxal phosphate binding (GO:0030170) | lyase activity (GO:0016829) | catalytic activity (GO:0003824)	biosynthetic process (GO:0009058) | cellular amino acid metabolic process (GO:0006520)	unknown	0.936	0.845	1.353	0.967	0.639	0.839	0.816	0.782	0.884	0.872	0.820	0.608	0.462	0.429	0.530	0.211	0.215	0.339	0.205	0.305	0.295	0.300	0.307	0.289	0.142	0.305	0.367	0.371	0.987	0.862	3.264	0.194	0.255
ACD	AGR_C_2410 | AGR_C_2611 | AGR_C_4660 | AGR_C_885 | AGR_L_2707 | AGR_L_2776 | AGR_L_2789 | AGR_pAT_773 | AGR_pTi_133 | PIP1 | PTOP | TINT1 | TPP1 | tpp1 | zgc:193816	ENSOARG00000003098	.	14:34545356-34551176:-1	protein-coding	adrenocortical dysplasia homolog	detected at medium to low expression in 174 of 174 tissues	medium to low	detected in all	ileum (TxBF adult) (1.306)	none	0.552	0.985	protein binding (GO:0005515) | DNA polymerase binding (GO:0070182) | telomeric DNA binding (GO:0042162) | macromolecular complex binding (GO:0044877)	telomere maintenance (GO:0000723) | skeletal system development (GO:0001501) | telomere capping (GO:0016233) | urogenital system development (GO:0001655) | protein localization to chromosome, telomeric region (GO:0070198) | positive regulation of telomere maintenance via telomerase (GO:0032212) | protection from non-homologous end joining at telomere (GO:0031848) | positive regulation of single-s…	telosome (GO:0070187) | nuclear telomere cap complex (GO:0000783) | nucleus (GO:0005634) | cytoplasm (GO:0005737) | nuclear chromosome, telomeric region (GO:0000784) | nucleoplasm (GO:0005654)	7.934	7.418	23.278	21.236	18.997	17.337	13.074	14.266	15.501	17.433	14.154	10.566	22.014	23.839	25.482	8.704	8.466	10.618	7.329	10.872	6.783	7.573	5.951	5.286	4.131	5.046	5.761	23.024	22.145	20.428	24.967	10.756	23.001
ACE	ACE | ACE1 | AChE | AW208573 | AcChE | AchE | CD143 | CG17907 | CHE | DCP | DCP1 | Dcp1 | DmAChE | Dmel\CG17907 | FBgn0000024 | ICH | MA1B1 | MVCD3 | StsRR92 | VFA0577 | ace | ace-2 | ace1 | ache | cd143 | dAChE | dcp | dcp1 | dmAChE | fb81h03 | l(3)26 | l(3)87Ed | si:ch211-124e16.1 | wu:fb81h03 | xace	ENSOARG00000012958	554335	11:47222569-47244014:+1	protein-coding	angiotensin I converting enzyme	detected at high to low expression in 162 of 174 tissues	high to low	tissue enhanced (cervix, jejunum, testes)	cervix (Texel adult) (2.625)	none	0.911	3.044	tripeptidyl-peptidase activity (GO:0008240) | hydrolase activity (GO:0016787) | mitogen-activated protein kinase kinase binding (GO:0031434) | chloride ion binding (GO:0031404) | carboxypeptidase activity (GO:0004180) | bradykinin receptor binding (GO:0031711) | zinc ion binding (GO:0008270) | protein binding (GO:0005515) | endopeptidase activity (GO:0004175) | exopeptidase activity (GO:0008238) …	kidney development (GO:0001822) | regulation of angiotensin metabolic process (GO:0060177) | negative regulation of gene expression (GO:0010629) | negative regulation of gap junction assembly (GO:1903597) | beta-amyloid metabolic process (GO:0050435) | positive regulation of protein binding (GO:0032092) | positive regulation of systemic arterial blood pressure (GO:0003084) | posttranscriptional r…	endosome (GO:0005768) | external side of plasma membrane (GO:0009897) | extracellular space (GO:0005615) | cytoplasm (GO:0005737) | plasma membrane (GO:0005886) | membrane (GO:0016020) | lysosome (GO:0005764) | extracellular exosome (GO:0070062)	5.186	4.938	7.565	22.635	9.158	18.926	7.049	9.462	0.968	2.378	1.407	8.156	11.695	9.124	10.694	10.521	15.151	9.422	7.105	21.988	7.662	5.830	4.990	7.022	3.960	11.448	8.545	47.063	110.765	92.672	1.686	5.347	5.587
ACE2	2010305L05Rik | ACEH | AChE | Ace | Bmace2 | ace1 | zgc:92514	ENSOARG00000012439	101103622	X:13005909-13050550:-1	protein-coding	angiotensin I converting enzyme 2	detected at high to low expression in 100 of 174 tissues	high to low	tissue enhanced (ileum, kidney cortex)	ileum (TxBF adult) (4.156)	none	0.944	15.942	protein binding (GO:0005515) | endopeptidase activity (GO:0004175) | metallocarboxypeptidase activity (GO:0004181) | hydrolase activity (GO:0016787) | glycoprotein binding (GO:0001948) | metal ion binding (GO:0046872) | virus receptor activity (GO:0001618) | carboxypeptidase activity (GO:0004180) | peptidase activity (GO:0008233) | peptidyl-dipeptidase activity (GO:0008241) | metallopeptidase act…	positive regulation of gap junction assembly (GO:1903598) | angiotensin-mediated drinking behavior (GO:0003051) | proteolysis (GO:0006508) | positive regulation of cardiac muscle contraction (GO:0060452) | regulation of cardiac conduction (GO:1903779) | tryptophan transport (GO:0015827) | regulation of systemic arterial blood pressure by renin-angiotensin (GO:0003081) | receptor-mediated virion a…	extracellular space (GO:0005615) | cell surface (GO:0009986) | cytoplasm (GO:0005737) | plasma membrane (GO:0005886) | membrane (GO:0016020) | extracellular region (GO:0005576) | extracellular exosome (GO:0070062)	3.307	2.287	0.309	2.032	0.586	25.055	7.180	6.398	0.248	1.037	0.846	10.017	0.269	0.278	0.323	0.112	0.529	0.348	0.094	0.161	0.253	0.237	0.226	0.203	0.043	0.184	0.168	0.175	0.410	0.993	0.180	0.123	0.766
ACER1	2310024P18Rik | AI662009 | ALKCDase1 | ASAH3 | Alkcdase1 | Asah3 | Cer1 | asah3 | zgc:110285	ENSOARG00000006264	101106585	5:15726237-15748767:+1	protein-coding	alkaline ceramidase 1	detected at high to low expression in 31 of 174 tissues	high to low	group enriched (integumentary system)	skin back (Texel adult) (7.033)	integumentary system	0.969	72.435	dihydroceramidase activity (GO:0071633) | ceramidase activity (GO:0017040) | hydrolase activity, acting on carbon-nitrogen (but not peptide) bonds, in linear amides (GO:0016811)	ceramide catabolic process (GO:0046514) | epidermis development (GO:0008544) | cell differentiation (GO:0030154) | sphingolipid biosynthetic process (GO:0030148) | regulation of lipid metabolic process (GO:0019216) | ceramide metabolic process (GO:0006672) | cellular response to calcium ion (GO:0071277) | sphingolipid metabolic process (GO:0006665) | keratinocyte differentiation (GO:0030216) | sp…	integral component of membrane (GO:0016021) | endoplasmic reticulum (GO:0005783)	0.642	0.152	0.201	0.441	0.156	0.248	1.147	0.750	0.220	0.000	0.497	0.153	0.023	0.053	0.219	0.364	0.547	0.220	0.444	0.468	0.277	0.023	0.063	0.229	0.052	0.087	0.000	0.045	0.000	0.065	0.555	0.151	9.110
ACER2	2410116I05Rik | ALKCDase2 | ASAH3L | Asah3l | CRG-L1 | asah3l | maCER2	ENSOARG00000014252	101123535	2:87337974-87355861:+1	protein-coding	alkaline ceramidase 2	detected at high to low expression in 171 of 174 tissues	high to low	tissue enriched (kidney medulla), group enriched (renal system)	kidney medulla (Texel adult) (2.727)	renal system	0.944	1.667	dihydroceramidase activity (GO:0071633) | ceramidase activity (GO:0017040) | hydrolase activity, acting on carbon-nitrogen (but not peptide) bonds, in linear amides (GO:0016811)	negative regulation of cell-matrix adhesion (GO:0001953) | negative regulation of cell adhesion mediated by integrin (GO:0033629) | activation of cysteine-type endopeptidase activity involved in apoptotic process (GO:0006919) | negative regulation of protein glycosylation in Golgi (GO:0090285) | ceramide metabolic process (GO:0006672) | response to retinoic acid (GO:0032526) | positive regulation…	integral component of membrane (GO:0016021) | integral component of Golgi membrane (GO:0030173) | Golgi apparatus (GO:0005794)	3.174	3.129	6.141	2.303	2.097	7.527	5.829	3.609	10.142	6.289	5.805	5.026	5.316	4.569	5.672	2.314	3.023	1.349	1.559	0.906	1.792	0.944	0.782	0.884	0.888	0.713	1.915	4.458	6.638	7.872	3.451	7.383	6.836
ACER3	1110057L18Rik | 5430429L08Rik | APHC | AV015045 | PHCA | Phca | RGD1561254 | phca | si:ch211-30e10.5	ENSOARG00000013240	.	15:54380118-54544096:+1	protein-coding	alkaline ceramidase 3	detected at high to low expression in 174 of 174 tissues	high to low	detected in all, tissue enhanced (epididymis, omentum)	epididymis (TxBF adult) (2.128)	none	0.878	1.496	hydrolase activity, acting on carbon-nitrogen (but not peptide) bonds, in linear amides (GO:0016811) | phytoceramidase activity (GO:0070774)	ceramide metabolic process (GO:0006672) | phytosphingosine biosynthetic process (GO:0071602) | positive regulation of cell proliferation (GO:0008284) | sphingosine biosynthetic process (GO:0046512)	integral component of membrane (GO:0016021) | integral component of Golgi membrane (GO:0030173) | integral component of endoplasmic reticulum membrane (GO:0030176)	22.083	32.995	14.662	12.342	14.272	36.637	29.540	43.563	4.079	7.386	5.431	55.920	25.350	32.070	27.062	4.549	7.614	2.972	2.876	3.948	3.536	3.139	1.856	3.097	1.250	3.373	1.811	6.840	9.751	10.611	2.619	8.675	18.487
ACHE	ACEE | ARACHE | N-ACHE | YT | arache | n-ache | zgc:92550	ENSOARG00000015526	101123006	24:35649479-35653376:+1	protein-coding	acetylcholinesterase (Cartwright blood group)	detected at high to low expression in 123 of 174 tissues	high to low	tissue enhanced (colon distal, colon spiral, hypothalamus)	hypothalamus (Texel adult) (4.626)	none	0.949	5.802	protein self-association (GO:0043621) | protein binding (GO:0005515) | laminin binding (GO:0043236) | hydrolase activity (GO:0016787) | collagen binding (GO:0005518) | cholinesterase activity (GO:0004104) | protein homodimerization activity (GO:0042803) | acetylcholinesterase activity (GO:0003990) | serine hydrolase activity (GO:0017171) | acetylcholine binding (GO:0042166)	receptor internalization (GO:0031623) | retina development in camera-type eye (GO:0060041) | cell adhesion (GO:0007155) | neurotransmitter receptor biosynthetic process (GO:0045212) | protein tetramerization (GO:0051262) | regulation of receptor recycling (GO:0001919) | acetylcholine catabolic process (GO:0006581) | osteoblast development (GO:0002076)	basal lamina (GO:0005605) | extracellular space (GO:0005615) | Golgi apparatus (GO:0005794) | cell surface (GO:0009986) | neuromuscular junction (GO:0031594) | plasma membrane (GO:0005886) | membrane (GO:0016020) | extracellular region (GO:0005576) | synapse (GO:0045202) | perinuclear region of cytoplasm (GO:0048471)	13.919	15.860	19.124	41.918	37.838	24.842	248.522	281.027	0.123	0.976	0.815	90.361	4.192	19.406	13.171	0.077	0.123	0.097	0.070	0.916	0.000	5.063	1.462	5.864	0.630	1.844	2.072	4.333	8.392	8.702	2.824	4.431	3.683
ACIN1	2610036I19Rik | 2610510L13Rik | ACINUS | ACN | Acinus | Acn | C79325 | acinus | acinusL | acinusS | acn | fSAP152 | mKIAA0670	ENSOARG00000019368	101122696	7:21383324-21422108:+1	protein-coding	apoptotic chromatin condensation inducer 1	detected at high to medium expression in 174 of 174 tissues	high to medium	detected in all	embryonic ovary (TxBF embryo/100 days) (1.170)	none	0.473	1.012	protein binding (GO:0005515) | nucleic acid binding (GO:0003676) | poly(A) RNA binding (GO:0044822) | nucleotide binding (GO:0000166)	apoptotic chromosome condensation (GO:0030263) | xenophagy (GO:0098792) | erythrocyte differentiation (GO:0030218) | mitophagy in response to mitochondrial depolarization (GO:0098779) | positive regulation of defense response to virus by host (GO:0002230) | positive regulation of monocyte differentiation (GO:0045657)	nuclear speck (GO:0016607) | nucleus (GO:0005634) | ASAP complex (GO:0061574) | nucleolus (GO:0005730) | cytoplasm (GO:0005737) | plasma membrane (GO:0005886) | nucleoplasm (GO:0005654)	45.386	37.510	76.238	73.952	57.998	45.794	45.701	43.072	63.336	80.667	61.661	43.365	53.720	61.964	60.212	26.660	29.075	28.338	22.564	35.591	26.812	26.070	30.092	29.776	17.508	24.401	30.122	46.379	86.764	81.911	113.847	30.535	32.053
ACKR1	AA162249 | CCBP1 | CD234 | DARC | Darc | Dfy | ESTM35 | FY | GPD | GpFy | WBCQ1	ENSOARG00000007687	101113185	1:108468685-108472227:+1	protein-coding	atypical chemokine receptor 1 (Duffy blood group)	detected at medium to low expression in 172 of 174 tissues	medium to low	mixed expression	prescapular lymph node (TxBF adult) (2.325)	none	0.717	1.064	chemokine binding (GO:0019956) | C-C chemokine binding (GO:0019957)	inflammatory response (GO:0006954) | chemokine-mediated signaling pathway (GO:0070098)	integral component of membrane (GO:0016021)	4.270	3.288	8.836	4.986	3.269	3.553	4.394	4.115	2.151	3.856	3.710	2.980	2.739	3.018	2.228	1.488	1.391	1.761	1.149	1.932	1.938	1.465	1.808	1.716	0.650	1.817	2.154	4.980	5.988	5.513	4.658	3.829	6.280
ACKR3	AW541270 | CMKOR1 | CXC-R7 | CXCR-7 | CXCR7 | Cmkor1 | Cxcr7 | GPR159 | RDC-1 | RDC1 | Rdc1 | cmkor1 | cxcr7 | gpr159 | rdc1 | xcxcr7	ENSOARG00000000304	101102850	1:4400644-4401732:-1	protein-coding	atypical chemokine receptor 3	detected at high to low expression in 171 of 174 tissues	high to low	tissue enhanced (aortic valve, left atrioventricular valve, right atrioventricular valve)	left atrioventricular valve (TxBF adult) (2.126)	none	0.886	1.427	protein binding (GO:0005515) | C-X-C chemokine receptor activity (GO:0016494) | C-X-C chemokine binding (GO:0019958) | chemokine receptor activity (GO:0004950) | coreceptor activity (GO:0015026) | G-protein coupled receptor activity (GO:0004930) | scavenger receptor activity (GO:0005044) | signal transducer activity (GO:0004871)	receptor internalization (GO:0031623) | chemokine-mediated signaling pathway (GO:0070098) | xenophagy (GO:0098792) | negative regulation of intrinsic apoptotic signaling pathway in response to DNA damage (GO:1902230) | positive regulation of ERK1 and ERK2 cascade (GO:0070374) | chemotaxis (GO:0006935) | G-protein coupled receptor signaling pathway (GO:0007186) | vasculogenesis (GO:0001570) | sign…	endosome (GO:0005768) | integral component of membrane (GO:0016021) | cell surface (GO:0009986) | plasma membrane (GO:0005886) | membrane (GO:0016020) | coated pit (GO:0005905) | intracellular membrane-bounded organelle (GO:0043231)	10.949	10.627	3.156	5.620	2.525	12.225	15.268	9.221	2.385	5.716	4.487	11.433	115.479	146.823	145.974	33.340	47.935	11.306	8.646	18.118	14.244	16.962	6.305	12.841	4.681	21.240	11.062	9.734	14.519	19.804	5.260	28.594	27.767
ACKR4	A630091E18Rik | CC-CKR-11 | CCBP2 | CCR-11 | CCR10 | CCR11 | CCRL1 | CCX CKR | CCX-CKR | CCX-CKR1 | CKR-11 | Ccrl1 | Cmkbrl1 | PPR1 | VSHK1 | cc-ckr-11 | ccbp2 | ccr10 | ccr11 | ccrl1 | ccx-ckr | ckr-11 | vshk1	ENSOARG00000015654	101119176	1:255102873-255103925:-1	protein-coding	atypical chemokine receptor 4	detected at high to low expression in 156 of 174 tissues	high to low	tissue enhanced (aortic valve, left atrioventricular valve, skin side)	aortic valve (TxBF adult) (3.032)	none	0.895	1.626	protein binding (GO:0005515) | G-protein coupled receptor activity (GO:0004930) | chemokine binding (GO:0019956) | scavenger receptor activity (GO:0005044) | signal transducer activity (GO:0004871) | chemokine receptor activity (GO:0004950)	chemokine-mediated signaling pathway (GO:0070098) | chemotaxis (GO:0006935) | G-protein coupled receptor signaling pathway (GO:0007186) | signal transduction (GO:0007165) | receptor-mediated endocytosis (GO:0006898)	integral component of membrane (GO:0016021) | membrane (GO:0016020)	1.926	2.483	0.234	1.913	1.364	2.218	1.422	2.245	0.135	3.413	2.911	1.292	86.228	63.957	37.718	13.173	9.810	3.647	1.688	2.998	7.632	2.031	1.718	1.942	0.311	1.064	1.533	9.516	10.153	27.789	0.621	17.881	6.637
ACLY	A730098H14Rik | ACL | ATPCL | AW538652 | CLATP | Clatp | DDBDRAFT_0205389 | DDBDRAFT_0235360 | DDB_0205389 | DDB_0235360	ENSOARG00000017829	.	11:41537705-41574994:-1	protein-coding	ATP citrate lyase	detected at high to low expression in 174 of 174 tissues	high to low	detected in all	corpus luteum (Texel adult) (1.511)	none	0.776	1.111	ATP binding (GO:0005524) | protein binding (GO:0005515) | transferase activity, transferring acyl groups, acyl groups converted into alkyl on transfer (GO:0046912) | ATP citrate synthase activity (GO:0003878) | succinate-CoA ligase (ADP-forming) activity (GO:0004775) | cofactor binding (GO:0048037) | catalytic activity (GO:0003824)	lipid biosynthetic process (GO:0008610) | metabolic process (GO:0008152) | cellular carbohydrate metabolic process (GO:0044262) | oxaloacetate metabolic process (GO:0006107) | acetyl-CoA biosynthetic process (GO:0006085) | citrate metabolic process (GO:0006101)	cytoplasm (GO:0005737) | plasma membrane (GO:0005886) | membrane (GO:0016020) | nucleoplasm (GO:0005654) | extracellular exosome (GO:0070062)	32.811	37.382	54.715	40.319	39.089	61.783	60.840	59.989	47.398	25.485	24.839	81.492	41.162	52.617	42.990	7.391	8.977	6.929	5.120	6.727	5.213	5.212	2.713	3.269	2.757	3.036	3.438	17.260	21.537	22.209	53.018	11.600	19.718
ACMSD	DDBDRAFT_0218836 | DDBDRAFT_0266468 | DDB_0218836 | DDB_0266468 | zgc:162888	ENSOARG00000011350	101107168	2:174823736-174885379:-1	protein-coding	aminocarboxymuconate semialdehyde decarboxylase	detected at high to low expression in 24 of 174 tissues	high to low	group enriched (renal system)	kidney cortex (TxBF adult) (8.467)	renal system	0.977	55.006	protein binding (GO:0005515) | aminocarboxymuconate-semialdehyde decarboxylase activity (GO:0001760) | zinc ion binding (GO:0008270) | catalytic activity (GO:0003824)	metabolic process (GO:0008152) | protein oligomerization (GO:0051259) | quinolinate metabolic process (GO:0046874)	cytosol (GO:0005829) | extracellular exosome (GO:0070062)	0.166	0.134	0.119	1.019	0.279	39.045	0.169	0.081	0.076	0.259	0.122	0.201	0.032	0.037	0.099	0.007	0.028	0.078	0.000	0.199	0.098	0.072	0.083	0.123	0.006	0.000	0.146	1.390	6.366	3.689	0.020	0.089	0.034
ACO1	ACC oxidase 1 | ACONS | AH | ATACO1 | Aco-1 | Acon1 | DDBDRAFT_0204699 | DDBDRAFT_0229908 | DDB_0204699 | DDB_0229908 | EFE | ETH1 | F3P11.19 | F3P11_19 | F4B14.100 | F4B14_100 | FRP | GLU1 | HEL60 | IREB1 | IREBP | IREBP1 | IRP1 | Irebp | Irp1 | LEACO1 | aconitase 1 | ireb1 | irp1 | pTOM13 | ratireb | wu:fo75b03	ENSOARG00000014707	101112791	2:100367422-100406723:+1	protein-coding	aconitase 1	detected at high to low expression in 174 of 174 tissues	high to low	detected in all	kidney cortex (Texel adult) (1.482)	none	0.780	1.169	RNA binding (GO:0003723) | aconitate hydratase activity (GO:0003994) | protein binding (GO:0005515) | iron-sulfur cluster binding (GO:0051536) | lyase activity (GO:0016829) | 4 iron, 4 sulfur cluster binding (GO:0051539) | iron-responsive element binding (GO:0030350)	post-embryonic development (GO:0009791) | regulation of gene expression (GO:0010468) | citrate metabolic process (GO:0006101) | metabolic process (GO:0008152) | response to iron(II) ion (GO:0010040) | intestinal absorption (GO:0050892) | cellular iron ion homeostasis (GO:0006879) | regulation of translation (GO:0006417)	Golgi apparatus (GO:0005794) | cytosol (GO:0005829) | cytoplasm (GO:0005737) | endoplasmic reticulum (GO:0005783) | mitochondrion (GO:0005739) | extracellular exosome (GO:0070062)	8.203	9.657	17.670	15.478	13.049	44.816	12.758	12.201	12.314	12.938	11.384	15.813	23.041	23.918	22.508	13.342	14.622	20.945	14.285	15.309	11.347	20.734	10.200	11.539	10.879	11.525	9.808	19.370	34.354	31.718	13.154	24.814	18.174
ACO2	ACC OXIDASE | ACC oxidase 2 | ACONM | ATACO2 | Aco-2 | Aco3 | D10Wsu183e | DDBDRAFT_0206187 | DDBDRAFT_0230168 | DDB_0206187 | DDB_0230168 | F10M23.310 | F10M23_310 | F24O1.40 | F24O1_40 | GRMZM5G858454 | HEL-S-284 | ICRD | OCA8 | OPA9 | aconitase 2 | cb1017 | wu:fa10e03 | wu:fb69g04 | wu:fc20c11	ENSOARG00000018307	.	3:216599148-216619489:+1	protein-coding	aconitase 2	detected at high to medium expression in 174 of 174 tissues	high to medium	detected in all, tissue enhanced (left ventricle)	left ventricle (TxBF adult) (1.434)	none	0.826	1.394	iron ion binding (GO:0005506) | aconitate hydratase activity (GO:0003994) | 4 iron, 4 sulfur cluster binding (GO:0051539)	metabolic process (GO:0008152) | tricarboxylic acid cycle (GO:0006099) | citrate metabolic process (GO:0006101)	myelin sheath (GO:0043209) | nucleus (GO:0005634) | mitochondrion (GO:0005739)	95.388	98.798	183.361	155.518	122.369	158.014	104.307	126.498	56.570	55.541	26.375	147.339	41.696	51.263	105.249	484.916	450.196	542.530	481.669	487.220	308.770	289.828	291.329	342.987	473.796	309.008	281.210	36.457	49.350	45.212	57.384	362.575	44.034
ACOD1	AI323667 | CAD | IRG1 | Irg1	ENSOARG00000016003	101102743	10:52549531-52556466:+1	protein-coding	aconitate decarboxylase 1	detected at high to low expression in 47 of 174 tissues	high to low	tissue enhanced (alveolar macrophage)	alveolar macrophage (Texel adult) (8.067)	none	0.983	18.894	2-methylcitrate dehydratase activity (GO:0047547) | aconitate decarboxylase activity (GO:0047613)	metabolic process (GO:0008152) | propionate catabolic process (GO:0019543) | positive regulation of antimicrobial humoral response (GO:0002760) | defense response (GO:0006952) | cellular response to lipopolysaccharide (GO:0071222) | tolerance induction to lipopolysaccharide (GO:0072573)	unknown	0.308	0.223	0.048	0.043	0.000	0.260	0.000	0.090	0.023	0.056	0.000	0.222	0.365	0.845	6.153	0.186	0.236	0.095	0.137	0.621	0.331	0.082	0.368	0.108	0.038	0.042	0.221	7.903	14.197	16.629	0.713	0.134	0.024
ACOT11	1110020M10Rik | 2010309H15Rik | AW060409 | BFIT | BFIT1 | STARD14 | THEA | THEM1 | Thea | Them1 | mKIAA0707	ENSOARG00000007244	.	1:28774173-28797135:+1	protein-coding	acyl-CoA thioesterase 11	detected at medium to low expression in 138 of 174 tissues	medium to low	mixed expression	jejunum (TxBF lamb/newborn) (2.848)	none	0.811	1.382	lipid binding (GO:0008289)	response to temperature stimulus (GO:0009266) | response to cold (GO:0009409)	extracellular exosome (GO:0070062)	6.903	6.176	11.482	8.301	3.423	7.196	8.538	7.153	13.327	6.945	8.216	9.578	0.755	0.637	3.442	20.380	10.718	22.001	18.250	20.917	20.839	26.715	7.124	22.643	10.303	4.999	9.339	1.183	2.857	2.693	1.631	13.559	0.256
ACOT12	1300004O04Rik | 4930449F15Rik | AV027244 | CACH-1 | Cach | STARD15 | THEAL | mCACH-1 | rACH	ENSOARG00000015301	101118188	5:78632207-78673050:-1	protein-coding	acyl-CoA thioesterase 12	detected at medium to low expression in 96 of 174 tissues	medium to low	tissue enhanced (kidney cortex), group enriched (renal system)	kidney cortex (Texel lamb/6-10 months) (5.254)	renal system	0.939	1.756	lipid binding (GO:0008289) | ATP binding (GO:0005524) | acetyl-CoA hydrolase activity (GO:0003986)	acetyl-CoA metabolic process (GO:0006084)	unknown	3.561	2.808	1.491	4.167	2.518	8.789	3.491	2.878	1.709	3.422	3.446	1.810	0.656	0.527	0.711	0.195	0.188	0.275	0.089	0.414	0.352	0.338	0.365	0.430	0.078	0.353	0.678	0.293	1.938	1.558	0.836	0.192	0.188
ACOT4	B430212I04Rik | PTE-Ib | PTE1B | PTE2B | Pte1b | Pte2b	ENSOARG00000000588	101103726	7:81905181-81910424:+1	protein-coding	acyl-CoA thioesterase 4	detected at high to low expression in 173 of 174 tissues	high to low	tissue enhanced (liver)	liver (Texel adult) (2.141)	none	0.905	1.217	thiolester hydrolase activity (GO:0016790) | succinyl-CoA hydrolase activity (GO:0004778) | acyl-CoA hydrolase activity (GO:0047617) | receptor binding (GO:0005102)	very long-chain fatty acid metabolic process (GO:0000038) | long-chain fatty acid metabolic process (GO:0001676) | dicarboxylic acid metabolic process (GO:0043648) | dicarboxylic acid catabolic process (GO:0043649) | succinyl-CoA metabolic process (GO:0006104) | unsaturated monocarboxylic acid metabolic process (GO:0032789) | saturated monocarboxylic acid metabolic process (GO:0032788) | acyl-CoA…	peroxisome (GO:0005777)	7.071	9.582	12.102	9.624	9.117	15.946	9.383	11.314	8.867	11.108	10.775	13.002	6.153	6.024	7.224	8.793	9.465	11.768	10.320	7.341	7.853	5.635	2.524	3.252	2.655	2.008	3.049	7.443	7.181	6.119	2.744	6.491	10.012
ACOT7	2410041A17Rik | ACH1 | ACT | Ach1 | Act | BACH | Bach | CTE-II | CTE-IIa | Cte-II | LACH | LACH1 | Lach1 | ach1 | act | bach | hBACH | lach | lach1 | zgc:103413	ENSOARG00000012566	101121789	12:45097626-45189413:+1	protein-coding	acyl-CoA thioesterase 7	detected at medium to low expression in 173 of 174 tissues	medium to low	tissue enhanced (testes)	testes (Texel adult) (2.340)	none	0.876	1.257	protein binding (GO:0005515) | palmitoyl-CoA hydrolase activity (GO:0016290) | long-chain fatty acyl-CoA binding (GO:0036042) | protein homodimerization activity (GO:0042803) | fatty-acyl-CoA binding (GO:0000062)	medium-chain fatty acid biosynthetic process (GO:0051792) | palmitic acid biosynthetic process (GO:1900535) | long-chain fatty-acyl-CoA catabolic process (GO:0036116) | coenzyme A biosynthetic process (GO:0015937) | medium-chain fatty-acyl-CoA catabolic process (GO:0036114)	cytosol (GO:0005829) | cytoplasm (GO:0005737) | nucleoplasm (GO:0005654) | extracellular exosome (GO:0070062)	14.257	15.571	30.872	19.403	18.819	15.671	19.637	18.591	9.369	6.011	6.268	17.130	2.415	3.228	2.389	1.272	1.232	1.303	0.735	1.716	1.542	1.179	0.980	1.147	0.205	1.047	1.103	2.958	5.015	4.492	11.533	1.155	4.692
ACOT8	HNAACTE | NAP1 | PTE-1 | PTE-2 | PTE1 | PTE2 | Pte1 | SNX21 | hACTE-III | hTE | hacte-iii | hnaacte | pte-1 | pte-2 | pte1 | pte2 | zgc:101691	ENSOARG00000006799	101115474	13:74147388-74162212:-1	protein-coding	acyl-CoA thioesterase 8	detected at medium to low expression in 174 of 174 tissues	medium to low	detected in all	placenta (TxBF adult/100 days gestation) (1.339)	none	0.529	1.016	protein binding (GO:0005515) | palmitoyl-CoA hydrolase activity (GO:0016290) | acyl-CoA hydrolase activity (GO:0047617) | receptor binding (GO:0005102) | medium-chain acyl-CoA hydrolase activity (GO:0052815)	negative regulation of CD4 biosynthetic process (GO:0045225) | peroxisome fission (GO:0016559) | acyl-CoA metabolic process (GO:0006637) | dicarboxylic acid catabolic process (GO:0043649)	peroxisomal matrix (GO:0005782) | peroxisome (GO:0005777) | mitochondrion (GO:0005739)	7.847	11.379	14.726	16.954	15.122	13.706	9.144	9.815	7.637	8.833	7.960	9.024	10.887	11.417	12.841	10.930	9.431	12.850	9.401	13.238	11.023	8.198	6.151	6.156	4.858	4.033	8.076	22.397	11.420	12.557	10.081	9.037	11.232
ACOT9	0610041P13Rik | ACATE2 | Acate2 | C76421 | CGI-16 | MT-ACT48 | MTACT48 | MTE-2 | U8 | acate2 | cgi-16 | mt-act48 | p48	ENSOARG00000016697	101113041	X:21078095-21108246:-1	protein-coding	acyl-CoA thioesterase 9	detected at high to low expression in 174 of 174 tissues	high to low	detected in all	omentum (Texel adult) (1.410)	none	0.730	1.072	unknown	unknown	unknown	20.233	23.940	18.616	18.127	19.525	29.148	26.198	19.905	13.793	15.183	18.334	20.132	36.316	38.909	35.153	24.006	28.192	28.811	17.794	20.200	22.179	23.166	10.114	12.680	10.466	11.708	11.822	31.991	32.074	36.501	40.188	26.798	16.501
ACOX1	ACO | ACOX | AOX | Acox | D130055E20Rik | PALMCOX | PCOX1 | Paox | RATACOA1 | SCOX | ZNHI1 | aco | acox | wu:fb59h12 | zgc:114033 | zgc:92584	ENSOARG00000008540	101118626	11:54681819-54705928:+1	protein-coding	acyl-CoA oxidase 1	detected at high to low expression in 174 of 174 tissues	high to low	detected in all	liver (TxBF adult) (1.539)	none	0.734	1.364	PDZ domain binding (GO:0030165) | oxidoreductase activity, acting on the CH-CH group of donors (GO:0016627) | flavin adenine dinucleotide binding (GO:0050660) | protein N-terminus binding (GO:0047485) | receptor binding (GO:0005102) | acyl-CoA dehydrogenase activity (GO:0003995) | acyl-CoA oxidase activity (GO:0003997)	very long-chain fatty acid metabolic process (GO:0000038) | fatty acid beta-oxidation (GO:0006635) | generation of precursor metabolites and energy (GO:0006091) | lipid metabolic process (GO:0006629) | fatty acid metabolic process (GO:0006631) | metabolic process (GO:0008152) | prostaglandin metabolic process (GO:0006693) | fatty acid beta-oxidation using acyl-CoA oxidase (GO:0033540) | fatty aci…	peroxisomal membrane (GO:0005778) | nucleolus (GO:0005730) | plasma membrane (GO:0005886) | membrane (GO:0016020) | peroxisome (GO:0005777) | intracellular membrane-bounded organelle (GO:0043231) | nucleus (GO:0005634) | cytoplasm (GO:0005737) | nucleoplasm (GO:0005654) | mitochondrion (GO:0005739)	19.962	23.185	28.397	21.899	17.089	42.534	22.057	26.340	25.918	23.250	22.293	35.583	16.791	19.278	17.696	18.036	20.873	49.800	24.490	29.618	35.707	24.909	11.651	13.609	10.194	12.217	14.832	16.136	21.438	24.352	26.555	11.420	24.640
ACOX2	BCOX | BRCACOX | BRCOX | THCA | THCCox	ENSOARG00000012053	101121460	19:42855011-42883265:+1	protein-coding	acyl-CoA oxidase 2	detected at medium to low expression in 114 of 174 tissues	medium to low	tissue enhanced (embryonic liver, liver)	duodenum (TxBF lamb/newborn) (5.271)	none	0.933	2.011	oxidoreductase activity, acting on the CH-CH group of donors (GO:0016627) | flavin adenine dinucleotide binding (GO:0050660) | receptor binding (GO:0005102) | acyl-CoA dehydrogenase activity (GO:0003995) | acyl-CoA oxidase activity (GO:0003997)	metabolic process (GO:0008152) | fatty acid metabolic process (GO:0006631) | fatty acid beta-oxidation (GO:0006635) | oxidation-reduction process (GO:0055114)	peroxisome (GO:0005777) | mitochondrion (GO:0005739) | intracellular membrane-bounded organelle (GO:0043231)	0.830	0.495	0.380	1.146	0.746	1.738	0.817	0.972	8.734	3.609	3.058	0.595	5.322	3.121	4.720	9.466	8.708	3.042	4.506	2.014	1.353	0.255	0.161	0.187	0.623	0.336	0.277	2.130	3.475	2.329	1.857	0.585	0.193
ACOX3	BI685180 | EST-s59 | PCOX | zgc:64087	ENSOARG00000012922	.	6:114055342-114103630:-1	protein-coding	acyl-CoA oxidase 3, pristanoyl	detected at high to low expression in 174 of 174 tissues	high to low	detected in all	kidney cortex (Texel adult) (1.572)	none	0.773	1.085	oxidoreductase activity, acting on the CH-CH group of donors (GO:0016627) | flavin adenine dinucleotide binding (GO:0050660) | receptor binding (GO:0005102) | acyl-CoA dehydrogenase activity (GO:0003995) | acyl-CoA oxidase activity (GO:0003997)	metabolic process (GO:0008152) | fatty acid metabolic process (GO:0006631) | fatty acid beta-oxidation (GO:0006635) | oxidation-reduction process (GO:0055114)	membrane (GO:0016020) | peroxisome (GO:0005777) | mitochondrion (GO:0005739)	18.577	16.852	27.065	21.950	14.397	25.797	20.676	20.423	16.970	13.533	9.512	23.199	17.412	19.337	21.511	12.155	13.283	11.519	12.032	16.995	11.854	8.373	6.571	7.251	5.318	6.609	6.829	13.834	24.969	20.330	23.734	12.609	7.421
ACOXL (assigned to ENSOARG00000014329 [confidence: 1])	.	ENSOARG00000014329	.	3:104836202-105202681:+1	protein-coding	acyl-CoA oxidase-like	detected at high to low expression in 24 of 174 tissues	high to low	tissue enhanced (epididymis), group enriched (male reproductive system)	epididymis (Texel adult) (5.863)	male reproductive system	0.984	5.025	oxidoreductase activity, acting on the CH-CH group of donors (GO:0016627) | acyl-CoA dehydrogenase activity (GO:0003995)	metabolic process (GO:0008152) | oxidation-reduction process (GO:0055114)	unknown	0.000	0.032	1.092	3.315	3.088	0.065	0.077	0.150	0.026	0.048	0.022	0.249	0.055	0.054	0.039	0.036	0.020	0.115	0.023	0.168	0.064	0.078	0.102	0.017	0.033	0.017	0.066	0.202	0.768	0.966	0.225	0.036	0.022
ACP1	4632432E04Rik | ACP | ACYL CARRIER PROTEIN | AI427468 | Acp-1 | CG7216 | CG7216-PA | DDBDRAFT_0189318 | DDBDRAFT_0266663 | DDB_0189318 | DDB_0266663 | Dacp-1 | Dmel\CG7216 | HAAP | LMW-PTP | PPAC | T9J14.3 | T9J14_3 | acp1 | acyl carrier protein 1 | haap | im:6910498 | lmw-ptp | ptp1a | xlptp1 | zgc:110844	ENSOARG00000005204	101119876	2:191516-205711:+1	protein-coding	acid phosphatase 1, soluble	detected at high to medium expression in 174 of 174 tissues	high to medium	detected in all	ileum (TxBF lamb/8 weeks) (1.163)	none	0.465	1.037	protein binding (GO:0005515) | acid phosphatase activity (GO:0003993) | phosphatase activity (GO:0016791) | non-membrane spanning protein tyrosine phosphatase activity (GO:0004726) | protein tyrosine phosphatase activity (GO:0004725)	protein dephosphorylation (GO:0006470) | peptidyl-tyrosine dephosphorylation (GO:0035335)	cytoplasm (GO:0005737) | cytoplasmic side of plasma membrane (GO:0009898) | extracellular exosome (GO:0070062)	59.432	61.669	47.373	54.096	63.631	55.489	56.378	45.098	27.996	33.652	35.013	56.568	39.682	42.312	43.511	32.854	33.693	31.047	31.897	39.651	39.671	34.708	46.026	50.246	33.506	40.897	53.601	44.308	49.460	46.129	65.849	36.907	36.183
ACP2	Acp-2 | LAP | T22H22.3 | T22H22_3 | acyl carrier protein 2 | wu:fi35e03 | zgc:113200	ENSOARG00000005614	101117016	15:75349557-75356067:-1	protein-coding	acid phosphatase 2, lysosomal	detected at medium to low expression in 174 of 174 tissues	medium to low	detected in all	jejunum (TxBF lamb/newborn) (1.523)	none	0.556	1.086	acid phosphatase activity (GO:0003993)	lysosome organization (GO:0007040) | skeletal system development (GO:0001501) | dephosphorylation (GO:0016311)	membrane (GO:0016020) | lysosome (GO:0005764) | extracellular exosome (GO:0070062)	14.443	9.096	24.435	21.657	18.252	8.916	16.284	16.598	8.084	10.002	7.230	11.410	10.304	13.285	11.916	5.649	5.578	4.070	3.783	9.429	6.303	2.586	4.180	4.710	2.330	3.441	5.207	7.682	23.659	22.082	8.378	4.407	2.845
ACP5	A_TM021B04.6 | HPAP | T21B4.110 | T21B4_110 | TR-AP | TRACP | TRACP5a | TRACP5b | TRAP | TTRRAP | TrATPase | Trap | UF | acyl carrier protein 5	ENSOARG00000018673	100820744	5:13581112-13584384:-1	protein-coding	acid phosphatase 5, tartrate resistant	detected at high to low expression in 173 of 174 tissues	high to low	tissue enhanced (caruncle, uterus)	uterus (Texel adult) (1.946)	none	0.934	1.825	acid phosphatase activity (GO:0003993) | ferrous iron binding (GO:0008198) | ferric iron binding (GO:0008199) | hydrolase activity (GO:0016787)	response to cytokine (GO:0034097) | negative regulation of superoxide anion generation (GO:0032929) | bone resorption (GO:0045453) | response to lipopolysaccharide (GO:0032496) | negative regulation of tumor necrosis factor production (GO:0032720) | negative regulation of nitric oxide biosynthetic process (GO:0045019) | dephosphorylation (GO:0016311) | negative regulation of inflammatory response…	lysosome (GO:0005764) | extracellular exosome (GO:0070062)	2.422	3.431	2.017	2.900	1.786	6.635	4.144	4.340	3.956	9.216	4.661	4.301	31.459	28.640	22.221	12.764	12.702	12.802	15.336	17.188	14.857	6.522	6.854	7.791	4.569	7.330	11.975	70.776	80.292	105.104	126.230	8.116	31.416
ACP6	5730559A09Rik | ACPL1 | AU022842 | LPAP | PACPL1 | im:7147584 | mPACPL1 | zgc:172268	ENSOARG00000020555	101114832	1:97736746-97757600:-1	protein-coding	acid phosphatase 6, lysophosphatidic	detected at high to low expression in 174 of 174 tissues	high to low	detected in all	kidney cortex (Texel adult) (1.354)	none	0.618	1.035	acid phosphatase activity (GO:0003993)	dephosphorylation (GO:0016311) | hematopoietic progenitor cell differentiation (GO:0002244)	mitochondrion (GO:0005739)	13.142	11.506	13.331	12.643	10.852	31.953	20.202	23.452	15.132	14.981	9.231	25.889	25.887	25.004	31.277	12.906	14.617	9.726	11.216	12.792	8.804	6.772	4.664	6.312	3.532	3.544	7.441	27.354	27.467	19.257	24.851	8.262	45.112
ACP7	AU017076 | C330005M16Rik | PAPL | PAPL1 | Papl | papl	ENSOARG00000005978	101114897	14:47997870-48011505:+1	protein-coding	acid phosphatase 7, tartrate resistant (putative)	detected at medium to low expression in 83 of 174 tissues	medium to low	tissue enhanced (skin back)	skin back (Texel adult) (4.570)	none	0.908	2.631	acid phosphatase activity (GO:0003993) | metal ion binding (GO:0046872) | hydrolase activity (GO:0016787)	metabolic process (GO:0008152) | dephosphorylation (GO:0016311)	unknown	2.189	1.779	0.030	0.000	0.000	2.265	0.000	0.787	0.000	0.000	0.084	0.156	0.041	0.097	0.024	0.005	0.009	0.008	0.012	0.000	0.197	0.023	0.000	0.000	0.000	0.000	0.074	0.115	1.865	1.337	0.889	0.019	5.100
ACPP	5'-NT | A030005E02Rik | ACP-3 | ACP3 | AGR_C_2943 | AGR_C_4658 | Acpp11 | BA3988 | BB253_4660 | BPP5_3268 | ECK1080 | FRAP | JW1080 | LB083 | Lap | PAP | PSPTO3831 | Ppal | Pro1768 | RNACPP11 | SC4A7.17 | SMU.27 | SPy1753 | TampPt_p103 | VF1739 | acp-3 | acp3 | acpt | pap	ENSOARG00000009106	101120130	1:255352734-255409246:-1	protein-coding	acid phosphatase, prostate	detected at high to low expression in 94 of 174 tissues	high to low	mixed expression	cervix (Texel lamb/6-10 months) (4.293)	none	0.894	5.434	identical protein binding (GO:0042802) | acid phosphatase activity (GO:0003993) | phosphatase activity (GO:0016791) | 5'-nucleotidase activity (GO:0008253) | lysophosphatidic acid phosphatase activity (GO:0052642) | thiamine phosphate phosphatase activity (GO:0042131)	nucleotide metabolic process (GO:0009117) | adenosine metabolic process (GO:0046085) | purine nucleobase metabolic process (GO:0006144) | thiamine metabolic process (GO:0006772) | regulation of sensory perception of pain (GO:0051930) | dephosphorylation (GO:0016311) | positive regulation of adenosine receptor signaling pathway (GO:0060168)	lysosomal membrane (GO:0005765) | integral component of membrane (GO:0016021) | extracellular space (GO:0005615) | filopodium (GO:0030175) | vesicle membrane (GO:0012506) | plasma membrane (GO:0005886) | extracellular exosome (GO:0070062) | intracellular (GO:0005622) | nucleus (GO:0005634)	0.067	0.246	0.032	0.047	0.000	0.309	0.878	0.190	0.786	2.354	1.379	0.157	0.000	0.015	0.000	0.017	0.000	0.000	0.000	0.000	0.046	0.000	0.000	0.043	0.000	0.000	0.081	1.425	2.590	1.155	0.379	0.030	13.659
ACPT	ECK3459 | EG546967 | Gm1432 | JW3440 | yhhU	ENSOARG00000014152	.	14:55904220-55908942:+1	protein-coding	acid phosphatase, testicular	detected at low expression in 2 of 174 tissues	low	tissue enriched (testes)	testes (TxBF adult) (2.250)	none	0.975	2.658	acid phosphatase activity (GO:0003993)	dephosphorylation (GO:0016311)	unknown	0.054	0.041	0.559	0.252	0.153	0.041	0.000	0.027	0.241	0.048	0.077	0.021	0.211	0.231	0.164	0.124	0.175	0.012	0.043	0.018	0.027	0.007	0.018	0.012	0.009	0.000	0.010	0.296	0.141	0.061	0.160	0.043	0.000
ACR	Acro | PROACROSIN | Proacro1 | pSG1GP_48	ENSOARG00000020037	443195	3:224217677-224225143:+1	protein-coding	acrosin	detected at low expression in 4 of 174 tissues	low	group enriched (male reproductive system)	testes (Texel adult) (2.871)	male reproductive system	0.984	40.059	protein binding (GO:0005515) | serine-type peptidase activity (GO:0008236) | hydrolase activity (GO:0016787) | serine-type endopeptidase activity (GO:0004252) | mannose binding (GO:0005537) | peptidase activity (GO:0008233)	binding of sperm to zona pellucida (GO:0007339) | penetration of zona pellucida (GO:0007341) | acrosome reaction (GO:0007340) | proteolysis (GO:0006508) | single fertilization (GO:0007338) | activation of adenylate cyclase activity (GO:0007190)	protein complex (GO:0043234) | nucleus (GO:0005634) | acrosomal vesicle (GO:0001669)	0.058	0.027	0.684	0.008	0.057	0.010	0.018	0.000	0.174	0.042	0.005	0.028	0.718	1.925	0.881	0.045	0.206	0.001	0.048	0.011	0.000	0.002	0.000	0.000	0.009	0.000	0.000	0.268	0.089	0.018	0.071	0.061	0.026
ACRBP	CT23 | OY-TES-1 | SP32 | sp32	ENSOARG00000007217	.	3:207733335-207735615:+1	protein-coding	acrosin binding protein	detected at medium to low expression in 7 of 174 tissues	medium to low	tissue enriched (testes), group enriched (male reproductive system)	testes (Texel adult) (3.832)	male reproductive system	0.976	3.163	protein binding (GO:0005515)	unknown	acrosomal vesicle (GO:0001669) | nucleus (GO:0005634) | cytoplasmic vesicle (GO:0031410)	0.506	0.151	0.927	0.179	0.158	0.206	0.499	0.469	0.167	0.110	0.020	0.488	0.794	0.840	0.777	0.134	0.178	0.022	0.071	0.062	0.052	0.011	0.022	0.017	0.014	0.006	0.011	0.345	0.241	0.166	1.089	0.238	0.297
ACRV1	D11S4365 | Msa63 | SP-10 | SPACA2 | Sp10	ENSOARG00000011699	101111841	21:28297107-28303260:-1	protein-coding	acrosomal vesicle protein 1	detected at low expression in 2 of 174 tissues	low	group enriched (male reproductive system)	testes (Texel adult) (0.901)	male reproductive system	0.985	3.840	unknown	unknown	acrosomal vesicle (GO:0001669)	0.000	0.000	0.000	0.002	0.000	0.000	0.000	0.000	0.000	0.000	0.000	0.000	0.000	0.032	0.000	0.000	0.000	0.000	0.000	0.000	0.000	0.000	0.000	0.000	0.000	0.000	0.000	0.013	0.005	0.005	0.112	0.050	0.000
ACSBG1	BG | BG1 | BGM | Bgm | E230019G03Rik | GR-LACS | Grlacs | LPD | Lpd | R75185 | mKIAA0631	ENSOARG00000000664	101121296	18:29603455-29673026:-1	protein-coding	acyl-CoA synthetase bubblegum family member 1	detected at medium to low expression in 33 of 174 tissues	medium to low	tissue enhanced (thoracic oesophageal tissue)	thoracic oesophageal tissue (TxBF adult) (5.393)	none	0.972	14.723	very long-chain fatty acid-CoA ligase activity (GO:0031957) | long-chain fatty acid-CoA ligase activity (GO:0004467) | catalytic activity (GO:0003824)	very long-chain fatty acid metabolic process (GO:0000038) | metabolic process (GO:0008152) | long-chain fatty acid metabolic process (GO:0001676) | response to glucocorticoid (GO:0051384)	cytoplasm (GO:0005737)	5.859	7.901	31.529	5.797	5.313	5.103	7.509	13.697	0.379	0.104	0.053	13.325	0.023	0.061	0.070	0.154	0.277	0.077	0.147	0.271	0.067	0.043	0.066	0.045	0.022	0.050	0.056	0.260	0.063	0.097	0.072	0.190	42.032
ACSBG2	BGR | BRGL | Bgr | PRTD-NY3 | PRTDNY3 | fk81d02 | im:7046047 | sb:cb76 | si:dkey-240a9.3 | wu:fj55d04 | wu:fk81d02	ENSOARG00000006346	101110508	5:15840259-15880396:-1	protein-coding	acyl-CoA synthetase bubblegum family member 2	detected at low expression in 2 of 174 tissues	low	tissue enriched (testes), group enriched (male reproductive system)	testes (TxBF adult) (2.249)	male reproductive system	0.984	22.927	acyl-CoA hydrolase activity (GO:0047617) | long-chain fatty acid-CoA ligase activity (GO:0004467) | catalytic activity (GO:0003824)	fatty acid metabolic process (GO:0006631) | metabolic process (GO:0008152)	cytosol (GO:0005829) | cytoplasm (GO:0005737) | mitochondrion (GO:0005739)	0.008	0.009	0.658	0.012	0.002	0.014	0.031	0.018	0.028	0.005	0.002	0.022	0.394	0.146	0.286	0.046	0.101	0.001	0.038	0.001	0.001	0.001	0.000	0.001	0.000	0.001	0.000	0.193	0.010	0.003	0.396	0.426	0.824
ACSF2	ACSMW | AVYV493 | GB12778 | im:7145554 | wu:fi49b09 | zgc:152887	ENSOARG00000004315	101105582	11:35776073-35807792:-1	protein-coding	acyl-CoA synthetase family member 2	detected at high to low expression in 174 of 174 tissues	high to low	detected in all	rumen (TxBF lamb/1 week) (1.526)	none	0.790	1.294	protein binding (GO:0005515) | catalytic activity (GO:0003824)	metabolic process (GO:0008152)	mitochondrion (GO:0005739)	19.624	25.127	25.299	27.083	22.123	38.347	20.038	30.007	6.418	19.272	9.679	39.666	51.938	42.581	51.938	44.803	43.725	87.655	47.932	71.242	59.335	33.417	6.874	9.201	4.959	4.839	6.258	54.590	69.684	64.117	58.783	43.182	70.466
ACSF3/ENSOARG:13758 (assigned to ENSOARG00000013758 [confidence: 3])	.	ENSOARG00000013758	.	14:13736405-13773087:+1	protein-coding	acyl-CoA synthetase family member 3	detected at high to low expression in 174 of 174 tissues	high to low	detected in all	kidney cortex (Texel adult) (1.660)	none	0.762	1.086	catalytic activity (GO:0003824)	metabolic process (GO:0008152)	unknown	12.518	9.763	41.613	35.831	24.449	20.680	7.826	9.313	17.990	18.110	15.965	8.510	9.697	12.835	13.970	7.045	6.586	7.303	6.556	8.944	5.362	5.600	2.539	3.158	2.656	2.138	4.822	7.588	11.119	10.425	18.056	8.511	7.194
ACSF3/ENSOARG:18033 (assigned to ENSOARG00000018033 [confidence: 8])	.	ENSOARG00000018033	.	JH924489.1:986-1687:+1	protein-coding	acyl-CoA synthetase family member 3	detected at medium to low expression in 173 of 174 tissues	medium to low	mixed expression	kidney cortex (Texel lamb/6-10 months) (1.947)	none	0.757	1.055	catalytic activity (GO:0003824)	metabolic process (GO:0008152)	unknown	6.563	4.145	19.121	25.063	14.909	10.276	3.246	2.157	10.624	8.590	8.583	7.280	5.276	7.567	7.151	3.035	3.749	3.755	3.246	4.848	2.737	2.608	2.048	2.328	1.499	1.538	3.164	2.947	7.379	8.144	10.182	4.518	3.901
ACSL1	ACS | ACS1 | ASCL1 | Acas | Acas1 | Acs | COAA | FACL1 | FACL2 | FACS | Facl2 | LACS | LACS 1 | LACS1 | LACS2 | MLCL1 | acsl6 | facl2	ENSOARG00000007614	101110905	26:13921746-13964184:-1	protein-coding	acyl-CoA synthetase long-chain family member 1	detected at high to low expression in 173 of 174 tissues	high to low	tissue enhanced (omentum)	jejunum (TxBF lamb/newborn) (1.750)	none	0.894	1.567	long-chain fatty acid-CoA ligase activity (GO:0004467) | catalytic activity (GO:0003824)	lipid biosynthetic process (GO:0008610) | positive regulation of protein serine/threonine kinase activity (GO:0071902) | metabolic process (GO:0008152) | long-chain fatty acid import (GO:0044539) | long-chain fatty acid metabolic process (GO:0001676) | adiponectin-activated signaling pathway (GO:0033211)	membrane (GO:0016020) | mitochondrion (GO:0005739)	11.032	13.556	41.342	24.824	18.050	26.654	16.029	18.317	51.831	48.049	23.917	54.801	20.075	22.273	27.231	56.028	70.824	105.681	96.584	84.537	48.781	148.052	47.764	58.807	133.517	51.862	35.998	29.553	18.547	19.832	120.785	96.800	17.898
ACSL3	2610510B12Rik | ACS3 | ACSL4 | Acs3 | C85929 | FACL3 | Facl3 | PRO2194 | Pro2194 | acs3 | acsl4 | facl3	ENSOARG00000020374	101120728	2:224067586-224102930:+1	protein-coding	acyl-CoA synthetase long-chain family member 3	detected at high to low expression in 174 of 174 tissues	high to low	detected in all, tissue enhanced (blastocyst)	blastocyst (TxBF blastocyst) (1.759)	none	0.908	1.363	protein kinase binding (GO:0019901) | protein domain specific binding (GO:0019904) | long-chain fatty acid-CoA ligase activity (GO:0004467) | catalytic activity (GO:0003824)	positive regulation of Golgi to plasma membrane protein transport (GO:0042998) | metabolic process (GO:0008152) | long-chain fatty acid import (GO:0044539) | positive regulation of secretion (GO:0051047) | very-low-density lipoprotein particle assembly (GO:0034379) | positive regulation of phosphatidylcholine biosynthetic process (GO:2001247)	Golgi apparatus (GO:0005794) | lipid particle (GO:0005811) | membrane (GO:0016020) | endoplasmic reticulum (GO:0005783) | perinuclear region of cytoplasm (GO:0048471)	59.511	76.151	86.662	47.183	41.260	88.871	66.322	76.660	46.726	22.467	29.670	76.563	20.560	21.018	17.422	10.428	14.282	12.431	9.556	5.217	4.727	15.135	14.778	8.974	9.481	7.407	10.154	21.224	16.823	14.379	75.574	14.283	26.177
ACSL4	9430020A05Rik | ACS4 | AU018108 | Acs4 | FACL4 | Facl4 | LACS4 | Lacs4 | MRX63 | MRX68 | acs4 | acsl3 | facl4 | lacs4 | mrx63 | mrx68	ENSOARG00000017954	101111781	X:118800402-118845526:+1	protein-coding	acyl-CoA synthetase long-chain family member 4	detected at high to low expression in 174 of 174 tissues	high to low	detected in all, tissue enhanced (blastocyst)	blastocyst (TxBF blastocyst) (1.926)	none	0.923	1.478	very long-chain fatty acid-CoA ligase activity (GO:0031957) | long-chain fatty acid-CoA ligase activity (GO:0004467) | arachidonate-CoA ligase activity (GO:0047676) | catalytic activity (GO:0003824)	neuron differentiation (GO:0030182) | metabolic process (GO:0008152) | embryonic process involved in female pregnancy (GO:0060136) | lipid metabolic process (GO:0006629)	cytoplasm (GO:0005737) | lipid particle (GO:0005811) | ER-mitochondrion membrane contact site (GO:0044233) | membrane (GO:0016020) | mitochondrion (GO:0005739) | extracellular exosome (GO:0070062)	35.167	32.509	24.501	12.066	10.610	51.621	31.992	22.742	20.003	17.485	15.330	13.303	71.794	86.568	53.367	19.673	22.555	16.302	12.249	8.599	9.025	21.783	22.483	13.268	22.671	16.338	16.407	42.938	38.482	49.040	26.307	16.268	5.857
ACSL5	1700030F05Rik | ACS2 | ACS5 | ACSL6 | Acs5 | FACL5 | Facl5 | acs2 | acs5 | facl5 | zgc:92083	ENSOARG00000011792	101121475	22:31836040-31897597:+1	protein-coding	acyl-CoA synthetase long-chain family member 5	detected at high to low expression in 171 of 174 tissues	high to low	mixed expression	jejunum (TxBF lamb/newborn) (1.940)	none	0.760	1.153	catalytic activity (GO:0003824)	metabolic process (GO:0008152)	nucleus (GO:0005634) | nucleolus (GO:0005730) | membrane (GO:0016020) | mitochondrion (GO:0005739) | mitochondrial inner membrane (GO:0005743)	3.392	5.231	1.604	2.504	1.789	10.577	4.555	3.875	1.210	5.570	2.468	7.940	17.913	21.844	16.716	7.725	6.433	11.233	4.902	11.505	10.310	5.703	5.981	3.795	1.710	4.179	3.789	49.580	97.866	93.006	34.631	6.872	98.805
ACSL6 (assigned to ENSOARG00000015735 [confidence: 8])	.	ENSOARG00000015735	101102389	5:20049436-20104054:+1	protein-coding	long-chain-fatty-acid--CoA ligase 6	detected at high to low expression in 58 of 174 tissues	high to low	tissue enhanced (blastocyst)	blastocyst (TxBF blastocyst) (6.752)	none	0.971	5.381	protein binding (GO:0005515) | long-chain fatty acid-CoA ligase activity (GO:0004467) | catalytic activity (GO:0003824)	metabolic process (GO:0008152) | neuroblast proliferation (GO:0007405)	mitochondrion (GO:0005739)	15.941	21.156	69.378	29.586	18.073	12.734	13.703	13.197	20.541	6.602	6.789	14.390	0.343	0.655	1.043	1.380	0.933	0.200	0.341	0.409	0.318	0.132	0.050	0.103	0.078	0.011	0.110	5.675	8.699	8.324	14.569	0.458	0.013
ACSM1	Acas3 | BUCS1 | Bucs1 | MACS1 | Macs	ENSOARG00000012921	101120375	24:18189038-18245264:+1	protein-coding	acyl-CoA synthetase medium-chain family member 1	detected at high to low expression in 37 of 174 tissues	high to low	mixed expression	kidney cortex (TxBF adult) (7.951)	none	0.959	54.476	acyl-CoA ligase activity (GO:0003996) | butyrate-CoA ligase activity (GO:0047760) | fatty acid ligase activity (GO:0015645) | catalytic activity (GO:0003824)	metabolic process (GO:0008152) | fatty acid biosynthetic process (GO:0006633)	blood microparticle (GO:0072562) | mitochondrion (GO:0005739) | extracellular exosome (GO:0070062) | mitochondrial matrix (GO:0005759)	0.163	1.321	2.671	0.330	0.083	3.323	0.585	0.263	0.123	0.043	0.004	0.782	27.169	12.556	13.448	0.737	3.211	0.054	0.209	0.061	0.067	0.194	0.028	0.039	0.571	0.136	0.045	30.364	3.959	3.293	0.412	6.138	1.659
ACSM3	CH73-60L17.3 | SA | SAH | Sa | Sah | zgc:172040	ENSOARG00000013163	101121307	24:18472559-18526247:+1	protein-coding	acyl-CoA synthetase medium-chain family member 3	detected at high to low expression in 127 of 174 tissues	high to low	tissue enhanced (embryonic liver, liver)	liver (TxBF adult) (3.106)	none	0.939	4.984	fatty acid ligase activity (GO:0015645) | catalytic activity (GO:0003824)	metabolic process (GO:0008152) | fatty acid biosynthetic process (GO:0006633)	mitochondrion (GO:0005739) | mitochondrial matrix (GO:0005759)	1.727	1.448	1.011	0.637	0.380	28.207	0.891	0.958	0.763	0.485	0.264	0.867	11.477	2.060	2.669	2.367	4.325	2.061	2.695	0.369	1.823	0.551	0.178	0.182	0.360	0.144	0.142	33.678	15.486	18.904	5.552	1.292	1.771
ACSM4	O-MACS | OMACS | Omacs	ENSOARG00000012980	101120794	24:18411601-18434122:+1	protein-coding	acyl-CoA synthetase medium-chain family member 4	not detected	not detected	not detected	not calculated	none	not calculated	not calculated	catalytic activity (GO:0003824)	metabolic process (GO:0008152)	mitochondrion (GO:0005739)	0.009	0.021	0.074	0.095	0.032	0.048	0.013	0.050	0.009	0.008	0.019	0.072	0.039	0.019	0.026	0.011	0.015	0.016	0.006	0.000	0.003	0.010	0.004	0.010	0.000	0.000	0.012	0.000	0.064	0.053	0.053	0.016	0.000
ACSM5	Aa2-174 | C730019D22 | C730027J19Rik | Cc1-38 | RGD1309578	ENSOARG00000012681	101112785	24:18027363-18058341:+1	protein-coding	acyl-CoA synthetase medium-chain family member 5	detected at medium to low expression in 43 of 174 tissues	medium to low	mixed expression	kidney cortex (TxBF adult) (6.863)	none	0.953	30.627	catalytic activity (GO:0003824)	metabolic process (GO:0008152)	unknown	4.865	4.411	11.332	2.440	2.145	8.744	8.229	9.115	0.016	0.000	0.007	10.108	5.877	5.705	6.787	0.251	0.928	0.191	0.506	0.067	1.454	6.070	5.338	7.091	28.779	3.725	5.196	6.024	1.135	1.094	0.262	18.268	0.075
ACSS1	1110032O15Rik | ACAS2 | ACAS2L | ACECS1 | ACS2L | ACSS2 | AI788978 | Acas2 | Acas2l | AceCS2 | AceCS2L | acas2l | acecs2l | cb395 | sb:cb395 | wu:fa05a10 | wu:fc49f03 | wu:fi28d10 | zgc:113194 | zgc:158738	ENSOARG00000006624	.	13:41742022-41775868:-1	protein-coding	acyl-CoA synthetase short-chain family member 1	detected at high to low expression in 174 of 174 tissues	high to low	detected in all, tissue enhanced (colon large)	colon large (TxBF lamb/8 weeks) (1.602)	none	0.809	1.435	ATP binding (GO:0005524) | protein binding (GO:0005515) | ligase activity (GO:0016874) | nucleotide binding (GO:0000166) | AMP binding (GO:0016208) | catalytic activity (GO:0003824) | acetate-CoA ligase activity (GO:0003987)	metabolic process (GO:0008152) | acetyl-CoA biosynthetic process from acetate (GO:0019427) | acetyl-CoA biosynthetic process (GO:0006085)	mitochondrion (GO:0005739) | mitochondrial matrix (GO:0005759)	7.586	6.410	9.731	9.158	8.119	42.392	6.097	8.549	12.597	6.111	7.160	10.910	17.191	21.428	31.424	24.734	18.542	213.723	120.292	156.015	163.031	66.130	12.422	24.527	10.549	8.408	12.601	20.238	31.634	29.140	78.337	158.746	5.121
ACSS2	1110017C11Rik | ACAS | ACAS2 | ACECS | ACS | ACSA | Acas1 | Acas2 | AceCS1 | Acs1 | dJ1161H23.1 | wu:fa04c03 | wu:fj80b06 | wu:fj80h04 | zgc:92200	ENSOARG00000010787	101114126	13:63747999-63791523:+1	protein-coding	acyl-CoA synthetase short-chain family member 2	detected at high to low expression in 174 of 174 tissues	high to low	detected in all, tissue enhanced (omentum)	omentum (Texel adult) (1.706)	none	0.872	1.879	acetate-CoA ligase activity (GO:0003987) | catalytic activity (GO:0003824)	lipid biosynthetic process (GO:0008610) | metabolic process (GO:0008152) | acetyl-CoA biosynthetic process (GO:0006085)	cytoplasm (GO:0005737) | nucleoplasm (GO:0005654) | intracellular membrane-bounded organelle (GO:0043231)	15.251	24.004	56.071	47.827	43.694	29.279	38.310	35.781	22.336	27.941	33.364	35.107	5.995	7.888	9.641	32.224	29.136	33.316	19.941	29.777	21.731	52.103	49.672	36.135	32.010	33.406	38.559	23.745	40.610	39.127	50.825	55.617	21.608
ACSS3	8430416H19Rik | Dis3_1 | Gm874 | RGD1307051 | si:dkey-231a18.1	ENSOARG00000015186	101103801	3:116991455-117159401:+1	protein-coding	acyl-CoA synthetase short-chain family member 3	detected at high to low expression in 145 of 174 tissues	high to low	tissue enhanced (cervix, fallopian tube, kidney cortex)	kidney cortex (TxBF adult) (2.730)	none	0.876	2.080	catalytic activity (GO:0003824)	metabolic process (GO:0008152)	mitochondrion (GO:0005739)	9.276	10.836	8.351	4.557	2.108	13.743	3.425	10.844	5.333	4.640	2.883	15.669	14.570	12.402	12.740	2.741	1.650	0.782	0.683	0.969	1.118	3.801	2.898	3.084	5.311	2.329	3.162	11.317	8.419	8.186	17.547	3.651	0.325
ACTA1	AA959943 | ACTA | ACTC1 | ASMA | Acta-2 | Acts | Actsk-1 | CFTD | CFTD1 | CFTDM | MPFD | NEM1 | NEM2 | NEM3 | SHPM | acta | acta2 | asma | cftd | cftd1 | cftdm | mpfd | nem1 | nem2 | nem3	ENSOARG00000003044	101107662	25:773585-776063:-1	protein-coding	actin, alpha 1, skeletal muscle	detected at high to low expression in 98 of 174 tissues	high to low	tissue enhanced (skeletal muscle bicep, skeletal muscle longitudinal dorsal, thoracic oesophageal muscle), group enriched (muscular system)	skeletal muscle longitudinal dorsal (TxBF adult) (6.591)	muscular system	0.986	198.922	ATP binding (GO:0005524) | protein binding (GO:0005515) | nucleotide binding (GO:0000166)	skeletal muscle thin filament assembly (GO:0030240) | positive regulation of gene expression (GO:0010628) | skeletal muscle fiber development (GO:0048741) | mesenchyme migration (GO:0090131)	extracellular space (GO:0005615) | filopodium (GO:0030175) | cell body (GO:0044297) | actin cytoskeleton (GO:0015629) | extracellular exosome (GO:0070062) | blood microparticle (GO:0072562) | striated muscle thin filament (GO:0005865) | stress fiber (GO:0001725) | actin filament (GO:0005884) | lamellipodium (GO:0030027) | cytoplasm (GO:0005737) | sarcomere (GO:0030017)	7.082	0.265	4.885	2.572	1.629	0.506	1.945	1.643	3.813	1.292	0.651	0.875	3.576	1.248	321.403	82.532	97.704	347.468	302.546	220.049	349.989	7771.350	4977.268	5965.291	20995.700	8155.343	5845.878	1.790	0.142	3.697	1.507	15963.550	6.556
ACTA2	0610041G09Rik | AAT6 | ACT-4 | ACTSA | ASMA | Actvs | MYMY5 | SMactin | SMalphaA | a-SMA | a-sma | aat6 | actc1 | actin | actsa | alpha-actin | alphaSMA | asma | mymy5 | sm-actin | wu:fb63d03	ENSOARG00000014814	101121051	22:10372581-10386337:-1	protein-coding	actin, alpha 2, smooth muscle, aorta	detected at high to low expression in 168 of 174 tissues	high to low	tissue enhanced (embryonic fibroblast, ovarian follicles)	embryonic fibroblast (TxBF embryo) (1.629)	none	0.901	1.534	ATP binding (GO:0005524) | protein binding (GO:0005515) | protein kinase binding (GO:0019901) | nucleotide binding (GO:0000166)	positive regulation of gene expression (GO:0010628) | glomerular mesangial cell development (GO:0072144) | mesenchyme migration (GO:0090131) | vascular smooth muscle contraction (GO:0014829) | response to virus (GO:0009615) | regulation of blood pressure (GO:0008217)	protein complex (GO:0043234) | extracellular space (GO:0005615) | cytoskeleton (GO:0005856) | smooth muscle contractile fiber (GO:0030485) | filopodium (GO:0030175) | cell body (GO:0044297) | actin cytoskeleton (GO:0015629) | extracellular exosome (GO:0070062) | lamellipodium (GO:0030027) | cytoplasm (GO:0005737)	49.769	48.437	31.029	38.790	24.319	69.269	46.423	21.197	18.206	22.545	21.714	16.269	249.342	110.604	47.956	47.337	70.365	43.456	35.210	29.080	59.002	73.767	44.448	62.969	52.989	51.715	51.059	446.119	331.044	1100.809	12.908	173.076	266.945
ACTB	ACT-5 | ACTA1 | Actx | B-actin | BRWS1 | Bact | Beta-actin | E430023M04Rik | PS1TP5BP1 | act-2 | actba | actin | beta-actin | ps1tp5bp1	ENSOARG00000003021	.	24:38675524-38677778:+1	protein-coding	actin beta	detected at high expression in 174 of 174 tissues	high	detected in all	BMDM LPS time course 0 hrs (TxBF adult) (1.239)	none	0.747	1.182	identical protein binding (GO:0042802) | protein binding (GO:0005515) | RNA polymerase II distal enhancer sequence-specific DNA binding (GO:0000980) | nitric-oxide synthase binding (GO:0050998) | nucleosomal DNA binding (GO:0031492) | kinesin binding (GO:0019894) | RNA polymerase II core promoter proximal region sequence-specific DNA binding (GO:0000978) | Tat protein binding (GO:0030957)	ATP-dependent chromatin remodeling (GO:0043044) | substantia nigra development (GO:0021762) | retina homeostasis (GO:0001895) | platelet aggregation (GO:0070527)	protein complex (GO:0043234) | cortical cytoskeleton (GO:0030863) | extracellular space (GO:0005615) | membrane (GO:0016020) | MLL5-L complex (GO:0070688) | plasma membrane (GO:0005886) | extracellular exosome (GO:0070062) | myelin sheath (GO:0043209) | blood microparticle (GO:0072562) | cytoplasmic ribonucleoprotein granule (GO:0036464) | NuA4 histone acetyltransferase complex (GO:0035267) | int…	540.279	529.854	736.395	634.450	574.579	794.020	652.249	638.987	326.428	286.829	233.592	851.738	744.694	1071.705	839.352	273.814	418.908	219.604	254.734	372.276	206.008	188.623	149.720	143.110	154.306	156.041	163.758	1039.481	1449.741	1659.032	1536.085	447.944	565.938
ACTBL2	4732495G21Rik | ACT | ACTC | ACTC1 | RGD1309504	ENSOARG00000005532	101110871	16:21861501-21862631:+1	protein-coding	actin, beta like 2	detected at medium to low expression in 6 of 174 tissues	medium to low	group enriched (integumentary system)	skin back (Texel lamb/6-10 months) (4.961)	integumentary system	0.975	3.912	ATP binding (GO:0005524) | nucleotide binding (GO:0000166)	unknown	extracellular space (GO:0005615) | extracellular exosome (GO:0070062)	0.127	0.150	0.994	0.000	0.000	0.151	0.000	0.000	0.107	0.028	0.020	0.113	0.200	0.225	0.507	1.179	1.807	2.885	1.641	0.291	0.092	0.071	0.031	0.021	0.282	0.064	0.056	0.305	0.047	0.049	0.301	0.631	0.332
ACTC1	ACTC | ASD5 | Actc-1 | CMD1R | CMH11 | LVNC4 | acta1 | acta1b | actc | actna1 | cmd1r	ENSOARG00000019993	101111554	7:27279050-27284876:-1	protein-coding	actin, alpha, cardiac muscle 1	detected at high to low expression in 64 of 174 tissues	high to low	tissue enhanced (left auricle, left ventricle, right auricle, right ventricle, ventricle), group enriched (cardiovascular system)	right ventricle (TxBF adult) (9.040)	cardiovascular system	0.976	528.659	ATP binding (GO:0005524) | protein binding (GO:0005515) | ATPase activity (GO:0016887) | myosin binding (GO:0017022)	negative regulation of apoptotic process (GO:0043066) | actin-myosin filament sliding (GO:0033275) | actin-mediated cell contraction (GO:0070252) | actomyosin structure organization (GO:0031032) | skeletal muscle thin filament assembly (GO:0030240) | heart contraction (GO:0060047) | actin filament-based movement (GO:0030048) | cardiac muscle tissue morphogenesis (GO:0055008) | cardiac myofibril a…	actomyosin, actin portion (GO:0042643) | extracellular space (GO:0005615) | membrane (GO:0016020) | I band (GO:0031674) | extracellular exosome (GO:0070062) | blood microparticle (GO:0072562) | focal adhesion (GO:0005925) | actin filament (GO:0005884) | cytoplasm (GO:0005737) | sarcomere (GO:0030017)	1.932	2.661	3.973	4.533	3.830	3.162	2.375	2.237	0.297	0.133	0.339	3.484	14.700	3.999	1088.239	7098.682	6776.086	7039.322	8290.422	4594.365	3966.364	83.849	110.000	13.335	35.284	13.112	2.119	1.377	0.214	2.175	2.649	2616.530	3.607
ACTG1	ACT | ACTA1 | ACTB | ACTG | AL023024 | Actg | Actl | BRWS2 | DFNA20 | DFNA26 | E51 | HEL-176 | act | actg | actg1a | beta-actin | dfna20 | dfna26	ENSOARG00000010158	.	1:259573236-259574544:-1	protein-coding	actin gamma 1	detected at medium to low expression in 94 of 174 tissues	medium to low	mixed expression	caecum (Texel adult) (4.917)	none	0.883	2.830	protein binding (GO:0005515) | structural constituent of cytoskeleton (GO:0005200)	sarcomere organization (GO:0045214)	myelin sheath (GO:0043209) | filamentous actin (GO:0031941) | actin cytoskeleton (GO:0015629) | myofibril (GO:0030016)	0.539	1.034	0.617	0.245	1.296	0.757	0.270	0.530	0.147	0.317	0.300	0.851	0.332	0.347	0.437	0.256	0.826	0.438	0.534	0.684	0.331	0.363	0.449	0.155	0.235	0.249	0.357	0.330	3.850	2.028	0.684	0.350	8.088
ACTG2	ACT | ACTA3 | ACTE | ACTGE | ACTL3 | ACTSG | Act-4 | Act4 | Actin-2 | GAMMA-ACTIN | SMGA | VSCM	ENSOARG00000012108	101114256	3:95660587-95675679:+1	protein-coding	actin, gamma 2, smooth muscle, enteric	detected at high to low expression in 164 of 174 tissues	high to low	tissue enhanced (reticulum)	rumen (TxBF lamb/8 weeks) (2.506)	none	0.917	9.937	ATP binding (GO:0005524) | nucleotide binding (GO:0000166)	positive regulation of gene expression (GO:0010628) | mesenchyme migration (GO:0090131)	extracellular space (GO:0005615) | filopodium (GO:0030175) | cell body (GO:0044297) | cell periphery (GO:0071944) | extracellular exosome (GO:0070062) | blood microparticle (GO:0072562) | lamellipodium (GO:0030027) | cytoplasm (GO:0005737)	5.590	4.337	1.946	1.586	7.855	4.643	0.869	1.133	1.936	3.262	1.383	0.698	3.639	1.222	0.772	1.882	3.890	2.651	1.094	0.880	3.780	4.850	3.394	5.227	2.391	3.734	3.150	113.613	40.598	622.305	1.255	173.256	262.726
ACTL6A	2810432C06Rik | ACTL6 | AI851094 | ARP4 | ARPN-BETA | Actl6 | Arp4 | BAF53A | Baf53a | C79802 | INO80K | RGD1307747 | actin | actl6 | arp4 | arpn-beta | baf53a | chunp6900 | fb52e06 | fl26e12 | ino80k | wu:fb52e06 | wu:fl26e12	ENSOARG00000020696	101108709	1:205723456-205741843:-1	protein-coding	actin like 6A	detected at high to low expression in 174 of 174 tissues	high to low	detected in all, tissue enhanced (blastocyst)	blastocyst (TxBF blastocyst) (1.562)	none	0.826	1.094	chromatin binding (GO:0003682) | RNA polymerase II distal enhancer sequence-specific DNA binding (GO:0000980) | protein binding (GO:0005515) | nucleosomal DNA binding (GO:0031492) | RNA polymerase II core promoter proximal region sequence-specific DNA binding (GO:0000978)	nervous system development (GO:0007399) | regulation of mitophagy (GO:1903146) | ATP-dependent chromatin remodeling (GO:0043044) | neural retina development (GO:0003407) | chromatin remodeling (GO:0006338) | positive regulation of protein targeting to mitochondrion (GO:1903955) | histone H2A acetylation (GO:0043968) | histone H4 acetylation (GO:0043967)	protein complex (GO:0043234) | Ino80 complex (GO:0031011) | BAF-type complex (GO:0090544) | plasma membrane (GO:0005886) | npBAF complex (GO:0071564) | nucleus (GO:0005634) | NuA4 histone acetyltransferase complex (GO:0035267) | nuclear chromatin (GO:0000790) | SWI/SNF complex (GO:0016514) | nucleoplasm (GO:0005654)	8.537	8.471	9.376	11.569	8.852	13.792	12.094	14.333	20.076	27.557	27.763	18.525	15.693	22.226	19.319	9.506	12.458	12.172	10.114	12.064	10.745	7.740	6.654	8.714	4.102	6.188	8.870	17.866	28.377	23.959	63.114	8.563	17.812
ACTL6B	ACTL6 | Actl6 | ArpNa | BAF53B | Baf53b | arpNalpha | zgc:110167	ENSOARG00000016343	101103114	24:35811486-35821170:+1	protein-coding	actin like 6B	detected at high to low expression in 26 of 174 tissues	high to low	group enriched (nervous system)	cerebellum (TxBF adult) (6.592)	nervous system	0.962	44.764	protein binding (GO:0005515)	nervous system development (GO:0007399) | chromatin remodeling (GO:0006338)	nBAF complex (GO:0071565) | BAF-type complex (GO:0090544) | nucleus (GO:0005634) | nucleolus (GO:0005730) | SWI/SNF complex (GO:0016514) | SWI/SNF superfamily-type complex (GO:0070603)	38.874	32.572	96.465	74.856	67.524	24.604	23.756	23.305	89.295	61.290	61.564	17.521	0.014	0.009	0.015	0.013	0.021	0.012	0.010	0.772	0.000	0.011	0.000	0.000	0.000	0.000	0.000	0.058	0.258	0.043	0.032	0.021	0.000
ACTL7B	ACTL7A | Tact1	ENSOARG00000003016	101116203	2:14357744-14358997:+1	protein-coding	actin like 7B	detected at low expression in 3 of 174 tissues	low	mixed expression	embryonic ovary (TxBF embryo/100 days) (2.788)	none	0.996	6.817	unknown	unknown	cytoplasm (GO:0005737)	0.000	0.000	0.000	0.000	0.001	0.000	0.001	0.000	0.000	0.000	0.000	0.000	0.012	0.032	0.000	0.005	0.000	0.000	0.000	0.000	0.000	0.000	0.000	0.000	0.006	0.000	0.002	0.009	0.001	0.000	0.010	0.000	0.000
ACTL8	ACTB | CT57	ENSOARG00000010724	101106921	2:247660078-247663496:-1	protein-coding	actin like 8	detected at low expression in 11 of 174 tissues	low	mixed expression	cerebellum (TxBF adult) (2.754)	none	0.967	39.115	protein binding (GO:0005515)	epithelial cell differentiation (GO:0030855)	unknown	0.330	0.278	6.745	4.410	3.211	0.441	0.000	0.124	0.000	0.000	0.000	0.098	0.070	0.071	0.145	0.006	0.012	0.005	0.010	0.000	0.031	0.024	0.080	0.000	0.033	0.000	0.046	0.010	0.000	0.000	0.123	0.028	0.018
ACTN1	3110023F10Rik | Actn1a | BDPLT15 | a-actinin | actinin	ENSOARG00000021179	.	7:77577780-77619469:-1	protein-coding	actinin alpha 1	detected at high to low expression in 174 of 174 tissues	high to low	detected in all	rumen (TxBF lamb/8 weeks) (1.474)	none	0.736	1.274	ligand-dependent nuclear receptor transcription coactivator activity (GO:0030374) | protein binding (GO:0005515) | integrin binding (GO:0005178) | actin filament binding (GO:0051015) | actin binding (GO:0003779) | calcium ion binding (GO:0005509) | ion channel binding (GO:0044325) | protein homodimerization activity (GO:0042803) | double-stranded RNA binding (GO:0003725) | vinculin binding (GO:00…	platelet formation (GO:0030220) | focal adhesion assembly (GO:0048041) | platelet morphogenesis (GO:0036344) | actin crosslink formation (GO:0051764) | actin filament bundle assembly (GO:0051017) | actin filament organization (GO:0007015) | actin filament network formation (GO:0051639) | negative regulation of cellular component movement (GO:0051271)	cell projection (GO:0042995) | extracellular space (GO:0005615) | ruffle (GO:0001726) | Z disc (GO:0030018) | brush border (GO:0005903) | extracellular exosome (GO:0070062) | intracellular (GO:0005622) | fascia adherens (GO:0005916) | stress fiber (GO:0001725) | focal adhesion (GO:0005925) | actin filament (GO:0005884) | cytoplasm (GO:0005737) | cell-cell junction (GO:0005911) | sarcomere (GO:003…	58.985	39.324	10.831	17.067	8.455	32.148	19.239	26.450	9.165	22.139	5.720	16.245	180.288	331.507	172.104	23.743	31.192	24.601	15.447	46.990	22.690	10.790	6.500	11.049	4.650	7.600	7.267	70.755	129.770	167.683	211.929	30.234	40.991
ACTN2	1110008F24Rik | ACTN1 | CMD1AA | CMH23	ENSOARG00000003713	101116372	25:9356575-9438266:+1	protein-coding	actinin alpha 2	detected at high to low expression in 59 of 174 tissues	high to low	tissue enhanced (left auricle, right auricle, right ventricle, thoracic oesophageal muscle)	thoracic oesophageal muscle (TxBF adult) (8.462)	none	0.976	46.010	ligand-dependent nuclear receptor transcription coactivator activity (GO:0030374) | thyroid hormone receptor coactivator activity (GO:0030375) | FATZ binding (GO:0051373) | phosphatidylinositol-4,5-bisphosphate binding (GO:0005546) | identical protein binding (GO:0042802) | titin Z domain binding (GO:0070080) | calcium ion binding (GO:0005509) | ion channel binding (GO:0044325) | protein dimeriza…	phospholipase C-activating angiotensin-activated signaling pathway (GO:0086097) | cardiac muscle cell development (GO:0055013) | positive regulation of potassium ion transport (GO:0043268) | negative regulation of potassium ion transport (GO:0043267) | microspike assembly (GO:0030035) | focal adhesion assembly (GO:0048041) | negative regulation of potassium ion transmembrane transporter activity …	filopodium (GO:0030175) | focal adhesion (GO:0005925) | plasma membrane (GO:0005886) | extracellular exosome (GO:0070062) | Z disc (GO:0030018) | sarcomere (GO:0030017)	8.153	8.950	3.381	0.958	0.945	5.481	0.785	7.955	0.078	0.056	0.028	2.175	2.482	0.821	109.286	641.864	632.767	386.041	654.168	324.554	233.922	582.940	222.441	336.087	565.476	184.781	111.532	3.957	1.116	2.115	0.801	1085.926	2.394
ACTN3	CG8953 | Dmel\CG8953 | ORF1 | acta-3 | dabp	ENSOARG00000006670	101115917	21:43889040-43900655:+1	protein-coding	actinin alpha 3 (gene/pseudogene)	detected at high to low expression in 32 of 174 tissues	high to low	tissue enhanced (skeletal muscle longitudinal dorsal), group enriched (muscular system)	skeletal muscle longitudinal dorsal (TxBF adult) (10.230)	muscular system	0.972	34.546	actin binding (GO:0003779) | protein binding (GO:0005515) | calcium ion binding (GO:0005509) | actin filament binding (GO:0051015)	positive regulation of bone mineralization involved in bone maturation (GO:1900159) | response to denervation involved in regulation of muscle adaptation (GO:0014894) | negative regulation of glycolytic process (GO:0045820) | positive regulation of skeletal muscle fiber development (GO:0048743) | skeletal muscle atrophy (GO:0014732) | bone morphogenesis (GO:0060349) | negative regulation of calci…	intracellular (GO:0005622) | Z disc (GO:0030018) | brush border (GO:0005903) | sarcomere (GO:0030017)	0.824	0.310	0.924	0.665	0.549	0.355	0.495	0.617	0.642	0.330	0.231	0.410	1.906	2.554	1.609	0.461	0.429	0.121	0.313	0.171	0.157	225.236	368.542	305.786	1201.115	408.025	418.537	0.854	0.846	0.428	7.915	175.909	1.296
ACTN4	ACTININ-4 | C77391 | FSGS | FSGS1 | fsgs | fsgs1 | wu:fb53f05 | zgc:63508	ENSOARG00000005791	101111737	14:47589195-47661156:+1	protein-coding	actinin alpha 4	detected at high to medium expression in 174 of 174 tissues	high to medium	detected in all	blastocyst (TxBF blastocyst) (1.251)	none	0.665	1.037	ligand-dependent nuclear receptor transcription coactivator activity (GO:0030374) | protein binding (GO:0005515) | chromatin DNA binding (GO:0031490) | actin filament binding (GO:0051015) | retinoic acid receptor binding (GO:0042974) | actin binding (GO:0003779) | nuclear hormone receptor binding (GO:0035257) | ion channel binding (GO:0044325) | calcium ion binding (GO:0005509) | protein homodime…	protein localization to bicellular tight junction (GO:1902396) | vesicle transport along actin filament (GO:0030050) | actin filament bundle assembly (GO:0051017) | positive regulation of cell migration (GO:0030335) | regulation of nucleic acid-templated transcription (GO:1903506) | positive regulation of cellular component movement (GO:0051272) | peroxisome proliferator activated receptor signal…	protein complex (GO:0043234) | extracellular space (GO:0005615) | actin cytoskeleton (GO:0015629) | pseudopodium (GO:0031143) | extracellular exosome (GO:0070062) | Z disc (GO:0030018) | brush border (GO:0005903) | intracellular (GO:0005622) | nucleus (GO:0005634) | stress fiber (GO:0001725) | intracellular ribonucleoprotein complex (GO:0030529) | cytoplasm (GO:0005737) | perinuclear region of cy…	146.175	115.580	142.804	96.883	50.693	107.713	76.069	58.908	88.700	92.734	60.413	73.733	108.919	134.125	109.440	46.163	50.834	41.926	49.882	59.745	37.501	32.076	21.256	25.928	26.032	26.012	26.598	111.953	177.063	188.944	49.739	53.668	216.871
ACTR10	ACTR11 | Actr11 | Arp10 | Arp11 | HARP11 | actr11 | harp11 | zgc:55635	ENSOARG00000021108	101115545	7:67422019-67447215:+1	protein-coding	actin-related protein 10 homolog	detected at high to medium expression in 174 of 174 tissues	high to medium	detected in all	embryonic brain (TxBF embryo/35 days) (1.240)	none	0.630	1.110	protein binding (GO:0005515)	microtubule-based movement (GO:0007018)	dynactin complex (GO:0005869)	90.359	114.537	127.913	93.267	87.598	120.733	124.982	115.231	86.516	77.213	88.067	119.555	78.294	80.540	77.814	51.193	58.464	50.723	46.825	35.776	43.661	47.701	42.417	44.171	44.951	35.858	43.970	57.811	56.490	51.671	70.921	61.605	41.914
ACTR1A	ARP1 | Arp1 | Arp1A | CTRN1 | QtsA-17856 | alpha-Arp1 | arp1 | centractin | ctrn1	ENSOARG00000001115	101108440	22:22268574-22283225:-1	protein-coding	ARP1 actin-related protein 1 homolog A, centractin alpha	detected at high to medium expression in 174 of 174 tissues	high to medium	detected in all	hypothalamus (Texel adult) (1.264)	none	0.657	1.118	ATP binding (GO:0005524) | nucleotide binding (GO:0000166)	unknown	microtubule cytoskeleton (GO:0015630) | centrosome (GO:0005813) | myelin sheath (GO:0043209) | microtubule end (GO:1990752) | cytoplasm (GO:0005737) | dynactin complex (GO:0005869) | extracellular exosome (GO:0070062)	134.545	151.638	135.020	149.601	148.767	150.909	177.240	203.844	74.183	72.368	67.905	174.777	74.583	97.329	74.773	36.627	40.309	42.064	29.441	39.501	29.397	38.633	35.086	31.063	29.135	23.666	25.518	49.838	69.306	70.722	71.905	59.477	74.337
ACTR1B	2310066K23Rik | AA960180 | AI851923 | ARP1B | Arp1b | CTRN2 | PC3	ENSOARG00000013660	101112894	3:103425792-103431961:+1	protein-coding	ARP1 actin-related protein 1 homolog B, centractin beta	detected at medium to low expression in 174 of 174 tissues	medium to low	detected in all	cerebellum (TxBF adult) (1.324)	none	0.538	1.094	protein binding (GO:0005515)	unknown	microtubule cytoskeleton (GO:0015630) | centrosome (GO:0005813) | microtubule end (GO:1990752) | cytoplasm (GO:0005737) | membrane (GO:0016020) | dynactin complex (GO:0005869) | extracellular exosome (GO:0070062)	31.654	38.444	52.632	41.941	37.033	41.035	30.533	44.306	29.922	24.384	22.940	31.008	28.075	28.852	34.953	40.006	46.034	35.395	31.539	37.239	36.559	26.503	16.089	19.943	14.777	13.428	13.874	20.600	25.290	22.033	15.729	23.445	12.994
ACTR2	4921510D23Rik | AA409782 | ARP2 | Arp2 | D6Ertd746e | actr2-A | actr2-B | arp2 | arp2-A | arp2-B	ENSOARG00000019990	.	3:42946949-42983524:-1	protein-coding	ARP2 actin related protein 2 homolog	detected at high to medium expression in 174 of 174 tissues	high to medium	detected in all	BMDM LPS time course 0 hrs (TxBF adult) (1.287)	none	0.723	1.103	ATP binding (GO:0005524) | structural constituent of cytoskeleton (GO:0005200) | actin filament binding (GO:0051015)	cytosolic transport (GO:0016482) | Arp2/3 complex-mediated actin nucleation (GO:0034314) | meiotic chromosome movement towards spindle pole (GO:0016344) | actin cytoskeleton organization (GO:0030036) | cilium assembly (GO:0042384) | asymmetric cell division (GO:0008356) | meiotic cytokinesis (GO:0033206) | actin filament organization (GO:0007015) | spindle localization (GO:0051653) | meiotic cell…	cytoskeleton (GO:0005856) | focal adhesion (GO:0005925) | cell cortex (GO:0005938) | cytoplasm (GO:0005737) | membrane (GO:0016020) | Arp2/3 protein complex (GO:0005885) | actin cap (GO:0030478) | extracellular exosome (GO:0070062)	143.932	165.928	120.083	115.383	92.694	209.044	143.644	154.183	105.323	88.542	96.796	146.686	94.393	103.896	88.700	38.532	47.699	58.061	31.705	48.726	42.373	41.228	27.008	25.607	20.518	19.802	24.426	85.450	140.045	155.082	301.953	49.034	88.797
ACTR3	1200003A09Rik | ACTR3B | ARP3 | Arp3 | arp3	ENSOARG00000011780	101108990	2:177973869-177998815:+1	protein-coding	ARP3 actin related protein 3 homolog	detected at high to medium expression in 174 of 174 tissues	high to medium	detected in all	BMDM LPS time course 7 hrs (TxBF adult) (1.291)	none	0.736	1.239	ATP binding (GO:0005524) | protein binding (GO:0005515) | structural constituent of cytoskeleton (GO:0005200) | actin filament binding (GO:0051015)	Arp2/3 complex-mediated actin nucleation (GO:0034314) | cilium morphogenesis (GO:0060271) | meiotic chromosome movement towards spindle pole (GO:0016344) | meiotic cytokinesis (GO:0033206) | asymmetric cell division (GO:0008356) | actin filament organization (GO:0007015) | spindle localization (GO:0051653) | meiotic cell cycle (GO:0051321) | establishment or maintenance of cell polarity (GO:00071…	focal adhesion (GO:0005925) | lamellipodium (GO:0030027) | cell-cell junction (GO:0005911) | membrane (GO:0016020) | Arp2/3 protein complex (GO:0005885) | brush border (GO:0005903) | extracellular exosome (GO:0070062)	124.020	136.386	108.574	95.084	99.127	179.534	100.403	98.946	66.981	85.165	88.447	117.853	103.336	122.623	93.029	36.740	46.799	55.136	28.503	39.905	36.876	44.397	36.303	26.494	21.605	33.950	36.765	93.971	165.098	174.345	289.303	40.136	153.998
ACTR3B	9630005C02 | ACTR3 | ARP11 | ARP3BETA | AW047569 | Arp3b | Arp3beta | RGD1565759 | zgc:158823	ENSOARG00000005960	.	4:114515255-114585329:+1	protein-coding	ARP3 actin related protein 3 homolog B	detected at medium to low expression in 174 of 174 tissues	medium to low	detected in all	cerebellum (TxBF adult) (1.932)	none	0.691	1.042	ATP binding (GO:0005524)	Arp2/3 complex-mediated actin nucleation (GO:0034314) | actin filament organization (GO:0007015)	Arp2/3 protein complex (GO:0005885)	48.507	46.001	138.999	39.441	29.952	31.947	37.001	35.094	25.027	19.875	16.663	37.251	14.109	14.129	16.828	13.288	14.546	8.918	14.513	8.777	7.233	7.807	7.271	8.234	35.828	7.837	8.471	7.440	19.094	16.517	17.200	27.812	8.760
ACTR5	AA545173 | Arp5 | B430109J19Rik | INO80M | wu:fi39h10 | zgc:63743	ENSOARG00000000216	101105517	13:67152455-67175574:+1	protein-coding	ARP5 actin-related protein 5 homolog	detected at medium to low expression in 174 of 174 tissues	medium to low	detected in all	embryonic brain (TxBF embryo/35 days) (1.392)	none	0.510	0.994	protein binding (GO:0005515)	double-strand break repair (GO:0006302) | regulation of transcription, DNA-templated (GO:0006355) | UV-damage excision repair (GO:0070914) | DNA repair (GO:0006281)	Ino80 complex (GO:0031011) | nucleus (GO:0005634) | cytoplasm (GO:0005737)	7.154	6.934	12.269	9.860	9.005	8.666	8.089	8.761	8.265	7.410	6.147	6.986	7.489	8.291	8.495	4.388	4.307	3.837	3.246	4.425	4.540	3.272	2.355	3.339	2.195	2.295	3.013	6.781	11.064	10.129	17.077	4.136	3.824
ACTR6	2010200J04Rik | ARP6 | AU044443 | Arp6 | ArpX | CDA12 | GARPX | HSPC281 | MSTP136 | arp6 | cda12 | hARP6 | hARPX | harp6 | harpx | hspc281 | mstp136 | wu:fc44c08 | zgc:56166	ENSOARG00000013563	101104475	3:169213037-169231943:+1	protein-coding	ARP6 actin-related protein 6 homolog	detected at high to low expression in 174 of 174 tissues	high to low	detected in all	embryonic brain (TxBF embryo/35 days) (1.369)	none	0.643	1.131	protein binding (GO:0005515)	chromatin remodeling (GO:0006338)	nucleus (GO:0005634)	24.314	28.140	30.327	23.111	37.877	29.230	24.726	27.016	25.168	27.786	30.749	29.306	27.128	30.872	30.181	15.555	18.109	17.212	14.398	10.187	13.957	13.334	12.900	11.592	12.597	10.880	12.885	17.730	18.965	14.928	27.978	17.137	6.524
ACTR8	5730542K05Rik | ARP8 | INO80N | arp8 | hArp8 | ino80n | wu:fe37a08 | wu:fi27e09 | zgc:55313	ENSOARG00000015777	101110005	19:47025797-47041312:+1	protein-coding	ARP8 actin-related protein 8 homolog	detected at medium to low expression in 174 of 174 tissues	medium to low	detected in all	blastocyst (TxBF blastocyst) (1.450)	none	0.685	1.032	protein binding (GO:0005515)	chromatin remodeling (GO:0006338)	centrosome (GO:0005813) | Ino80 complex (GO:0031011) | nucleus (GO:0005634)	12.134	11.432	21.143	17.432	16.606	13.926	14.224	13.236	17.633	17.211	15.344	14.786	12.153	14.137	13.490	12.736	14.231	13.324	12.098	11.019	10.911	11.850	7.776	10.306	10.827	6.748	8.261	11.422	14.638	12.698	23.038	12.780	7.020
ACTRT1	1700061J02Rik | AIP1 | ARIP1 | ARPT1 | Arp-T1 | HSD27	ENSOARG00000009710	101119281	X:106424384-106425517:-1	protein-coding	actin related protein T1	not detected	not detected	not detected	not calculated	none	not calculated	not calculated	unknown	xenophagy (GO:0098792) | mitophagy in response to mitochondrial depolarization (GO:0098779) | positive regulation of defense response to virus by host (GO:0002230)	unknown	0.000	0.000	0.000	0.000	0.000	0.000	0.000	0.000	0.000	0.000	0.000	0.000	0.000	0.000	0.000	0.000	0.000	0.000	0.000	0.000	0.000	0.000	0.000	0.000	0.000	0.000	0.000	0.000	0.000	0.000	0.000	0.000	0.000
ACTRT2	1700052K15Rik | ARP-T2 | ARPM2 | ARPT2 | Arp-T2 | Arpm2 | HARPM2	ENSOARG00000005190	101102916	12:48089727-48090860:-1	protein-coding	actin related protein T2	not detected	not detected	not detected	not calculated	none	not calculated	not calculated	unknown	unknown	unknown	0.000	0.000	0.000	0.000	0.000	0.000	0.000	0.000	0.000	0.000	0.000	0.000	0.000	0.000	0.000	0.000	0.000	0.000	0.000	0.000	0.000	0.000	0.000	0.000	0.000	0.000	0.000	0.000	0.000	0.000	0.000	0.000	0.000
ACTRT3	1700119I24Rik | ARP-T3 | ARPM1 | Actin | Arpm1 | RGD1561457	ENSOARG00000000805	101120792	1:215639851-215641505:+1	protein-coding	actin related protein T3	detected at medium to low expression in 10 of 174 tissues	medium to low	mixed expression	testes (TxBF adult) (4.513)	none	0.978	8.112	protein binding (GO:0005515)	unknown	male germ cell nucleus (GO:0001673)	0.064	0.079	1.040	0.038	0.121	0.171	0.130	0.158	0.432	0.030	0.038	0.052	0.355	0.768	0.477	0.098	0.188	0.018	0.221	0.019	0.008	0.015	0.005	0.014	0.258	0.000	0.006	0.263	0.048	0.018	2.228	0.164	0.115
ACVR1	ACTR1A | ACTRI | ACVR1A | ACVRLK2 | ALK2 | ActR-I | ActR-IA | ActRIA | Acvr | Acvrlk2 | Alk-2 | Alk8 | D330013D15Rik | FOP | SKR1 | TSRI | Tsk7L | actri | acvr1a | acvrlk2 | alk-2 | alk2 | alk8 | fop | sax | skr1 | tsri	ENSOARG00000007733	443161	2:150689376-150827799:+1	protein-coding	activin A receptor type 1	detected at high to low expression in 174 of 174 tissues	high to low	detected in all, tissue enhanced (thyroid)	thyroid (Texel lamb/6-10 months) (1.745)	none	0.834	1.198	activin receptor activity, type I (GO:0016361) | transferase activity, transferring phosphorus-containing groups (GO:0016772) | nucleotide binding (GO:0000166) | protein tyrosine kinase activity (GO:0004713) | protein kinase activity (GO:0004672) | protein binding (GO:0005515) | transforming growth factor beta binding (GO:0050431) | transforming growth factor beta receptor activity, type I (GO:00…	endocardial cushion cell fate commitment (GO:0061445) | BMP signaling pathway (GO:0030509) | peptidyl-threonine phosphorylation (GO:0018107) | positive regulation of transcription from RNA polymerase II promoter (GO:0045944) | gastrulation (GO:0007369) | mesoderm formation (GO:0001707) | transmembrane receptor protein serine/threonine kinase signaling pathway (GO:0007178) | positive regulation of…	integral component of membrane (GO:0016021) | apical part of cell (GO:0045177) | activin receptor complex (GO:0048179) | membrane (GO:0016020) | integral component of plasma membrane (GO:0005887)	22.787	21.947	19.378	20.583	14.092	26.289	22.929	17.433	26.686	15.522	17.312	23.336	51.194	59.694	50.955	18.531	25.494	11.586	9.900	11.656	11.792	10.821	4.838	7.237	8.457	6.043	7.713	25.364	36.752	30.855	6.097	25.529	9.458
ACVR1B	6820432J04 | ACTRIB | ACVRLK4 | ALK4 | ALk4 | ActR-IB | ActRIB | Acvrlk4 | Alk4 | SKR2 | Skr2 | actrib | acvrlk4 | alk-4 | alk4 | skr2 | xalk4	ENSOARG00000017232	101113836	3:134169941-134184003:-1	protein-coding	activin A receptor type 1B	detected at high to low expression in 174 of 174 tissues	high to low	detected in all	skin side (Texel adult) (1.471)	none	0.669	1.090	activin receptor activity, type I (GO:0016361) | transferase activity, transferring phosphorus-containing groups (GO:0016772) | nucleotide binding (GO:0000166) | protein tyrosine kinase activity (GO:0004713) | protein kinase activity (GO:0004672) | inhibin binding (GO:0034711) | protein binding (GO:0005515) | activin binding (GO:0048185) | transmembrane receptor protein serine/threonine kinase ac…	signal transduction by protein phosphorylation (GO:0023014) | positive regulation of activin receptor signaling pathway (GO:0032927) | negative regulation of gene expression (GO:0010629) | regulation of transcription, DNA-templated (GO:0006355) | peptidyl-threonine phosphorylation (GO:0018107) | positive regulation of erythrocyte differentiation (GO:0045648) | protein autophosphorylation (GO:0046…	integral component of membrane (GO:0016021) | receptor complex (GO:0043235) | cell surface (GO:0009986) | activin receptor complex (GO:0048179) | membrane (GO:0016020) | integral component of plasma membrane (GO:0005887) | extracellular exosome (GO:0070062)	24.973	28.053	24.824	31.471	23.031	25.665	19.697	16.762	10.357	17.293	10.437	11.452	5.852	5.298	4.915	5.288	4.231	7.315	4.152	12.500	7.195	6.720	3.848	8.131	4.349	3.715	6.773	9.615	22.802	18.750	8.439	5.102	10.804
ACVR1C	ACVRLK7 | ALK7 | Alk-7 | Alk7 | C230097P10 | habrec1	ENSOARG00000007755	101111867	2:151002145-151059867:+1	protein-coding	activin A receptor type 1C	detected at low expression in 2 of 174 tissues	low	tissue enriched (omentum)	rectum (Texel lamb/6-10 months) (2.911)	none	0.981	6.708	activin receptor activity, type I (GO:0016361) | transferase activity, transferring phosphorus-containing groups (GO:0016772) | kinase activity (GO:0016301) | protein serine/threonine kinase activity (GO:0004674) | transmembrane receptor protein serine/threonine kinase activity (GO:0004675) | nucleotide binding (GO:0000166) | ATP binding (GO:0005524) | nodal binding (GO:0038100) | transferase act…	signal transduction by protein phosphorylation (GO:0023014) | cell differentiation (GO:0030154) | apoptotic nuclear changes (GO:0030262) | negative regulation of insulin secretion (GO:0046676) | response to glucose (GO:0009749) | response to insulin (GO:0032868) | response to dietary excess (GO:0002021) | positive regulation of cysteine-type endopeptidase activity involved in apoptotic process (G…	integral component of membrane (GO:0016021) | activin receptor complex (GO:0048179) | membrane (GO:0016020)	0.279	0.479	0.494	0.034	0.035	0.653	0.111	0.336	0.626	0.091	0.111	0.188	0.240	0.108	0.135	0.015	0.037	0.003	0.009	0.018	0.021	0.031	0.009	0.063	0.110	0.038	0.024	0.038	0.009	0.013	0.048	0.583	0.026
ACVR2A	ACTR2 | ACTRII | ACTRIIB | ACVR2 | ActrIIa | Acvr2 | TactrII | XAR7 | XSTK9 | actrii | acvr2 | rActR-II	ENSOARG00000009841	.	2:160457581-160548685:-1	protein-coding	activin A receptor type 2A	detected at high to low expression in 174 of 174 tissues	high to low	detected in all, tissue enhanced (embryonic brain)	embryonic brain (TxBF embryo/35 days) (1.818)	none	0.821	1.136	transferase activity, transferring phosphorus-containing groups (GO:0016772) | BMP receptor activity (GO:0098821) | nucleotide binding (GO:0000166) | coreceptor activity (GO:0015026) | protein tyrosine kinase activity (GO:0004713) | protein kinase activity (GO:0004672) | inhibin binding (GO:0034711) | PDZ domain binding (GO:0030165) | protein binding (GO:0005515) | protein self-association (GO:00…	signal transduction by protein phosphorylation (GO:0023014) | positive regulation of activin receptor signaling pathway (GO:0032927) | BMP signaling pathway (GO:0030509) | sperm ejaculation (GO:0042713) | penile erection (GO:0043084) | positive regulation of erythrocyte differentiation (GO:0045648) | positive regulation of transcription from RNA polymerase II promoter (GO:0045944) | regulation of…	integral component of membrane (GO:0016021) | receptor complex (GO:0043235) | cytoplasm (GO:0005737) | cell surface (GO:0009986) | membrane (GO:0016020) | inhibin-betaglycan-ActRII complex (GO:0034673)	12.493	9.624	16.407	15.547	13.559	18.203	9.375	8.840	7.826	11.504	10.666	8.061	5.771	5.566	6.038	4.493	5.594	7.532	3.981	5.028	6.156	9.134	7.165	8.714	5.061	7.931	11.365	5.419	10.467	9.001	5.339	4.478	11.062
ACVR2B	4930516B21Rik | ACTR-IIB | ACTRIIB | ACVR2A | ActR-IIB | ActRIIB | HTX4 | XAR1 | actr-iib | actr2b | actrIIb | actriib | wu:fj97d11	ENSOARG00000001408	.	19:11769555-11793283:+1	protein-coding	activin A receptor type 2B	detected at medium to low expression in 63 of 174 tissues	medium to low	tissue enhanced (blastocyst, embryonic brain)	embryonic brain (TxBF embryo/35 days) (4.408)	none	0.947	1.523	transferase activity, transferring phosphorus-containing groups (GO:0016772) | protein binding (GO:0005515) | activin binding (GO:0048185) | kinase activity (GO:0016301) | transmembrane receptor protein serine/threonine kinase activity (GO:0004675) | protein serine/threonine kinase activity (GO:0004674) | nucleotide binding (GO:0000166) | ATP binding (GO:0005524) | protein tyrosine kinase activit…	kidney development (GO:0001822) | positive regulation of activin receptor signaling pathway (GO:0032927) | insulin secretion (GO:0030073) | venous blood vessel development (GO:0060841) | BMP signaling pathway (GO:0030509) | activation of protein kinase activity (GO:0032147) | anterior/posterior pattern specification (GO:0009952) | retina vasculature development in camera-type eye (GO:0061298) | t…	integral component of membrane (GO:0016021) | protein complex (GO:0043234) | receptor complex (GO:0043235) | cytoplasm (GO:0005737) | membrane (GO:0016020)	1.579	0.944	4.631	2.190	1.640	1.185	1.404	1.288	4.006	2.466	1.874	0.822	0.473	0.492	0.554	0.420	0.392	0.914	0.676	0.726	0.845	2.001	1.649	2.397	2.396	1.472	2.589	0.793	1.216	1.248	4.374	1.279	0.294
ACVRL1	ACVRLK1 | AI115505 | AI427544 | ALK-1 | ALK1 | Acvrlk1 | Alk1 | HHT | HHT2 | ORW2 | R-3 | R3 | SETHKIR | SKR3 | TSR-I | acvrlk1 | alk-1 | alk1 | hht2 | hm:zehn1109 | orw2 | skr3 | tsr-i | vgb | zehn1109	ENSOARG00000017242	.	3:134229362-134236131:-1	protein-coding	activin A receptor like type 1	detected at high to low expression in 169 of 174 tissues	high to low	tissue enhanced (lung)	lung (Texel lamb/6-10 months) (2.031)	none	0.905	1.240	activin receptor activity, type I (GO:0016361) | transferase activity, transferring phosphorus-containing groups (GO:0016772) | BMP receptor activity (GO:0098821) | transforming growth factor beta-activated receptor activity (GO:0005024) | nucleotide binding (GO:0000166) | protein tyrosine kinase activity (GO:0004713) | protein kinase activity (GO:0004672) | protein kinase binding (GO:0019901) | …	positive regulation of angiogenesis (GO:0045766) | endothelial tube morphogenesis (GO:0061154) | venous blood vessel development (GO:0060841) | BMP signaling pathway (GO:0030509) | positive regulation of endothelial cell proliferation (GO:0001938) | negative regulation of cell migration (GO:0030336) | positive regulation of transcription from RNA polymerase II promoter (GO:0045944) | negative reg…	integral component of membrane (GO:0016021) | cell surface (GO:0009986) | plasma membrane (GO:0005886) | membrane (GO:0016020) | integral component of plasma membrane (GO:0005887)	5.620	8.674	7.785	6.065	3.635	12.202	4.697	6.586	2.948	7.458	2.440	3.843	43.343	16.616	23.855	18.062	15.385	16.179	18.472	24.792	20.820	9.893	7.278	8.803	6.387	11.171	10.448	217.912	297.321	260.232	4.757	33.706	23.351
ACY1	1110014J22Rik | ABHD14A | ACY-1 | ACY1D | Acy-1 | Acy1a | Acy1b | DDBDRAFT_0201767 | DDBDRAFT_0266648 | DDB_0201767 | DDB_0266648 | HEL-S-5 | si:zfos-226g1.1 | zgc:55605 | zgc:76955	novel transcript reconstruction	.	undetermined	protein-coding	aminoacylase 1	detected at high to low expression in 174 of 174 tissues	high to low	detected in all, tissue enriched (kidney cortex), group enriched (renal system)	kidney cortex (Texel adult) (2.300)	renal system	0.959	2.406	unknown	unknown	unknown	10.026	7.925	24.381	24.697	14.184	123.469	11.949	14.191	33.772	30.769	38.359	12.482	10.567	10.684	11.075	4.221	4.709	5.239	3.425	4.953	4.158	10.007	4.773	4.856	4.485	3.436	3.626	11.043	12.968	15.642	2.773	6.663	6.178
ACY1A	.	novel transcript reconstruction	.	undetermined	unknown	.	detected at high to low expression in 170 of 174 tissues	high to low	tissue enhanced (kidney cortex), group enriched (renal system)	kidney cortex (TxBF adult) (3.383)	renal system	0.946	2.399	unknown	unknown	unknown	4.380	3.989	6.048	6.062	5.138	32.921	3.764	5.081	13.422	9.351	8.678	3.718	2.356	3.247	2.832	1.678	1.700	1.333	1.022	1.088	1.735	3.883	1.216	1.921	1.585	0.728	0.831	5.630	7.582	2.835	1.336	2.123	2.061
ACYP2	2310004B09Rik | ACYM | ACYP | AcPDro2 | CG18505 | Dmel\CG18505 | acym | acyp	ENSOARG00000003600	.	3:69651114-69819801:-1	protein-coding	acylphosphatase 2	detected at high to medium expression in 174 of 174 tissues	high to medium	detected in all, tissue enhanced (skeletal muscle bicep, skeletal muscle longitudinal dorsal, thoracic oesophageal muscle)	skeletal muscle longitudinal dorsal (TxBF adult) (1.667)	none	0.847	2.045	protein binding (GO:0005515) | acylphosphatase activity (GO:0003998)	metabolic process (GO:0008152)	mitochondrion (GO:0005739)	135.034	161.026	279.082	164.379	209.744	82.498	216.738	231.714	174.866	131.211	105.727	270.466	88.477	88.860	106.886	190.062	196.143	111.599	265.411	116.655	176.058	330.812	516.445	469.678	767.717	363.358	428.507	63.378	48.306	43.698	36.513	406.862	39.856
ADA	ADA | ADA-like | AGR_C_1643 | AGR_L_818 | BB253_2225 | BPP5_3634 | CG11994 | DDBDRAFT_0187451 | DDBDRAFT_0230171 | DDB_0187451 | DDB_0230171 | DmADA | Dmel\CG11994 | DrosADA | ECK2205 | GB13463 | JW2201 | LA4251 | PSPTO3595 | ada | dADA | xada | zgc:92028	ENSOARG00000004166	.	13:72594355-72609432:-1	protein-coding	adenosine deaminase	detected at high to low expression in 174 of 174 tissues	high to low	detected in all, tissue enhanced (duodenum, tonsil)	duodenum (TxBF lamb/8 weeks) (2.158)	none	0.914	2.829	adenosine deaminase activity (GO:0004000) | protein binding (GO:0005515) | deaminase activity (GO:0019239) | zinc ion binding (GO:0008270)	deoxyadenosine catabolic process (GO:0006157) | negative regulation of mature B cell apoptotic process (GO:0002906) | adenosine catabolic process (GO:0006154) | positive regulation of smooth muscle contraction (GO:0045987) | negative regulation of thymocyte apoptotic process (GO:0070244) | inosine biosynthetic process (GO:0046103) | purine nucleotide salvage (GO:0032261) | purine ribonucleoside m…	external side of plasma membrane (GO:0009897) | cell surface (GO:0009986) | cytoplasm (GO:0005737) | plasma membrane (GO:0005886) | membrane (GO:0016020) | lysosome (GO:0005764)	3.834	7.660	6.735	20.123	12.720	8.485	10.082	10.858	0.392	4.778	2.010	15.125	24.148	15.077	21.357	9.054	8.642	12.466	5.676	23.239	16.217	13.960	12.171	13.514	3.255	13.002	20.150	10.963	47.061	51.029	135.782	7.130	103.846
ADAD1	Tenr | tenr | wu:fi42e08	ENSOARG00000000116	101104272	17:34939167-35012776:-1	protein-coding	adenosine deaminase domain containing 1	detected at medium to low expression in 4 of 174 tissues	medium to low	tissue enriched (embryonic ovary)	embryonic ovary (TxBF embryo/100 days) (5.524)	none	0.998	10.040	RNA binding (GO:0003723) | adenosine deaminase activity (GO:0004000)	spermatid development (GO:0007286) | RNA processing (GO:0006396)	nucleus (GO:0005634)	0.037	0.037	0.026	0.045	0.019	0.047	0.052	0.056	0.005	0.055	0.040	0.018	0.010	0.000	0.019	0.000	0.000	0.033	0.000	0.027	0.021	0.032	0.029	0.017	0.004	0.028	0.030	0.008	0.083	0.070	0.049	0.000	0.000
ADAL	4930578F03Rik | adal-a | zgc:109912	ENSOARG00000009801	101106885	18:54041485-54075917:+1	protein-coding	adenosine deaminase like	detected at medium to low expression in 174 of 174 tissues	medium to low	detected in all	cervix (Texel lamb/6-10 months) (1.506)	none	0.541	0.995	adenosine deaminase activity (GO:0004000) | deaminase activity (GO:0019239)	metabolic process (GO:0008152)	unknown	3.262	3.315	7.371	5.029	4.199	5.393	3.552	3.929	7.189	6.349	5.210	4.625	4.371	5.165	4.706	3.106	3.863	4.572	2.970	3.013	2.527	3.490	1.791	2.187	2.712	2.261	2.173	3.785	6.734	4.972	8.402	2.991	1.685
ADAM10	1700031C13Rik | AD10 | AD18 | ADAM 10 | ADAM-10 | CD156c | CDw156 | HsT18717 | MADM | RAK | ad10 | cd156c | kuz | kuzbanian | madm | xadam10	ENSOARG00000020851	101116733	7:48514282-48670343:+1	protein-coding	ADAM metallopeptidase domain 10	detected at high to low expression in 174 of 174 tissues	high to low	detected in all	blastocyst (TxBF blastocyst) (1.311)	none	0.623	1.054	metalloendopeptidase activity (GO:0004222) | zinc ion binding (GO:0008270) | metallopeptidase activity (GO:0008237)	Notch signaling pathway (GO:0007219) | membrane protein ectodomain proteolysis (GO:0006509) | proteolysis (GO:0006508)	unknown	23.461	24.522	33.384	34.747	27.883	38.626	27.810	31.054	18.040	21.878	19.498	36.803	27.419	39.299	36.093	12.165	14.982	18.567	8.281	12.434	11.799	12.812	6.579	9.350	5.499	8.212	9.948	20.094	36.545	35.857	51.890	10.683	9.029
ADAM11	AW060611 | MDC | Mdc | mdc | mdc11a | xMDC11	ENSOARG00000008974	101117948	11:43908195-43925528:+1	protein-coding	ADAM metallopeptidase domain 11	detected at medium to low expression in 35 of 174 tissues	medium to low	mixed expression	cerebellum (TxBF adult) (6.943)	none	0.952	5.077	protein binding (GO:0005515) | metalloendopeptidase activity (GO:0004222) | zinc ion binding (GO:0008270) | metallopeptidase activity (GO:0008237)	proteolysis (GO:0006508)	unknown	13.869	9.093	123.014	53.639	35.271	19.773	12.354	6.993	2.874	1.123	1.318	5.683	0.706	0.561	1.168	0.141	0.149	0.111	0.162	0.734	0.230	0.148	0.051	0.160	0.138	0.104	0.096	0.233	0.242	0.427	0.127	1.361	0.298
ADAM12	ADAM12-OT1 | CAR10 | MCMP | MCMPMltna | MLTN | MLTNA | Mltna | mKIAA4001 | mcmp | mltn | mltna	ENSOARG00000012241	101106128	22:44435268-44772536:-1	protein-coding	ADAM metallopeptidase domain 12	detected at medium to low expression in 76 of 174 tissues	medium to low	tissue enhanced (embryonic fibroblast), group enriched (embryo)	mammary gland (Texel lamb/6-10 months) (5.766)	embryo	0.965	2.276	protein binding (GO:0005515) | SH3 domain binding (GO:0017124) | metalloendopeptidase activity (GO:0004222) | zinc ion binding (GO:0008270) | metallopeptidase activity (GO:0008237)	proteolysis (GO:0006508)	plasma membrane (GO:0005886) | mitochondrion (GO:0005739) | nucleoplasm (GO:0005654)	0.512	0.951	1.383	1.220	0.834	1.187	1.481	1.176	0.518	0.782	0.680	0.874	0.796	2.708	2.036	0.144	0.220	0.214	0.197	0.279	0.077	0.553	0.071	0.082	0.181	0.157	0.114	0.249	0.764	0.657	0.429	0.417	0.127
ADAM15	MDC15 | mdc15 | metargidin | si:dkey-24i24.1 | tMDCVI	ENSOARG00000003543	101105128	1:103839698-103850078:+1	protein-coding	ADAM metallopeptidase domain 15	detected at high to low expression in 173 of 174 tissues	high to low	mixed expression	left atrioventricular valve (TxBF adult) (1.588)	none	0.787	1.222	protein binding (GO:0005515) | SH3 domain binding (GO:0017124) | integrin binding (GO:0005178) | metalloendopeptidase activity (GO:0004222) | zinc ion binding (GO:0008270) | metallopeptidase activity (GO:0008237)	protein kinase C signaling (GO:0070528) | negative regulation of cell growth (GO:0030308) | negative regulation of cell-matrix adhesion (GO:0001953) | integrin-mediated signaling pathway (GO:0007229) | negative regulation of cell migration (GO:0030336) | proteolysis (GO:0006508) | negative regulation of receptor binding (GO:1900121) | innate immune response (GO:0045087) | cardiac epithelial to me…	cell surface (GO:0009986) | extracellular exosome (GO:0070062)	32.771	35.035	57.606	43.828	31.671	55.216	31.799	35.420	10.662	13.855	10.652	39.144	93.006	148.056	93.376	22.691	20.908	25.134	18.188	22.799	16.397	14.777	7.434	7.734	8.613	10.710	8.425	29.856	38.669	42.126	2.964	30.136	54.250
ADAM17	ADAM18 | CD156B | CD156b | CSVP | NISBD | NISBD1 | TACE | Tace | adam18 | cd156b | csvp | tace	ENSOARG00000015165	101116815	3:18727202-18768583:-1	protein-coding	ADAM metallopeptidase domain 17	detected at high to low expression in 174 of 174 tissues	high to low	detected in all	alveolar macrophage (Texel adult) (1.444)	none	0.698	1.136	PDZ domain binding (GO:0030165) | protein binding (GO:0005515) | Notch binding (GO:0005112) | integrin binding (GO:0005178) | interleukin-6 receptor binding (GO:0005138) | metalloendopeptidase activity (GO:0004222) | metallopeptidase activity (GO:0008237) | zinc ion binding (GO:0008270)	negative regulation of transforming growth factor beta receptor signaling pathway (GO:0030512) | PMA-inducible membrane protein ectodomain proteolysis (GO:0051088) | defense response to Gram-positive bacterium (GO:0050830) | positive regulation of cell proliferation (GO:0008284) | membrane protein ectodomain proteolysis (GO:0006509) | positive regulation of T cell chemotaxis (GO:0010820) | respon…	ruffle membrane (GO:0032587) | actin cytoskeleton (GO:0015629) | cell surface (GO:0009986) | membrane (GO:0016020) | focal adhesion (GO:0005925) | cytoplasm (GO:0005737) | membrane raft (GO:0045121) | cell-cell junction (GO:0005911) | apical plasma membrane (GO:0016324) | integral component of plasma membrane (GO:0005887)	10.496	11.862	33.504	38.327	19.529	14.937	9.903	15.206	15.242	19.473	15.870	16.428	21.201	32.170	22.102	7.677	9.764	9.849	6.670	8.760	7.339	6.630	3.623	3.770	3.232	4.045	4.372	17.232	32.536	31.915	21.752	9.597	10.103
ADAM18	ADAM27 | ADAM32 | Adam27 | Dtgn3 | Tmdc3 | tMDCIII	ENSOARG00000002163	101120301	26:33364369-33475095:+1	protein-coding	ADAM metallopeptidase domain 18	not detected	not detected	not detected	not calculated	none	not calculated	not calculated	protein binding (GO:0005515) | metalloendopeptidase activity (GO:0004222) | zinc ion binding (GO:0008270) | metallopeptidase activity (GO:0008237)	proteolysis (GO:0006508)	unknown	0.000	0.000	0.000	0.000	0.000	0.000	0.000	0.001	0.000	0.000	0.000	0.000	0.018	0.083	0.048	0.000	0.023	0.000	0.000	0.001	0.002	0.000	0.000	0.000	0.000	0.000	0.000	0.009	0.003	0.005	0.000	0.000	0.000
ADAM19	ADAM33 | AL024287 | FKSG34 | MADDAM | MLTNB | MTLNB | Mltnb | Sox30 | fksg34 | maddam | mltnb	ENSOARG00000012373	101113590	5:66427663-66518705:-1	protein-coding	ADAM metallopeptidase domain 19	detected at high to low expression in 166 of 174 tissues	high to low	tissue enhanced (blood leukocytes, embryonic fibroblast)	embryonic fibroblast (TxBF embryo) (2.216)	none	0.852	1.496	protein binding (GO:0005515) | metalloendopeptidase activity (GO:0004222) | zinc ion binding (GO:0008270) | metallopeptidase activity (GO:0008237)	heart development (GO:0007507) | membrane protein ectodomain proteolysis (GO:0006509) | proteolysis (GO:0006508)	Golgi apparatus (GO:0005794)	4.215	3.205	6.278	6.247	7.014	2.891	10.392	2.800	0.395	0.814	0.427	3.504	12.482	20.458	17.540	5.189	7.808	4.888	2.878	4.666	2.734	9.113	5.536	4.056	5.347	7.711	4.929	4.843	12.453	13.650	5.034	4.883	1.734
ADAM2	ADAM 2 | AI323749 | CRYN1 | CRYN2 | CT15 | FTNB | Ftnb | PH-30 | PH-30b | PH30 | PH30-beta | Ph30-beta	ENSOARG00000002101	101120051	26:33174931-33293614:-1	protein-coding	ADAM metallopeptidase domain 2	not detected	not detected	not detected	not calculated	none	not calculated	not calculated	protein binding (GO:0005515) | metalloendopeptidase activity (GO:0004222) | zinc ion binding (GO:0008270) | metallopeptidase activity (GO:0008237)	adult behavior (GO:0030534) | cell adhesion (GO:0007155) | visual learning (GO:0008542) | proteolysis (GO:0006508)	cell surface (GO:0009986)	0.000	0.000	0.007	0.000	0.000	0.000	0.000	0.000	0.000	0.000	0.000	0.000	0.000	0.000	0.000	0.000	0.000	0.000	0.000	0.000	0.000	0.000	0.000	0.000	0.000	0.000	0.000	0.000	0.000	0.000	0.000	0.000	0.000
ADAM20	4930529F22Rik | ADAM-35 | Adam38 | RGD1562912	ENSOARG00000021194	101102399	7:79107189-79109447:-1	protein-coding	ADAM metallopeptidase domain 20	detected at low expression in 9 of 174 tissues	low	tissue enriched (testes)	testes (TxBF adult) (3.873)	none	0.967	2.044	protein binding (GO:0005515) | metalloendopeptidase activity (GO:0004222) | zinc ion binding (GO:0008270) | metallopeptidase activity (GO:0008237)	proteolysis (GO:0006508)	unknown	0.166	0.242	0.401	0.149	0.161	0.310	0.156	0.182	0.115	0.081	0.130	0.279	0.490	0.390	0.452	0.154	0.164	0.082	0.145	0.096	0.175	0.330	0.210	0.387	0.407	0.057	0.375	0.339	0.094	0.212	0.537	0.223	0.107
ADAM21	ADAM 21 | ADAM31 | Adam31 | adam31 | mdc16 | mdc16-A | xMDC16	ENSOARG00000001068	101101897	7:79080753-79082909:+1	protein-coding	ADAM metallopeptidase domain 21	detected at low expression in 3 of 174 tissues	low	mixed expression	testes (TxBF adult) (2.009)	none	0.972	3.482	metalloendopeptidase activity (GO:0004222) | zinc ion binding (GO:0008270) | metallopeptidase activity (GO:0008237)	proteolysis (GO:0006508)	axon (GO:0030424) | neuron projection (GO:0043005) | neuronal cell body (GO:0043025)	0.066	0.164	1.354	0.122	0.074	0.120	0.097	0.147	0.109	0.028	0.015	0.264	0.119	0.152	0.277	0.377	0.369	0.035	0.315	0.026	0.030	0.035	0.004	0.022	0.054	0.010	0.044	0.064	0.000	0.020	0.095	0.323	0.028
ADAM22	2900022I03Rik | ADAM 22 | AI854032 | MDC2 | mdc11b | mdc2 | zgc:173905	ENSOARG00000011416	.	4:72069333-72301436:+1	protein-coding	ADAM metallopeptidase domain 22	detected at medium to low expression in 41 of 174 tissues	medium to low	mixed expression	cerebellum (TxBF adult) (6.246)	none	0.930	4.745	protein binding (GO:0005515) | metalloendopeptidase activity (GO:0004222) | zinc ion binding (GO:0008270) | metallopeptidase activity (GO:0008237)	gliogenesis (GO:0042063) | adult locomotory behavior (GO:0008344) | proteolysis (GO:0006508) | myelination in peripheral nervous system (GO:0022011) | Schwann cell differentiation (GO:0014037)	integral component of membrane (GO:0016021) | axon (GO:0030424)	14.832	17.940	75.919	50.032	17.994	7.973	9.474	9.668	1.793	1.296	1.603	8.583	9.470	7.471	2.111	0.809	1.126	1.743	0.683	2.616	1.382	0.396	0.135	0.667	0.107	0.595	0.677	0.233	0.026	0.027	0.629	0.147	0.039
ADAM23	AW046396 | MDC-3 | MDC3	ENSOARG00000018708	.	2:207429110-207617538:+1	protein-coding	ADAM metallopeptidase domain 23	detected at medium to low expression in 86 of 174 tissues	medium to low	tissue enhanced (cerebrum)	hypothalamus (Texel lamb/6-10 months) (5.533)	none	0.921	3.216	protein binding (GO:0005515) | metalloendopeptidase activity (GO:0004222) | zinc ion binding (GO:0008270) | metallopeptidase activity (GO:0008237)	proteolysis (GO:0006508)	unknown	27.228	35.944	33.831	23.142	20.434	21.247	47.391	21.040	1.687	2.881	2.705	22.862	0.136	0.964	0.261	0.779	1.385	0.623	0.719	0.949	0.421	0.094	0.042	0.084	0.042	0.128	0.038	0.050	0.221	0.031	0.058	0.738	0.451
ADAM28	ADAM 28 | C130072N01Rik | D430033C21Rik | Dtgn1 | MDC-L | MDCL | TECADAM | disintegrin | eMDC II | eMDCII | si:ch211-133n22.1 | zgc:153755	ENSOARG00000010026	101120058	2:41142540-41220272:-1	protein-coding	ADAM metallopeptidase domain 28	detected at high to low expression in 80 of 174 tissues	high to low	tissue enhanced (BMDM LPS time course 0 hrs, BMDM LPS time course 2 hrs, cervix, MDM)	BMDM LPS time course 0 hrs (TxBF adult) (5.359)	none	0.923	27.182	metalloendopeptidase activity (GO:0004222) | zinc ion binding (GO:0008270) | metallopeptidase activity (GO:0008237)	proteolysis (GO:0006508)	plasma membrane (GO:0005886)	0.088	0.073	0.015	0.141	0.037	0.149	0.214	0.996	0.082	0.276	0.096	1.010	1.268	1.055	0.968	0.057	0.128	0.101	0.069	0.102	0.238	0.074	0.071	0.032	0.006	0.020	0.059	1.431	2.347	1.528	0.259	0.157	0.147
ADAM29	CT73 | svph1	ENSOARG00000009218	101112201	2:104747316-104749490:-1	protein-coding	ADAM metallopeptidase domain 29	not detected	not detected	not detected	not calculated	none	not calculated	not calculated	metalloendopeptidase activity (GO:0004222) | zinc ion binding (GO:0008270) | metallopeptidase activity (GO:0008237)	proteolysis (GO:0006508)	unknown	0.000	0.000	0.000	0.000	0.000	0.000	0.000	0.000	0.000	0.000	0.000	0.000	0.000	0.000	0.000	0.000	0.000	0.000	0.000	0.000	0.000	0.000	0.000	0.000	0.000	0.000	0.000	0.000	0.000	0.000	0.000	0.005	0.000
ADAM32	ADAM18	ENSOARG00000001888	101115508	26:32850580-32996569:+1	protein-coding	ADAM metallopeptidase domain 32	detected at low expression in 21 of 174 tissues	low	mixed expression	testes (TxBF adult) (3.644)	none	0.924	1.280	metalloendopeptidase activity (GO:0004222) | zinc ion binding (GO:0008270) | metallopeptidase activity (GO:0008237)	proteolysis (GO:0006508)	extracellular region (GO:0005576)	0.262	0.273	0.409	0.242	0.692	0.416	0.299	0.341	1.753	1.463	1.477	0.347	0.748	0.717	0.821	0.394	0.457	0.338	0.442	0.395	0.431	0.191	0.324	0.258	0.152	0.338	0.238	0.619	0.473	0.498	0.500	0.246	0.185
ADAM33	ADAM13 | Adaml | C20orf153 | DJ964F7.1 | adam13	ENSOARG00000002249	101111218	13:50839347-50852297:+1	protein-coding	ADAM metallopeptidase domain 33	detected at high to low expression in 166 of 174 tissues	high to low	tissue enhanced (skin side)	skin side (Texel adult) (1.784)	none	0.824	1.532	protein binding (GO:0005515) | metalloendopeptidase activity (GO:0004222) | zinc ion binding (GO:0008270) | metallopeptidase activity (GO:0008237)	proteolysis (GO:0006508)	unknown	8.038	19.993	73.279	94.883	54.082	8.850	24.809	8.957	3.207	12.138	3.595	13.747	143.232	90.713	99.775	19.624	22.737	16.068	17.042	18.740	17.803	13.796	7.187	11.489	3.056	13.415	8.807	35.915	86.694	84.778	7.199	68.260	48.206
ADAM7	ADAM | ADAM 7 | ADAM-7 | EAP | EAP I | EAP1 | EAPI | GP-83 | GP83 | I | adam28a | eapi | gp-83	ENSOARG00000009977	101119797	2:41012453-41069859:-1	protein-coding	ADAM metallopeptidase domain 7	detected at high to low expression in 107 of 174 tissues	high to low	tissue enriched (epididymis), group enriched (male reproductive system)	epididymis (Texel adult) (10.429)	male reproductive system	0.992	12.594	endopeptidase activity (GO:0004175) | metalloendopeptidase activity (GO:0004222) | zinc ion binding (GO:0008270) | metallopeptidase activity (GO:0008237)	proteolysis (GO:0006508)	plasma membrane (GO:0005886)	4.961	2.950	0.331	3.290	3.936	2.087	3.361	2.260	0.330	3.103	3.491	1.980	0.187	0.191	0.185	0.110	0.081	1.779	0.090	1.574	1.816	0.956	1.309	1.061	0.052	1.472	1.980	0.175	2.520	2.168	0.292	0.043	0.037
ADAM9	AU020942 | CORD9 | MCMP | MDC9 | Mltng | adam9-A | cord9 | mKIAA0021 | mcmp | mdc9 | mltng | xmdc9 | zgc:101824	ENSOARG00000001816	101115001	26:32750491-32845505:+1	protein-coding	ADAM metallopeptidase domain 9	detected at high to low expression in 174 of 174 tissues	high to low	detected in all, tissue enhanced (blastocyst, placenta)	placenta (TxBF adult/100 days gestation) (1.713)	none	0.846	1.440	protein binding (GO:0005515) | laminin binding (GO:0043236) | SH3 domain binding (GO:0017124) | integrin binding (GO:0005178) | collagen binding (GO:0005518) | metalloendopeptidase activity (GO:0004222) | zinc ion binding (GO:0008270) | metallopeptidase activity (GO:0008237)	response to calcium ion (GO:0051592) | activation of MAPKK activity (GO:0000186) | positive regulation of protein secretion (GO:0050714) | cell-cell adhesion mediated by integrin (GO:0033631) | response to tumor necrosis factor (GO:0034612) | membrane protein ectodomain proteolysis (GO:0006509) | response to manganese ion (GO:0010042) | cell-matrix adhesion (GO:0007160) | cell adhesion (GO:000715…	focal adhesion (GO:0005925) | extracellular exosome (GO:0070062)	11.069	11.049	30.618	37.060	38.296	15.097	7.889	10.484	7.889	10.452	9.571	12.373	15.498	16.904	12.554	5.637	8.200	13.858	6.522	13.849	11.655	11.453	11.656	15.194	7.424	10.777	15.888	21.224	51.069	44.912	5.506	15.474	8.331
ADAMDEC1	2210414L24Rik | AI574231 | Dcsn | M12.219	ENSOARG00000010002	101112701	2:41100092-41122563:-1	protein-coding	ADAM like decysin 1	detected at high to low expression in 127 of 174 tissues	high to low	tissue enhanced (caecum, colon), group enriched (gastrointestinal tract)	colon (Texel adult) (3.233)	gastrointestinal tract	0.872	106.006	metalloendopeptidase activity (GO:0004222) | zinc ion binding (GO:0008270) | metallopeptidase activity (GO:0008237)	proteolysis (GO:0006508)	unknown	1.058	2.661	0.124	0.336	0.125	0.191	0.429	1.371	0.061	0.756	0.092	2.584	0.358	0.782	0.247	0.193	0.428	0.458	0.128	0.082	0.731	0.136	0.374	0.087	0.054	1.163	0.459	2.006	4.469	6.791	7.910	0.269	0.590
ADAMTS1	ADAM-TS1 | ADAMTS | ADAMTS-1 | C3-C5 | METH-1 | METH1 | adamts-1 | c3-c5 | meth1 | xadamts1	ENSOARG00000014898	100415773	1:127748642-127756508:+1	protein-coding	ADAM metallopeptidase with thrombospondin type 1 motif 1	detected at high to low expression in 158 of 174 tissues	high to low	tissue enhanced (aortic valve, left atrioventricular valve, placenta, placenta + membranes, right atrioventricular valve, uterus)	placenta + membranes (Texel adult) (2.716)	none	0.942	2.754	protein binding (GO:0005515) | heparin binding (GO:0008201) | metalloendopeptidase activity (GO:0004222) | zinc ion binding (GO:0008270) | metallopeptidase activity (GO:0008237)	kidney development (GO:0001822) | ovulation from ovarian follicle (GO:0001542) | heart trabecula formation (GO:0060347) | proteolysis (GO:0006508)	basement membrane (GO:0005604) | extracellular matrix (GO:0031012) | proteinaceous extracellular matrix (GO:0005578) | cytoplasmic vesicle (GO:0031410) | cytoplasm (GO:0005737)	1.425	2.179	2.521	2.383	1.044	9.392	9.956	2.799	1.088	1.153	0.789	5.309	187.259	222.651	149.183	11.597	16.390	4.936	4.439	8.151	9.022	6.723	3.055	4.357	6.132	4.597	6.176	54.971	60.274	94.650	1.185	13.998	9.353
ADAMTS10	9430006O18 | ADAM-TS10 | ADAMTS-10 | ADAMTS6 | AW045948 | Adam-ts10 | Adamts-10 | WMS | WMS1 | Znmp | si:dkey-45m5.4	ENSOARG00000004292	.	5:14844882-14866696:-1	protein-coding	ADAM metallopeptidase with thrombospondin type 1 motif 10	detected at medium to low expression in 168 of 174 tissues	medium to low	mixed expression	cerebellum (TxBF adult) (1.695)	none	0.601	1.178	peptidase activity (GO:0008233) | metalloendopeptidase activity (GO:0004222) | zinc ion binding (GO:0008270) | metallopeptidase activity (GO:0008237)	proteolysis (GO:0006508)	proteinaceous extracellular matrix (GO:0005578) | extracellular matrix (GO:0031012)	7.950	7.937	24.265	23.370	12.758	8.260	7.461	6.871	1.168	1.365	0.583	5.198	20.439	19.496	19.812	3.807	3.776	3.002	2.701	4.735	3.682	2.744	1.460	2.364	1.505	2.049	2.151	7.419	16.453	17.463	5.070	6.925	2.670
ADAMTS12	ADAMTS-12 | AI605170 | PRO4389 | adam-ts12 | adamts-12 | si:dkey-43l20.2	ENSOARG00000011993	.	16:39935100-40186430:+1	protein-coding	ADAM metallopeptidase with thrombospondin type 1 motif 12	detected at medium to low expression in 82 of 174 tissues	medium to low	mixed expression	placenta (TxBF adult/35 days gestation) (4.107)	none	0.890	1.744	protein binding (GO:0005515) | peptidase activity (GO:0008233) | metalloendopeptidase activity (GO:0004222) | zinc ion binding (GO:0008270) | metallopeptidase activity (GO:0008237)	cell migration (GO:0016477) | cellular response to BMP stimulus (GO:0071773) | cellular response to interleukin-1 (GO:0071347) | proteolysis involved in cellular protein catabolic process (GO:0051603) | regulation of inflammatory response (GO:0050727) | regulation of endothelial tube morphogenesis (GO:1901509) | negative regulation of cellular response to hepatocyte growth factor stimulus (GO:200…	proteinaceous extracellular matrix (GO:0005578) | extracellular matrix (GO:0031012)	0.096	0.199	0.403	0.374	0.258	0.672	0.194	0.303	0.166	0.415	0.075	0.344	0.262	0.487	0.450	0.450	0.585	1.152	0.567	0.814	0.809	1.099	0.371	0.429	0.307	0.692	0.615	0.538	2.336	1.799	0.195	0.428	0.154
ADAMTS13	ADAM-TS13 | ADAMTS-13 | C9orf8 | Gm710 | VWFCP | vWF-CP	ENSOARG00000003336	.	3:2469554-2501464:-1	protein-coding	ADAM metallopeptidase with thrombospondin type 1 motif 13	detected at medium to low expression in 58 of 174 tissues	medium to low	mixed expression	liver (Texel adult) (3.502)	none	0.896	1.497	protein binding (GO:0005515) | endopeptidase activity (GO:0004175) | zinc ion binding (GO:0008270) | metallopeptidase activity (GO:0008237)	peptide catabolic process (GO:0043171) | proteolysis (GO:0006508)	extracellular space (GO:0005615) | proteinaceous extracellular matrix (GO:0005578)	0.145	0.033	0.279	0.297	0.179	1.122	0.090	0.219	0.174	0.331	0.266	0.070	9.027	4.998	4.896	2.463	3.487	0.171	0.192	0.373	0.236	0.103	0.042	0.095	0.032	0.093	0.047	3.087	6.700	6.229	6.050	0.175	0.278
ADAMTS14	Adamts-14 | TS14 | adamts3	ENSOARG00000006156	.	25:26641819-26738748:+1	protein-coding	ADAM metallopeptidase with thrombospondin type 1 motif 14	detected at medium to low expression in 62 of 174 tissues	medium to low	tissue enhanced (salivary gland)	salivary gland (TxBF adult) (3.759)	none	0.919	1.826	metalloendopeptidase activity (GO:0004222) | peptidase activity (GO:0008233) | zinc ion binding (GO:0008270) | metallopeptidase activity (GO:0008237)	proteolysis (GO:0006508) | collagen fibril organization (GO:0030199)	proteinaceous extracellular matrix (GO:0005578) | extracellular matrix (GO:0031012) | extracellular region (GO:0005576)	0.179	0.046	0.304	0.056	0.072	0.185	0.059	0.088	1.316	0.140	0.077	0.095	1.211	2.817	1.087	0.151	0.224	0.603	0.315	0.597	0.211	0.129	0.115	0.016	0.024	0.039	0.033	1.980	5.252	3.275	13.536	0.277	0.878
ADAMTS15	.	ENSOARG00000015132	101120284	21:35728588-35750447:+1	protein-coding	ADAM metallopeptidase with thrombospondin type 1 motif 15	detected at medium to low expression in 137 of 174 tissues	medium to low	tissue enhanced (aortic valve, left atrioventricular valve, omentum, right atrioventricular valve)	left atrioventricular valve (TxBF adult) (3.407)	none	0.906	2.027	endopeptidase activity (GO:0004175) | extracellular matrix binding (GO:0050840) | heparin binding (GO:0008201) | metalloendopeptidase activity (GO:0004222) | zinc ion binding (GO:0008270) | metallopeptidase activity (GO:0008237)	proteolysis (GO:0006508)	extracellular space (GO:0005615) | proteinaceous extracellular matrix (GO:0005578) | extracellular matrix (GO:0031012) | cell surface (GO:0009986)	2.289	2.419	5.643	11.175	9.482	6.021	1.186	2.257	0.592	0.864	0.444	1.105	42.557	48.208	43.881	4.475	7.170	4.551	3.259	5.150	3.905	2.438	0.989	2.591	0.909	2.142	1.848	3.321	10.632	10.136	1.116	6.058	1.736
ADAMTS16	ADAMTS16s	ENSOARG00000015446	101107994	16:67708850-67893493:-1	protein-coding	ADAM metallopeptidase with thrombospondin type 1 motif 16	detected at medium to low expression in 32 of 174 tissues	medium to low	tissue enhanced (vas deferens), group enriched (male reproductive system)	vas deferens (TxBF adult) (4.620)	male reproductive system	0.976	3.829	peptidase activity (GO:0008233) | metalloendopeptidase activity (GO:0004222) | zinc ion binding (GO:0008270) | metallopeptidase activity (GO:0008237)	branching involved in ureteric bud morphogenesis (GO:0001658) | proteolysis (GO:0006508)	proteinaceous extracellular matrix (GO:0005578) | extracellular matrix (GO:0031012)	2.033	1.362	0.674	0.849	0.662	2.655	2.468	2.289	0.007	0.027	0.012	2.279	0.029	0.023	0.042	0.043	0.044	0.146	0.092	0.057	0.141	0.603	0.233	0.131	0.296	0.973	0.090	0.025	0.136	0.044	1.269	4.318	0.913
ADAMTS17	AU023434	ENSOARG00000009766	101110624	18:5441007-5827788:+1	protein-coding	ADAM metallopeptidase with thrombospondin type 1 motif 17	detected at medium to low expression in 70 of 174 tissues	medium to low	mixed expression	ovary (TxBF adult/100 days gestation) (3.680)	none	0.895	1.786	metal ion binding (GO:0046872) | peptidase activity (GO:0008233) | metalloendopeptidase activity (GO:0004222) | zinc ion binding (GO:0008270) | metallopeptidase activity (GO:0008237)	proteolysis (GO:0006508)	proteinaceous extracellular matrix (GO:0005578) | extracellular matrix (GO:0031012)	1.669	1.467	2.147	4.682	3.055	1.404	1.122	1.687	0.220	0.447	0.181	3.303	2.616	2.623	3.417	0.430	0.241	0.488	0.164	0.252	0.296	0.498	0.218	0.294	0.096	0.302	0.156	0.726	3.568	1.637	4.202	0.494	0.300
ADAMTS18	9630038L21 | ADAMTS21 | E130314N14Rik | KNO2 | MMCAT | RGD1560118	ENSOARG00000007475	101118979	14:3911735-4062645:-1	protein-coding	ADAM metallopeptidase with thrombospondin type 1 motif 18	detected at medium to low expression in 67 of 174 tissues	medium to low	tissue enhanced (intercaruncular tissue, salivary gland)	intercaruncular tissue (TxBF adult) (3.814)	none	0.923	1.553	peptidase activity (GO:0008233) | metalloendopeptidase activity (GO:0004222) | zinc ion binding (GO:0008270) | metallopeptidase activity (GO:0008237)	negative regulation of platelet aggregation (GO:0090331) | proteolysis (GO:0006508) | eye development (GO:0001654)	proteinaceous extracellular matrix (GO:0005578) | extracellular matrix (GO:0031012)	0.740	0.883	2.919	2.421	1.190	1.629	0.667	0.977	1.545	2.252	0.788	0.758	1.056	0.741	0.834	0.263	0.358	0.197	0.146	0.174	0.208	0.124	0.058	0.092	0.055	0.035	0.085	0.275	0.582	0.503	13.022	0.369	0.140
ADAMTS19	4831407I23Rik | AU015154 | D230034E10Rik	ENSOARG00000016825	101102235	5:21955038-22217880:-1	protein-coding	ADAM metallopeptidase with thrombospondin type 1 motif 19	detected at medium to low expression in 55 of 174 tissues	medium to low	tissue enhanced (intercaruncular tissue)	intercaruncular tissue (TxBF adult) (4.427)	none	0.942	3.835	peptidase activity (GO:0008233) | metalloendopeptidase activity (GO:0004222) | zinc ion binding (GO:0008270) | metallopeptidase activity (GO:0008237)	proteolysis (GO:0006508)	proteinaceous extracellular matrix (GO:0005578) | extracellular matrix (GO:0031012)	1.963	1.559	5.908	9.697	6.952	2.226	1.026	1.969	2.493	1.639	1.639	0.889	4.192	10.088	13.389	6.867	5.238	7.098	1.930	6.364	4.145	1.254	0.316	0.655	0.126	0.447	0.145	0.228	0.606	0.347	0.094	3.062	1.270
ADAMTS2	ADAM-TS 2 | ADAM-TS2 | ADAMTS-2 | ADAMTS-3 | ADAMTS3 | NPI | PC I-NP | PCI-NP | PCINP | PCPNI | PNPI | RGD1565950 | adamts22 | adamts3 | pNPI	ENSOARG00000003830	.	5:1862751-1966978:+1	protein-coding	ADAM metallopeptidase with thrombospondin type 1 motif 2	detected at high to low expression in 166 of 174 tissues	high to low	tissue enhanced (BMDM LPS time course 0 hrs, BMDM LPS time course 7 hrs, embryonic fibroblast, MDM)	embryonic fibroblast (TxBF embryo) (2.371)	none	0.906	1.848	metalloendopeptidase activity (GO:0004222) | peptidase activity (GO:0008233) | zinc ion binding (GO:0008270) | metallopeptidase activity (GO:0008237)	lung development (GO:0030324) | protein processing (GO:0016485) | skin development (GO:0043588) | proteolysis (GO:0006508) | spermatogenesis (GO:0007283) | collagen fibril organization (GO:0030199)	extracellular matrix (GO:0031012) | proteinaceous extracellular matrix (GO:0005578)	2.177	1.493	5.423	8.509	5.549	3.014	4.451	5.824	1.890	2.388	2.521	5.340	37.717	30.205	28.644	8.463	10.701	6.004	3.594	4.712	2.502	11.618	1.609	1.669	1.933	4.811	1.612	10.152	21.338	15.002	2.372	26.926	12.386
ADAMTS20	ADAM-TS20 | ADAMTS-20 | Adamst20 | GON-1 | bt	ENSOARG00000019717	101115444	3:142961377-143166195:+1	protein-coding	ADAM metallopeptidase with thrombospondin type 1 motif 20	detected at low expression in 8 of 174 tissues	low	mixed expression	skeletal muscle longitudinal dorsal (Texel lamb/6-10 months) (1.207)	none	0.919	2.309	endopeptidase activity (GO:0004175) | metalloendopeptidase activity (GO:0004222) | zinc ion binding (GO:0008270) | metallopeptidase activity (GO:0008237)	negative regulation of apoptotic process (GO:0043066) | extracellular matrix organization (GO:0030198) | positive regulation of melanocyte differentiation (GO:0045636) | regulation of developmental pigmentation (GO:0048070) | proteolysis (GO:0006508) | positive regulation of signal transduction (GO:0009967)	extracellular space (GO:0005615) | proteinaceous extracellular matrix (GO:0005578) | extracellular matrix (GO:0031012)	1.043	0.764	0.332	0.112	0.075	1.036	0.431	0.413	0.340	0.264	0.091	0.407	0.305	0.187	0.235	0.159	0.214	0.075	0.093	0.037	0.045	1.344	1.341	0.585	1.201	2.309	0.724	0.229	0.274	0.086	0.175	1.023	0.072
ADAMTS3	1100001H14Rik | 6330442E02Rik | ADAMTS-4	ENSOARG00000013204	101102903	6:87097877-87386270:-1	protein-coding	ADAM metallopeptidase with thrombospondin type 1 motif 3	detected at medium to low expression in 33 of 174 tissues	medium to low	mixed expression	embryonic ovary (TxBF embryo/100 days) (3.572)	none	0.942	4.005	protein binding (GO:0005515) | endopeptidase activity (GO:0004175) | peptidase activity (GO:0008233) | metalloendopeptidase activity (GO:0004222) | zinc ion binding (GO:0008270) | metallopeptidase activity (GO:0008237)	positive regulation of vascular endothelial growth factor signaling pathway (GO:1900748) | collagen biosynthetic process (GO:0032964) | protein processing (GO:0016485) | vascular endothelial growth factor production (GO:0010573) | proteolysis (GO:0006508)	extracellular space (GO:0005615) | proteinaceous extracellular matrix (GO:0005578) | extracellular matrix (GO:0031012) | extracellular exosome (GO:0070062)	0.839	0.511	0.492	0.139	0.191	2.397	0.436	0.294	0.213	0.219	0.138	0.378	2.838	2.393	2.070	0.296	0.169	0.074	0.074	0.149	0.059	0.185	0.196	0.041	0.072	0.097	0.069	0.269	0.654	0.363	0.357	0.469	0.080
ADAMTS4	3830423K05 | ADAM-TS4 | ADAMTS-2 | ADAMTS-4 | ADAMTS15 | ADMP-1 | mKIAA0688	ENSOARG00000009686	101106565	1:110732480-110743111:-1	protein-coding	ADAM metallopeptidase with thrombospondin type 1 motif 4	detected at high to low expression in 97 of 174 tissues	high to low	tissue enhanced (aortic valve, left atrioventricular valve)	aortic valve (TxBF adult) (5.706)	none	0.954	2.163	protein binding (GO:0005515) | protease binding (GO:0002020) | metalloendopeptidase activity (GO:0004222) | zinc ion binding (GO:0008270) | metallopeptidase activity (GO:0008237)	proteolysis (GO:0006508)	extracellular space (GO:0005615) | proteinaceous extracellular matrix (GO:0005578) | extracellular matrix (GO:0031012)	1.722	2.750	3.002	5.090	3.899	7.189	3.517	7.162	0.443	0.422	0.440	15.823	52.216	46.453	17.598	0.693	1.485	0.445	0.287	1.643	0.499	0.735	0.345	0.279	0.401	0.472	0.903	2.050	2.315	1.899	1.342	1.425	0.547
ADAMTS5	9530092O11Rik | ADAM-TS 11 | ADAM-TS 5 | ADAM-TS5 | ADAMTS-11 | ADAMTS-5 | ADAMTS1 | ADAMTS11 | ADMP-2 | AI481094 | ASMP-2	ENSOARG00000014877	101110635	1:127592697-127646617:+1	protein-coding	ADAM metallopeptidase with thrombospondin type 1 motif 5	detected at medium to low expression in 89 of 174 tissues	medium to low	tissue enhanced (caruncle, omentum, uterus)	caruncle (TxBF adult/23 days gestation) (4.973)	none	0.934	2.136	protein binding (GO:0005515) | heparin binding (GO:0008201) | extracellular matrix binding (GO:0050840) | metalloendopeptidase activity (GO:0004222) | zinc ion binding (GO:0008270) | metallopeptidase activity (GO:0008237)	defense response to bacterium (GO:0042742) | proteolysis (GO:0006508)	extracellular space (GO:0005615) | proteinaceous extracellular matrix (GO:0005578) | extracellular matrix (GO:0031012)	0.162	0.229	3.368	1.984	1.185	1.056	2.624	0.507	0.427	0.322	0.191	1.109	2.274	1.963	1.970	0.623	0.799	1.472	0.838	1.276	1.292	0.857	0.457	0.789	0.243	0.605	0.546	0.487	0.420	0.723	0.291	3.093	1.087
ADAMTS6	5031426K13 | A930019D11Rik | ADAM-TS 6 | ADAM-TS6 | ADAMTS-6 | ADAMTS9 | b2b1879.1Clo | b2b2029Clo | b2b2182Clo | b2b2187.1Clo | b2b2228Clo | si:dkeyp-7g10.1	ENSOARG00000006371	101103840	16:14045920-14324177:+1	protein-coding	ADAM metallopeptidase with thrombospondin type 1 motif 6	detected at medium to low expression in 88 of 174 tissues	medium to low	tissue enhanced (embryonic fibroblast, fallopian tube)	embryonic fibroblast (TxBF embryo) (4.363)	none	0.931	1.525	peptidase activity (GO:0008233) | metalloendopeptidase activity (GO:0004222) | zinc ion binding (GO:0008270) | metallopeptidase activity (GO:0008237)	coronary vasculature development (GO:0060976) | heart development (GO:0007507) | aorta development (GO:0035904) | cardiac septum development (GO:0003279) | proteolysis (GO:0006508)	proteinaceous extracellular matrix (GO:0005578) | extracellular matrix (GO:0031012)	1.769	1.818	0.757	0.487	0.632	1.909	2.909	1.570	0.530	0.551	0.276	1.641	5.123	7.447	4.624	0.223	0.731	1.831	0.619	0.980	0.844	0.336	0.073	0.117	0.056	0.173	0.158	0.436	0.724	1.006	3.593	0.748	0.142
ADAMTS7	ADAM-TS 7 | ADAM-TS7 | ADAMTS-7 | ADAMTS7B | COMPase	ENSOARG00000000333	.	18:29375835-29423578:+1	protein-coding	ADAM metallopeptidase with thrombospondin type 1 motif 7	detected at high to low expression in 145 of 174 tissues	high to low	tissue enhanced (placenta)	placenta (TxBF adult/100 days gestation) (3.658)	none	0.945	2.405	protein binding (GO:0005515) | peptidase activity (GO:0008233) | metalloendopeptidase activity (GO:0004222) | zinc ion binding (GO:0008270) | metallopeptidase activity (GO:0008237)	cellular response to tumor necrosis factor (GO:0071356) | cellular response to BMP stimulus (GO:0071773) | cellular response to interleukin-1 (GO:0071347) | proteolysis involved in cellular protein catabolic process (GO:0051603) | mitophagy in response to mitochondrial depolarization (GO:0098779) | negative regulation of chondrocyte differentiation (GO:0032331) | proteolysis (GO:0006508)	proteinaceous extracellular matrix (GO:0005578) | extracellular matrix (GO:0031012) | cell surface (GO:0009986)	0.390	0.293	1.237	1.288	0.877	1.137	0.197	0.241	0.525	0.457	0.130	0.234	2.975	4.340	8.883	23.605	23.930	24.495	25.021	40.631	20.171	0.745	0.174	0.241	0.257	0.232	0.274	8.975	24.663	15.505	5.779	1.137	0.905
ADAMTS8	ADAM-TS8 | METH-2 | METH2	ENSOARG00000015032	101120031	21:35685217-35702536:-1	protein-coding	ADAM metallopeptidase with thrombospondin type 1 motif 8	detected at low expression in 29 of 174 tissues	low	mixed expression	cerebellum (TxBF adult) (3.071)	none	0.854	1.318	metalloendopeptidase activity (GO:0004222) | zinc ion binding (GO:0008270) | metallopeptidase activity (GO:0008237)	proteolysis (GO:0006508)	proteinaceous extracellular matrix (GO:0005578) | extracellular matrix (GO:0031012)	1.942	1.356	8.403	7.576	4.862	1.260	0.589	0.953	0.290	0.503	0.384	0.420	0.972	0.895	0.814	0.286	0.180	0.182	0.187	0.508	0.518	1.396	0.225	0.192	0.275	0.202	0.213	2.089	3.791	3.404	0.682	0.966	0.355
ADAMTS9	1810011L16Rik | 8430403M15Rik | ADAMTS20 | AW743315 | Ci-ZF(C2H2)-120 | E030027K14Rik	ENSOARG00000010962	101119080	19:36783834-36942553:+1	protein-coding	ADAM metallopeptidase with thrombospondin type 1 motif 9	detected at medium to low expression in 115 of 174 tissues	medium to low	tissue enhanced (caruncle, embryonic fibroblast)	caruncle (TxBF adult/23 days gestation) (4.044)	none	0.925	1.869	endopeptidase activity (GO:0004175) | metalloendopeptidase activity (GO:0004222) | zinc ion binding (GO:0008270) | metallopeptidase activity (GO:0008237)	positive regulation of melanocyte differentiation (GO:0045636) | regulation of developmental pigmentation (GO:0048070) | proteolysis (GO:0006508)	extracellular space (GO:0005615) | proteinaceous extracellular matrix (GO:0005578) | extracellular matrix (GO:0031012) | cell surface (GO:0009986)	0.579	0.969	0.893	0.836	0.594	1.923	4.371	1.592	1.012	2.731	0.774	4.312	1.840	1.341	1.264	2.604	2.130	3.700	2.360	1.400	1.337	3.337	0.813	0.754	1.682	1.533	1.881	2.176	3.142	3.867	1.857	1.748	1.231
ADAMTSL1	5930437A14Rik | 6720426B09Rik | ADAMTSL-1 | ADAMTSL3 | ADAMTSR1 | C9orf94 | PUNCTIN	ENSOARG00000014133	101122835	2:86407235-86900674:+1	protein-coding	ADAMTS like 1	detected at medium to low expression in 73 of 174 tissues	medium to low	tissue enhanced (embryonic ovary)	embryonic ovary (TxBF embryo/100 days) (4.063)	none	0.926	1.654	protein binding (GO:0005515) | peptidase activity (GO:0008233) | zinc ion binding (GO:0008270) | metallopeptidase activity (GO:0008237)	proteolysis (GO:0006508)	proteinaceous extracellular matrix (GO:0005578)	0.733	0.478	0.683	0.565	0.456	1.677	3.902	1.737	0.303	0.131	0.100	2.770	1.223	4.250	3.645	3.438	4.048	3.799	2.749	4.663	2.976	0.189	0.281	0.250	0.287	0.287	0.612	0.282	0.347	0.417	0.083	3.732	1.930
ADAMTSL2	A930008K15Rik | GPHYSD1 | RGD1305459 | tcp-1	ENSOARG00000003129	.	3:2371399-2402064:-1	protein-coding	ADAMTS like 2	detected at medium to low expression in 58 of 174 tissues	medium to low	mixed expression	aortic valve (TxBF adult) (3.736)	none	0.911	2.102	protein binding (GO:0005515) | microfibril binding (GO:0050436) | metalloendopeptidase activity (GO:0004222) | zinc ion binding (GO:0008270) | metallopeptidase activity (GO:0008237)	extracellular matrix organization (GO:0030198) | negative regulation of transforming growth factor beta receptor signaling pathway (GO:0030512) | proteolysis (GO:0006508) | lobar bronchus epithelium development (GO:0060481)	extracellular matrix (GO:0031012) | proteinaceous extracellular matrix (GO:0005578) | extracellular region (GO:0005576)	2.316	1.095	0.654	0.375	0.053	2.421	1.165	0.557	0.524	0.423	0.123	1.549	13.327	5.201	5.080	2.937	4.120	0.336	0.550	0.405	0.514	0.826	0.333	0.439	0.451	0.975	0.393	4.995	11.355	4.029	1.733	1.076	0.190
ADAMTSL3	9230119C12Rik | ADAMTSL-3 | C130057K09 | mKIAA1233	ENSOARG00000014330	101107392	18:23057731-23410948:+1	protein-coding	ADAMTS like 3	detected at medium to low expression in 146 of 174 tissues	medium to low	mixed expression	vas deferens (TxBF adult) (3.557)	none	0.813	1.244	protein binding (GO:0005515) | zinc ion binding (GO:0008270) | metallopeptidase activity (GO:0008237)	proteolysis (GO:0006508)	proteinaceous extracellular matrix (GO:0005578)	1.211	1.944	4.717	4.485	3.666	1.523	1.002	1.150	4.093	2.912	3.341	1.231	7.560	4.050	3.127	0.984	1.168	1.078	0.901	1.020	1.146	0.936	0.756	0.951	0.321	1.283	1.128	2.207	4.054	3.407	1.304	2.676	1.515
ADAMTSL4	ADAMTSL-4 | ECTOL2 | TSRC1 | Tsrc1	ENSOARG00000020825	101106381	1:99481959-99490157:+1	protein-coding	ADAMTS like 4	detected at high to low expression in 164 of 174 tissues	high to low	tissue enhanced (thoracic oesophageal muscle)	thoracic oesophageal muscle (TxBF adult) (2.089)	none	0.838	1.392	protein binding (GO:0005515) | protease binding (GO:0002020) | peptidase activity (GO:0008233) | metalloendopeptidase activity (GO:0004222)	positive regulation of apoptotic process (GO:0043065) | extracellular matrix organization (GO:0030198) | epithelial cell development (GO:0002064) | proteolysis (GO:0006508)	proteinaceous extracellular matrix (GO:0005578) | extracellular matrix (GO:0031012) | interstitial matrix (GO:0005614)	0.946	1.419	0.510	0.721	0.444	2.123	1.639	1.830	1.167	2.962	0.972	2.303	66.808	55.929	55.598	20.566	21.899	60.071	48.725	72.085	37.356	26.524	8.152	19.314	7.602	9.198	5.341	10.482	18.781	22.724	6.029	80.906	22.606
ADAMTSL5	2010109H09Rik | MEX3D | THSD6 | Thsd6 | thsd6	ENSOARG00000012165	101119210	5:41305157-41311154:-1	protein-coding	ADAMTS like 5	detected at high to low expression in 144 of 174 tissues	high to low	tissue enhanced (aortic valve, left atrioventricular valve, right atrioventricular valve)	aortic valve (TxBF adult) (2.940)	none	0.907	1.467	protein binding (GO:0005515) | metalloendopeptidase activity (GO:0004222) | zinc ion binding (GO:0008270) | metallopeptidase activity (GO:0008237)	proteolysis (GO:0006508)	proteinaceous extracellular matrix (GO:0005578) | extracellular matrix (GO:0031012) | extracellular region (GO:0005576)	0.842	1.133	16.506	25.921	16.273	5.383	0.514	0.509	0.885	0.000	0.173	5.612	87.555	78.078	59.919	22.960	24.543	36.102	21.077	47.295	32.969	21.933	6.541	17.938	8.198	7.009	7.734	3.476	6.709	8.419	0.333	9.204	15.789
ADAP1	4930431P11Rik | CENTA1 | Centa1 | GC1L | GCS1L | centa1 | centa2 | p42IP4	ENSOARG00000005826	.	24:41514238-41552646:+1	protein-coding	ArfGAP with dual PH domains 1	detected at high to low expression in 168 of 174 tissues	high to low	tissue enhanced (hippocampus)	hippocampus (TxBF adult) (2.273)	none	0.860	1.707	protein binding (GO:0005515) | GTPase activator activity (GO:0005096) | metal ion binding (GO:0046872)	positive regulation of GTPase activity (GO:0043547) | regulation of GTPase activity (GO:0043087)	nucleus (GO:0005634) | cytoplasm (GO:0005737) | plasma membrane (GO:0005886)	52.760	47.635	45.608	30.159	25.794	66.782	48.104	33.430	0.937	1.657	0.584	23.391	2.518	2.473	2.657	1.993	1.766	1.955	1.438	4.238	1.051	1.560	0.690	1.041	0.907	0.779	0.581	5.471	7.870	7.881	3.053	2.824	1.720
ADAP2	CENTA2 | Centa2 | HSA272195 | RNF135 | cent-b | si:ch211-11k18.11 | si:ch73-33i10.5	ENSOARG00000011933	101121946	11:17642098-17670598:-1	protein-coding	ArfGAP with dual PH domains 2	detected at high to low expression in 171 of 174 tissues	high to low	tissue enhanced (alveolar macrophage, BMDM LPS time course 0 hrs, BMDM LPS time course 24 hrs, MDM)	BMDM LPS time course 24 hrs (TxBF adult) (2.450)	none	0.898	1.654	protein binding (GO:0005515) | GTPase activator activity (GO:0005096) | phosphatidylinositol-3,4,5-trisphosphate binding (GO:0005547) | inositol 1,3,4,5 tetrakisphosphate binding (GO:0043533) | metal ion binding (GO:0046872)	heart development (GO:0007507) | positive regulation of GTPase activity (GO:0043547)	cytoplasm (GO:0005737) | plasma membrane (GO:0005886)	2.449	3.369	3.648	2.750	1.612	4.997	3.848	6.940	1.064	2.444	1.212	6.109	6.539	7.595	5.630	5.761	7.281	5.570	4.823	4.097	3.719	3.047	1.738	1.534	1.567	1.662	2.187	13.819	22.244	19.264	5.058	4.354	3.760
ADAR	ADAR | ADAR1 | AGS6 | AV242451 | Adar1 | Adar1p110 | Adar1p150 | CG12598 | DRADA | DSH | DSRAD | Dmel\CG12598 | EG:BACN35H14.1 | G1P1 | GB13577 | IFI-4 | IFI4 | K88DSRBP | P136 | adar | adar1 | adr | cg12598 | dADAR | dAdar | drada | dsRAD | dsRAD-1 | hypnos-2 | mZaADAR | red1 | wu:fc22a02	ENSOARG00000002952	101104366	1:103398164-103417556:-1	protein-coding	adenosine deaminase, RNA specific	detected at high to low expression in 174 of 174 tissues	high to low	detected in all	cervix (Texel adult) (1.526)	none	0.760	1.159	RNA binding (GO:0003723) | adenosine deaminase activity (GO:0004000) | protein binding (GO:0005515) | poly(A) RNA binding (GO:0044822) | double-stranded RNA adenosine deaminase activity (GO:0003726)	osteoblast differentiation (GO:0001649) | erythrocyte differentiation (GO:0030218) | hematopoietic stem cell homeostasis (GO:0061484) | RNA processing (GO:0006396) | negative regulation of RNA interference (GO:1900369) | response to interferon-alpha (GO:0035455) | production of miRNAs involved in gene silencing by miRNA (GO:0035196) | negative regulation of protein kinase activity by regulation o…	supraspliceosomal complex (GO:0044530) | nucleus (GO:0005634) | cytoplasm (GO:0005737) | nucleolus (GO:0005730) | membrane (GO:0016020) | nucleoplasm (GO:0005654)	33.412	30.066	67.707	54.450	35.612	32.575	43.758	40.725	55.183	39.620	33.542	29.329	25.724	29.769	28.508	8.818	9.773	8.037	6.211	11.162	6.419	5.266	3.501	4.219	2.998	3.764	4.222	14.458	30.231	31.671	30.853	7.838	7.812
ADARB1	1700057H01Rik | ADAR2 | AW124433 | AW558573 | Adar2 | BB220382 | D10Bwg0447e | DRABA2 | DRADA2 | FAM207A | RED1 | Red1	ENSOARG00000012452	101105469	1:263072940-263158651:+1	protein-coding	adenosine deaminase, RNA specific B1	detected at medium to low expression in 158 of 174 tissues	medium to low	tissue enhanced (aortic valve, cerebellum, left atrioventricular valve)	cerebellum (TxBF adult) (3.672)	none	0.875	1.786	RNA binding (GO:0003723) | adenosine deaminase activity (GO:0004000) | protein binding (GO:0005515) | poly(A) RNA binding (GO:0044822)	negative regulation of cell proliferation (GO:0008285) | regulation of cell cycle (GO:0051726) | positive regulation of viral genome replication (GO:0045070) | negative regulation of protein kinase activity by regulation of protein phosphorylation (GO:0044387) | negative regulation of cell migration (GO:0030336) | adenosine to inosine editing (GO:0006382) | RNA processing (GO:0006396)	cytoplasm (GO:0005737) | nucleolus (GO:0005730) | nucleoplasm (GO:0005654)	11.136	12.435	65.391	34.586	25.792	11.688	14.190	10.337	4.160	3.482	2.433	13.306	34.849	27.041	20.165	4.773	6.352	4.337	2.867	6.630	4.493	3.943	4.056	4.149	2.875	5.338	5.459	12.692	24.286	20.692	1.861	4.510	2.414
ADARB2	ADAR3 | ADARB1 | Adar3 | RED2 | Red2 | si:dkey-255g15.1	ENSOARG00000014235	.	13:45376002-45445854:+1	protein-coding	adenosine deaminase, RNA specific B2 (inactive)	detected at low expression in 12 of 174 tissues	low	mixed expression	hypothalamus (Texel lamb/6-10 months) (2.778)	none	0.977	17.187	RNA binding (GO:0003723) | adenosine deaminase activity (GO:0004000) | poly(A) RNA binding (GO:0044822)	RNA processing (GO:0006396)	unknown	1.418	1.274	2.312	1.439	1.013	1.696	6.860	2.549	3.011	0.828	0.891	1.458	0.000	0.008	0.000	0.000	0.000	0.000	0.000	0.020	0.000	0.026	0.000	0.013	0.026	0.013	0.011	0.000	0.063	0.000	0.065	0.016	0.000
ADAT1	Adat | BG:DS00941.2 | CG16889 | Dmel\CG16889 | HADAT1 | MMADAT1 | adat | dADAT1 | mADAT1 | zgc:162299	ENSOARG00000006898	101118042	14:2276128-2300712:-1	protein-coding	adenosine deaminase, tRNA specific 1	detected at low expression in 169 of 174 tissues	low	mixed expression	intercaruncular tissue (TxBF adult) (1.845)	none	0.621	1.036	RNA binding (GO:0003723) | adenosine deaminase activity (GO:0004000) | tRNA-specific adenosine deaminase activity (GO:0008251)	tRNA processing (GO:0008033) | RNA processing (GO:0006396)	unknown	2.688	2.040	4.155	3.324	2.339	3.113	2.899	3.416	5.358	4.034	3.240	2.774	2.677	2.725	3.039	1.629	1.803	2.075	1.623	2.176	1.858	2.201	1.343	1.686	1.269	1.073	1.603	1.733	3.983	4.238	4.560	1.722	1.369
ADAT2	4933426M09Rik | DEADC1 | Deadc1 | TAD2 | dJ20N2 | dJ20N2.1 | deadc1 | si:ch211-157l15.2	ENSOARG00000001536	101117852	8:67804521-67830607:-1	protein-coding	adenosine deaminase, tRNA specific 2	detected at medium to low expression in 174 of 174 tissues	medium to low	detected in all	cerebellum (Texel adult) (1.660)	none	0.588	1.058	protein binding (GO:0005515) | hydrolase activity (GO:0016787) | tRNA-specific adenosine deaminase activity (GO:0008251) | catalytic activity (GO:0003824) | zinc ion binding (GO:0008270)	tRNA wobble adenosine to inosine editing (GO:0002100)	unknown	19.671	22.271	31.217	34.986	18.516	12.338	20.001	15.845	11.342	12.416	14.083	13.901	10.039	10.088	11.924	4.109	4.188	3.778	4.023	4.475	4.792	3.582	2.241	2.373	1.976	3.455	3.724	5.269	11.926	8.630	12.176	5.894	3.861
ADCK1	2610005A10Rik | zgc:175225	ENSOARG00000002711	101116318	7:85912157-86025453:+1	protein-coding	aarF domain containing kinase 1	detected at low expression in 171 of 174 tissues	low	mixed expression	embryonic ovary (TxBF embryo/100 days) (2.574)	none	0.687	1.074	ATP binding (GO:0005524) | transferase activity, transferring phosphorus-containing groups (GO:0016772) | protein kinase activity (GO:0004672)	protein phosphorylation (GO:0006468)	mitochondrion (GO:0005739)	4.770	4.139	3.728	3.153	2.617	4.197	2.639	2.776	2.053	2.546	1.671	2.391	1.478	1.930	2.124	1.664	2.105	1.767	1.485	1.738	1.142	1.233	0.650	1.329	0.966	1.088	1.004	1.207	2.774	2.056	4.054	1.566	2.500
ADCK2	AA408112 | AARF | BB006057 | si:ch211-117k16.3	ENSOARG00000013379	101106933	4:103771689-103786197:+1	protein-coding	aarF domain containing kinase 2	detected at medium to low expression in 174 of 174 tissues	medium to low	detected in all	cerebellum (TxBF adult) (1.496)	none	0.591	1.018	transferase activity, transferring phosphorus-containing groups (GO:0016772)	metabolic process (GO:0008152)	unknown	13.894	12.341	22.507	20.641	22.109	13.897	14.064	16.400	5.271	6.449	3.647	14.500	6.308	6.474	7.234	4.572	4.548	9.042	6.231	10.273	6.377	4.780	2.185	2.497	4.118	2.680	2.453	8.771	13.136	13.038	12.558	5.739	10.789
ADCK5	A230108P17 | SLC52A3 | si:ch211-169c1.2	ENSOARG00000013738	101112143	9:13517544-13525183:-1	protein-coding	aarF domain containing kinase 5	detected at high to low expression in 174 of 174 tissues	high to low	detected in all	adrenal gland cortex (TxBF adult) (1.365)	none	0.625	1.037	protein binding (GO:0005515) | transferase activity, transferring phosphorus-containing groups (GO:0016772)	metabolic process (GO:0008152)	unknown	22.854	15.587	43.080	45.918	23.050	20.020	21.808	14.613	16.490	15.666	12.632	14.231	18.912	21.413	22.535	10.510	10.514	8.569	8.807	15.418	8.942	8.139	6.401	7.090	4.055	5.753	6.426	29.453	28.277	25.400	30.513	11.649	22.767
ADCY1	AC1 | Ac1 | D11Bwg1392e | DFNB44 | I-AC | brl | mKIAA4070	ENSOARG00000013527	.	4:76229098-76331424:-1	protein-coding	adenylate cyclase 1	detected at medium to low expression in 16 of 174 tissues	medium to low	group enriched (nervous system)	cerebellum (TxBF adult) (5.987)	nervous system	0.966	17.946	phosphorus-oxygen lyase activity (GO:0016849) | lyase activity (GO:0016829) | nucleotide binding (GO:0000166) | adenylate cyclase activity (GO:0004016)	long-term memory (GO:0007616) | axonogenesis (GO:0007409) | cAMP biosynthetic process (GO:0006171) | regulation of circadian rhythm (GO:0042752) | cyclic nucleotide biosynthetic process (GO:0009190) | intracellular signal transduction (GO:0035556)	cytoplasm (GO:0005737) | plasma membrane (GO:0005886) | extracellular exosome (GO:0070062)	28.356	25.389	63.423	20.820	15.650	16.707	18.206	3.241	0.685	0.740	0.191	4.453	0.004	0.013	0.042	0.009	0.013	0.014	0.006	0.596	0.040	0.349	0.045	0.458	0.329	0.067	0.326	0.004	0.090	0.097	0.056	0.286	0.016
ADCY10	4930431D04Rik | 4931412F17 | HCA2 | HEL-S-7a | SAC | SACI | SACY | Sac | Sacy | hsAC | sAC	ENSOARG00000012286	.	1:118078341-118169213:-1	protein-coding	adenylate cyclase 10, soluble	detected at low expression in 1 of 174 tissues	low	mixed expression	blastocyst (TxBF blastocyst) (1.190)	none	0.982	3.801	phosphorus-oxygen lyase activity (GO:0016849) | magnesium ion binding (GO:0000287) | bicarbonate binding (GO:0071890) | adenylate cyclase activity (GO:0004016)	cellular response to inorganic substance (GO:0071241) | cAMP biosynthetic process (GO:0006171) | epithelial cilium movement (GO:0003351) | cyclic nucleotide biosynthetic process (GO:0009190) | spermatogenesis (GO:0007283) | intracellular signal transduction (GO:0035556)	microtubule cytoskeleton (GO:0015630) | intracellular (GO:0005622) | nucleus (GO:0005634) | membrane (GO:0016020) | perinuclear region of cytoplasm (GO:0048471) | motile cilium (GO:0031514)	0.031	0.030	0.252	0.037	0.022	0.024	0.017	0.018	0.062	0.005	0.010	0.022	0.047	0.064	0.060	0.015	0.015	0.004	0.013	0.005	0.002	0.024	0.031	0.024	0.271	0.009	0.036	0.042	0.010	0.016	0.023	0.159	0.010
ADCY2	AC2 | Ac76E_5 | HBAC2 | mKIAA1060	ENSOARG00000014702	101102089	16:65280195-65721184:-1	protein-coding	adenylate cyclase 2	detected at medium to low expression in 64 of 174 tissues	medium to low	mixed expression	skeletal muscle longitudinal dorsal (TxBF adult) (6.190)	none	0.899	3.944	phosphorus-oxygen lyase activity (GO:0016849) | lyase activity (GO:0016829) | nucleotide binding (GO:0000166) | adenylate cyclase activity (GO:0004016)	cAMP biosynthetic process (GO:0006171) | cyclic nucleotide biosynthetic process (GO:0009190) | intracellular signal transduction (GO:0035556)	integral component of membrane (GO:0016021) | cytoplasm (GO:0005737) | membrane (GO:0016020) | plasma membrane (GO:0005886)	22.103	29.155	14.205	5.565	5.734	11.648	8.986	17.986	15.608	14.671	5.957	12.090	12.186	7.836	6.802	1.684	1.684	0.536	0.904	0.933	0.552	30.382	20.620	21.255	72.992	22.160	18.887	0.743	0.522	0.574	0.737	27.716	0.255
ADCY3	AC-III | AC3 | ADCY8 | adcy3l | mKIAA0511	ENSOARG00000018077	101108203	3:32176331-32263682:-1	protein-coding	adenylate cyclase 3	detected at medium to low expression in 162 of 174 tissues	medium to low	mixed expression	cerebellum (TxBF adult) (2.510)	none	0.796	1.225	protein binding (GO:0005515) | phosphorus-oxygen lyase activity (GO:0016849) | lyase activity (GO:0016829) | nucleotide binding (GO:0000166) | adenylate cyclase activity (GO:0004016)	adenylate cyclase-activating G-protein coupled receptor signaling pathway (GO:0007189) | sperm motility (GO:0030317) | olfactory learning (GO:0008355) | cyclic nucleotide biosynthetic process (GO:0009190) | single fertilization (GO:0007338) | sensory perception of smell (GO:0007608) | cAMP biosynthetic process (GO:0006171) | cellular response to forskolin (GO:1904322) | acrosome reaction (GO:0007…	integral component of membrane (GO:0016021) | cytoplasm (GO:0005737) | membrane (GO:0016020) | plasma membrane (GO:0005886) | cilium (GO:0005929)	11.239	10.279	34.989	29.753	20.262	11.241	17.333	12.704	2.950	4.675	3.391	7.735	26.760	25.048	16.949	2.373	2.969	1.919	1.839	2.918	1.953	1.441	0.910	1.167	0.565	1.369	0.995	3.047	4.743	4.904	4.980	4.462	4.172
ADCY4	AC4 | ADCY8 | mKIAA4004	ENSOARG00000019102	.	7:20457795-20472266:+1	protein-coding	adenylate cyclase 4	detected at high to low expression in 159 of 174 tissues	high to low	tissue enhanced (left atrioventricular valve, right atrioventricular valve)	left atrioventricular valve (TxBF adult) (2.563)	none	0.875	1.513	protein binding (GO:0005515) | phosphorus-oxygen lyase activity (GO:0016849) | lyase activity (GO:0016829) | nucleotide binding (GO:0000166) | adenylate cyclase activity (GO:0004016)	adenylate cyclase-modulating G-protein coupled receptor signaling pathway (GO:0007188) | cAMP biosynthetic process (GO:0006171) | cyclic nucleotide biosynthetic process (GO:0009190) | intracellular signal transduction (GO:0035556)	intracellular (GO:0005622) | dendrite (GO:0030425) | cytoplasm (GO:0005737) | plasma membrane (GO:0005886)	1.859	3.334	4.927	3.068	1.388	5.812	1.841	1.510	0.742	1.010	0.556	1.177	30.326	56.145	42.172	13.058	16.832	11.780	12.730	17.722	11.916	6.263	5.150	8.318	5.307	9.026	9.212	14.350	17.088	21.508	1.833	9.904	5.514
ADCY5	AC5 | AW121902 | Ac5 | FDFM | RUT | si:dkey-178j17.2 | si:dkeyp-60a7.2	ENSOARG00000020186	.	1:185960551-186107015:-1	protein-coding	adenylate cyclase 5	detected at high to low expression in 127 of 174 tissues	high to low	tissue enhanced (left auricle, left ventricle, right auricle, right ventricle)	left auricle (TxBF adult) (4.723)	none	0.934	2.286	protein binding (GO:0005515) | phosphorus-oxygen lyase activity (GO:0016849) | adenylate cyclase binding (GO:0008179) | scaffold protein binding (GO:0097110) | lyase activity (GO:0016829) | protein heterodimerization activity (GO:0046982) | nucleotide binding (GO:0000166) | adenylate cyclase activity (GO:0004016)	neuromuscular process controlling balance (GO:0050885) | adenylate cyclase-activating G-protein coupled receptor signaling pathway (GO:0007189) | regulation of insulin secretion involved in cellular response to glucose stimulus (GO:0061178) | cyclic nucleotide biosynthetic process (GO:0009190) | positive regulation of cytosolic calcium ion concentration (GO:0007204) | cAMP biosynthetic process (G…	integral component of membrane (GO:0016021) | intracellular (GO:0005622) | plasma membrane (GO:0005886) | membrane (GO:0016020) | primary cilium (GO:0072372)	7.248	6.984	9.793	5.437	4.291	8.282	6.030	5.533	6.706	4.880	2.428	5.057	0.900	0.253	7.233	54.108	51.489	30.880	40.335	43.400	22.042	0.674	0.585	0.788	1.086	0.877	1.165	2.334	2.214	3.612	0.149	2.264	1.109
ADCY6	AC-VI | AC6 | ACVI | ADCY5 | ADCYB | Cyclin-T1 | LCCS8 | mKIAA0422	ENSOARG00000019182	101105735	3:137206277-137224517:+1	protein-coding	adenylate cyclase 6	detected at high to low expression in 163 of 174 tissues	high to low	mixed expression	ventricle (Texel lamb/6-10 months) (1.692)	none	0.716	1.172	protein binding (GO:0005515) | phosphorus-oxygen lyase activity (GO:0016849) | lyase activity (GO:0016829) | nucleotide binding (GO:0000166) | adenylate cyclase activity (GO:0004016)	adenylate cyclase-activating G-protein coupled receptor signaling pathway (GO:0007189) | dopamine receptor signaling pathway (GO:0007212) | cellular response to prostaglandin E stimulus (GO:0071380) | cyclic nucleotide biosynthetic process (GO:0009190) | cellular response to catecholamine stimulus (GO:0071870) | cAMP biosynthetic process (GO:0006171) | regulation of vasodilation (GO:0042312) | ce…	integral component of membrane (GO:0016021) | intracellular (GO:0005622) | membrane (GO:0016020) | plasma membrane (GO:0005886)	9.072	8.579	16.289	15.345	10.467	14.715	10.057	11.376	9.625	8.470	5.883	10.439	14.250	15.886	17.632	24.516	23.235	47.811	35.700	74.657	41.106	6.008	2.551	4.042	1.963	2.392	3.041	12.463	20.814	19.921	3.267	13.616	6.042
ADCY7	AA407758 | AC7 | ADCY4a | ac7	ENSOARG00000017199	.	14:18158119-18219448:+1	protein-coding	adenylate cyclase 7	detected at high to low expression in 168 of 174 tissues	high to low	tissue enhanced (alveolar macrophage)	alveolar macrophage (Texel adult) (2.288)	none	0.865	1.673	phosphorus-oxygen lyase activity (GO:0016849) | lyase activity (GO:0016829) | nucleotide binding (GO:0000166) | adenylate cyclase activity (GO:0004016)	cAMP biosynthetic process (GO:0006171) | positive regulation of cAMP biosynthetic process (GO:0030819) | cyclic nucleotide biosynthetic process (GO:0009190) | intracellular signal transduction (GO:0035556) | cellular response to ethanol (GO:0071361)	integral component of membrane (GO:0016021) | intracellular (GO:0005622) | membrane (GO:0016020) | plasma membrane (GO:0005886)	2.449	2.004	1.766	2.501	1.530	3.882	5.844	11.666	1.126	3.021	0.517	11.961	13.040	11.348	11.760	2.129	2.238	2.876	1.871	6.377	2.568	2.580	1.767	1.750	0.774	1.717	1.838	9.932	32.929	36.662	18.877	3.497	10.207
ADCY8	AC8 | ADCY3 | AW060868 | Ac8 | HBAC1 | si:ch211-220f13.4	ENSOARG00000007455	.	9:22747183-22981623:+1	protein-coding	adenylate cyclase 8	detected at low expression in 23 of 174 tissues	low	mixed expression	cerebellum (TxBF adult) (3.057)	none	0.924	9.765	phosphorus-oxygen lyase activity (GO:0016849) | lyase activity (GO:0016829) | nucleotide binding (GO:0000166) | adenylate cyclase activity (GO:0004016)	long-term memory (GO:0007616) | cAMP biosynthetic process (GO:0006171) | cyclic nucleotide biosynthetic process (GO:0009190) | intracellular signal transduction (GO:0035556)	intracellular (GO:0005622) | plasma membrane (GO:0005886)	5.458	5.955	8.320	3.813	3.697	3.843	4.734	3.727	0.171	0.235	0.099	2.500	0.272	0.263	0.130	0.008	0.018	0.003	0.011	0.140	0.000	0.006	0.004	0.003	0.017	0.000	0.045	0.007	0.000	0.004	0.012	0.112	0.102
ADCY9	AC9 | ACIX | ACtp10 | AW125421 | D16Wsu65e | mKIAA0520 | xlAC	ENSOARG00000002932	101122401	24:3273039-3376048:-1	protein-coding	adenylate cyclase 9	detected at medium to low expression in 166 of 174 tissues	medium to low	mixed expression	thyroid (TxBF adult) (2.342)	none	0.761	1.189	phosphorus-oxygen lyase activity (GO:0016849) | lyase activity (GO:0016829) | nucleotide binding (GO:0000166) | adenylate cyclase activity (GO:0004016)	adenylate cyclase-activating G-protein coupled receptor signaling pathway (GO:0007189) | adenylate cyclase-activating adrenergic receptor signaling pathway (GO:0071880) | cAMP biosynthetic process (GO:0006171) | cyclic nucleotide biosynthetic process (GO:0009190) | intracellular signal transduction (GO:0035556)	integral component of membrane (GO:0016021) | intracellular (GO:0005622) | membrane (GO:0016020) | integral component of plasma membrane (GO:0005887)	5.989	5.506	12.274	9.390	7.281	8.255	3.484	3.376	1.509	1.732	1.189	4.352	4.598	4.817	5.895	6.220	6.548	18.207	11.213	11.861	9.353	12.313	8.154	13.062	19.856	9.359	11.126	7.065	6.515	8.030	0.762	8.069	1.903
ADCYAP1R1	2900024I10Rik | AI846590 | PAC1 | PAC1-R | PAC1R | PACAP-R1 | PACAP-R1A | PACAP1-R | PACAPR | PACAPR1 | PACAPR1A | PACAPRI | adcyap1r1-A | pac1 | pacapr | pacapri	ENSOARG00000007533	.	4:65212844-65262101:-1	protein-coding	ADCYAP receptor type I	detected at medium to low expression in 35 of 174 tissues	medium to low	mixed expression	cerebellum (TxBF adult) (5.604)	none	0.945	6.883	protein binding (GO:0005515) | G-protein coupled receptor activity (GO:0004930) | transmembrane signaling receptor activity (GO:0004888) | signal transducer activity (GO:0004871) | vasoactive intestinal polypeptide receptor activity (GO:0004999)	cell surface receptor signaling pathway (GO:0007166) | G-protein coupled receptor signaling pathway (GO:0007186) | signal transduction (GO:0007165)	integral component of membrane (GO:0016021) | receptor complex (GO:0043235) | membrane (GO:0016020) | plasma membrane (GO:0005886)	16.908	12.260	48.651	21.351	19.848	24.379	32.389	38.170	1.010	0.219	0.460	31.198	4.787	6.043	11.758	1.978	0.941	0.376	0.909	0.741	0.248	0.297	0.257	0.075	0.513	0.155	0.238	3.374	0.435	0.861	1.233	1.641	0.445
ADD1	ADDA | AI256389 | BEST:LD29214 | CG8290 | Dmel\CG8290 | LD29214 | add1-a | add2 | adda | alpha-adducin | bZ1H20.1 | cb787 | dADD1 | zgc:158352	ENSOARG00000014772	.	6:115228495-115270706:-1	protein-coding	adducin 1	detected at high to low expression in 174 of 174 tissues	high to low	detected in all	cerebellum (TxBF adult) (1.389)	none	0.585	1.075	structural molecule activity (GO:0005198) | protein homodimerization activity (GO:0042803) | poly(A) RNA binding (GO:0044822) | protein heterodimerization activity (GO:0046982) | spectrin binding (GO:0030507) | actin filament binding (GO:0051015) | transcription factor binding (GO:0008134)	erythrocyte differentiation (GO:0030218) | actin filament bundle assembly (GO:0051017) | multicellular organism growth (GO:0035264) | hemoglobin metabolic process (GO:0020027) | positive regulation of protein binding (GO:0032092) | cell volume homeostasis (GO:0006884) | cell morphogenesis (GO:0000902) | homeostasis of number of cells within a tissue (GO:0048873) | barbed-end actin filament cappin…	F-actin capping protein complex (GO:0008290) | nucleus (GO:0005634) | cytoskeleton (GO:0005856) | focal adhesion (GO:0005925) | membrane (GO:0016020) | plasma membrane (GO:0005886) | nucleoplasm (GO:0005654)	37.196	33.878	64.818	45.343	38.594	47.430	34.665	35.904	30.558	29.460	24.118	37.419	49.136	43.759	44.335	18.547	18.222	13.341	14.176	17.022	12.860	12.961	9.581	12.159	9.095	8.265	13.121	19.047	31.531	29.504	41.502	20.399	15.707
ADD2	2900072M03Rik | ADDB | add97 | beta-ADD | si:dkey-202n14.5	ENSOARG00000011187	101106757	3:92655421-92704282:-1	protein-coding	adducin 2	detected at high to low expression in 42 of 174 tissues	high to low	tissue enhanced (embryonic brain)	embryonic brain (TxBF embryo/35 days) (5.938)	none	0.975	5.963	structural molecule activity (GO:0005198) | protein homodimerization activity (GO:0042803) | protein heterodimerization activity (GO:0046982) | spectrin binding (GO:0030507) | actin filament binding (GO:0051015)	positive regulation of protein binding (GO:0032092) | protein complex assembly (GO:0006461) | hemopoiesis (GO:0030097) | actin filament bundle assembly (GO:0051017) | barbed-end actin filament capping (GO:0051016)	neuronal postsynaptic density (GO:0097481) | F-actin capping protein complex (GO:0008290) | cytoskeleton (GO:0005856) | membrane (GO:0016020) | cytoplasmic, membrane-bounded vesicle (GO:0016023)	23.706	20.210	35.938	19.502	11.837	22.493	18.657	14.550	0.427	0.398	0.159	6.862	0.196	0.244	0.207	0.010	0.020	0.020	0.012	0.515	0.000	0.023	0.000	0.015	0.024	0.024	0.010	0.054	0.245	0.153	0.935	0.058	0.024
ADD3	ADDL | AI463285 | R75380 | gamma-adducin	ENSOARG00000009304	101117808	22:29522381-29650217:+1	protein-coding	adducin 3	detected at high to low expression in 174 of 174 tissues	high to low	detected in all	brain stem (Texel adult) (1.461)	none	0.762	1.143	structural molecule activity (GO:0005198)	unknown	neuronal postsynaptic density (GO:0097481) | cytoskeleton (GO:0005856) | plasma membrane (GO:0005886) | membrane (GO:0016020) | brush border (GO:0005903) | condensed nuclear chromosome (GO:0000794) | cell cortex (GO:0005938) | cytoplasm (GO:0005737) | cell-cell junction (GO:0005911) | nucleoplasm (GO:0005654)	54.147	66.291	99.606	100.138	71.851	103.608	73.626	87.586	17.822	17.768	16.526	165.944	86.887	57.167	60.206	24.954	29.771	29.710	15.260	22.831	22.110	13.017	7.157	8.654	6.168	11.219	9.738	20.403	37.602	35.532	43.890	28.789	18.754
ADGB	9130014G24Rik | C1H6orf103 | C3H6ORF103 | C6orf103 | C9H6orf103 | CAPN16 | RGD1564259 | si:dkey-170m15.2	ENSOARG00000002272	101121178	8:70869426-71056181:+1	protein-coding	androglobin	detected at medium to low expression in 13 of 174 tissues	medium to low	tissue enriched (fallopian tube)	fallopian tube (TxBF adult) (4.652)	none	0.991	15.261	iron ion binding (GO:0005506) | heme binding (GO:0020037) | protein binding (GO:0005515) | calcium-dependent cysteine-type endopeptidase activity (GO:0004198)	proteolysis (GO:0006508) | oxygen transport (GO:0015671)	intracellular (GO:0005622)	0.334	0.368	0.064	0.035	0.076	0.402	2.597	0.585	2.772	1.348	1.921	0.590	0.023	0.021	0.006	0.000	0.006	0.002	0.003	0.000	0.009	0.002	0.000	0.000	0.003	0.000	0.000	2.933	2.162	1.672	0.052	0.004	0.000
ADGRA1	2900059M17Rik | D7Ertd680e | GPR123 | Gpr123 | gpr123	ENSOARG00000017864	.	22:50392535-50417572:+1	protein-coding	adhesion G protein-coupled receptor A1	detected at low expression in 25 of 174 tissues	low	mixed expression	hypothalamus (Texel lamb/6-10 months) (3.120)	none	0.917	7.654	G-protein coupled receptor activity (GO:0004930)	G-protein coupled receptor signaling pathway (GO:0007186)	integral component of membrane (GO:0016021) | membrane (GO:0016020)	5.059	4.335	5.143	2.064	1.575	2.928	8.692	5.266	5.918	0.532	0.589	3.547	1.139	1.052	1.632	1.475	1.486	0.755	1.568	1.267	0.989	0.045	0.016	0.000	0.061	0.043	0.000	0.378	0.380	0.145	0.837	0.312	0.052
ADGRA2	8430414O08Rik | 9530074E10Rik | GPR124 | Gpr124 | TEM5 | Tem5 | gpr124 | mKIAA1531 | si:dkey-208c22.2	ENSOARG00000000851	.	26:31712570-31747885:+1	protein-coding	adhesion G protein-coupled receptor A2	detected at high to low expression in 163 of 174 tissues	high to low	mixed expression	omentum (Texel adult) (1.892)	none	0.817	1.367	G-protein coupled receptor activity (GO:0004930) | protein binding (GO:0005515) | transmembrane signaling receptor activity (GO:0004888)	negative regulation of vascular endothelial growth factor signaling pathway (GO:1900747) | sprouting angiogenesis (GO:0002040) | positive regulation of endothelial cell migration (GO:0010595) | cell surface receptor signaling pathway (GO:0007166) | endothelial cell migration (GO:0043542) | regulation of angiogenesis (GO:0045765) | G-protein coupled receptor signaling pathway (GO:0007186) | regula…	integral component of membrane (GO:0016021) | cell surface (GO:0009986) | membrane (GO:0016020)	6.807	15.454	13.008	16.643	8.374	9.337	8.750	6.159	3.903	9.325	2.195	7.268	37.786	49.382	42.197	7.309	12.057	7.978	4.771	8.291	6.102	5.052	3.112	3.584	1.647	5.091	4.190	17.012	37.747	25.447	4.642	16.121	18.212
ADGRB1	B830018M07Rik | BAI1 | Bai1 | GDAIF | R75078 | bai1 | gdaif | mKIAA4089	ENSOARG00000002124	.	9:14648230-14719519:-1	protein-coding	adhesion G protein-coupled receptor B1	detected at medium to low expression in 29 of 174 tissues	medium to low	mixed expression	embryonic brain (TxBF embryo/35 days) (3.931)	none	0.953	10.553	protein binding (GO:0005515) | G-protein coupled receptor activity (GO:0004930) | transmembrane signaling receptor activity (GO:0004888)	positive regulation of synapse assembly (GO:0051965) | cell surface receptor signaling pathway (GO:0007166) | G-protein coupled receptor signaling pathway (GO:0007186) | negative regulation of angiogenesis (GO:0016525)	integral component of membrane (GO:0016021) | postsynaptic density (GO:0014069) | membrane (GO:0016020)	13.513	9.938	13.386	5.068	3.824	8.135	7.868	11.839	2.720	1.050	0.470	4.364	1.260	0.811	1.640	3.221	4.748	1.656	5.306	2.164	1.356	0.279	0.026	0.218	0.550	0.333	0.226	1.947	1.784	1.424	0.365	1.448	0.017
ADGRB2	BAI2 | Bai2 | bai2 | si:ch211-149a22.1	ENSOARG00000000915	.	2:234812335-234842088:+1	protein-coding	adhesion G protein-coupled receptor B2	detected at medium to low expression in 27 of 174 tissues	medium to low	tissue enhanced (embryonic brain)	embryonic brain (TxBF embryo/35 days) (5.344)	none	0.973	5.763	protein binding (GO:0005515) | G-protein coupled receptor activity (GO:0004930) | transmembrane signaling receptor activity (GO:0004888)	positive regulation of synapse assembly (GO:0051965) | cell surface receptor signaling pathway (GO:0007166) | G-protein coupled receptor signaling pathway (GO:0007186) | negative regulation of angiogenesis (GO:0016525) | peripheral nervous system development (GO:0007422)	integral component of membrane (GO:0016021) | membrane (GO:0016020) | plasma membrane (GO:0005886)	19.619	16.232	8.620	2.237	2.649	17.617	9.128	8.573	1.410	0.558	0.151	2.641	2.053	2.175	2.141	0.285	0.262	0.131	0.102	0.496	0.025	0.029	0.009	0.004	0.024	0.000	0.021	0.330	0.281	0.139	0.720	0.405	0.295
ADGRB3	A830096D10Rik | ADGRB1 | BAI3 | Bai3 | DKEY-180L1.1 | bai3 | zgc:163001	ENSOARG00000012103	.	9:5209091-5757117:-1	protein-coding	adhesion G protein-coupled receptor B3	detected at medium to low expression in 30 of 174 tissues	medium to low	mixed expression	cerebellum (TxBF adult) (5.118)	none	0.950	14.396	protein binding (GO:0005515) | G-protein coupled receptor activity (GO:0004930) | GTPase activator activity (GO:0005096) | transmembrane signaling receptor activity (GO:0004888) | signal transducer activity (GO:0004871)	neuron remodeling (GO:0016322) | motor learning (GO:0061743) | myoblast fusion (GO:0007520) | regulation of dendrite morphogenesis (GO:0048814) | positive regulation of synapse assembly (GO:0051965) | cell surface receptor signaling pathway (GO:0007166) | negative regulation of angiogenesis (GO:0016525) | G-protein coupled receptor signaling pathway (GO:0007186) | signal transduction (GO:0007165)…	integral component of membrane (GO:0016021) | postsynapse (GO:0098794) | synaptic cleft (GO:0043083) | membrane (GO:0016020) | plasma membrane (GO:0005886)	18.440	15.459	34.716	14.145	13.176	12.543	7.948	7.793	4.434	2.051	1.706	7.636	0.031	0.178	0.381	0.110	0.271	0.007	0.009	0.240	0.018	0.011	0.003	0.007	0.009	0.015	0.007	0.010	0.000	0.064	0.030	0.055	0.028
ADGRD1	E230012M21Rik | GPR133 | Gpr133 | PGR25 | gpr133 | pgr25 | zgc:103546	ENSOARG00000014926	101113363	17:45630207-45808806:-1	protein-coding	adhesion G protein-coupled receptor D1	detected at high to low expression in 142 of 174 tissues	high to low	tissue enhanced (aortic valve, epididymis, left atrioventricular valve)	epididymis (Texel adult) (3.838)	none	0.930	1.880	G-protein coupled receptor activity (GO:0004930) | transmembrane signaling receptor activity (GO:0004888)	positive regulation of adenylate cyclase activity involved in G-protein coupled receptor signaling pathway (GO:0010579) | cell surface receptor signaling pathway (GO:0007166) | G-protein coupled receptor signaling pathway (GO:0007186)	integral component of membrane (GO:0016021) | membrane (GO:0016020) | plasma membrane (GO:0005886)	3.093	3.512	1.381	1.717	0.284	4.301	0.226	0.844	0.242	0.392	0.123	0.698	43.278	44.491	34.380	7.229	7.122	3.049	1.660	3.534	4.632	1.907	1.277	2.553	0.261	2.429	1.770	1.523	3.598	3.867	2.459	7.990	5.252
ADGRD2	GPR144 | Gpr144 | PGR24 | gpr144 | si:ch211-237h13.5	ENSOARG00000013510	.	3:11315065-11340868:-1	protein-coding	adhesion G protein-coupled receptor D2	detected at low expression in 2 of 174 tissues	low	tissue enriched (fallopian tube)	fallopian tube (TxBF adult) (2.808)	none	0.987	2.694	G-protein coupled receptor activity (GO:0004930) | transmembrane signaling receptor activity (GO:0004888)	cell surface receptor signaling pathway (GO:0007166) | G-protein coupled receptor signaling pathway (GO:0007186)	integral component of membrane (GO:0016021) | membrane (GO:0016020) | plasma membrane (GO:0005886)	0.012	0.027	0.529	0.090	0.028	0.737	2.118	0.550	0.327	0.378	0.131	0.821	0.037	0.142	0.162	0.002	0.000	0.007	0.016	0.000	0.017	0.006	0.000	0.013	0.000	0.000	0.000	0.019	0.035	0.054	0.024	0.021	0.310
ADGRE1	ADGRE3 | DD7A5-7 | EGF-TM7 | EMR1 | Emr1 | F4/80 | Gpf480 | Ly71 | TM7LN3 | emr1	ENSOARG00000004807	101107096	5:15203349-15289527:-1	protein-coding	adhesion G protein-coupled receptor E1	detected at high to low expression in 114 of 174 tissues	high to low	tissue enhanced (alveolar macrophage, BMDM LPS time course 0 hrs, BMDM LPS time course 2 hrs, BMDM LPS time course 24 hrs, BMDM LPS time course 4 hrs, BMDM LPS time course 7 hrs, MDM)	MDM (TxBF adult) (7.401)	none	0.968	9.407	G-protein coupled receptor activity (GO:0004930) | protein binding (GO:0005515) | calcium ion binding (GO:0005509) | transmembrane signaling receptor activity (GO:0004888)	cell surface receptor signaling pathway (GO:0007166) | G-protein coupled receptor signaling pathway (GO:0007186)	integral component of membrane (GO:0016021) | external side of plasma membrane (GO:0009897) | cell periphery (GO:0071944) | membrane (GO:0016020) | plasma membrane (GO:0005886)	2.472	2.316	0.573	3.001	2.071	2.257	2.180	2.465	0.321	2.330	2.048	1.497	0.214	0.231	0.382	0.128	0.116	0.879	0.110	1.298	0.995	0.807	1.206	0.764	0.062	0.742	0.979	39.968	30.635	67.402	1.455	0.276	0.148
ADGRE3	EMR3 | Emr3	ENSOARG00000005126	105610502	5:9207903-9270698:+1	protein-coding	adhesion G protein-coupled receptor E3	detected at high to low expression in 59 of 174 tissues	high to low	tissue enhanced (alveolar macrophage)	alveolar macrophage (Texel adult) (6.109)	none	0.949	13.812	G-protein coupled receptor activity (GO:0004930) | protein binding (GO:0005515) | calcium ion binding (GO:0005509) | transmembrane signaling receptor activity (GO:0004888)	cell surface receptor signaling pathway (GO:0007166) | G-protein coupled receptor signaling pathway (GO:0007186)	integral component of membrane (GO:0016021) | membrane (GO:0016020) | plasma membrane (GO:0005886)	0.000	0.000	0.000	0.052	0.000	0.030	0.000	0.000	0.012	0.000	0.050	0.000	0.130	0.135	1.656	0.171	0.094	0.055	0.105	0.070	0.135	0.031	0.019	0.122	0.021	0.027	0.402	3.407	2.359	6.229	0.822	0.051	0.038
ADGRE5	AA409984 | CD97 | Cd97 | TM7LN1 | cd97 | tm7ln1	ENSOARG00000005944	.	5:9450503-9467533:-1	protein-coding	adhesion G protein-coupled receptor E5	detected at high to low expression in 174 of 174 tissues	high to low	detected in all, tissue enhanced (blood leukocytes, PBMC)	PBMC (TxBF adult) (1.770)	none	0.861	1.377	G-protein coupled receptor activity (GO:0004930) | protein binding (GO:0005515) | calcium ion binding (GO:0005509) | transmembrane signaling receptor activity (GO:0004888)	cell surface receptor signaling pathway (GO:0007166) | G-protein coupled receptor signaling pathway (GO:0007186)	integral component of membrane (GO:0016021) | focal adhesion (GO:0005925) | membrane (GO:0016020) | plasma membrane (GO:0005886) | extracellular exosome (GO:0070062)	3.454	5.272	6.289	4.695	4.598	13.910	7.174	8.283	9.882	12.647	5.858	7.507	43.990	61.805	64.736	12.516	13.594	14.840	9.239	17.063	13.843	8.690	6.337	6.545	4.195	6.199	7.280	128.133	129.417	183.557	29.623	15.128	9.965
ADGRF1	5031409J19Rik | GPR110 | Gpr110 | KPG_009 | KPG_012 | PGR19 | fig-hepta | hGPCR36	ENSOARG00000011545	101121464	20:20265576-20304405:-1	protein-coding	adhesion G protein-coupled receptor F1	detected at low expression in 128 of 174 tissues	low	mixed expression	omasum (TxBF lamb/1 week) (3.474)	none	0.796	1.097	G-protein coupled receptor activity (GO:0004930) | transmembrane signaling receptor activity (GO:0004888)	cell surface receptor signaling pathway (GO:0007166) | G-protein coupled receptor signaling pathway (GO:0007186)	integral component of membrane (GO:0016021) | membrane (GO:0016020) | plasma membrane (GO:0005886)	2.476	1.881	1.649	2.751	1.852	2.422	2.106	1.662	1.094	2.195	1.918	1.521	0.723	0.800	0.853	0.374	0.404	0.929	0.377	0.686	0.634	0.825	0.933	0.672	0.260	0.764	0.970	1.362	1.987	1.843	1.650	0.433	3.380
ADGRF2	GPR111 | GPR115 | Gpr111 | Gpr115 | PGR20 | hGPCR35	ENSOARG00000011748	101121719	20:20765718-20790284:+1	protein-coding	adhesion G protein-coupled receptor F2	detected at medium to low expression in 80 of 174 tissues	medium to low	mixed expression	skin side (Texel adult) (3.754)	none	0.858	2.136	G-protein coupled receptor activity (GO:0004930) | transmembrane signaling receptor activity (GO:0004888)	cell surface receptor signaling pathway (GO:0007166) | G-protein coupled receptor signaling pathway (GO:0007186)	integral component of membrane (GO:0016021) | membrane (GO:0016020) | plasma membrane (GO:0005886)	0.000	0.000	0.041	0.092	0.123	0.033	0.000	0.000	0.099	0.241	0.057	0.000	0.007	0.015	0.000	0.019	0.241	0.103	0.045	0.059	0.068	0.005	0.000	0.000	0.000	0.000	0.000	0.071	0.000	0.103	0.220	0.089	2.921
ADGRF3	GPR113 | Gm1041 | Gpr113 | PGR23 | Pgr23 | gpcr37 | gpr113 | pgr23	ENSOARG00000018725	.	3:33374125-33383333:-1	protein-coding	adhesion G protein-coupled receptor F3	detected at low expression in 8 of 174 tissues	low	mixed expression	epididymis (TxBF adult) (0.995)	none	0.744	1.260	G-protein coupled receptor activity (GO:0004930) | transmembrane signaling receptor activity (GO:0004888) | signal transducer activity (GO:0004871)	cell surface receptor signaling pathway (GO:0007166) | G-protein coupled receptor signaling pathway (GO:0007186) | signal transduction (GO:0007165)	integral component of membrane (GO:0016021) | membrane (GO:0016020) | plasma membrane (GO:0005886)	0.301	0.171	0.447	0.611	0.138	0.338	0.795	0.496	0.343	0.230	0.285	1.044	0.343	0.502	0.713	0.152	0.188	0.105	0.116	0.176	0.095	0.073	0.091	0.030	0.030	0.075	0.113	0.785	0.626	0.829	1.157	0.212	0.661
ADGRF4	4632435A09Rik | AV239010 | GPR115 | Gpr115 | PGR18 | RGD1565216	ENSOARG00000011753	101121979	20:20802466-20828101:+1	protein-coding	adhesion G protein-coupled receptor F4	detected at medium to low expression in 105 of 174 tissues	medium to low	tissue enhanced (skin back, skin side), group enriched (integumentary system)	skin back (Texel adult) (4.882)	integumentary system	0.912	2.112	G-protein coupled receptor activity (GO:0004930) | transmembrane signaling receptor activity (GO:0004888)	cell surface receptor signaling pathway (GO:0007166) | G-protein coupled receptor signaling pathway (GO:0007186)	integral component of membrane (GO:0016021) | membrane (GO:0016020)	0.988	0.929	0.393	1.270	0.642	0.962	1.254	1.178	0.186	1.438	1.291	1.162	0.239	0.353	0.406	0.211	0.261	0.522	0.180	0.514	0.781	0.423	0.537	0.542	0.058	0.440	0.683	0.400	2.335	2.051	1.717	0.150	16.563
ADGRF5	8430401C09Rik | 9330185D23 | AI528491 | GPR116 | Gpr116 | Gprhep | Ig-Hepta | KPG_001 | gpr116 | mKIAA0758	ENSOARG00000011380	101121209	20:20113121-20168765:-1	protein-coding	adhesion G protein-coupled receptor F5	detected at high to low expression in 168 of 174 tissues	high to low	tissue enhanced (omentum)	omentum (Texel adult) (1.931)	none	0.854	1.723	G-protein coupled receptor activity (GO:0004930) | protein binding (GO:0005515) | transmembrane signaling receptor activity (GO:0004888)	fat cell differentiation (GO:0045444) | positive regulation of phospholipid biosynthetic process (GO:0071073) | cell surface receptor signaling pathway (GO:0007166) | G-protein coupled receptor signaling pathway (GO:0007186) | energy reserve metabolic process (GO:0006112) | regulation of lipid metabolic process (GO:0019216) | glucose homeostasis (GO:0042593) | surfactant homeostasis (GO:0043129) …	integral component of membrane (GO:0016021) | apical part of cell (GO:0045177) | cytoplasmic vesicle (GO:0031410) | cell surface (GO:0009986) | membrane (GO:0016020) | plasma membrane (GO:0005886)	8.538	7.908	15.679	5.740	3.633	16.675	7.668	10.134	4.473	7.182	2.072	7.337	35.808	63.964	67.329	26.100	26.503	25.927	27.762	22.965	18.060	17.929	12.092	12.857	16.547	16.090	22.511	75.866	73.928	51.749	3.218	14.328	3.112
ADGRG1	BFPP | BPPR | Cyt28 | GPR56 | Gpr56 | TM7LN4 | TM7XN1 | fc49b10 | gpr56 | wu:fc49b10	ENSOARG00000000517	.	14:25059450-25071450:+1	protein-coding	adhesion G protein-coupled receptor G1	detected at high to low expression in 165 of 174 tissues	high to low	mixed expression	skin back (Texel lamb/6-10 months) (1.807)	none	0.797	1.014	G-protein coupled receptor activity (GO:0004930) | transmembrane signaling receptor activity (GO:0004888) | extracellular matrix binding (GO:0050840) | heparin binding (GO:0008201) | collagen binding (GO:0005518)	cell migration (GO:0016477) | Rho protein signal transduction (GO:0007266) | brain development (GO:0007420) | negative regulation of cell proliferation (GO:0008285) | positive regulation of Rho protein signal transduction (GO:0035025) | seminiferous tubule development (GO:0072520) | cerebral cortex radial glia guided migration (GO:0021801) | cerebral cortex regionalization (GO:0021796) | angiogen…	glial limiting end-foot (GO:0097451) | integral component of membrane (GO:0016021) | membrane (GO:0016020) | plasma membrane (GO:0005886) | extracellular exosome (GO:0070062)	36.285	21.835	50.861	53.061	47.916	40.004	43.410	36.366	9.920	15.346	8.115	40.183	6.017	11.269	4.465	8.551	8.182	5.188	8.585	14.600	8.492	3.985	4.430	5.893	5.680	8.007	9.075	7.693	13.209	15.400	50.885	6.298	26.166
ADGRG2	AW212196 | B830041D06Rik | EDDM6 | GPR64 | Gpr64 | HE6 | He6 | Me6 | Re6 | TM7LN2 | gpr64	ENSOARG00000014408	101109070	X:16473393-16518534:-1	protein-coding	adhesion G protein-coupled receptor G2	detected at medium to low expression in 46 of 174 tissues	medium to low	mixed expression	spleen (TxBF adult) (4.070)	none	0.905	4.806	G-protein coupled receptor activity (GO:0004930) | transmembrane signaling receptor activity (GO:0004888)	cell surface receptor signaling pathway (GO:0007166) | G-protein coupled receptor signaling pathway (GO:0007186)	integral component of membrane (GO:0016021) | cell surface (GO:0009986) | membrane (GO:0016020) | plasma membrane (GO:0005886) | extracellular exosome (GO:0070062)	0.052	0.032	0.059	0.000	0.000	0.722	0.076	0.000	0.255	0.169	0.163	0.094	3.356	4.195	1.083	0.190	0.229	0.068	0.028	0.047	0.062	0.807	0.117	0.262	0.024	0.268	0.166	0.783	1.181	0.964	0.601	1.036	0.278
ADGRG3	A030001G24Rik | AW214383 | GPR97 | Gpr97 | PB99 | PGR26 | Pb1 | Pb99	ENSOARG00000000616	101121194	14:25076171-25104433:+1	protein-coding	adhesion G protein-coupled receptor G3	detected at low expression in 147 of 174 tissues	low	mixed expression	blastocyst (TxBF blastocyst) (3.040)	none	0.755	0.983	G-protein coupled receptor activity (GO:0004930) | transmembrane signaling receptor activity (GO:0004888)	cell surface receptor signaling pathway (GO:0007166) | regulation of cell migration (GO:0030334) | G-protein coupled receptor signaling pathway (GO:0007186) | B cell differentiation (GO:0030183) | negative regulation of NIK/NF-kappaB signaling (GO:1901223) | negative regulation of CREB transcription factor activity (GO:0032792)	integral component of membrane (GO:0016021) | membrane (GO:0016020) | plasma membrane (GO:0005886)	2.580	1.884	2.674	2.597	2.040	2.046	2.482	2.401	1.656	2.474	2.264	1.663	1.770	1.680	1.989	0.771	0.799	0.868	0.722	0.965	0.978	0.840	0.872	0.806	0.376	0.898	1.094	1.857	3.304	2.951	3.185	0.669	0.579
ADGRG5	GPR114 | Gm1109 | Gpr114 | PGR27	ENSOARG00000000473	101102583	14:24960829-24989519:+1	protein-coding	adhesion G protein-coupled receptor G5	detected at high to low expression in 145 of 174 tissues	high to low	tissue enhanced (blood leukocytes, PBMC)	PBMC (TxBF adult) (4.611)	none	0.927	1.488	G-protein coupled receptor activity (GO:0004930) | transmembrane signaling receptor activity (GO:0004888)	cell surface receptor signaling pathway (GO:0007166) | G-protein coupled receptor signaling pathway (GO:0007186)	integral component of membrane (GO:0016021) | membrane (GO:0016020) | plasma membrane (GO:0005886)	3.586	2.475	0.704	4.830	2.566	3.208	3.757	2.880	0.557	4.106	3.188	2.716	0.446	0.640	1.630	0.359	0.262	1.851	0.564	1.945	1.804	1.394	1.151	1.292	0.158	1.143	1.646	1.661	5.595	5.423	3.700	0.311	0.246
ADGRG6	1190004A11Rik | AI449247 | APG1 | AW045736 | DREG | GPR126 | Gm222 | Gpr126 | LCCS9 | PS1TP2 | VIGR | gpr126 | si:ch211-202p1.3	ENSOARG00000001397	101116915	8:66712507-66862248:+1	protein-coding	adhesion G protein-coupled receptor G6	detected at medium to low expression in 131 of 174 tissues	medium to low	tissue enhanced (blastocyst)	blastocyst (TxBF blastocyst) (3.513)	none	0.889	1.713	G-protein coupled receptor activity (GO:0004930) | transmembrane signaling receptor activity (GO:0004888)	myelination (GO:0042552) | cell surface receptor signaling pathway (GO:0007166) | G-protein coupled receptor signaling pathway (GO:0007186)	integral component of membrane (GO:0016021) | membrane (GO:0016020) | plasma membrane (GO:0005886)	0.786	1.485	2.100	0.426	0.185	1.554	0.625	1.027	1.156	1.713	0.836	0.458	3.034	3.499	5.702	3.979	3.072	0.645	0.591	0.540	0.559	0.627	0.286	0.623	0.277	0.392	0.387	12.932	12.579	11.627	2.194	1.004	0.837
ADGRG7	9130020O16Rik | GPR128 | Gpr128 | gpr128	ENSOARG00000018060	101110721	1:163505002-163571179:+1	protein-coding	adhesion G protein-coupled receptor G7	detected at high to low expression in 105 of 174 tissues	high to low	mixed expression	ileum (TxBF adult) (3.430)	none	0.852	8.559	protein binding (GO:0005515) | G-protein coupled receptor activity (GO:0004930) | transmembrane signaling receptor activity (GO:0004888)	cell surface receptor signaling pathway (GO:0007166) | G-protein coupled receptor signaling pathway (GO:0007186)	integral component of membrane (GO:0016021) | membrane (GO:0016020) | plasma membrane (GO:0005886)	0.237	0.309	0.072	0.550	0.501	0.553	0.116	0.000	0.098	0.530	0.123	0.377	3.575	1.034	0.572	0.070	0.043	0.214	0.042	0.209	0.108	0.185	0.039	0.035	0.014	0.161	0.212	2.963	17.313	12.107	0.458	0.087	0.543
ADGRL1	2900070I05Rik | AI182398 | CIRL1 | CL1 | CL1BA | CLIBA | LEC2 | LPHN1 | LPHN2 | Lec2 | Lphn1 | lphn1 | mKIAA0821	ENSOARG00000006228	.	5:9635630-9660161:+1	protein-coding	adhesion G protein-coupled receptor L1	detected at medium to low expression in 154 of 174 tissues	medium to low	mixed expression	cerebellum (TxBF adult) (2.290)	none	0.807	1.426	protein binding (GO:0005515) | G-protein coupled receptor activity (GO:0004930) | transmembrane signaling receptor activity (GO:0004888) | carbohydrate binding (GO:0030246) | signal transducer activity (GO:0004871)	positive regulation of synapse assembly (GO:0051965) | cell surface receptor signaling pathway (GO:0007166) | G-protein coupled receptor signaling pathway (GO:0007186) | signal transduction (GO:0007165)	integral component of membrane (GO:0016021) | membrane (GO:0016020) | plasma membrane (GO:0005886)	29.341	26.886	59.452	48.268	30.249	25.460	29.919	27.866	26.475	13.213	9.196	19.127	12.116	12.772	13.308	1.616	2.143	0.746	0.897	2.482	0.688	0.391	0.193	0.439	0.213	0.303	0.384	5.393	10.484	10.874	32.355	1.839	2.968
ADGRL2	AI450192 | CIRL-2 | CIRL2 | CL2 | Cirl-2 | Cirl2 | Cl2ac | Gm619 | LEC1 | LEC2 | LPHH1 | LPHN2 | Lec1 | Lphh1 | Lphn2 | lphn2 | mKIAA0786	ENSOARG00000013620	101104103	1:57808412-58061674:+1	protein-coding	adhesion G protein-coupled receptor L2	detected at high to low expression in 170 of 174 tissues	high to low	mixed expression	alveolar macrophage (TxBF adult) (1.727)	none	0.806	1.097	G-protein coupled receptor activity (GO:0004930) | protein binding (GO:0005515) | transmembrane signaling receptor activity (GO:0004888) | carbohydrate binding (GO:0030246) | signal transducer activity (GO:0004871)	cell surface receptor signaling pathway (GO:0007166) | G-protein coupled receptor signaling pathway (GO:0007186) | signal transduction (GO:0007165)	integral component of membrane (GO:0016021) | membrane (GO:0016020) | plasma membrane (GO:0005886)	9.748	10.125	5.130	2.730	1.927	13.803	9.463	12.208	22.800	16.319	21.254	3.956	7.614	10.323	9.915	19.055	25.176	17.042	10.850	9.246	10.054	6.986	3.427	3.538	4.072	4.821	5.803	27.303	32.472	29.974	5.565	6.435	8.939
ADGRL3	5430402I23Rik | CIRL-3 | CIRL3 | CL3 | Cirl3 | D130075K09Rik | Gm1379 | LEC3 | LPHH3 | LPHN3 | Lec3 | Lphn3 | lphn3 | mKIAA0768	ENSOARG00000005854	.	6:77252525-77566951:+1	protein-coding	adhesion G protein-coupled receptor L3	detected at medium to low expression in 37 of 174 tissues	medium to low	tissue enhanced (embryonic brain)	embryonic brain (TxBF embryo/35 days) (4.765)	none	0.959	4.803	G-protein coupled receptor activity (GO:0004930) | protein binding (GO:0005515) | calcium ion binding (GO:0005509) | transmembrane signaling receptor activity (GO:0004888) | signal transducer activity (GO:0004871)	synapse assembly (GO:0007416) | locomotion involved in locomotory behavior (GO:0031987) | neuron migration (GO:0001764) | positive regulation of synapse assembly (GO:0051965) | cell surface receptor signaling pathway (GO:0007166) | G-protein coupled receptor signaling pathway (GO:0007186) | signal transduction (GO:0007165) | response to cocaine (GO:0042220) | cell-cell adhesion (GO:0098609)	integral component of membrane (GO:0016021) | axon (GO:0030424) | cell-cell junction (GO:0005911) | membrane (GO:0016020) | plasma membrane (GO:0005886) | integral component of plasma membrane (GO:0005887)	7.629	7.449	11.957	4.487	5.304	8.217	5.750	6.469	4.689	1.759	2.490	5.964	2.505	3.099	3.918	0.070	0.204	0.044	0.034	0.120	0.050	0.063	0.023	0.039	0.062	0.064	0.040	0.085	0.104	0.091	0.165	0.248	0.158
ADGRL4	1110033N21Rik | ELTD1 | ETL | ETL1 | Eltd1 | Etl | KPG_003 | eltd1 | wu:fd10a02 | zgc:63629	ENSOARG00000013529	.	1:54702859-54839151:-1	protein-coding	adhesion G protein-coupled receptor L4	detected at medium to low expression in 161 of 174 tissues	medium to low	mixed expression	kidney medulla (TxBF adult) (2.231)	none	0.789	1.309	G-protein coupled receptor activity (GO:0004930) | protein binding (GO:0005515) | calcium ion binding (GO:0005509) | transmembrane signaling receptor activity (GO:0004888)	cell surface receptor signaling pathway (GO:0007166) | G-protein coupled receptor signaling pathway (GO:0007186)	integral component of membrane (GO:0016021) | membrane (GO:0016020) | plasma membrane (GO:0005886)	1.399	1.091	3.352	0.784	1.056	9.319	0.871	2.217	7.504	4.130	5.019	0.987	13.203	18.418	8.952	9.916	13.086	12.118	9.430	4.999	4.608	4.052	1.091	1.662	3.669	2.071	2.277	8.904	6.549	6.438	2.087	7.592	2.834
ADGRV1	FEB4 | Frings | GPR98 | Gpr98 | MASS1 | Mass1 | Mgr1 | RGD1562101 | USH2B | USH2C | VLGR1 | VLGR1b | feb4 | gpr98 | mass1 | ush2b | ush2c | vlgr1 | vlgr1b	ENSOARG00000016502	101120749	5:87500637-88022830:+1	protein-coding	adhesion G protein-coupled receptor V1	detected at medium to low expression in 32 of 174 tissues	medium to low	tissue enhanced (embryonic brain)	embryonic brain (TxBF embryo/35 days) (4.123)	none	0.968	2.818	protein binding (GO:0005515) | G-protein coupled receptor activity (GO:0004930) | calcium ion binding (GO:0005509) | transmembrane signaling receptor activity (GO:0004888)	cell surface receptor signaling pathway (GO:0007166) | G-protein coupled receptor signaling pathway (GO:0007186) | maintenance of organ identity (GO:0048496) | sensory perception of light stimulus (GO:0050953) | photoreceptor cell maintenance (GO:0045494) | cell communication (GO:0007154) | sensory perception of sound (GO:0007605) | neurological system process (GO:0050877)	integral component of membrane (GO:0016021) | receptor complex (GO:0043235) | cytoplasm (GO:0005737) | cell surface (GO:0009986) | membrane (GO:0016020) | plasma membrane (GO:0005886) | extracellular exosome (GO:0070062)	1.251	1.000	0.311	0.749	0.251	1.651	0.547	0.839	4.844	5.319	4.393	0.280	0.023	0.019	0.053	0.154	0.157	0.405	0.178	0.213	0.488	0.256	0.078	0.237	0.070	0.100	0.291	0.133	0.199	0.208	0.165	0.243	0.101
ADH5	ADH-3 | ADH1C | ADH3 | ADHX | Adh-5 | Adh3 | DDBDRAFT_0204255 | DDBDRAFT_0238276 | DDB_0204255 | DDB_0238276 | FALDH | FDH | GSH-FDH | GSNOR | HEL-S-60p | adh-3 | adh3 | adh8 | adhx | fdh | gsnor | wu:fb60b11	ENSOARG00000015738	101112223	6:25474389-25489934:+1	protein-coding	alcohol dehydrogenase 5 (class III), chi polypeptide	detected at high to medium expression in 174 of 174 tissues	high to medium	detected in all	adrenal gland (Texel lamb/6-10 months) (1.319)	none	0.744	1.113	S-(hydroxymethyl)glutathione dehydrogenase activity (GO:0051903) | metal ion binding (GO:0046872) | protein homodimerization activity (GO:0042803) | fatty acid binding (GO:0005504) | oxidoreductase activity (GO:0016491) | alcohol dehydrogenase (NAD) activity (GO:0004022) | zinc ion binding (GO:0008270) | formaldehyde dehydrogenase activity (GO:0018467)	positive regulation of blood pressure (GO:0045777) | retinoid metabolic process (GO:0001523) | response to lipopolysaccharide (GO:0032496) | ethanol oxidation (GO:0006069) | response to redox state (GO:0051775) | formaldehyde catabolic process (GO:0046294) | respiratory system process (GO:0003016) | response to nitrosative stress (GO:0051409) | peptidyl-cysteine S-nitrosylation (GO:0018119) | oxi…	mitochondrion (GO:0005739) | extracellular exosome (GO:0070062)	86.787	105.162	149.020	136.593	143.784	118.978	192.679	199.407	85.479	113.831	115.575	286.197	132.832	119.510	135.402	129.242	137.723	112.925	119.619	87.882	119.648	42.262	37.437	37.075	38.226	37.663	37.076	95.867	112.200	113.593	183.168	77.056	104.934
ADH6	ADH-5 | ADH1A | ADH1B | ADHVI	ENSOARG00000001730	101123194	AMGL01121709.1:21-8550:-1	protein-coding	alcohol dehydrogenase 6 (class V)	detected at high to low expression in 43 of 174 tissues	high to low	tissue enhanced (omasum)	omasum (TxBF adult) (7.335)	none	0.966	47.436	metal ion binding (GO:0046872) | ethanol binding (GO:0035276) | oxidoreductase activity (GO:0016491) | alcohol dehydrogenase activity, zinc-dependent (GO:0004024) | zinc ion binding (GO:0008270)	ethanol oxidation (GO:0006069) | oxidation-reduction process (GO:0055114)	unknown	0.031	0.030	0.035	0.068	0.030	0.086	0.252	0.044	0.085	0.134	0.116	0.337	0.780	0.334	0.248	0.148	0.260	0.041	0.213	0.080	0.049	0.046	0.011	0.000	0.038	0.010	0.012	0.640	0.034	0.136	0.645	0.378	0.420
ADHFE1	6330565B14Rik | ADH8 | AI043035 | Adh8 | DDBDRAFT_0219524 | DDBDRAFT_0252839 | DDB_0219524 | DDB_0252839 | DKFZP469L1031 | HMFT2263 | HOT | adh-8 | adh8 | zgc:77479	ENSOARG00000017527	101113943	9:43514982-43545070:+1	protein-coding	alcohol dehydrogenase, iron containing 1	detected at medium to low expression in 168 of 174 tissues	medium to low	mixed expression	kidney cortex (TxBF adult) (2.141)	none	0.787	1.366	metal ion binding (GO:0046872) | hydroxyacid-oxoacid transhydrogenase activity (GO:0047988) | oxidoreductase activity (GO:0016491)	molecular hydrogen transport (GO:0015993) | oxidation-reduction process (GO:0055114)	mitochondrion (GO:0005739)	8.140	9.983	12.395	11.369	8.418	13.181	11.546	12.646	8.448	6.420	6.160	12.424	3.782	3.738	7.785	38.386	29.735	29.544	42.560	30.784	31.160	16.261	10.231	19.882	21.376	7.891	16.077	5.501	6.960	5.940	6.648	22.888	3.413
ADI1	AL024210 | APL1 | ARD | Alp1 | CG32068 | CG8000 | DDBDRAFT_0183854 | DDBDRAFT_0230998 | DDB_0183854 | DDB_0230998 | Dadi1 | Dmel\CG32068 | Fe-ARD | HMFT1638 | MTCBP-1 | MTCBP1 | MTND | Ni-ARD | RNASEH1 | SIPL | adi1 | fc18b03 | mtcbp-1 | mtcbp1 | mtnD | mtnd | wu:fc18b03 | zgc:73201	ENSOARG00000005369	101113992	2:1837904-1843405:-1	protein-coding	acireductone dioxygenase 1	detected at high to medium expression in 174 of 174 tissues	high to medium	detected in all	liver (Texel adult) (1.203)	none	0.634	1.046	protein binding (GO:0005515) | acireductone dioxygenase [iron(II)-requiring] activity (GO:0010309) | dioxygenase activity (GO:0051213) | oxidoreductase activity (GO:0016491)	cellular amino acid biosynthetic process (GO:0008652) | methionine biosynthetic process (GO:0009086) | regulation of transcription, DNA-templated (GO:0006355) | L-methionine biosynthetic process from methylthioadenosine (GO:0019509) | oxidation-reduction process (GO:0055114)	nucleus (GO:0005634) | cytoplasm (GO:0005737) | plasma membrane (GO:0005886)	109.343	162.813	99.815	87.586	101.123	108.879	100.890	163.242	143.058	132.653	141.774	150.276	197.289	195.384	189.096	132.075	147.544	105.380	126.870	139.758	143.359	131.623	151.842	158.327	134.844	127.266	163.479	184.191	224.104	211.627	185.263	153.219	111.281
ADIG	SMAF-1 | SMAF1 | Smaf1	ENSOARG00000019100	100127222	13:67064926-67070255:+1	protein-coding	adipogenin	detected at high to low expression in 98 of 174 tissues	high to low	tissue enriched (omentum)	omentum (Texel adult) (4.952)	none	0.981	4.979	unknown	fat cell differentiation (GO:0045444) | white fat cell differentiation (GO:0050872) | spermatogenesis (GO:0007283) | brown fat cell differentiation (GO:0050873) | positive regulation of fat cell differentiation (GO:0045600)	nucleus (GO:0005634) | cytoplasm (GO:0005737)	0.610	1.175	1.980	0.631	0.777	0.563	0.717	0.187	0.692	0.242	0.332	0.588	1.885	1.537	1.040	1.887	3.140	0.395	1.562	1.193	1.405	0.986	1.129	2.975	8.891	1.936	1.880	0.617	0.384	0.062	1.998	13.805	12.848
ADIPOQ	30kDa | ACDC | ACRP30 | ADIPQTL1 | ADN | ADPN | APM-1 | APM1 | APN | Acdc | Acrp30 | Ad | GBP28 | adipo | adp | apM1 | col7a1 | qpM1	ENSOARG00000020509	101111848	1:198618705-198631249:-1	protein-coding	Ovis aries adiponectin, C1Q and collagen domain containing (ADIPOQ), mRNA.	detected at high to low expression in 71 of 174 tissues	high to low	tissue enhanced (omentum)	omentum (Texel adult) (5.849)	none	0.985	31.817	identical protein binding (GO:0042802) | protein binding (GO:0005515) | protein homodimerization activity (GO:0042803) | receptor binding (GO:0005102) | hormone activity (GO:0005179) | sialic acid binding (GO:0033691)	positive regulation of renal albumin absorption (GO:2000534) | positive regulation of fatty acid metabolic process (GO:0045923) | regulation of glucose metabolic process (GO:0010906) | negative regulation of phagocytosis (GO:0050765) | negative regulation of cell migration (GO:0030336) | negative regulation of ERK1 and ERK2 cascade (GO:0070373) | positive regulation of signal transduction (GO:000…	extracellular space (GO:0005615) | cell surface (GO:0009986) | collagen trimer (GO:0005581) | endoplasmic reticulum (GO:0005783) | extracellular exosome (GO:0070062) | extracellular region (GO:0005576)	0.052	0.150	0.776	0.598	0.129	0.187	1.670	0.480	0.031	0.028	0.608	1.410	0.946	1.109	1.597	1.260	17.952	0.523	1.842	1.741	4.037	7.010	1.919	7.424	21.108	5.812	2.819	0.767	0.030	0.042	4.096	211.074	42.659
ADIPOR1	2810031L11Rik | ACDCR1 | CGI-45 | CGI45 | PAQR1 | Paqr1 | TESBP1A | acdcr1 | cgi-45 | cgi45 | paqr1 | tesbp1a	ENSOARG00000018166	101103911	12:77971923-77977539:+1	protein-coding	adiponectin receptor 1	detected at high to low expression in 174 of 174 tissues	high to low	detected in all	BMDM LPS time course 0 hrs (TxBF adult) (1.368)	none	0.704	1.108	identical protein binding (GO:0042802) | protein binding (GO:0005515) | adipokinetic hormone receptor activity (GO:0097003) | protein kinase binding (GO:0019901) | protein heterodimerization activity (GO:0046982) | receptor activity (GO:0004872) | adiponectin binding (GO:0055100)	regulation of glucose metabolic process (GO:0010906) | hormone-mediated signaling pathway (GO:0009755) | regulation of lipid metabolic process (GO:0019216) | fatty acid oxidation (GO:0019395) | glucose homeostasis (GO:0042593) | adiponectin-activated signaling pathway (GO:0033211)	integral component of membrane (GO:0016021) | membrane (GO:0016020) | plasma membrane (GO:0005886) | intrinsic component of plasma membrane (GO:0031226)	23.116	24.914	48.294	39.485	35.862	32.998	30.196	27.148	20.637	17.324	15.341	33.287	41.716	47.094	40.760	21.841	21.424	22.760	20.576	25.953	22.833	42.362	29.589	36.444	31.929	24.159	29.367	28.796	30.324	33.971	34.892	48.003	20.577
ADIPOR2	1110001I14Rik | ACDCR2 | ADCR2 | AI115388 | AW554121 | AdpR2 | D6Ucla1e | PAQR2 | Paqr2 | acdcr2 | paqr2 | si:ch211-281k12.9 | zgc:136273	ENSOARG00000012807	101116044	3:212209523-212225822:+1	protein-coding	adiponectin receptor 2	detected at high to low expression in 174 of 174 tissues	high to low	detected in all, tissue enhanced (omentum)	omentum (Texel lamb/6-10 months) (1.868)	none	0.930	1.416	identical protein binding (GO:0042802) | adipokinetic hormone receptor activity (GO:0097003) | receptor activity (GO:0004872) | protein heterodimerization activity (GO:0046982) | adiponectin binding (GO:0055100)	vascular wound healing (GO:0061042) | glucose homeostasis (GO:0042593) | adiponectin-activated signaling pathway (GO:0033211)	integral component of membrane (GO:0016021) | plasma membrane (GO:0005886) | intrinsic component of plasma membrane (GO:0031226)	7.500	10.128	16.696	9.152	10.706	13.322	14.618	10.939	15.344	10.383	7.435	13.887	18.025	21.226	19.802	41.703	50.385	25.342	25.416	29.548	18.731	42.480	47.600	41.925	53.833	38.529	45.248	25.181	21.233	21.655	20.706	31.742	23.797
ADIRF	AFRO | APM2 | C10H10orf116 | C10orf116 | C12H10orf116 | C18H10orf116 | C1H10orf116 | C28H10orf116 | C4H10orf116 | CD2H10orf116 | apM-2	ENSOARG00000000741	.	25:41183169-41183539:+1	protein-coding	adipogenesis regulatory factor	detected at high to low expression in 168 of 174 tissues	high to low	tissue enhanced (left atrioventricular valve, omentum, thoracic oesophageal muscle)	rectum (Texel lamb/6-10 months) (1.839)	none	0.967	2.318	unknown	positive regulation of transcription from RNA polymerase II promoter (GO:0045944) | cellular response to radiation (GO:0071478) | cellular response to cisplatin (GO:0072719) | regulation of response to drug (GO:2001023) | positive regulation of fat cell differentiation (GO:0045600)	nucleus (GO:0005634) | cytoplasm (GO:0005737) | nucleoplasm (GO:0005654) | extracellular exosome (GO:0070062)	467.560	367.582	359.468	398.612	218.490	272.637	743.796	703.233	122.740	217.632	101.659	2074.041	1771.125	2598.922	1720.403	228.080	275.302	32.573	112.099	96.425	199.460	66.114	70.290	172.179	129.964	98.968	145.600	2886.806	624.427	931.020	34.901	3328.057	579.542
ADK	2310026J05Rik | 5033405D03Rik | AGR_C_3521 | AI255373 | AI987814 | AK | AT03_16400 | ATPADK1 | Ak | BA0131 | BB253_1511 | BPP5_1885 | C813_09515 | CFNIH1_12530 | Cgl0556 | DDBDRAFT_0186795 | DDBDRAFT_0230174 | DDB_0186795 | DDB_0230174 | DJ39_739 | Dda3937_03287 | EAMY_1025 | ECA1180 | ECK0468 | ESA_02792 | Entcl_3316 | F3G5.4 | F3G5_4 | GT9_orf215 | JW0463 | LA0760 | MU9_3213 | NT01EI_1123 | OOC…	ENSOARG00000008618	101122324	25:29891406-30432039:+1	protein-coding	adenosine kinase	detected at high to low expression in 174 of 174 tissues	high to low	detected in all	embryonic liver (TxBF embryo/35 days) (1.484)	none	0.747	1.297	adenosine kinase activity (GO:0004001) | poly(A) RNA binding (GO:0044822) | phosphotransferase activity, alcohol group as acceptor (GO:0016773)	AMP biosynthetic process (GO:0006167) | purine ribonucleoside salvage (GO:0006166) | dATP biosynthetic process (GO:0006175)	nucleus (GO:0005634) | cytosol (GO:0005829) | cytoplasm (GO:0005737) | nucleoplasm (GO:0005654)	25.436	31.035	33.534	24.451	25.581	32.191	26.191	24.156	39.173	25.882	36.656	24.103	26.699	35.156	23.810	18.053	19.631	30.889	23.340	20.454	19.848	16.726	10.890	11.415	16.736	12.309	15.414	14.425	15.178	15.861	23.526	16.500	14.579
ADM	AM | AM1 | AMPP | Ap | H39316 | PAMP | RATAP | adm1 | am1	ENSOARG00000011444	101103753	15:41939209-41943314:-1	protein-coding	adrenomedullin	detected at high to low expression in 160 of 174 tissues	high to low	tissue enhanced (kidney cortex, omentum, placenta, placenta + membranes)	placenta (TxBF adult/100 days gestation) (3.184)	none	0.957	3.585	protein binding (GO:0005515) | hormone activity (GO:0005179)	positive regulation of angiogenesis (GO:0045766) | receptor internalization (GO:0031623) | antibacterial humoral response (GO:0019731) | G-protein coupled receptor internalization (GO:0002031) | spongiotrophoblast layer development (GO:0060712) | neural tube closure (GO:0001843) | positive regulation of vasculogenesis (GO:2001214) | defense response to Gram-positive bacterium (GO:0050830) | vascu…	extracellular space (GO:0005615) | cytoplasm (GO:0005737) | extracellular region (GO:0005576)	0.850	1.623	0.610	0.793	0.669	3.623	0.813	0.928	1.775	1.648	2.961	3.163	0.830	0.445	0.992	1.572	7.100	3.459	2.298	3.384	1.784	2.806	2.455	3.150	1.268	2.750	4.104	50.670	37.279	28.694	5.156	4.966	11.762
ADM5	AM5 | C18H19orf76 | C19H19orf76 | C19orf76	ENSOARG00000013386	.	14:55120315-55120841:+1	protein-coding	adrenomedullin 5 (putative)	detected at high to low expression in 173 of 174 tissues	high to low	tissue enhanced (corpus luteum)	corpus luteum (Texel adult) (2.301)	none	0.868	1.532	unknown	unknown	unknown	10.699	8.666	13.849	13.515	12.484	4.850	7.362	3.767	9.946	24.120	7.729	5.931	6.485	7.365	10.007	2.207	2.760	1.759	2.932	9.391	4.736	1.736	2.107	2.872	0.763	2.291	3.584	11.171	27.561	29.209	9.195	3.136	2.190
ADNP	AA589558 | ADNP1 | HVDAS | MRD28 | mKIAA0784	ENSOARG00000013868	101122715	13:78350395-78375506:-1	protein-coding	activity dependent neuroprotector homeobox	detected at high to low expression in 174 of 174 tissues	high to low	detected in all	embryonic brain (TxBF embryo/35 days) (1.426)	none	0.766	1.075	chromatin binding (GO:0003682) | protein binding (GO:0005515) | metal ion binding (GO:0046872) | DNA binding (GO:0003677)	negative regulation of neuron apoptotic process (GO:0043524)	extracellular space (GO:0005615) | nucleus (GO:0005634)	38.524	36.724	57.336	51.365	32.156	45.727	36.825	42.308	40.942	38.412	26.398	36.743	38.957	45.948	44.055	17.087	19.691	23.536	14.471	21.382	14.651	12.956	7.681	10.047	10.866	11.221	10.813	31.006	47.918	47.056	70.119	17.094	12.945
ADNP2	8430420L05Rik | BC024969 | Kiaa0863 | RGD1308279 | ZNF508 | Zfp508 | mKIAA0863 | znf508	ENSOARG00000004037	101121903	23:386510-408893:-1	protein-coding	ADNP homeobox 2	detected at medium to low expression in 174 of 174 tissues	medium to low	detected in all	embryonic brain (TxBF embryo/35 days) (1.550)	none	0.680	1.008	protein binding (GO:0005515) | metal ion binding (GO:0046872) | DNA binding (GO:0003677)	neuron differentiation (GO:0030182) | cellular response to retinoic acid (GO:0071300) | positive regulation of cell growth (GO:0030307) | cellular response to oxidative stress (GO:0034599) | negative regulation of cell death (GO:0060548)	unknown	7.779	7.556	12.205	12.614	8.524	10.540	8.322	8.868	8.626	7.366	6.565	9.339	9.485	11.319	10.825	5.657	5.849	5.501	3.818	4.517	3.759	4.285	2.338	2.849	2.411	2.041	3.241	6.169	10.416	9.755	15.688	4.524	4.391
ADORA1	A1-AR | A1AR | A1R | AA1R | AI848715 | BB176431 | RDC7 | Ri | a1R | adora1-A	ENSOARG00000001225	.	12:303149-342637:+1	protein-coding	adenosine A1 receptor	detected at medium to low expression in 28 of 174 tissues	medium to low	mixed expression	cerebellum (TxBF adult) (6.293)	none	0.950	5.894	protein binding (GO:0005515) | G-protein coupled receptor activity (GO:0004930) | G-protein coupled adenosine receptor activity (GO:0001609) | signal transducer activity (GO:0004871)	negative regulation of long term synaptic depression (GO:1900453) | negative regulation of inflammatory response (GO:0050728) | regulation of glomerular filtration (GO:0003093) | G-protein coupled receptor signaling pathway (GO:0007186) | signal transduction (GO:0007165) | negative regulation of mucus secretion (GO:0070256) | excitatory postsynaptic potential (GO:0060079) | adenosine receptor sig…	integral component of membrane (GO:0016021) | synapse (GO:0045202) | dendritic spine (GO:0043197) | membrane (GO:0016020)	11.192	12.024	78.404	21.364	14.182	15.794	13.775	14.657	4.056	0.181	0.590	25.720	0.661	0.511	0.707	1.065	0.957	0.231	0.472	0.426	0.245	0.156	0.539	0.243	0.255	0.940	0.588	0.057	0.034	0.047	0.167	1.745	0.127
ADORA2B	A2B-AR | A2BAR | A2BR | A2b | AA2BR | ADORA2 | AI480866 | AI605384 | si:dkey-13b16.1	ENSOARG00000017486	.	11:33040201-33060741:-1	protein-coding	adenosine A2b receptor	detected at high to low expression in 164 of 174 tissues	high to low	tissue enhanced (uterus)	uterus (Texel adult) (3.171)	none	0.924	1.926	G-protein coupled adenosine receptor activity (GO:0001609) | G-protein coupled receptor activity (GO:0004930) | signal transducer activity (GO:0004871)	relaxation of vascular smooth muscle (GO:0060087) | positive regulation of chemokine production (GO:0032722) | adenylate cyclase-activating G-protein coupled receptor signaling pathway (GO:0007189) | positive regulation of chronic inflammatory response to non-antigenic stimulus (GO:0002882) | positive regulation of guanylate cyclase activity (GO:0031284) | positive regulation of cAMP biosynthetic…	integral component of membrane (GO:0016021) | membrane (GO:0016020) | plasma membrane (GO:0005886)	3.134	3.972	2.913	1.743	1.379	4.965	3.244	0.747	0.421	1.803	0.642	2.856	6.835	8.068	8.794	2.216	6.079	2.762	2.161	3.987	2.463	2.820	2.067	1.581	2.267	1.979	2.611	2.977	5.899	3.062	1.392	2.542	3.510
ADORA3	A3AR | A3R | AA3R | ARA3 | Gpcr2 | Tgpcr1	ENSOARG00000019630	443330	1:88054043-88056874:-1	protein-coding	adenosine A3 receptor	detected at high to low expression in 135 of 174 tissues	high to low	tissue enhanced (BMDM LPS time course 0 hrs, BMDM LPS time course 2 hrs, BMDM LPS time course 24 hrs, MDM)	alveolar macrophage (TxBF adult) (3.867)	none	0.962	2.459	G-protein coupled receptor activity (GO:0004930) | G-protein coupled adenosine receptor activity (GO:0001609) | signal transducer activity (GO:0004871)	G-protein coupled receptor signaling pathway (GO:0007186) | signal transduction (GO:0007165) | adenosine receptor signaling pathway (GO:0001973)	integral component of membrane (GO:0016021) | membrane (GO:0016020)	4.821	5.897	5.689	2.577	3.028	8.286	7.335	12.059	0.427	0.959	0.355	13.223	10.506	11.432	6.997	1.678	2.055	0.997	1.434	1.488	0.959	0.874	0.547	0.442	0.343	0.657	0.391	9.152	7.902	11.978	10.265	2.636	3.285
ADPGK	2610017G09Rik | ADP-GK | Adp-gk | C77577 | HMGX4 | RGD1306103 | zgc:153956	ENSOARG00000018976	.	7:19180792-19203994:-1	protein-coding	ADP dependent glucokinase	detected at high to low expression in 174 of 174 tissues	high to low	detected in all	MDM (TxBF adult) (1.636)	none	0.800	1.167	phosphotransferase activity, alcohol group as acceptor (GO:0016773)	carbohydrate metabolic process (GO:0005975)	membrane (GO:0016020) | endoplasmic reticulum (GO:0005783)	10.018	12.620	14.814	16.866	15.569	17.621	11.158	18.019	8.402	10.321	7.806	20.785	29.236	33.724	30.501	7.326	8.752	7.182	5.531	7.378	6.292	4.500	2.505	3.314	2.094	2.912	3.003	17.803	24.849	23.551	25.033	8.868	6.390
ADPRH	ADPRHA | ARH1 | Arh1 | DDBDRAFT_0188511 | DDBDRAFT_0238599 | DDB_0188511 | DDB_0238599 | arh1 | zgc:91926	ENSOARG00000019768	101106222	1:182651580-182655255:+1	protein-coding	ADP-ribosylarginine hydrolase	detected at medium to low expression in 172 of 174 tissues	medium to low	mixed expression	intercaruncular tissue (TxBF adult) (1.828)	none	0.728	1.179	protein binding (GO:0005515) | magnesium ion binding (GO:0000287) | ADP-ribosylarginine hydrolase activity (GO:0003875)	protein de-ADP-ribosylation (GO:0051725) | cellular protein modification process (GO:0006464)	unknown	4.166	4.692	10.487	8.619	3.349	8.821	5.677	9.295	12.552	11.130	8.909	9.720	9.953	13.215	10.591	3.284	3.052	2.895	2.439	3.387	2.729	9.054	7.393	6.933	10.014	5.297	6.424	5.935	8.239	9.849	6.264	11.413	1.214
ADPRHL2	AI836109 | ARH3 | Arh3 | arh3 | arhl2 | fj36e06 | wu:fj36e06 | zgc:92867	ENSOARG00000019631	.	1:10768116-10773251:+1	protein-coding	ADP-ribosylhydrolase like 2	detected at medium to low expression in 174 of 174 tissues	medium to low	detected in all	embryonic brain (TxBF embryo/35 days) (1.319)	none	0.537	0.982	unknown	cellular response to superoxide (GO:0071451)	nucleus (GO:0005634) | cytoplasm (GO:0005737) | nucleoplasm (GO:0005654) | mitochondrion (GO:0005739)	11.095	13.226	21.804	23.885	17.474	16.469	13.296	18.434	11.792	14.149	16.154	16.632	12.875	13.049	15.837	11.370	10.381	10.380	10.554	9.876	9.038	6.958	6.730	5.952	5.584	3.884	6.780	12.267	14.860	17.375	17.061	10.302	14.756
ADPRM	2310004I24Rik | ADPRibase-Mn | C16H17orf48 | C17H17orf48 | C17ORF48 | C17orf48 | C18H17orf48 | C19H17orf48 | C4H17orf48 | C5H17orf48 | MDS006 | NBLA03831 | RGD1309906 | c17orf48 | mds006 | zgc:64213	ENSOARG00000014730	101113772	11:29221143-29226037:+1	protein-coding	ADP-ribose/CDP-alcohol diphosphatase, manganese dependent	detected at medium to low expression in 174 of 174 tissues	medium to low	detected in all	embryonic brain (TxBF embryo/35 days) (1.893)	none	0.748	1.152	hydrolase activity (GO:0016787)	metabolic process (GO:0008152)	unknown	3.593	4.560	12.684	13.103	8.431	5.899	4.557	5.971	6.528	7.339	5.737	5.851	3.210	3.567	3.976	2.313	2.382	2.970	2.129	2.984	3.036	1.928	1.883	1.602	0.958	1.447	2.290	3.418	7.927	7.802	21.388	2.182	1.011
ADRA1A	ADRA1C | ADRA1L1 | ALPHA-1A | ALPHA1AAR | Adra1c | alpha-1A	ENSOARG00000009752	100169940	2:38638174-38749450:+1	protein-coding	adrenoceptor alpha 1A	detected at low expression in 119 of 174 tissues	low	mixed expression	lung (Texel lamb/6-10 months) (2.337)	none	0.708	1.152	G-protein coupled receptor activity (GO:0004930) | protein heterodimerization activity (GO:0046982) | adrenergic receptor activity (GO:0004935) | alpha1-adrenergic receptor activity (GO:0004937) | signal transducer activity (GO:0004871)	pilomotor reflex (GO:0097195) | regulation of muscle contraction (GO:0006937) | cell growth (GO:0016049) | phospholipase C-activating G-protein coupled receptor signaling pathway (GO:0007200) | negative regulation of heart rate involved in baroreceptor response to increased systemic arterial blood pressure (GO:0001985) | regulation of vasoconstriction (GO:0019229) | regulation of cardiac muscle c…	integral component of membrane (GO:0016021) | nucleus (GO:0005634) | plasma membrane (GO:0005886) | membrane (GO:0016020) | nuclear membrane (GO:0031965)	1.990	1.632	1.860	1.636	1.159	1.454	1.476	2.347	0.922	1.590	1.199	1.283	0.844	0.886	1.379	0.645	0.617	1.961	3.225	1.264	1.238	0.592	0.548	0.552	1.220	0.680	0.628	3.691	5.053	3.570	2.719	1.657	0.462
ADRA1B (assigned to ENSOARG00000010320 [confidence: 1])	.	ENSOARG00000010320	.	5:68843926-68844813:+1	protein-coding	adrenoceptor alpha 1B	detected at medium to low expression in 58 of 174 tissues	medium to low	mixed expression	embryonic ovary (TxBF embryo/100 days) (3.992)	none	0.915	3.024	G-protein coupled receptor activity (GO:0004930) | protein heterodimerization activity (GO:0046982) | adrenergic receptor activity (GO:0004935) | alpha1-adrenergic receptor activity (GO:0004937) | signal transducer activity (GO:0004871)	regulation of muscle contraction (GO:0006937) | G-protein coupled receptor signaling pathway (GO:0007186) | signal transduction (GO:0007165) | regulation of vasoconstriction (GO:0019229) | positive regulation of MAPK cascade (GO:0043410) | adrenergic receptor signaling pathway (GO:0071875) | regulation of cardiac muscle contraction (GO:0055117)	integral component of membrane (GO:0016021) | nucleus (GO:0005634) | membrane (GO:0016020) | plasma membrane (GO:0005886) | nuclear membrane (GO:0031965)	1.082	1.141	3.137	1.843	2.013	2.550	3.459	3.374	0.028	0.296	0.045	0.781	0.968	1.284	1.366	10.954	6.733	3.425	4.621	0.805	1.460	0.211	0.269	0.170	0.188	0.074	0.476	0.505	0.513	1.100	0.877	0.761	0.162
ADRA1D	ADRA1 | ADRA1A | ADRA1R | ALPHA1 | Adra-1 | Adra1 | Adra1a | Adrd1 | DAR | Gpcr8 | Spr8 | [a]1d | adra1r | alpha1D-AR | dJ779E11.2 | si:dkey-37g12.4	ENSOARG00000000251	100170316	13:50244852-50271004:+1	protein-coding	adrenoceptor alpha 1D	detected at medium to low expression in 63 of 174 tissues	medium to low	tissue enhanced (mammary gland)	mammary gland (Texel adult) (4.782)	none	0.948	2.123	protein binding (GO:0005515) | G-protein coupled receptor activity (GO:0004930) | adrenergic receptor activity (GO:0004935) | alpha1-adrenergic receptor activity (GO:0004937) | signal transducer activity (GO:0004871)	G-protein coupled receptor signaling pathway (GO:0007186) | signal transduction (GO:0007165) | adrenergic receptor signaling pathway (GO:0071875)	integral component of membrane (GO:0016021) | membrane (GO:0016020) | plasma membrane (GO:0005886)	0.648	0.225	0.354	0.094	0.243	0.324	0.300	0.980	0.200	0.469	0.355	0.473	1.262	1.412	1.440	3.086	3.504	2.075	1.479	1.335	2.223	1.543	1.631	1.547	1.226	2.016	2.443	0.581	0.516	1.595	0.300	0.951	0.570
ADRA2A	ADRA2 | ADRA2R | ADRAR | ALPHA2AAR | AW122659 | Adra-2 | Adra-2a | CA2-47 | PORA2AR | RATRG20 | RG20 | ZNF32 | alpha(2A)AR | alpha2-C10 | alpha2A | alpha2A-AR	ENSOARG00000010704	100170317	22:30516666-30517993:+1	protein-coding	adrenoceptor alpha 2A	detected at medium to low expression in 127 of 174 tissues	medium to low	mixed expression	cerebellum (Texel adult) (4.039)	none	0.823	1.486	protein binding (GO:0005515) | norepinephrine binding (GO:0051380) | epinephrine binding (GO:0051379) | alpha2-adrenergic receptor activity (GO:0004938) | thioesterase binding (GO:0031996) | heterotrimeric G-protein binding (GO:0032795) | alpha-2C adrenergic receptor binding (GO:0031696) | G-protein coupled receptor activity (GO:0004930) | protein homodimerization activity (GO:0042803) | protein …	adenylate cyclase-inhibiting adrenergic receptor signaling pathway (GO:0071881) | phospholipase C-activating adrenergic receptor signaling pathway (GO:0071882) | cellular response to hormone stimulus (GO:0032870) | activation of MAPK activity by adrenergic receptor signaling pathway (GO:0071883) | negative regulation of insulin secretion (GO:0046676) | activation of protein kinase activity (GO:00…	integral component of membrane (GO:0016021) | receptor complex (GO:0043235) | cytoplasm (GO:0005737) | membrane (GO:0016020) | plasma membrane (GO:0005886) | integral component of plasma membrane (GO:0005887)	5.156	10.255	13.115	26.394	11.166	10.453	5.135	8.654	2.093	6.113	2.266	4.004	2.149	2.938	1.608	0.365	0.618	0.250	0.333	0.315	0.280	0.331	0.105	0.136	0.179	0.140	0.632	8.877	4.640	7.851	0.342	2.525	2.400
ADRB1	ADRB1R | ADRB2 | Adrb-1 | B1AR | BAR1 | BETA1AR | RATB1AR | RHR | X-Beta1AR | beta-AR | zgc:194728 | zgc:194731	ENSOARG00000013772	.	22:33474854-33476247:+1	protein-coding	adrenoceptor beta 1	detected at medium to low expression in 45 of 174 tissues	medium to low	mixed expression	right ventricle (TxBF adult) (3.684)	none	0.929	2.372	PDZ domain binding (GO:0030165) | protein binding (GO:0005515) | receptor signaling protein activity (GO:0005057) | Ras guanyl-nucleotide exchange factor activity (GO:0005088) | alpha-2A adrenergic receptor binding (GO:0031694) | G-protein coupled receptor activity (GO:0004930) | beta1-adrenergic receptor activity (GO:0004940) | protein heterodimerization activity (GO:0046982) | adrenergic recept…	positive regulation of cAMP-mediated signaling (GO:0043950) | adenylate cyclase-activating G-protein coupled receptor signaling pathway (GO:0007189) | response to cold (GO:0009409) | positive regulation of GTPase activity (GO:0043547) | positive regulation of cAMP biosynthetic process (GO:0030819) | brown fat cell differentiation (GO:0050873) | positive regulation of heart contraction (GO:0045823…	integral component of membrane (GO:0016021) | early endosome (GO:0005769) | membrane (GO:0016020) | plasma membrane (GO:0005886)	1.237	1.543	0.756	0.850	0.447	1.425	0.332	0.607	0.467	1.060	0.392	0.389	2.208	1.624	4.075	9.957	10.075	7.761	12.849	4.799	3.887	0.036	0.000	0.081	0.015	0.048	0.042	4.794	3.012	3.685	0.146	0.504	0.429
ADRB2	ADRB2R | ADRBR | Adrb-2 | B2AR | BAR | BETA2AR | Badm | Gpcr7 | adrb2r | adrbr | b2ar | bar | beta2ar	ENSOARG00000014352	100170320	5:57750711-57751970:+1	protein-coding	beta-2 adrenergic receptor	detected at medium to low expression in 140 of 174 tissues	medium to low	tissue enhanced (omentum)	omentum (Texel adult) (3.300)	none	0.851	1.476	protein binding (GO:0005515) | norepinephrine binding (GO:0051380) | beta2-adrenergic receptor activity (GO:0004941) | potassium channel regulator activity (GO:0015459) | enzyme binding (GO:0019899) | G-protein coupled receptor activity (GO:0004930) | adenylate cyclase binding (GO:0008179) | protein homodimerization activity (GO:0042803) | adrenergic receptor activity (GO:0004935) | signal transd…	bone resorption (GO:0045453) | adenylate cyclase-activating G-protein coupled receptor signaling pathway (GO:0007189) | negative regulation of smooth muscle contraction (GO:0045986) | brown fat cell differentiation (GO:0050873) | positive regulation of protein ubiquitination (GO:0031398) | positive regulation of autophagosome maturation (GO:1901098) | positive regulation of lipophagy (GO:1904504)…	integral component of membrane (GO:0016021) | receptor complex (GO:0043235) | nucleus (GO:0005634) | plasma membrane (GO:0005886) | membrane (GO:0016020) | apical plasma membrane (GO:0016324) | integral component of plasma membrane (GO:0005887)	0.680	1.414	22.998	22.836	21.003	1.133	0.850	1.434	0.085	0.175	0.065	3.318	3.107	5.357	4.702	2.715	2.162	1.524	2.165	1.633	1.506	17.307	14.786	11.838	9.843	15.312	7.492	20.381	10.895	9.099	1.771	15.284	6.200
ADRB3	ADRB | ADRB1 | ADRB4C | Adrb-3 | B3AR | BAR3 | BETA3AR | GPCR	ENSOARG00000001094	100294559	26:31849634-31851548:-1	protein-coding	beta-3 adrenergic receptor	detected at low expression in 11 of 174 tissues	low	mixed expression	omentum (Texel adult) (2.634)	none	0.966	3.350	protein binding (GO:0005515) | norepinephrine binding (GO:0051380) | beta-3 adrenergic receptor binding (GO:0031699) | G-protein coupled receptor activity (GO:0004930) | beta3-adrenergic receptor activity (GO:0015052) | protein homodimerization activity (GO:0042803) | beta-adrenergic receptor activity (GO:0004939) | adrenergic receptor activity (GO:0004935) | signal transducer activity (GO:000487…	adenylate cyclase-activating G-protein coupled receptor signaling pathway (GO:0007189) | response to cold (GO:0009409) | brown fat cell differentiation (GO:0050873) | activation of adenylate cyclase activity (GO:0007190) | vasodilation by norepinephrine-epinephrine involved in regulation of systemic arterial blood pressure (GO:0002025) | G-protein coupled receptor signaling pathway (GO:0007186) |…	integral component of membrane (GO:0016021) | receptor complex (GO:0043235) | plasma membrane (GO:0005886) | membrane (GO:0016020)	0.095	0.214	0.027	0.000	0.000	0.032	0.000	0.000	0.000	0.000	0.000	0.000	0.024	0.025	0.030	0.011	0.075	0.300	0.190	0.567	1.077	0.053	0.000	0.000	0.030	0.244	0.184	0.039	0.150	0.145	0.029	0.267	0.000
ADRM1	1110063P18Rik | 2510006J17Rik | AA408205 | ARM-1 | ARM1 | AU043535 | Arm1 | GP110 | Gp110 | OSBPL2 | Rpn13 | adrm1a | adrm1b | arm-1 | fa12d09 | gp110 | rpn13 | wu:fa10g10 | wu:fa12d09 | xoom | zgc:56107 | zgc:77256	ENSOARG00000014094	101112587	13:54245612-54252650:-1	protein-coding	adhesion regulating molecule 1	detected at high to low expression in 174 of 174 tissues	high to low	detected in all	testes (TxBF adult) (1.500)	none	0.733	1.039	protein binding (GO:0005515) | endopeptidase activator activity (GO:0061133) | protease binding (GO:0002020) | proteasome binding (GO:0070628)	transcription elongation from RNA polymerase II promoter (GO:0006368) | proteasome assembly (GO:0043248)	proteasome complex (GO:0000502) | nucleus (GO:0005634) | cytoplasm (GO:0005737) | plasma membrane (GO:0005886) | nucleoplasm (GO:0005654)	13.229	10.920	24.424	20.073	18.069	17.655	15.201	13.386	17.614	12.648	9.467	14.225	16.131	21.293	18.480	12.845	12.726	10.751	10.891	12.134	9.854	16.706	19.361	18.136	14.205	12.253	16.861	34.485	24.921	24.467	19.431	17.125	19.080
ADSL	AMPS | ASASE | ASL | ASase | Adl | Asl | CG3590 | Dmel\CG3590 | fi60b04 | purB | wu:fi60b04 | zgc:56061	ENSOARG00000017303	101108120	3:215669356-215684701:+1	protein-coding	adenylosuccinate lyase	detected at high to medium expression in 174 of 174 tissues	high to medium	detected in all	skeletal muscle longitudinal dorsal (Texel adult) (1.201)	none	0.482	1.062	lyase activity (GO:0016829) | N6-(1,2-dicarboxyethyl)AMP AMP-lyase (fumarate-forming) activity (GO:0004018) | (S)-2-(5-amino-1-(5-phospho-D-ribosyl)imidazole-4-carboxamido)succinate AMP-lyase (fumarate-forming) activity (GO:0070626) | catalytic activity (GO:0003824)	purine ribonucleotide biosynthetic process (GO:0009152) | AMP biosynthetic process (GO:0006167) | 'de novo' IMP biosynthetic process (GO:0006189) | purine nucleotide biosynthetic process (GO:0006164) | protein tetramerization (GO:0051262) | 'de novo' AMP biosynthetic process (GO:0044208)	mitochondrion (GO:0005739)	20.452	23.481	26.018	28.546	28.138	27.086	23.622	24.251	23.763	21.541	22.419	22.411	19.672	22.020	23.572	27.282	22.748	21.652	18.234	16.960	14.935	44.802	41.290	41.476	47.844	47.162	56.899	23.058	27.367	24.424	39.894	30.909	18.880
ADSS	ADEH | ADSS 2 | ADSS2 | AI314886 | AMPASE2 | AS | ATPURA | AdSS 2 | Adss2 | BcDNA:LD32788 | CG17273 | Dmel\CG17273 | PURA_DROME | adeh | adenylosuccinate synthase | adss-a | adss-b | adss2 | adss2-a | adss2-b | zgc:110327	ENSOARG00000005565	101107881	12:30922094-30953344:+1	protein-coding	adenylosuccinate synthase	detected at high to low expression in 174 of 174 tissues	high to low	detected in all	BMDM LPS time course 7 hrs (TxBF adult) (1.479)	none	0.786	1.168	adenylosuccinate synthase activity (GO:0004019) | protein binding (GO:0005515) | metal ion binding (GO:0046872) | ligase activity (GO:0016874) | nucleotide binding (GO:0000166) | GTP binding (GO:0005525)	AMP biosynthetic process (GO:0006167) | purine nucleotide biosynthetic process (GO:0006164) | 'de novo' AMP biosynthetic process (GO:0044208)	cytoplasm (GO:0005737) | plasma membrane (GO:0005886) | extracellular exosome (GO:0070062)	26.541	23.038	24.628	23.129	20.815	29.590	35.755	25.364	19.768	19.357	20.908	23.623	21.896	31.704	21.093	7.741	8.940	10.894	5.517	7.975	7.449	9.252	6.539	6.083	6.156	5.275	6.634	12.908	22.336	18.506	22.429	8.877	15.609
ADSSL1	ADSS1 | AI528595 | AdSS 1 | Adss | Adss1 | adss1 | adss1b | adssl1b | zgc:85738	ENSOARG00000007702	.	18:67844539-67855646:+1	protein-coding	adenylosuccinate synthase like 1	detected at high to low expression in 174 of 174 tissues	high to low	detected in all, tissue enhanced (skeletal muscle bicep, skeletal muscle longitudinal dorsal, thoracic oesophageal muscle)	thoracic oesophageal muscle (TxBF adult) (2.140)	none	0.937	1.665	adenylosuccinate synthase activity (GO:0004019) | protein binding (GO:0005515) | metal ion binding (GO:0046872) | ligase activity (GO:0016874) | nucleotide binding (GO:0000166) | GTP binding (GO:0005525)	AMP biosynthetic process (GO:0006167) | purine nucleotide biosynthetic process (GO:0006164) | purine nucleotide metabolic process (GO:0006163) | 'de novo' AMP biosynthetic process (GO:0044208)	cytoplasm (GO:0005737)	12.066	9.293	7.709	8.281	4.108	15.373	25.572	24.978	48.626	29.409	27.645	21.694	44.964	38.029	46.859	38.639	43.171	40.562	55.988	31.530	35.232	217.306	165.302	197.395	262.922	183.412	192.990	17.684	15.822	19.481	2.893	367.526	7.752
ADTRP	9530008L14Rik | AIG1 | AIG1L | Aa2-020 | C23H6orf105 | C2H6ORF105 | C35H6orf105 | C6H6orf105 | C6orf105 | RGD1305679 | c6orf105 | dJ413H6.1	ENSOARG00000014611	101105035	20:43584432-43652236:+1	protein-coding	androgen dependent TFPI regulating protein	detected at high to low expression in 95 of 174 tissues	high to low	tissue enhanced (liver)	liver (TxBF adult) (3.639)	none	0.913	3.620	unknown	unknown	integral component of membrane (GO:0016021)	0.000	0.114	0.000	0.066	0.000	0.229	0.000	0.000	0.035	0.088	0.084	0.112	0.000	0.042	0.090	0.222	0.430	0.097	0.030	0.323	0.130	0.740	0.233	0.130	0.074	0.195	0.138	1.945	3.838	3.200	0.746	0.339	5.325
AEBP1	ACLP | AEBP1L | aclp | fc06f06 | si:dkey-24n17.4 | wu:fc06f06	ENSOARG00000016204	.	4:77244620-77254115:-1	protein-coding	AE binding protein 1	detected at high to low expression in 163 of 174 tissues	high to low	tissue enhanced (aortic valve, caruncle, left atrioventricular valve, right atrioventricular valve)	aortic valve (TxBF adult) (2.044)	none	0.898	2.147	metallocarboxypeptidase activity (GO:0004181) | carboxypeptidase activity (GO:0004180) | transcription corepressor activity (GO:0003714) | transcriptional repressor activity, RNA polymerase II transcription regulatory region sequence-specific binding (GO:0001227) | RNA polymerase II regulatory region sequence-specific DNA binding (GO:0000977) | zinc ion binding (GO:0008270)	negative regulation of transcription from RNA polymerase II promoter (GO:0000122) | regulation of transcription, DNA-templated (GO:0006355) | proteolysis (GO:0006508)	extracellular space (GO:0005615) | extracellular matrix (GO:0031012) | extracellular exosome (GO:0070062)	23.264	65.391	24.493	33.819	8.592	39.857	10.231	21.052	10.508	18.134	4.173	34.992	363.789	227.526	207.940	27.850	30.342	7.116	6.791	10.436	6.212	8.056	2.376	2.428	1.384	4.692	2.039	33.908	43.429	47.274	8.111	37.579	34.829
AEBP2 (assigned to ENSOARG00000020470 [confidence: 1])	.	ENSOARG00000020470	101121336	3:195247936-195288989:-1	protein-coding	AE binding protein 2	detected at high to medium expression in 174 of 174 tissues	high to medium	detected in all	omasum (TxBF lamb/newborn) (1.315)	none	0.643	0.986	nucleic acid binding (GO:0003676) | transcriptional repressor activity, RNA polymerase II core promoter proximal region sequence-specific binding (GO:0001078) | metal ion binding (GO:0046872) | DNA binding (GO:0003677) | RNA polymerase II core promoter proximal region sequence-specific DNA binding (GO:0000978) | transcription corepressor activity (GO:0003714)	negative regulation of transcription from RNA polymerase II promoter (GO:0000122) | regulation of transcription, DNA-templated (GO:0006355)	nucleus (GO:0005634) | ESC/E(Z) complex (GO:0035098)	32.460	32.218	34.926	43.344	53.399	35.500	28.332	32.908	39.520	55.858	50.463	25.901	38.376	46.773	33.735	13.487	18.193	16.303	10.192	16.919	14.327	19.782	14.737	17.362	15.565	15.505	16.624	21.181	37.361	33.638	38.689	19.873	37.706
AEN	2700083B06Rik | ISG20 | ISG20L1 | Isg20l1 | RGD1305051 | isg20l1 | pp12744 | xaen	ENSOARG00000010957	.	18:18773141-18782140:+1	protein-coding	apoptosis enhancing nuclease	detected at medium to low expression in 174 of 174 tissues	medium to low	detected in all, tissue enhanced (embryonic fibroblast)	embryonic fibroblast (TxBF embryo) (2.260)	none	0.831	1.201	protein binding (GO:0005515) | nucleic acid binding (GO:0003676) | exonuclease activity (GO:0004527)	nucleic acid phosphodiester bond hydrolysis (GO:0090305) | intrinsic apoptotic signaling pathway in response to DNA damage by p53 class mediator (GO:0042771) | response to ionizing radiation (GO:0010212)	nucleus (GO:0005634) | nucleolus (GO:0005730) | nucleoplasm (GO:0005654) | nuclear membrane (GO:0031965)	1.561	1.170	1.599	1.285	2.535	2.384	3.575	4.183	2.123	0.985	1.233	4.357	7.755	11.255	7.831	2.682	2.918	4.708	3.121	4.873	5.045	3.138	4.341	4.365	3.658	4.015	3.581	2.609	4.600	5.825	5.237	5.089	6.239
AES	AES-1 | AES-2 | AL024115 | ECK0470 | ESP1 | Esp1 | GRG | GRG5 | Grg | Grg-5 | Grg5 | JW0465 | TLE2 | TLE5 | Tle5 | aes-1 | aes-2 | esp1 | grg | grg5 | tle5 | xgrg-5 | ybaC | zgc:64216	ENSOARG00000013150	.	5:18290072-18297728:+1	protein-coding	amino-terminal enhancer of split	detected at high to low expression in 174 of 174 tissues	high to low	detected in all	salivary gland (TxBF adult) (1.253)	none	0.640	1.015	protein binding (GO:0005515) | transcription corepressor activity (GO:0003714)	positive regulation of anoikis (GO:2000210) | negative regulation of gene expression (GO:0010629) | negative regulation of response to cytokine stimulus (GO:0060761) | negative regulation of canonical Wnt signaling pathway (GO:0090090) | skeletal system development (GO:0001501) | negative regulation of protein binding (GO:0032091) | negative regulation of transcription from RNA polymerase II prom…	nucleus (GO:0005634)	170.169	177.394	208.414	204.419	202.323	191.324	191.533	157.511	80.861	95.747	87.519	127.533	109.829	115.397	133.138	181.504	175.287	175.888	157.004	146.658	178.011	97.344	54.644	90.011	36.725	41.794	51.419	239.203	146.829	158.581	278.221	86.329	50.978
AFAP1	2600003E23Rik | 9630044L16Rik | AFAP | AFAP-110 | AFAP110 | AI848729 | Afap | afap | afap-110 | im:7148276 | mKIAA3018	ENSOARG00000011947	101109449	6:113542748-113634410:-1	protein-coding	actin filament associated protein 1	detected at medium to low expression in 153 of 174 tissues	medium to low	tissue enhanced (embryonic brain, embryonic fibroblast, testes)	embryonic brain (TxBF embryo/35 days) (3.095)	none	0.897	1.333	unknown	regulation of signal transduction (GO:0009966) | regulation of cytoskeleton organization (GO:0051493)	focal adhesion (GO:0005925)	2.965	2.218	6.726	4.643	3.895	2.317	3.054	3.774	6.265	3.813	2.133	2.435	4.969	8.849	6.440	0.998	1.044	0.698	0.580	1.048	0.673	0.946	0.261	0.502	0.316	0.495	0.290	3.016	5.649	5.925	3.181	2.423	1.133
AFAP1L1	AI173486 | RGD1311580 | flj36748	ENSOARG00000005121	101119212	5:58184028-58253640:+1	protein-coding	actin filament associated protein 1 like 1	detected at medium to low expression in 161 of 174 tissues	medium to low	tissue enhanced (embryonic brain)	embryonic brain (TxBF embryo/35 days) (2.920)	none	0.863	1.233	protein binding (GO:0005515)	unknown	nucleus (GO:0005634) | cytoplasm (GO:0005737) | plasma membrane (GO:0005886)	4.664	4.012	3.542	4.952	2.888	3.824	4.092	3.590	4.523	5.050	4.217	2.740	4.893	5.264	8.362	11.906	14.742	7.460	8.613	4.998	3.944	3.203	1.847	1.866	3.177	1.993	2.214	8.741	7.502	5.568	2.153	6.648	1.185
AFAP1L2	AU041783 | C86904 | CTB-1144G6.4 | KIAA1914 | RGD1310668 | XB130 | mKIAA1914 | xb130	ENSOARG00000014762	.	22:33720775-33761815:-1	protein-coding	actin filament associated protein 1 like 2	detected at medium to low expression in 159 of 174 tissues	medium to low	mixed expression	cerebellum (TxBF adult) (2.278)	none	0.795	1.386	protein tyrosine kinase activator activity (GO:0030296) | SH2 domain binding (GO:0042169) | SH3 domain binding (GO:0017124) | signaling adaptor activity (GO:0035591)	inflammatory response (GO:0006954) | regulation of interleukin-6 production (GO:0032675) | positive regulation of transcription, DNA-templated (GO:0045893) | positive regulation of epidermal growth factor receptor signaling pathway (GO:0045742) | regulation of signal transduction (GO:0009966) | regulation of mitotic cell cycle (GO:0007346) | positive regulation of interleukin-8 production (GO:003…	cytoplasm (GO:0005737) | plasma membrane (GO:0005886)	5.658	5.484	57.646	37.275	31.926	11.316	5.796	11.049	1.245	2.300	0.997	9.589	19.249	26.529	27.120	5.394	5.827	2.626	2.715	2.742	2.913	1.931	1.146	0.762	1.221	1.001	1.232	8.094	10.408	10.423	2.295	7.447	14.912
AFDN	.	ENSOARG00000004988	.	8:88919324-88997857:+1	protein-coding	afadin, adherens junction formation factor	detected at high to low expression in 172 of 174 tissues	high to low	mixed expression	embryonic brain (TxBF embryo/35 days) (1.456)	none	0.706	1.070	cell adhesion molecule binding (GO:0050839) | protein binding (GO:0005515)	cerebral cortex development (GO:0021987) | telencephalon development (GO:0021537) | radial glial cell differentiation (GO:0060019) | neuroepithelial cell differentiation (GO:0060563) | homeostasis of number of cells (GO:0048872) | signal transduction (GO:0007165) | adherens junction maintenance (GO:0034334) | regulation of oligodendrocyte progenitor proliferation (GO:0070445) | brain morphogenesi…	cell-cell adherens junction (GO:0005913) | apical part of cell (GO:0045177) | adherens junction (GO:0005912) | cytoplasm (GO:0005737) | cell junction (GO:0030054) | cell-cell junction (GO:0005911)	22.364	15.854	30.951	24.491	16.464	19.146	20.348	16.275	28.672	28.987	19.007	14.411	11.805	15.491	12.623	9.230	9.356	13.094	10.670	15.276	11.821	9.744	5.463	9.239	4.568	7.334	8.622	21.706	47.311	37.109	4.355	9.596	20.319
AFF1	9630032B01Rik | AF4 | AW319193 | Af4 | MLLT2 | Mllt2 | Mllt2h | PBM1 | Rob	ENSOARG00000004522	.	6:101566123-101663140:+1	protein-coding	AF4/FMR2 family member 1	detected at medium to low expression in 174 of 174 tissues	medium to low	detected in all	blastocyst (TxBF blastocyst) (1.979)	none	0.770	1.024	protein binding (GO:0005515)	unknown	transcription elongation factor complex (GO:0008023)	2.411	3.008	8.677	4.533	3.645	4.267	3.340	3.176	10.757	5.893	4.214	3.818	3.747	4.651	4.354	1.723	2.041	3.995	1.823	3.581	2.965	5.912	4.536	5.239	4.694	5.044	6.048	3.321	9.794	10.435	7.276	2.172	1.632
AFF2	FMR-2 | FMR2 | FMR2P | FRAXE | Fmr2 | MRX2 | OX19 | Ox19 | Oxh | RGD1565592	ENSOARG00000009528	101116804	X:81656195-82026131:-1	protein-coding	AF4/FMR2 family member 2	detected at medium to low expression in 59 of 174 tissues	medium to low	mixed expression	ileum (TxBF lamb/8 weeks) (4.060)	none	0.914	2.222	G-quadruplex RNA binding (GO:0002151)	learning or memory (GO:0007611) | regulation of RNA splicing (GO:0043484)	nuclear speck (GO:0016607)	1.236	1.074	1.031	0.928	0.867	3.082	1.137	1.050	0.248	0.289	0.050	0.950	0.103	0.097	0.065	0.041	0.043	0.065	0.017	0.056	0.019	0.112	0.023	0.027	0.034	0.031	0.042	0.070	0.514	0.318	0.244	0.067	0.029
AFF4	AF5Q31 | Alf4 | CHOPS | Laf4l | MCEF | RA_m002_jsmFBA6Br	ENSOARG00000013406	101121933	5:41858721-41906704:-1	protein-coding	AF4/FMR2 family member 4	detected at medium to low expression in 174 of 174 tissues	medium to low	detected in all	PBMC (TxBF adult) (1.738)	none	0.782	1.096	protein binding (GO:0005515)	spermatid development (GO:0007286)	transcription elongation factor complex (GO:0008023) | nucleus (GO:0005634) | transcriptionally active chromatin (GO:0035327)	8.674	9.655	23.310	14.017	9.780	12.459	11.397	10.902	21.025	13.302	12.468	10.642	7.248	7.243	5.948	2.433	2.630	8.017	1.639	5.710	5.393	7.767	5.481	5.889	3.749	6.147	6.362	3.271	9.800	9.936	15.269	2.520	2.341
AFG3L2	2310036I02Rik | AW260507 | Emv66 | SCA28 | SPAX5 | par | si:ch211-12e1.4	ENSOARG00000001770	101108875	23:43176401-43194125:-1	protein-coding	AFG3 like matrix AAA peptidase subunit 2	detected at high to medium expression in 174 of 174 tissues	high to medium	detected in all	jejunum (TxBF lamb/newborn) (1.227)	none	0.458	1.002	ATP binding (GO:0005524) | protein binding (GO:0005515) | metalloendopeptidase activity (GO:0004222) | zinc ion binding (GO:0008270)	nerve development (GO:0021675) | regulation of multicellular organism growth (GO:0040014) | cristae formation (GO:0042407) | righting reflex (GO:0060013) | neuromuscular junction development (GO:0007528) | proteolysis (GO:0006508) | mitochondrial fusion (GO:0008053) | mitochondrial protein processing (GO:0034982) | myelination (GO:0042552) | axonogenesis (GO:0007409) | muscle fiber development (G…	m-AAA complex (GO:0005745) | integral component of membrane (GO:0016021) | membrane (GO:0016020) | mitochondrion (GO:0005739) | mitochondrial inner membrane (GO:0005743)	39.520	50.858	57.292	54.223	54.612	62.473	41.764	42.608	39.436	28.775	32.737	43.893	35.730	40.838	43.000	56.840	57.602	78.879	52.066	54.637	51.463	79.449	50.429	58.087	78.921	55.771	62.721	28.489	30.500	29.750	30.804	47.514	34.257
AFM	ALB2 | ALBA | ALF | Alf | alpha-Alb	ENSOARG00000014129	101103897	6:88198267-88224250:+1	protein-coding	afamin	detected at high to low expression in 116 of 174 tissues	high to low	tissue enriched (embryonic liver), group enriched (endocrine system)	embryonic liver (TxBF embryo/100 days) (8.779)	endocrine system	0.990	5.558	vitamin E binding (GO:0008431)	vitamin transport (GO:0051180) | transport (GO:0006810)	blood microparticle (GO:0072562) | extracellular space (GO:0005615) | extracellular exosome (GO:0070062)	2.070	1.696	0.906	2.014	1.649	1.675	1.700	1.506	0.555	1.777	1.639	1.418	0.665	0.713	0.669	0.352	0.324	0.835	0.506	0.649	0.813	0.640	0.952	0.858	0.111	1.000	1.079	0.693	1.736	1.777	0.797	0.354	0.148
AFMID	9030621K19Rik | Ammd | BIRC5 | FKF | KF | KFA | Kf | formylase | im:7148587 | zgc:112472	ENSOARG00000005462	101123646	11:52941563-52962546:-1	protein-coding	arylformamidase	detected at high to low expression in 174 of 174 tissues	high to low	detected in all, tissue enhanced (embryonic liver, liver)	uterus (Texel lamb/6-10 months) (2.359)	none	0.849	1.587	arylformamidase activity (GO:0004061) | hydrolase activity (GO:0016787)	metabolic process (GO:0008152) | tryptophan catabolic process (GO:0006569) | 'de novo' NAD biosynthetic process from tryptophan (GO:0034354) | tryptophan catabolic process to kynurenine (GO:0019441)	nucleus (GO:0005634) | cytosol (GO:0005829) | cytoplasm (GO:0005737)	7.416	5.035	23.679	14.636	6.550	12.226	4.620	4.891	12.178	6.475	5.619	2.909	5.084	5.777	5.055	3.324	3.747	1.381	2.216	1.485	1.324	1.518	1.507	1.217	2.545	0.947	1.101	6.063	6.577	7.193	9.681	2.564	6.020
AFP	AFPD | FETA | HPAFP	ENSOARG00000013966	101103646	6:88166794-88190190:+1	protein-coding	alpha fetoprotein	detected at high to low expression in 165 of 174 tissues	high to low	tissue enhanced (embryo, embryonic liver), group enriched (embryo)	embryonic liver (TxBF embryo/35 days) (4.405)	embryo	0.985	6.744	protein binding (GO:0005515)	ovulation from ovarian follicle (GO:0001542) | progesterone metabolic process (GO:0042448) | SMAD protein signal transduction (GO:0060395) | transport (GO:0006810) | sexual reproduction (GO:0019953)	extracellular space (GO:0005615) | cytoplasm (GO:0005737)	49.718	38.799	5.431	59.417	35.001	47.430	39.791	36.363	3.529	43.845	40.624	31.962	1.891	1.719	1.825	1.073	1.127	18.768	1.118	18.174	13.832	15.495	12.609	12.545	0.656	14.996	14.946	1.264	33.218	29.847	4.758	0.794	1.044
AFTPH	9130023F12RIK | Nbla10388 | RGD1311920	ENSOARG00000020010	101114001	3:43580459-43650807:-1	protein-coding	aftiphilin	detected at medium to low expression in 174 of 174 tissues	medium to low	detected in all	kidney medulla (TxBF adult) (1.278)	none	0.497	1.029	clathrin binding (GO:0030276)	unknown	nucleus (GO:0005634) | Golgi apparatus (GO:0005794) | cytosol (GO:0005829) | cytoplasm (GO:0005737) | nucleoplasm (GO:0005654) | intracellular membrane-bounded organelle (GO:0043231) | AP-1 adaptor complex (GO:0030121)	23.398	29.680	33.143	24.811	23.010	33.107	17.889	17.562	31.438	26.122	30.195	19.988	12.280	15.997	14.247	7.386	7.951	10.640	5.233	7.116	6.821	13.894	11.231	11.545	12.467	10.670	13.410	13.887	17.997	18.985	29.796	11.900	15.202
AGA	AGU | ASRG | AW060726 | GA | SIP1 | zgc:77327	ENSOARG00000006863	.	26:7411608-7422813:-1	protein-coding	aspartylglucosaminidase	detected at high to low expression in 174 of 174 tissues	high to low	detected in all	fallopian tube (TxBF adult) (1.358)	none	0.643	1.115	N4-(beta-N-acetylglucosaminyl)-L-asparaginase activity (GO:0003948) | hydrolase activity (GO:0016787)	protein maturation (GO:0051604) | protein deglycosylation (GO:0006517)	extracellular space (GO:0005615) | endoplasmic reticulum (GO:0005783) | lysosome (GO:0005764) | extracellular exosome (GO:0070062)	14.569	14.302	18.306	18.383	14.901	19.780	20.544	22.558	39.273	42.370	37.202	17.299	38.122	33.435	25.889	14.734	16.523	9.181	9.698	9.052	10.724	9.509	6.904	9.339	6.352	6.045	9.571	22.936	36.895	30.675	30.565	14.413	12.826
AGAP1	AGAP-1 | CENTG2 | CENTG3 | Centg2 | GGAP1 | Ggap1 | R75364 | centg2 | cnt-g2 | ggap1 | mKIAA1099	ENSOARG00000019132	.	1:4846304-5363917:-1	protein-coding	ArfGAP with GTPase domain, ankyrin repeat and PH domain 1	detected at medium to low expression in 169 of 174 tissues	medium to low	mixed expression	embryonic brain (TxBF embryo/35 days) (1.908)	none	0.798	1.095	protein binding (GO:0005515) | GTPase activator activity (GO:0005096) | GTP binding (GO:0005525)	small GTPase mediated signal transduction (GO:0007264) | signal transduction (GO:0007165) | protein transport (GO:0015031) | positive regulation of GTPase activity (GO:0043547)	intracellular (GO:0005622) | membrane (GO:0016020)	12.547	10.617	27.002	28.486	18.051	12.992	17.859	16.160	8.492	9.675	5.233	17.688	6.050	6.319	6.303	6.758	6.372	8.657	5.254	10.402	6.636	5.449	3.016	4.130	4.079	2.838	4.326	5.131	12.126	9.500	2.985	7.833	4.210
AGAP2	AGAP-2 | CENTG1 | Centg1 | GGAP2 | PIKE | Pike | centg1 | cnt-g1 | ggap2 | mKIAA0167 | pike | zgc:153779	ENSOARG00000005433	101116895	3:161626100-161641307:+1	protein-coding	ArfGAP with GTPase domain, ankyrin repeat and PH domain 2	detected at high to low expression in 109 of 174 tissues	high to low	tissue enhanced (cerebrum, embryonic brain, hippocampus)	cerebellum (TxBF adult) (5.459)	none	0.916	3.028	protein binding (GO:0005515) | GTPase activator activity (GO:0005096) | metal ion binding (GO:0046872) | GTP binding (GO:0005525)	positive regulation of transcription from RNA polymerase II promoter (GO:0045944) | negative regulation of apoptotic process (GO:0043066) | mammary gland alveolus development (GO:0060749) | small GTPase mediated signal transduction (GO:0007264) | signal transduction (GO:0007165) | protein transport (GO:0015031) | positive regulation of GTPase activity (GO:0043547) | positive regulation of mammary…	intracellular (GO:0005622) | membrane (GO:0016020)	72.534	50.637	110.013	35.512	21.329	46.029	23.796	21.132	0.768	0.536	0.202	6.321	0.437	0.992	1.367	1.163	2.058	1.226	1.529	3.016	0.835	0.657	0.291	0.350	0.697	0.309	0.429	1.419	2.726	3.200	13.930	0.757	0.231
AGAP3	AGAP-3 | AV028425 | CENTG3 | CRAG | Centg3 | Crag | Crag. | MRIP-1 | centg3 | cnt-g3 | crag | mrip-1	ENSOARG00000003209	.	4:113056507-113112538:+1	protein-coding	ArfGAP with GTPase domain, ankyrin repeat and PH domain 3	detected at medium to low expression in 174 of 174 tissues	medium to low	detected in all	cerebellum (TxBF adult) (1.818)	none	0.711	1.141	protein binding (GO:0005515) | GTPase activator activity (GO:0005096) | nucleotide binding (GO:0000166) | GTP binding (GO:0005525)	small GTPase mediated signal transduction (GO:0007264) | signal transduction (GO:0007165) | protein transport (GO:0015031) | positive regulation of GTPase activity (GO:0043547)	membrane (GO:0016020)	27.299	24.496	58.611	34.672	27.223	27.526	29.096	23.097	17.431	13.793	10.125	17.596	14.929	13.829	15.634	9.878	9.357	7.706	9.608	9.190	7.724	10.508	7.641	10.669	9.033	5.675	7.488	13.768	15.443	15.138	2.311	14.369	16.276
AGBL2	4930524K04 | A430081C19Rik | AGBL3 | CCP2 | RGD1306827 | ccp2 | zgc:165648 | zte25	ENSOARG00000007487	.	15:75681622-75709113:-1	protein-coding	ATP/GTP binding protein like 2	detected at medium to low expression in 38 of 174 tissues	medium to low	tissue enhanced (fallopian tube)	testes (TxBF adult) (4.649)	none	0.955	1.954	metallocarboxypeptidase activity (GO:0004181) | zinc ion binding (GO:0008270)	protein side chain deglutamylation (GO:0035610) | proteolysis (GO:0006508)	centriole (GO:0005814) | cytosol (GO:0005829) | ciliary basal body (GO:0036064)	1.201	0.932	1.351	0.630	0.391	1.374	2.054	1.420	7.735	2.847	2.851	0.929	1.149	1.291	1.434	0.820	0.944	0.296	0.678	0.249	0.153	0.088	0.061	0.095	0.073	0.038	0.036	4.460	2.311	2.326	0.270	0.763	0.317
AGBL3	2900053G10Rik | 4930431N21Rik | 6530406M24Rik | CCP3 | RGD1561995	ENSOARG00000008035	101121595	4:98659832-98763986:+1	protein-coding	ATP/GTP binding protein like 3	detected at low expression in 39 of 174 tissues	low	mixed expression	testes (TxBF adult) (3.774)	none	0.870	1.418	metallocarboxypeptidase activity (GO:0004181) | zinc ion binding (GO:0008270)	protein side chain deglutamylation (GO:0035610) | proteolysis (GO:0006508)	unknown	0.893	0.581	2.179	0.533	0.453	0.790	0.848	0.732	2.445	1.392	1.661	0.817	2.373	1.894	2.117	0.869	0.798	0.382	0.772	0.306	0.410	0.207	0.241	0.172	0.226	0.139	0.178	1.502	1.064	0.742	1.862	0.694	0.397
AGBL5	4930455N08 | 9430057O19Rik | CCP5 | ccp5 | zgc:91997	ENSOARG00000019066	101112799	3:34015340-34031455:+1	protein-coding	ATP/GTP binding protein like 5	detected at high to low expression in 162 of 174 tissues	high to low	tissue enhanced (embryonic brain, fallopian tube, testes)	testes (TxBF adult) (3.376)	none	0.941	1.341	tubulin binding (GO:0015631) | metallocarboxypeptidase activity (GO:0004181) | zinc ion binding (GO:0008270)	defense response to virus (GO:0051607) | protein branching point deglutamylation (GO:0035611) | protein deglutamylation (GO:0035608) | proteolysis (GO:0006508)	nucleus (GO:0005634) | cytosol (GO:0005829) | midbody (GO:0030496) | cytoplasm (GO:0005737) | mitotic spindle (GO:0072686)	3.043	3.065	11.086	5.548	4.138	4.592	6.458	5.055	12.522	7.063	5.652	4.384	4.495	5.206	6.257	2.960	3.053	1.416	2.303	1.368	1.152	0.646	0.570	0.686	0.640	0.386	0.810	8.013	6.501	5.753	10.019	2.034	3.625
AGER	RAGE	ENSOARG00000000355	101111586	20:26336274-26339178:+1	protein-coding	advanced glycosylation end-product specific receptor	detected at high to low expression in 88 of 174 tissues	high to low	tissue enhanced (lung, thyroid)	lung (TxBF adult) (9.286)	none	0.974	14.651	identical protein binding (GO:0042802) | advanced glycation end-product binding (GO:1904599) | protein binding (GO:0005515) | S100 protein binding (GO:0044548) | heparin binding (GO:0008201)	inflammatory response (GO:0006954) | positive regulation of NF-kappaB transcription factor activity (GO:0051092) | negative regulation of connective tissue replacement involved in inflammatory response wound healing (GO:1904597) | induction of positive chemotaxis (GO:0050930) | positive regulation of interleukin-12 production (GO:0032735) | positive regulation of monocyte chemotactic protein-1 pr…	integral component of membrane (GO:0016021) | membrane (GO:0016020) | extracellular region (GO:0005576)	0.118	0.133	1.292	0.499	0.146	0.685	0.902	0.528	1.979	0.620	0.943	0.573	2.018	2.163	2.317	0.350	0.428	0.176	0.281	0.111	0.174	0.179	0.232	0.289	0.136	0.000	0.466	787.875	522.827	488.666	7.409	0.306	0.327
AGFG1	AU045498 | C130049H11Rik | C85612 | D730048C23Rik | HRB | Hrb | RAB | RIP | Rip | hrb	ENSOARG00000020567	101103789	2:228751803-228808401:+1	protein-coding	ArfGAP with FG repeats 1	detected at high to low expression in 174 of 174 tissues	high to low	detected in all, tissue enhanced (blastocyst)	blastocyst (TxBF blastocyst) (1.667)	none	0.834	1.073	protein binding (GO:0005515) | GTPase activator activity (GO:0005096)	spermatid nucleus differentiation (GO:0007289) | positive regulation of GTPase activity (GO:0043547) | intermediate filament organization (GO:0045109) | acrosome assembly (GO:0001675)	cell projection (GO:0042995) | intracellular membrane-bounded organelle (GO:0043231) | cytoplasmic, membrane-bounded vesicle (GO:0016023) | neuronal cell body (GO:0043025)	17.484	17.271	18.406	14.324	14.332	21.499	17.406	13.822	7.421	10.734	9.040	15.282	12.490	13.171	11.299	6.448	7.012	7.487	4.600	4.658	4.531	8.712	6.366	5.633	5.293	6.235	5.901	12.740	13.314	13.011	17.820	9.323	10.130
AGFG2	A630095P14Rik | HRBL | Hrbl | RAB-R | RABR	ENSOARG00000016812	101104547	24:35881444-35900560:-1	protein-coding	ArfGAP with FG repeats 2	detected at high to low expression in 174 of 174 tissues	high to low	detected in all, tissue enhanced (kidney medulla)	kidney medulla (Texel adult) (2.265)	none	0.927	1.371	GTPase activator activity (GO:0005096) | metal ion binding (GO:0046872)	positive regulation of GTPase activity (GO:0043547)	membrane (GO:0016020)	5.929	6.124	33.681	15.116	13.353	10.938	7.486	7.763	22.293	13.054	10.322	11.394	12.888	13.708	16.845	6.480	6.883	3.229	5.712	3.205	4.056	2.366	1.286	1.479	2.463	0.757	2.025	10.773	8.115	11.444	27.056	6.687	8.742
AGGF1	2010009L17Rik | 2310029P06Rik | AW112072 | GPATC7 | GPATCH7 | HSU84971 | HUS84971 | Peg3 | RGD1310888 | VG5Q | im:7146636 | zgc:152959	ENSOARG00000016987	100037685	7:7992231-8034754:+1	protein-coding	angiogenic factor with G-patch and FHA domains 1	detected at medium to low expression in 174 of 174 tissues	medium to low	detected in all	embryonic liver (TxBF embryo/35 days) (1.318)	none	0.602	1.056	nucleic acid binding (GO:0003676) | protein binding (GO:0005515)	positive regulation of angiogenesis (GO:0045766) | cell adhesion (GO:0007155) | positive regulation of endothelial cell proliferation (GO:0001938)	cytoplasm (GO:0005737) | perinuclear region of cytoplasm (GO:0048471) | extracellular region (GO:0005576)	28.929	31.026	45.200	29.577	21.360	37.056	26.185	22.496	16.375	19.898	17.335	25.234	17.834	20.450	19.508	14.399	15.927	18.875	13.254	11.905	11.519	18.131	12.627	12.488	15.011	12.239	13.461	16.881	19.577	18.079	33.218	17.983	9.077
AGK	2610037M15Rik | 6720408I04Rik | AI465370 | CATC5 | CTRCT38 | MTDPS10 | MULK | Mulk | RGD1562046 | TMEM178B | fi38e09 | mulk | wu:fi38e09 | zgc:55462	ENSOARG00000013726	101108220	4:104558438-104651956:+1	protein-coding	acylglycerol kinase	detected at medium to low expression in 174 of 174 tissues	medium to low	detected in all	cerebellum (TxBF adult) (1.369)	none	0.512	1.057	lipid kinase activity (GO:0001727) | kinase activity (GO:0016301) | ceramide kinase activity (GO:0001729)	ceramide biosynthetic process (GO:0046513) | lipid phosphorylation (GO:0046834)	membrane (GO:0016020) | mitochondrion (GO:0005739) | intracellular membrane-bounded organelle (GO:0043231)	17.355	14.888	29.546	23.028	24.680	20.493	16.783	22.440	15.745	13.957	15.055	19.297	12.266	13.234	13.245	7.110	8.239	7.890	7.106	8.211	7.026	4.705	3.265	4.224	3.190	3.154	5.196	8.564	13.518	13.606	21.384	6.196	5.923
AGL (assigned to ENSOARG00000017762 [confidence: 1])	.	ENSOARG00000017762	101111501	1:76392689-76472227:+1	protein-coding	amylo-alpha-1, 6-glucosidase, 4-alpha-glucanotransferase	detected at high to low expression in 172 of 174 tissues	high to low	tissue enhanced (skeletal muscle bicep, skeletal muscle longitudinal dorsal, thoracic oesophageal muscle)	skeletal muscle longitudinal dorsal (TxBF adult) (3.502)	none	0.913	1.821	protein binding (GO:0005515) | polysaccharide binding (GO:0030247) | glycogen debranching enzyme activity (GO:0004133) | amylo-alpha-1,6-glucosidase activity (GO:0004135) | polyubiquitin binding (GO:0031593) | catalytic activity (GO:0003824) | 4-alpha-glucanotransferase activity (GO:0004134)	carbohydrate metabolic process (GO:0005975) | glycogen catabolic process (GO:0005980) | glycogen metabolic process (GO:0005977) | glycogen biosynthetic process (GO:0005978)	nucleus (GO:0005634) | cytoplasm (GO:0005737) | inclusion body (GO:0016234)	3.524	4.675	18.343	5.068	3.723	4.758	3.558	4.602	8.619	3.107	3.726	4.808	2.795	2.287	4.004	13.829	14.829	13.290	8.362	6.544	8.117	46.718	49.665	43.832	108.951	69.996	56.151	1.850	1.839	2.000	4.171	29.444	2.120
AGMAT	5033405N08Rik | SPEB | agmatinase | auh | zgc:153353	ENSOARG00000009382	101110431	12:50012423-50021786:+1	protein-coding	agmatinase	detected at high to low expression in 38 of 174 tissues	high to low	tissue enhanced (embryonic liver)	jejunum (TxBF lamb/newborn) (6.825)	none	0.958	8.575	hydrolase activity, acting on carbon-nitrogen (but not peptide) bonds, in linear amidines (GO:0016813) | metal ion binding (GO:0046872) | hydrolase activity (GO:0016787)	metabolic process (GO:0008152)	extracellular exosome (GO:0070062)	0.330	0.251	0.021	0.230	0.134	0.996	0.166	0.082	0.216	0.542	0.343	0.000	0.034	0.058	0.029	0.010	0.006	0.043	0.008	0.000	0.100	0.313	0.695	0.585	0.335	0.252	0.537	0.052	0.682	0.521	0.321	0.335	0.000
AGMO	A530016O06Rik | AI790538 | RGD1312038 | TMEM195 | Tmem195 | tmem195 | zgc:77121	ENSOARG00000008198	101103313	4:23650918-24047746:-1	protein-coding	alkylglycerol monooxygenase	detected at medium to low expression in 31 of 174 tissues	medium to low	mixed expression	epididymis (TxBF adult) (5.458)	none	0.959	5.407	iron ion binding (GO:0005506) | glyceryl-ether monooxygenase activity (GO:0050479) | oxidoreductase activity (GO:0016491)	ether lipid metabolic process (GO:0046485) | fatty acid biosynthetic process (GO:0006633) | membrane lipid metabolic process (GO:0006643) | oxidation-reduction process (GO:0055114)	integral component of membrane (GO:0016021) | endoplasmic reticulum (GO:0005783) | membrane (GO:0016020)	0.128	0.556	2.552	0.698	0.940	0.421	1.890	2.827	1.137	0.574	0.246	1.975	0.786	2.118	0.782	0.334	0.528	0.362	0.248	0.434	0.474	0.272	0.159	0.317	0.172	0.221	0.365	0.194	0.242	0.336	0.991	0.264	0.081
AGO1	AGO-1 | ARGONAUTE 1 | Ago | Ago-1 | Ago1 | Agp1 | CG6671 | Dm Ago1 | DmAgo1 | Dmel\CG6671 | EIF2C | EIF2C1 | Eif2c1 | GB12654 | GERP95 | MRE20 | Q99 | T1N15.2 | T1N15_2 | ago1 | ago1-1 | anon-WO0257455.29 | csp9 | dAGO1 | dAgo1 | eif2c | eif2c1 | gerp95 | hAgo1 | l(2)04845 | l(2)4845 | l(2)k00208 | l(2)k08121 | si:ch211-119n15.3	ENSOARG00000019591	101111060	1:10587719-10618390:+1	protein-coding	argonaute 1, RISC catalytic component	detected at high to low expression in 174 of 174 tissues	high to low	detected in all, tissue enhanced (embryonic brain)	embryonic brain (TxBF embryo/35 days) (1.718)	none	0.829	0.999	RNA binding (GO:0003723) | miRNA binding (GO:0035198) | nucleic acid binding (GO:0003676) | protein binding (GO:0005515) | RNA polymerase II core promoter proximal region sequence-specific DNA binding (GO:0000978) | core promoter binding (GO:0001047) | single-stranded RNA binding (GO:0003727) | RNA polymerase II core binding (GO:0000993) | double-stranded RNA binding (GO:0003725) | poly(A) RNA bi…	nuclear-transcribed mRNA catabolic process (GO:0000956) | pre-miRNA processing (GO:0031054) | miRNA mediated inhibition of translation (GO:0035278) | miRNA metabolic process (GO:0010586) | gene silencing by RNA (GO:0031047) | positive regulation of transcription from RNA polymerase II promoter (GO:0045944) | positive regulation of gene expression (GO:0010628) | positive regulation of NIK/NF-kappa…	polysome (GO:0005844) | RISC-loading complex (GO:0070578) | cytoplasmic mRNA processing body (GO:0000932) | micro-ribonucleoprotein complex (GO:0035068) | RISC complex (GO:0016442) | intracellular ribonucleoprotein complex (GO:0030529) | nucleus (GO:0005634) | cytosol (GO:0005829) | cytoplasm (GO:0005737)	15.195	13.407	37.157	33.278	20.396	14.416	12.191	15.871	21.822	17.147	14.555	15.748	11.100	10.590	13.713	6.476	7.490	10.635	5.524	9.417	7.552	9.835	5.519	7.625	10.792	6.692	7.578	6.316	17.031	16.562	32.853	5.047	3.292
AGO2	1110029L17Rik | 2310051F07Rik | AG02 | AGO 2 | AI225898 | AL022874 | AW546247 | Ago-2 | Ago2 | Argonaute2 | BmAgo2 | CG13452 | CG7439 | Dm Ago2 | DmAgo2 | Dmel\CG7439 | EIF2C2 | ENSMUSG00000072493 | Eif2c2 | GB15464 | Gerp95 | Gm10365 | Q10 | T19E23.7 | T19E23_7 | ago | ago-2 | ago2 | argonaute 2 | dAGO2 | dAgo2 | eIF2C2 | eif2c1 | eif2c2 | mKIAA4215	ENSOARG00000003763	101119144	9:15966562-16005187:+1	protein-coding	argonaute 2, RISC catalytic component	detected at high to low expression in 172 of 174 tissues	high to low	tissue enhanced (BMDM LPS time course 2 hrs, BMDM LPS time course 4 hrs, PBMC)	BMDM LPS time course 2 hrs (TxBF adult) (2.577)	none	0.891	1.242	RNA binding (GO:0003723) | endoribonuclease activity, cleaving siRNA-paired mRNA (GO:0070551) | core promoter binding (GO:0001047) | endoribonuclease activity, cleaving miRNA-paired mRNA (GO:0090624) | single-stranded RNA binding (GO:0003727) | protein binding (GO:0005515) | nucleic acid binding (GO:0003676) | miRNA binding (GO:0035198) | endoribonuclease activity (GO:0004521) | protein C-terminu…	miRNA mediated inhibition of translation (GO:0035278) | regulation of transcription, DNA-templated (GO:0006355) | negative regulation of translational initiation (GO:0045947) | siRNA loading onto RISC involved in RNA interference (GO:0035087) | miRNA metabolic process (GO:0010586) | gene silencing by RNA (GO:0031047) | positive regulation of transcription from RNA polymerase II promoter (GO:00459…	polysome (GO:0005844) | dendrite (GO:0030425) | RISC-loading complex (GO:0070578) | membrane (GO:0016020) | cytoplasmic mRNA processing body (GO:0000932) | micro-ribonucleoprotein complex (GO:0035068) | RISC complex (GO:0016442) | intracellular ribonucleoprotein complex (GO:0030529) | nucleus (GO:0005634) | cytosol (GO:0005829) | cytoplasm (GO:0005737) | mRNA cap binding complex (GO:0005845)	4.304	4.305	7.054	10.521	6.830	4.923	3.707	3.890	8.270	8.760	7.709	3.374	2.539	3.106	2.092	0.925	1.113	3.891	0.782	3.931	2.908	5.241	3.975	3.551	2.081	3.776	3.905	1.666	9.360	8.323	14.689	1.347	2.271
AGO3	AGO1 | ARGONAUTE 3 | AW048688 | Ago-3 | Ago3 | Argonaute3 | BEST:LD15785 | BmAGO3 | C130014L07Rik | CG40300 | Dmel\CG40300 | EIF2C1 | EIF2C3 | Eif2c3 | GB19389 | Piwi | Siwi2 | T19E23.8 | T19E23_8 | ago3 | dAgo3 | eif2c3	ENSOARG00000019609	101111326	1:10629114-10741067:+1	protein-coding	argonaute 3, RISC catalytic component	detected at low expression in 126 of 174 tissues	low	tissue enhanced (blastocyst)	blastocyst (TxBF blastocyst) (3.309)	none	0.853	1.070	single-stranded RNA binding (GO:0003727) | RNA binding (GO:0003723) | nucleic acid binding (GO:0003676) | protein binding (GO:0005515) | miRNA binding (GO:0035198) | poly(A) RNA binding (GO:0044822) | double-stranded RNA binding (GO:0003725)	pre-miRNA processing (GO:0031054) | miRNA mediated inhibition of translation (GO:0035278) | gene silencing by RNA (GO:0031047) | positive regulation of NIK/NF-kappaB signaling (GO:1901224) | positive regulation of gene expression (GO:0010628) | RNA secondary structure unwinding (GO:0010501) | mRNA catabolic process (GO:0006402) | regulation of stem cell proliferation (GO:0072091) | production of …	condensed nuclear chromosome (GO:0000794) | micro-ribonucleoprotein complex (GO:0035068) | intracellular ribonucleoprotein complex (GO:0030529) | RISC complex (GO:0016442) | RISC-loading complex (GO:0070578) | cytoplasm (GO:0005737) | membrane (GO:0016020) | cytoplasmic mRNA processing body (GO:0000932)	2.322	1.959	3.732	3.177	2.276	2.265	1.790	2.279	1.815	2.815	2.514	2.154	1.000	1.057	1.125	0.835	0.823	0.931	0.797	0.873	0.782	0.657	0.527	0.510	0.422	0.599	0.621	0.544	1.629	1.545	2.895	0.569	0.504
AGO4	5730550L01Rik | AI481660 | ARGONAUTE 4 | Argonaute4 | EIF2C4 | Eif2c4 | OCP11 | OVEREXPRESSOR OF CATIONIC PEROXIDASE 11 | T20P8.9 | T20P8_9 | argonaute-4 | eif2c4 | fd14f04 | wu:fd14f04	ENSOARG00000019568	101116530	1:10521948-10550317:+1	protein-coding	argonaute 4, RISC catalytic component	detected at medium to low expression in 172 of 174 tissues	medium to low	mixed expression	embryonic brain (TxBF embryo/35 days) (1.874)	none	0.781	1.159	single-stranded RNA binding (GO:0003727) | RNA binding (GO:0003723) | nucleic acid binding (GO:0003676) | protein binding (GO:0005515) | miRNA binding (GO:0035198) | double-stranded RNA binding (GO:0003725)	pre-miRNA processing (GO:0031054) | negative regulation of apoptotic process (GO:0043066) | miRNA mediated inhibition of translation (GO:0035278) | synaptonemal complex assembly (GO:0007130) | regulation of cell morphogenesis (GO:0022604) | miRNA metabolic process (GO:0010586) | gene silencing by RNA (GO:0031047) | RNA secondary structure unwinding (GO:0010501) | mRNA catabolic process (GO:000640…	micro-ribonucleoprotein complex (GO:0035068) | nucleus (GO:0005634) | intracellular ribonucleoprotein complex (GO:0030529) | RISC complex (GO:0016442) | RISC-loading complex (GO:0070578) | cytoplasm (GO:0005737) | membrane (GO:0016020) | cytoplasmic mRNA processing body (GO:0000932)	4.226	3.670	11.500	9.776	7.710	5.349	4.357	5.133	3.516	3.845	3.292	4.594	3.381	3.220	3.825	4.562	4.036	6.836	3.546	4.804	4.522	16.090	7.662	8.460	13.589	8.223	8.025	6.728	12.816	12.892	12.656	4.692	5.441
AGPAT1	1-AGP | 1-AGPAT | 1-AGPAT1 | 1-agpat1 | AW047140 | G15 | LPAAT | LPAAT-alpha | LPAATA | g15 | lpaat-alpha | lpaata	ENSOARG00000000536	443121	20:26346320-26350772:+1	protein-coding	1-acyl-sn-glycerol-3-phosphate acyltransferase alpha precursor	detected at medium to low expression in 174 of 174 tissues	medium to low	detected in all	jejunum (TxBF lamb/1 week) (1.368)	none	0.521	1.139	1-acylglycerol-3-phosphate O-acyltransferase activity (GO:0003841) | protein binding (GO:0005515) | transferase activity (GO:0016740) | transferase activity, transferring acyl groups (GO:0016746)	metabolic process (GO:0008152) | phosphatidic acid biosynthetic process (GO:0006654) | lipid metabolic process (GO:0006629) | positive regulation of cytokine production (GO:0001819) | phospholipid biosynthetic process (GO:0008654)	membrane (GO:0016020)	33.090	28.457	49.992	47.642	36.068	37.688	45.253	45.855	50.352	38.613	32.255	32.111	21.176	24.531	26.788	11.467	12.071	8.586	9.172	13.639	8.122	5.012	4.056	4.536	2.912	2.939	6.051	15.339	30.285	30.062	46.140	9.188	7.100
AGPAT2	1-AGPAT2 | 1-agpat2 | 2510002J07Rik | AV000834 | BSCL | BSCL1 | LPAAB | LPAAT-beta | bscl | bscl1 | lpaab | lpaat-beta | zgc:153984	ENSOARG00000003764	.	3:2728311-2731922:+1	protein-coding	1-acylglycerol-3-phosphate O-acyltransferase 2	detected at high to low expression in 174 of 174 tissues	high to low	detected in all, tissue enhanced (omentum)	omentum (Texel adult) (1.638)	none	0.848	1.361	1-acylglycerol-3-phosphate O-acyltransferase activity (GO:0003841) | transferase activity (GO:0016740) | transferase activity, transferring acyl groups (GO:0016746)	metabolic process (GO:0008152) | phosphatidic acid biosynthetic process (GO:0006654) | lipid metabolic process (GO:0006629) | positive regulation of cytokine production (GO:0001819) | phospholipid biosynthetic process (GO:0008654)	endoplasmic reticulum (GO:0005783) | membrane (GO:0016020)	12.724	13.063	1.704	2.678	2.397	23.688	3.277	6.247	64.207	31.011	45.503	5.161	93.733	101.798	64.470	60.347	46.068	74.615	78.084	57.088	51.626	48.852	6.375	15.117	12.848	7.434	7.542	39.870	60.825	51.544	6.558	31.611	107.835
AGPAT3	AW061257 | AW493985 | D10Jhu12e | LPAAT-GAMMA1 | LPAAT3 | lpaat3 | wu:fa16h03 | wu:fd13g09 | wu:fj78c06 | wu:fq33b10 | zgc:56524	ENSOARG00000011502	101107246	1:262090709-262107471:+1	protein-coding	1-acylglycerol-3-phosphate O-acyltransferase 3	detected at high to low expression in 174 of 174 tissues	high to low	detected in all	testes (TxBF adult) (1.529)	none	0.802	1.177	lysophosphatidic acid acyltransferase activity (GO:0042171) | transferase activity, transferring acyl groups (GO:0016746)	metabolic process (GO:0008152)	plasma membrane (GO:0005886) | membrane (GO:0016020) | endoplasmic reticulum (GO:0005783)	51.999	58.185	96.484	62.047	59.829	62.495	48.613	52.591	72.580	36.788	38.387	64.965	20.813	23.284	20.242	9.600	10.052	15.362	9.794	14.103	10.548	43.201	20.783	29.335	29.053	19.233	22.546	23.565	28.065	24.773	34.766	45.867	16.342
AGPAT4	1-AGPAT4 | 1-agpat4 | 1500003P24Rik | LPAAT-delta | dJ473J16.2 | lpaat-delta | wu:fc21c07 | wu:fc25a07 | zgc:63605	ENSOARG00000004773	.	8:83449093-83583173:-1	protein-coding	1-acylglycerol-3-phosphate O-acyltransferase 4	detected at medium to low expression in 83 of 174 tissues	medium to low	tissue enhanced (brain stem)	brain stem (Texel adult) (4.786)	none	0.921	2.339	protein binding (GO:0005515) | transferase activity, transferring acyl groups (GO:0016746)	metabolic process (GO:0008152)	unknown	11.427	8.780	15.644	7.152	6.356	9.632	16.193	13.106	8.111	5.850	4.523	27.597	6.412	10.496	8.895	0.735	0.680	0.377	0.366	0.305	0.239	0.240	0.722	0.393	0.410	0.448	0.821	1.140	1.528	1.410	1.018	0.929	0.519
AGPAT5	1110013A05Rik | 1AGPAT5 | 1agpat5 | D8Ertd319e | LPAAT-e | LPAATE | RGD1306405 | lpaate | wu:fc35d05 | zgc:154071	ENSOARG00000006265	101103870	26:5522863-5555418:+1	protein-coding	1-acylglycerol-3-phosphate O-acyltransferase 5	detected at high to low expression in 174 of 174 tissues	high to low	detected in all, tissue enhanced (blastocyst)	blastocyst (TxBF blastocyst) (1.831)	none	0.873	1.349	1-acylglycerol-3-phosphate O-acyltransferase activity (GO:0003841) | protein binding (GO:0005515) | transferase activity, transferring acyl groups (GO:0016746)	metabolic process (GO:0008152) | acylglycerol metabolic process (GO:0006639) | hematopoietic progenitor cell differentiation (GO:0002244)	mitochondrion (GO:0005739)	22.083	23.252	36.867	20.090	19.786	29.964	29.354	23.004	21.328	13.363	15.084	27.516	15.607	14.257	15.006	14.808	15.192	15.122	11.788	8.287	9.929	32.831	21.368	24.837	47.337	27.514	33.925	10.354	10.594	7.898	20.779	25.559	11.951
AGPS	5832437L22 | 9930035G10Rik | ADAP-S | ADAS | ADHAPS | ADPS | ALDHPSY | AW123847 | Adap-s | Adaps | Adas | Adhaps | Adps | Ads | Aldhpsy | DDBDRAFT_0186908 | DDBDRAFT_0191146 | DDB_0186908 | DDB_0191146 | RCDP3 | bs2 | fd16e06 | wu:fd16e06 | zgc:56718	ENSOARG00000017403	.	2:131461739-131588288:-1	protein-coding	alkylglycerone phosphate synthase	detected at medium to low expression in 174 of 174 tissues	medium to low	detected in all	ovary (TxBF adult/100 days gestation) (1.231)	none	0.495	0.994	protein binding (GO:0005515) | flavin adenine dinucleotide binding (GO:0050660) | alkylglycerone-phosphate synthase activity (GO:0008609) | oxidoreductase activity, acting on CH-OH group of donors (GO:0016614) | UDP-N-acetylmuramate dehydrogenase activity (GO:0008762) | oxidoreductase activity (GO:0016491) | catalytic activity (GO:0003824)	lipid biosynthetic process (GO:0008610) | oxidation-reduction process (GO:0055114)	peroxisomal membrane (GO:0005778) | nucleolus (GO:0005730) | membrane (GO:0016020) | peroxisome (GO:0005777) | mitochondrion (GO:0005739) | intracellular membrane-bounded organelle (GO:0043231)	22.561	22.519	21.881	27.212	28.451	30.217	23.364	27.338	15.665	19.330	19.182	44.699	15.286	16.020	14.566	8.970	10.409	15.847	7.343	12.005	10.948	16.113	12.105	11.688	10.571	12.300	13.384	13.123	25.434	24.999	31.598	12.027	22.672
AGR2	AG2 | Agr2h | GOB-4 | Gob-4 | HAG-2 | HEL-S-116 | PDIA17 | XAG-2 | XAgr2 | ag2 | agr2-A | agr2-B | gob-4 | hag-2 | mAG-2 | np77 | pdia17 | wu:fj29g05 | xag-2 | xagr2 | zgc:112187	ENSOARG00000008972	101105323	4:25372592-25383554:-1	protein-coding	anterior gradient 2, protein disulphide isomerase family member	detected at high to low expression in 147 of 174 tissues	high to low	tissue enhanced (colon, rectum, tonsil)	colon (Texel adult) (2.802)	none	0.935	49.478	dystroglycan binding (GO:0002162) | protein binding (GO:0005515) | protein homodimerization activity (GO:0042803) | epidermal growth factor receptor binding (GO:0005154)	mucus secretion (GO:0070254) | positive regulation of developmental growth (GO:0048639) | positive regulation of cell-substrate adhesion (GO:0010811) | positive regulation of PERK-mediated unfolded protein response (GO:1903899) | positive regulation of epidermal growth factor receptor signaling pathway (GO:0045742) | negative regulation of cell death (GO:0060548) | positive regulation of IRE1-med…	extracellular space (GO:0005615) | endoplasmic reticulum (GO:0005783) | mitochondrion (GO:0005739)	29.532	18.855	1.882	18.413	13.331	12.459	13.117	10.923	2.158	20.598	14.547	15.271	0.713	0.464	0.765	0.732	0.885	12.006	1.400	11.258	5.968	9.228	9.866	6.748	0.961	11.607	7.929	25.281	248.484	61.137	5.066	0.995	0.223
AGR3	AG-3 | AG3 | BCMP11 | E030025L21Rik | Gm888 | HAG3 | PDIA18 | RGD1565406 | ag3 | agr2 | bcmp11 | hAG-3 | hag-3 | hag3 | pdia18	ENSOARG00000009122	.	4:25432074-25441508:-1	protein-coding	anterior gradient 3, protein disulphide isomerase family member	detected at high to low expression in 86 of 174 tissues	high to low	tissue enhanced (colon, rectum), group enriched (gastrointestinal tract)	colon (Texel adult) (4.692)	gastrointestinal tract	0.940	66.524	dystroglycan binding (GO:0002162) | protein binding (GO:0005515)	unknown	unknown	0.835	1.094	0.081	0.614	0.000	0.408	0.000	0.000	2.639	10.787	3.308	0.000	0.000	0.000	0.000	0.000	0.000	0.412	0.000	0.686	0.596	0.278	0.416	0.000	0.034	1.171	1.175	0.425	6.443	4.575	0.150	0.000	0.000
AGRN/ENSOARG:02032 (assigned to ENSOARG00000002032 [confidence: 4])	.	ENSOARG00000002032	101113832	JH924330.1:21-3766:-1	protein-coding	agrin	detected at medium to low expression in 139 of 174 tissues	medium to low	mixed expression	kidney medulla (Texel lamb/6-10 months) (3.583)	none	0.819	1.719	protein binding (GO:0005515) | calcium ion binding (GO:0005509)	unknown	unknown	4.563	4.315	5.332	3.754	2.227	2.105	4.794	3.886	1.428	1.926	0.533	3.506	6.022	11.542	10.385	1.966	2.141	0.844	1.278	0.965	0.782	0.318	0.000	0.084	0.399	0.195	0.233	6.699	10.784	11.287	0.390	1.319	1.446
AGRN/ENSOARG:07039 (assigned to ENSOARG00000007039 [confidence: 8])	.	ENSOARG00000007039	.	12:49496678-49535503:-1	protein-coding	agrin	detected at high to low expression in 167 of 174 tissues	high to low	mixed expression	kidney medulla (Texel lamb/6-10 months) (2.117)	none	0.799	1.598	protein binding (GO:0005515) | calcium ion binding (GO:0005509) | laminin binding (GO:0043236)	G-protein coupled acetylcholine receptor signaling pathway (GO:0007213) | receptor clustering (GO:0043113)	unknown	23.741	15.787	30.794	20.286	11.726	26.549	19.457	19.232	7.250	9.795	3.071	15.739	33.625	43.212	44.904	13.775	12.808	5.569	7.434	6.531	3.257	1.541	1.040	1.343	1.504	1.347	1.422	42.672	57.098	51.515	2.263	5.458	5.395
AGRP	AGRT | ART | ASIP2 | Agrt | Art | si:dkey-193l8.2	ENSOARG00000003006	.	14:34428539-34429286:-1	protein-coding	agouti related neuropeptide	detected at low expression in 23 of 174 tissues	low	mixed expression	thoracic oesophageal tissue (TxBF adult) (2.478)	none	0.915	1.836	receptor binding (GO:0005102) | neuropeptide hormone activity (GO:0005184)	neuropeptide signaling pathway (GO:0007218) | hormone-mediated signaling pathway (GO:0009755) | adult feeding behavior (GO:0008343) | regulation of feeding behavior (GO:0060259)	extracellular space (GO:0005615) | Golgi lumen (GO:0005796) | extracellular exosome (GO:0070062) | extracellular region (GO:0005576)	0.405	0.460	0.511	1.294	0.740	0.305	0.313	2.887	0.072	1.634	0.965	1.224	0.175	0.279	0.414	0.207	0.045	0.232	0.076	0.205	0.176	0.039	0.103	0.000	0.000	0.138	0.118	0.268	0.735	0.500	0.343	0.085	5.572
AGT	AGT1 | AI265500 | ALANINE:GLYOXYLATE AMINOTRANSFERASE | ALANINE:GLYOXYLATE AMINOTRANSFERASE 1 | ANGT | ANHU | ANRT | Agt | Ang | AngI | AngII | Aogen | BG:DS00004.10 | CG1303 | DmAGT | Dmel\CG1303 | F14O4.7 | F14O4_7 | L-serine:glyoxylate aminotransferase | PAT | PHI80_40 | SERPINA8 | SGAT | Serpina8 | alanine:glyoxylate aminotransferase | angt | anhu | serpina8 | wu:fb62f06 | wu:fj87b02 | zgc:11…	ENSOARG00000003055	101119440	25:45303043-45309821:+1	protein-coding	angiotensinogen	detected at high to low expression in 85 of 174 tissues	high to low	tissue enhanced (embryonic liver)	embryonic liver (TxBF embryo/100 days) (6.888)	none	0.983	37.945	protein binding (GO:0005515) | type 1 angiotensin receptor binding (GO:0031702) | type 2 angiotensin receptor binding (GO:0031703)	kidney development (GO:0001822) | positive regulation of gap junction assembly (GO:1903598) | positive regulation of endothelial cell migration (GO:0010595) | renal system process (GO:0003014) | positive regulation of epidermal growth factor receptor signaling pathway (GO:0045742) | regulation of cardiac conduction (GO:1903779) | positive regulation of activation of JAK2 kinase activity (GO:00105…	blood microparticle (GO:0072562) | extracellular space (GO:0005615) | extracellular exosome (GO:0070062)	105.466	93.390	548.729	199.311	233.213	52.702	226.947	115.004	0.281	1.052	0.323	180.350	3.814	3.907	5.713	3.068	13.599	0.792	2.410	2.275	0.665	0.638	0.973	0.661	0.752	0.536	0.611	12.744	2.997	4.227	0.456	1.385	1.502
AGTPBP1	1700020N17Rik | 2310001G17Rik | 2900054O13Rik | 4930445M19Rik | 5730402G09Rik | AGBL1 | CCP1 | NNA1 | Nna1 | ccp1 | nmf243 | pcd | si:ch73-236b16.2	ENSOARG00000008849	101115757	2:33798417-33958935:+1	protein-coding	ATP/GTP binding protein 1	detected at medium to low expression in 169 of 174 tissues	medium to low	tissue enhanced (cerebellum, embryonic brain)	cerebellum (Texel lamb/6-10 months) (2.665)	none	0.869	1.427	protein binding (GO:0005515) | tubulin binding (GO:0015631) | metallocarboxypeptidase activity (GO:0004181) | binding (GO:0005488) | zinc ion binding (GO:0008270)	adult walking behavior (GO:0007628) | retina development in camera-type eye (GO:0060041) | protein side chain deglutamylation (GO:0035610) | neuromuscular process (GO:0050905) | cerebellar Purkinje cell layer development (GO:0021680) | C-terminal protein deglutamylation (GO:0035609) | proteolysis (GO:0006508) | cerebellum development (GO:0021549) | olfactory bulb development (GO:0021772) | eye ph…	nucleus (GO:0005634) | cytosol (GO:0005829) | cytoplasm (GO:0005737) | mitochondrion (GO:0005739)	14.515	12.839	20.814	19.333	32.344	15.621	11.292	9.357	7.228	6.639	6.811	7.745	2.750	3.204	3.245	6.136	6.636	4.298	4.593	2.401	2.277	5.931	7.121	4.449	17.498	7.690	8.733	2.559	2.653	2.523	3.630	21.313	3.965
[truncated: 20,825 more rows]
[truncated: 141 more columns]
