# Supplementary material for: A high resolution atlas of gene expression in the domestic sheep (Ovis aries)
Source: PLoS Genet. 2017 Sep 15;13(9):e1006997. doi: 10.1371/journal.pgen.1006997 (PMC5626511; doi:10.1371/journal.pgen.1006997)
Supplement: S3 Dataset — (TXT) [file pgen.1006997.s006.txt]

Gene name	Ensembl gene ID	Location	Gene type	Description	GO terms (molecular function)	GO terms (biological process)	GO terms (cellular component)	MDM (female)	MDM (male)	MDM (F:M ratio)	PBMC (female)	PBMC (male)	PBMC (F:M ratio)	abomasum (female)	abomasum (male)	abomasum (F:M ratio)	adrenal gland cortex (female)	adrenal gland cortex (male)	adrenal gland cortex (F:M ratio)	adrenal gland medulla (female)	adrenal gland medulla (male)	adrenal gland medulla (F:M ratio)	alveolar macrophage (female)	alveolar macrophage (male)	alveolar macrophage (F:M ratio)	aortic valve (female)	aortic valve (male)	aortic valve (F:M ratio)	blood leukocytes (female)	blood leukocytes (male)	blood leukocytes (F:M ratio)	cerebellum (female)	cerebellum (male)	cerebellum (F:M ratio)	colon distal (female)	colon distal (male)	colon distal (F:M ratio)	colon spiral (female)	colon spiral (male)	colon spiral (F:M ratio)	hemolymph node (female)	hemolymph node (male)	hemolymph node (F:M ratio)	hippocampus (female)	hippocampus (male)	hippocampus (F:M ratio)	ileum (female)	ileum (male)	ileum (F:M ratio)
A1BG	ENSOARG00000003842	14:62547954-62551622:-1	protein-coding	alpha-1-B glycoprotein	protein binding (GO:0005515)	unknown	blood microparticle (GO:0072562) | extracellular space (GO:0005615) | extracellular region (GO:0005576) | extracellular exosome (GO:0070062)	0.2175	0.239	NA	0.315	0.845	NA	1.772	0.442	NA	3.438	2.747	1.252	3.625	4.065	0.892	0.139	0.108	NA	2.062	2.251	0.916	0.8165	0.493	NA	14.139	17.326	0.816	1.260	1.666	0.756	1.266	1.724	0.734	1.0775	1.017	1.059	0.671	0.982	NA	0.136	0.129	NA
A1CF	ENSOARG00000013695	22:8256240-8318071:+1	protein-coding	APOBEC1 complementation factor	protein binding (GO:0005515) | nucleic acid binding (GO:0003676) | nucleotide binding (GO:0000166)	mRNA modification (GO:0016556) | mRNA localization resulting in posttranscriptional regulation of gene expression (GO:0010609) | cytidine to uridine editing (GO:0016554)	nucleus (GO:0005634) | cytoplasm (GO:0005737)	0	0.017	NA	0.000	0.000	NA	0.048	0.027	NA	0.000	0.000	NA	0.000	0.000	NA	0.017	0.000	NA	0.0165	0.0345	NA	0	0.000	NA	0.000	0.053	NA	2.280	2.437	0.936	2.674	1.620	1.651	0	0.000	NA	0.035	0.015	NA	5.943	4.436	1.340
A2M	ENSOARG00000000950	3:205464543-205535076:+1	protein-coding	alpha-2-macroglobulin	interleukin-1 binding (GO:0019966) | protein binding (GO:0005515) | endopeptidase inhibitor activity (GO:0004866) | receptor binding (GO:0005102) | enzyme binding (GO:0019899) | interleukin-8 binding (GO:0019959) | calcium-dependent protein binding (GO:0048306) | tumor necrosis factor binding (GO:0043120) | serine-type endopeptidase inhibitor activity (GO:0004867) | growth factor binding (GO:0019…	negative regulation of endopeptidase activity (GO:0010951) | stem cell differentiation (GO:0048863) | negative regulation of complement activation, lectin pathway (GO:0001869)	blood microparticle (GO:0072562) | extracellular space (GO:0005615) | extracellular exosome (GO:0070062) | extracellular region (GO:0005576)	8.4005	4.740	1.772	12.442	15.156	0.821	59.514	32.999	1.804	8.693	4.080	2.131	12.240	6.731	1.818	3.933	7.404	0.531	61.884	101.2845	0.611	22.3465	39.689	0.563	1.835	1.867	0.983	177.993	267.685	0.665	124.725	190.735	0.654	51.5935	51.002	1.012	3.920	4.596	0.853	235.068	159.254	1.476
A2ML1	ENSOARG00000001682	3:205801838-205853818:-1	protein-coding	alpha-2-macroglobulin like 1	peptidase inhibitor activity (GO:0030414) | endopeptidase inhibitor activity (GO:0004866)	regulation of endopeptidase activity (GO:0052548) | negative regulation of endopeptidase activity (GO:0010951)	extracellular space (GO:0005615) | extracellular exosome (GO:0070062) | extracellular region (GO:0005576)	0.167	0.075	NA	0.000	0.025	NA	0.185	0.120	NA	0.135	0.112	NA	0.017	0.088	NA	0.101	0.057	NA	0.268	0.2955	NA	0.047	0.020	NA	0.661	0.553	NA	0.236	0.279	NA	0.443	0.471	NA	0.1725	0.200	NA	0.543	0.373	NA	0.101	0.0935	NA
A4GALT	ENSOARG00000019031	3:217563950-217565264:-1	protein-coding	alpha 1,4-galactosyltransferase	galactosyltransferase activity (GO:0008378) | toxic substance binding (GO:0015643) | lactosylceramide 4-alpha-galactosyltransferase activity (GO:0050512)	plasma membrane organization (GO:0007009) | globoside biosynthetic process (GO:0001576)	membrane (GO:0016020) | extracellular exosome (GO:0070062)	0.805	0.355	NA	0.135	0.000	NA	11.726	14.923	0.786	5.671	3.034	1.869	5.106	2.577	1.981	0.000	0.000	NA	5.1715	3.4425	1.502	0.0335	0.083	NA	0.737	0.326	NA	1.691	1.547	1.093	1.9535	1.296	1.507	1.649	0.607	NA	0.529	0.532	NA	1.948	0.9475	NA
A4GNT	ENSOARG00000007627	1:249075546-249080272:+1	protein-coding	alpha-1,4-N-acetylglucosaminyltransferase	acetylglucosaminyltransferase activity (GO:0008375)	glycoprotein biosynthetic process (GO:0009101) | negative regulation of epithelial cell proliferation (GO:0050680) | protein O-linked glycosylation (GO:0006493)	unknown	0.049	0.092	NA	0.000	0.063	NA	6.518	10.281	0.634	0.000	0.000	NA	0.000	0.000	NA	0.179	0.000	NA	0	0.071	NA	0.142	0.100	NA	0.074	0.090	NA	13.339	213.124	0.063	170.3565	170.153	1.001	0	0.000	NA	0.118	0.236	NA	4.426	0.7775	NA
AAAS	ENSOARG00000016526	3:133035506-133049482:+1	protein-coding	aladin WD repeat nucleoporin	protein binding (GO:0005515)	fertilization (GO:0009566) | learning (GO:0007612) | nucleocytoplasmic transport (GO:0006913)	centrosome (GO:0005813) | nuclear pore (GO:0005643) | nucleus (GO:0005634) | cytoplasm (GO:0005737) | membrane (GO:0016020) | nucleoplasm (GO:0005654) | nuclear membrane (GO:0031965)	12.444	10.303	1.208	14.383	10.739	1.339	4.613	9.082	0.508	13.497	11.904	1.134	11.940	11.528	1.036	8.326	9.432	0.883	11.4325	10.8525	1.053	17.743	18.301	0.970	18.347	20.301	0.904	12.046	13.039	0.924	11.3175	11.204	1.010	20.8115	28.209	0.738	14.904	14.267	1.045	12.214	22.1225	0.552
AACS	ENSOARG00000017489	17:50317822-50370677:-1	protein-coding	acetoacetyl-CoA synthetase	protein binding (GO:0005515) | acetoacetate-CoA ligase activity (GO:0030729) | catalytic activity (GO:0003824)	metabolic process (GO:0008152) | lipid metabolic process (GO:0006629)	unknown	17.866	13.529	1.321	5.724	4.824	1.187	4.586	4.463	1.028	84.058	51.984	1.617	64.816	36.190	1.791	10.917	14.860	0.735	10.231	9.4765	1.080	5.8865	7.788	0.756	17.879	16.919	1.057	8.556	13.394	0.639	9.158	11.498	0.796	10.826	10.383	1.043	14.337	15.800	0.907	7.615	7.9775	0.955
AADAC/ENSOARG:03815	ENSOARG00000003815	1:234266541-234289075:-1	protein-coding	arylacetamide deacetylase	deacetylase activity (GO:0019213) | carboxylic ester hydrolase activity (GO:0052689) | hydrolase activity (GO:0016787) | triglyceride lipase activity (GO:0004806) | serine hydrolase activity (GO:0017171)	positive regulation of triglyceride catabolic process (GO:0010898) | metabolic process (GO:0008152)	integral component of membrane (GO:0016021) | endoplasmic reticulum membrane (GO:0005789)	0.0415	0.093	NA	0.860	0.595	NA	0.534	0.563	NA	1.744	0.950	NA	2.183	1.781	1.226	1.282	0.996	NA	15.952	15.1065	1.056	1.036	1.612	0.643	0.684	0.406	NA	19.735	45.644	0.432	18.7385	16.838	1.113	6.9095	6.960	0.993	4.081	3.624	1.126	67.619	35.6695	1.896
AADACL3	ENSOARG00000011723	12:52797580-52808130:-1	protein-coding	arylacetamide deacetylase like 3	carboxylic ester hydrolase activity (GO:0052689) | hydrolase activity (GO:0016787)	metabolic process (GO:0008152)	integral component of membrane (GO:0016021)	4.347	4.950	0.878	1.531	1.873	0.817	1.606	1.499	1.071	4.901	6.002	0.817	6.248	7.454	0.838	4.168	3.169	1.315	6.8695	6.5605	1.047	4.365	3.657	1.194	7.677	7.639	1.005	4.450	3.646	1.221	3.607	3.404	1.060	5.9305	5.223	1.135	7.846	8.050	0.975	6.991	6.6635	1.049
AAED1	ENSOARG00000008415	2:29336823-29350494:+1	protein-coding	AhpC/TSA antioxidant enzyme domain containing 1	antioxidant activity (GO:0016209) | oxidoreductase activity (GO:0016491)	oxidation-reduction process (GO:0055114)	unknown	9.475	10.392	0.912	4.744	2.181	2.175	4.310	1.794	2.402	23.042	27.258	0.845	23.177	24.044	0.964	6.651	7.159	0.929	41.1625	45.397	0.907	4.0165	2.763	1.454	19.566	19.374	1.010	12.739	16.236	0.785	12.516	13.037	0.960	16.3515	8.094	2.020	17.069	14.405	1.185	8.520	6.321	1.348
AAGAB	ENSOARG00000018291	7:13809656-13881272:-1	protein-coding	alpha- and gamma-adaptin binding protein	protein binding (GO:0005515)	unknown	cytoplasm (GO:0005737) | nucleoplasm (GO:0005654)	17.9295	16.864	1.063	16.412	14.275	1.150	9.146	6.901	1.325	29.765	26.456	1.125	28.451	23.455	1.213	16.590	16.889	0.982	13.645	10.685	1.277	20.4765	18.340	1.116	44.685	41.166	1.085	25.787	23.590	1.093	22.033	21.173	1.041	17.488	18.893	0.926	36.884	42.186	0.874	25.517	22.3515	1.142
AAK1	ENSOARG00000019784	3:38594968-38747433:+1	protein-coding	AP2 associated kinase 1	ATP binding (GO:0005524) | protein binding (GO:0005515) | protein tyrosine kinase activity (GO:0004713) | transferase activity, transferring phosphorus-containing groups (GO:0016772) | AP-2 adaptor complex binding (GO:0035612) | protein kinase activity (GO:0004672) | Notch binding (GO:0005112)	positive regulation of Notch signaling pathway (GO:0045747) | regulation of clathrin-mediated endocytosis (GO:2000369) | protein phosphorylation (GO:0006468) | protein stabilization (GO:0050821) | regulation of protein localization (GO:0032880)	unknown	20.8	20.818	0.999	5.155	5.981	0.862	0.333	0.611	NA	2.773	2.176	1.274	2.529	1.129	2.240	15.767	18.255	0.864	1.313	1.275	1.030	3.9515	3.922	1.008	47.012	43.269	1.087	1.210	1.589	0.761	1.859	1.006	1.848	1.6965	0.833	NA	9.159	9.207	0.995	3.251	2.2065	1.473
AAMDC	ENSOARG00000006824	21:17543520-17565432:-1	protein-coding	adipogenesis associated Mth938 domain containing	protein binding (GO:0005515)	unknown	unknown	36.596	41.228	0.888	55.448	44.153	1.256	35.436	66.373	0.534	149.798	197.754	0.757	201.458	227.982	0.884	22.259	38.297	0.581	125.405	137.232	0.914	69.887	70.288	0.994	114.241	103.897	1.100	84.167	81.829	1.029	71.505	69.834	1.024	75.5145	76.033	0.993	52.028	48.374	1.076	43.535	49.1495	0.886
AAMP	ENSOARG00000019500	2:219280564-219285647:-1	protein-coding	angio associated migratory cell protein	protein binding (GO:0005515)	unknown	unknown	26.06	31.089	0.838	68.179	49.187	1.386	19.980	26.309	0.759	61.120	53.780	1.136	62.169	55.771	1.115	40.137	34.382	1.167	50.145	43.543	1.152	71.5205	65.773	1.087	67.160	69.027	0.973	47.742	48.136	0.992	43.6195	42.214	1.033	64.468	57.330	1.125	58.283	54.951	1.061	46.143	42.685	1.081
AANAT	ENSOARG00000007161	11:54294033-54295283:-1	protein-coding	serotonin N-acetyltransferase	N-acetyltransferase activity (GO:0008080)	metabolic process (GO:0008152)	unknown	0.5105	0.580	NA	0.000	0.000	NA	0.000	0.000	NA	0.000	0.000	NA	0.006	0.005	NA	0.158	0.213	NA	0.438	0	NA	0.2025	0.000	NA	0.000	0.000	NA	0.006	0.000	NA	0.0455	0.000	NA	0.1625	0.102	NA	0.085	0.047	NA	0.208	0.111	NA
AAR2	ENSOARG00000015597	13:64929666-64945564:+1	protein-coding	AAR2 splicing factor homolog	unknown	unknown	unknown	7.278	7.107	1.024	5.922	6.754	0.877	3.361	2.505	1.342	10.740	7.235	1.484	10.284	7.138	1.441	7.116	7.013	1.015	8.57	7.874	1.088	5.684	7.235	0.786	11.511	12.235	0.941	7.160	8.172	0.876	6.7115	6.482	1.035	8.612	6.937	1.241	7.923	5.594	1.416	6.377	6.2545	1.020
AARD	ENSOARG00000010299	9:60205437-60210026:-1	protein-coding	alanine and arginine rich domain containing protein	unknown	unknown	unknown	0	0.000	NA	0.000	0.000	NA	0.000	0.000	NA	0.000	0.000	NA	0.000	0.000	NA	0.000	0.000	NA	0	0	NA	0	0.000	NA	0.000	0.000	NA	0.000	0.000	NA	0	0.000	NA	0.1205	0.000	NA	0.000	0.001	NA	0.000	0	NA
AARS	ENSOARG00000005286	14:1177773-1196812:+1	protein-coding	alanyl-tRNA synthetase	aminoacyl-tRNA editing activity (GO:0002161) | RNA binding (GO:0003723) | protein binding (GO:0005515) | nucleic acid binding (GO:0003676) | alanine-tRNA ligase activity (GO:0004813) | aminoacyl-tRNA ligase activity (GO:0004812) | nucleotide binding (GO:0000166) | tRNA binding (GO:0000049) | ATP binding (GO:0005524) | ligase activity, forming aminoacyl-tRNA and related compounds (GO:0016876) | me…	cellular response to unfolded protein (GO:0034620) | neuromuscular process controlling balance (GO:0050885) | neuromuscular process (GO:0050905) | tRNA aminoacylation (GO:0043039) | cerebellar Purkinje cell layer development (GO:0021680) | skin development (GO:0043588) | protein folding (GO:0006457) | endoplasmic reticulum unfolded protein response (GO:0030968) | hair follicle development (GO:000…	cytoplasm (GO:0005737) | membrane (GO:0016020) | extracellular exosome (GO:0070062)	55.4285	47.558	1.165	17.997	15.331	1.174	13.449	15.078	0.892	34.275	32.369	1.059	32.409	32.595	0.994	40.606	49.488	0.821	30.2765	30.6375	0.988	21.417	25.328	0.846	90.455	90.478	1.000	28.261	26.443	1.069	32.666	24.284	1.345	29.4185	29.710	0.990	55.767	60.139	0.927	27.392	26.815	1.022
AARS2	ENSOARG00000009761	20:17878009-17889810:-1	protein-coding	alanyl-tRNA synthetase 2, mitochondrial	ATP binding (GO:0005524) | nucleic acid binding (GO:0003676) | alanine-tRNA ligase activity (GO:0004813) | ligase activity, forming aminoacyl-tRNA and related compounds (GO:0016876) | nucleotide binding (GO:0000166)	mitochondrial respiratory chain complex assembly (GO:0033108) | alanyl-tRNA aminoacylation (GO:0006419) | tRNA aminoacylation (GO:0043039) | mitochondrial alanyl-tRNA aminoacylation (GO:0070143)	cytoplasm (GO:0005737) | mitochondrion (GO:0005739)	1.913	1.914	0.999	3.901	3.662	1.065	3.545	4.147	0.855	8.392	8.217	1.021	7.577	8.272	0.916	1.736	2.740	0.634	5.277	6.145	0.859	4.643	4.804	0.966	11.228	11.654	0.963	7.716	8.325	0.927	7.674	7.455	1.029	7.344	6.198	1.185	6.944	5.908	1.175	6.291	5.825	1.080
AASDH	ENSOARG00000003597	6:71762894-71788566:-1	protein-coding	aminoadipate-semialdehyde dehydrogenase	catalytic activity (GO:0003824)	metabolic process (GO:0008152) | beta-alanine metabolic process (GO:0019482) | amino acid activation for nonribosomal peptide biosynthetic process (GO:0043041)	unknown	6.494	7.511	0.865	7.812	5.705	1.369	2.141	2.050	1.044	9.403	11.085	0.848	9.745	10.982	0.887	8.748	7.159	1.222	6.8125	7.6475	0.891	11.4085	15.291	0.746	11.340	11.476	0.988	6.308	8.616	0.732	7.212	7.906	0.912	12.5085	18.312	0.683	10.253	11.967	0.857	13.556	20.746	0.653
AASDHPPT	ENSOARG00000002602	15:1112436-1137781:-1	protein-coding	aminoadipate-semialdehyde dehydrogenase-phosphopantetheinyl transferase	protein binding (GO:0005515) | magnesium ion binding (GO:0000287) | holo-[acyl-carrier-protein] synthase activity (GO:0008897)	metabolic process (GO:0008152)	extracellular exosome (GO:0070062)	59.2395	59.991	0.987	36.445	29.392	1.240	13.104	10.664	1.229	51.690	50.853	1.016	53.514	52.656	1.016	59.509	46.135	1.290	29.416	29.787	0.988	39.651	36.050	1.100	79.756	81.781	0.975	21.977	24.348	0.903	23.622	25.781	0.916	31.658	46.200	0.685	109.991	110.544	0.995	41.976	53.171	0.789
AASS	ENSOARG00000018580	4:86524777-86606070:-1	protein-coding	aminoadipate-semialdehyde synthase	saccharopine dehydrogenase (NAD+, L-glutamate-forming) activity (GO:0047131) | saccharopine dehydrogenase (NADP+, L-lysine-forming) activity (GO:0047130) | oxidoreductase activity (GO:0016491)	L-lysine catabolic process (GO:0019477) | oxidation-reduction process (GO:0055114)	mitochondrion (GO:0005739) | intracellular membrane-bounded organelle (GO:0043231)	0.742	0.282	NA	3.235	2.302	1.405	1.635	1.622	1.008	5.144	4.553	1.130	4.844	5.234	0.925	2.083	0.740	NA	8.351	9.0525	0.923	3.3655	3.650	0.922	1.955	1.607	1.217	2.895	4.011	0.722	3.8565	3.277	1.177	5.56	3.218	1.728	4.755	3.437	1.383	4.258	3.233	1.317
AATF	ENSOARG00000000176	11:12886982-12998104:+1	protein-coding	apoptosis antagonizing transcription factor	protein binding (GO:0005515) | poly(A) RNA binding (GO:0044822) | leucine zipper domain binding (GO:0043522)	negative regulation of superoxide anion generation (GO:0032929) | negative regulation of apoptotic process (GO:0043066) | negative regulation of amyloid precursor protein biosynthetic process (GO:0042985) | cell adhesion (GO:0007155) | embryonic cleavage (GO:0040016) | positive regulation of transcription from RNA polymerase II promoter (GO:0045944) | ribosome biogenesis (GO:0042254) | negative r…	centrosome (GO:0005813) | nucleus (GO:0005634) | focal adhesion (GO:0005925) | cytoplasm (GO:0005737) | nucleolus (GO:0005730)	18.7425	18.448	1.016	17.040	8.897	1.915	7.293	8.510	0.857	12.127	13.473	0.900	11.063	13.393	0.826	22.998	19.761	1.164	15.812	16.128	0.980	20.4565	22.504	0.909	22.206	23.342	0.951	11.386	11.180	1.018	10.36	11.245	0.921	15.303	18.881	0.810	7.963	9.047	0.880	15.559	14.9135	1.043
AATK	ENSOARG00000001758	JH922317.1:7964-22462:-1	protein-coding	apoptosis associated tyrosine kinase	ATP binding (GO:0005524) | protein tyrosine kinase activity (GO:0004713) | transferase activity, transferring phosphorus-containing groups (GO:0016772) | transferase activity (GO:0016740) | protein kinase activity (GO:0004672) | kinase activity (GO:0016301) | nucleotide binding (GO:0000166)	protein phosphorylation (GO:0006468) | phosphorylation (GO:0016310)	unknown	0.022	0.027	NA	0.022	0.018	NA	0.214	0.229	NA	0.565	0.570	NA	5.114	5.863	0.872	0.000	0.000	NA	0.4685	0.55	NA	0.0095	0.024	NA	37.541	44.252	0.848	0.465	0.433	NA	0.35	0.337	NA	0.5305	0.202	NA	16.332	13.810	1.183	0.069	0.0815	NA
ABAT	ENSOARG00000005228	24:7601608-7638449:+1	protein-coding	4-aminobutyrate aminotransferase	4-aminobutyrate transaminase activity (GO:0003867) | protein homodimerization activity (GO:0042803) | pyridoxal phosphate binding (GO:0030170) | transaminase activity (GO:0008483) | catalytic activity (GO:0003824)	gamma-aminobutyric acid metabolic process (GO:0009448) | behavioral response to cocaine (GO:0048148)	4-aminobutyrate transaminase complex (GO:0032144) | mitochondrion (GO:0005739) | extracellular exosome (GO:0070062)	0	0.000	NA	0.237	0.109	NA	0.315	0.268	NA	3.781	3.666	1.031	12.967	8.039	1.613	0.000	0.000	NA	0.2115	0.4295	NA	0.2965	0.142	NA	120.802	85.426	1.414	0.234	0.292	NA	0.6415	0.483	NA	6.981	1.042	6.700	33.407	30.318	1.102	0.496	0.8045	NA
ABCA1	ENSOARG00000007344	2:18039778-18168466:+1	protein-coding	ATP binding cassette subfamily A member 1	syntaxin binding (GO:0019905) | protein binding (GO:0005515) | anion transmembrane transporter activity (GO:0008509) | transporter activity (GO:0005215) | receptor binding (GO:0005102) | apolipoprotein binding (GO:0034185) | nucleotide binding (GO:0000166) | phospholipid transporter activity (GO:0005548) | ATP binding (GO:0005524) | apolipoprotein A-I binding (GO:0034186) | apolipoprotein A-I rec…	cholesterol metabolic process (GO:0008203) | high-density lipoprotein particle assembly (GO:0034380) | reverse cholesterol transport (GO:0043691) | interleukin-1 beta secretion (GO:0050702) | phospholipid efflux (GO:0033700) | response to laminar fluid shear stress (GO:0034616) | lipoprotein metabolic process (GO:0042157) | phagocytosis, engulfment (GO:0006911) | cellular response to retinoic aci…	endocytic vesicle (GO:0030139) | integral component of membrane (GO:0016021) | Golgi apparatus (GO:0005794) | phagocytic vesicle (GO:0045335) | plasma membrane (GO:0005886) | intracellular membrane-bounded organelle (GO:0043231) | external side of plasma membrane (GO:0009897) | membrane raft (GO:0045121) | perinuclear region of cytoplasm (GO:0048471) | integral component of plasma membrane (GO:00…	87.761	103.692	0.846	7.710	3.842	2.007	0.255	0.311	NA	5.699	2.058	2.769	7.111	3.572	1.991	52.072	31.886	1.633	3.545	2.3465	1.511	5.2365	1.498	3.496	26.869	23.723	1.133	1.859	3.895	0.477	5.84	3.435	1.700	17.37	5.702	3.046	9.511	10.439	0.911	9.184	8.2825	1.109
ABCA10	ENSOARG00000014178	11:60258964-60303112:+1	protein-coding	ATP binding cassette subfamily A member 10	ATP binding (GO:0005524) | transporter activity (GO:0005215) | ATPase activity (GO:0016887) | nucleotide binding (GO:0000166)	metabolic process (GO:0008152) | transport (GO:0006810)	integral component of membrane (GO:0016021)	0.499	0.254	NA	1.319	1.272	1.037	0.121	0.145	NA	0.287	0.354	NA	0.719	1.306	NA	0.108	0.088	NA	1.3795	1.556	0.887	1.4105	1.605	0.879	0.047	0.089	NA	1.076	0.627	NA	0.559	0.508	NA	0.9415	0.395	NA	0.044	0.088	NA	0.074	0.08	NA
ABCA12	ENSOARG00000019294	2:215939585-216150250:-1	protein-coding	ATP binding cassette subfamily A member 12	apolipoprotein A-I receptor binding (GO:0034191) | ATP binding (GO:0005524) | protein binding (GO:0005515) | transporter activity (GO:0005215) | receptor binding (GO:0005102) | ATPase activity (GO:0016887) | nucleotide binding (GO:0000166) | lipid transporter activity (GO:0005319)	establishment of skin barrier (GO:0061436) | phospholipid efflux (GO:0033700) | surfactant homeostasis (GO:0043129) | positive regulation of protein localization to cell surface (GO:2000010) | lipid transport (GO:0006869) | keratinization (GO:0031424) | transport (GO:0006810) | lipid homeostasis (GO:0055088) | secretion by cell (GO:0032940) | ceramide transport (GO:0035627) | metabolic process (G…	integral component of membrane (GO:0016021) | cytosol (GO:0005829) | cytoplasm (GO:0005737) | plasma membrane (GO:0005886) | mitochondrial inner membrane (GO:0005743) | epidermal lamellar body (GO:0097209)	0	0.000	NA	0.000	0.000	NA	0.000	0.000	NA	0.000	0.005	NA	0.017	0.008	NA	0.000	0.000	NA	0	0	NA	0	0.000	NA	0.000	0.000	NA	16.890	15.414	1.096	14.4625	13.496	1.072	0.0055	0.005	NA	0.038	0.075	NA	12.385	10.812	1.145
ABCA13	ENSOARG00000015616	4:7164572-7518084:-1	protein-coding	ATP binding cassette subfamily A member 13	ATP binding (GO:0005524) | transporter activity (GO:0005215) | ATPase activity (GO:0016887) | nucleotide binding (GO:0000166)	metabolic process (GO:0008152) | transport (GO:0006810)	integral component of membrane (GO:0016021)	0	0.003	NA	0.264	0.432	NA	0.006	0.009	NA	0.010	0.000	NA	0.005	0.000	NA	0.032	0.003	NA	0.009	0	NA	0.1755	0.122	NA	0.007	0.011	NA	0.033	0.106	NA	0.1315	0.141	NA	0.3165	0.144	NA	0.128	0.092	NA	0.247	0.1345	NA
ABCA2	ENSOARG00000000338	JH921894.1:40046-55878:+1	protein-coding	ATP binding cassette subfamily A member 2	ATP binding (GO:0005524) | transporter activity (GO:0005215) | ATPase activity (GO:0016887) | nucleotide binding (GO:0000166)	metabolic process (GO:0008152) | response to steroid hormone (GO:0048545) | transport (GO:0006810) | regulation of transcription from RNA polymerase II promoter (GO:0006357) | cholesterol homeostasis (GO:0042632) | regulation of intracellular cholesterol transport (GO:0032383)	endosome (GO:0005768) | integral component of membrane (GO:0016021) | membrane (GO:0016020) | lysosome (GO:0005764)	3.076	2.493	1.234	13.608	26.907	0.506	2.360	1.054	2.239	4.344	3.530	1.231	19.816	17.869	1.109	3.563	1.282	2.779	3.501	3.161	1.108	12.349	19.136	0.645	88.432	111.896	0.790	3.657	5.195	0.704	4.9005	4.213	1.163	8.1835	5.306	1.542	39.857	36.007	1.107	1.520	0.8885	NA
ABCA3/ENSOARG:18095	ENSOARG00000018095	24:1787914-1816330:-1	protein-coding	ATP binding cassette subfamily A member 3	ATP binding (GO:0005524) | transporter activity (GO:0005215) | ATPase activity (GO:0016887) | nucleotide binding (GO:0000166)	metabolic process (GO:0008152) | transport (GO:0006810)	integral component of membrane (GO:0016021) | alveolar lamellar body (GO:0097208) | extracellular space (GO:0005615) | plasma membrane (GO:0005886) | alveolar lamellar body membrane (GO:0097233)	25.1695	25.160	1.000	5.841	4.908	1.190	11.210	9.291	1.207	3.014	2.277	1.324	3.573	2.279	1.568	58.489	35.878	1.630	3.758	2.791	1.346	8.851	7.270	1.217	20.412	23.337	0.875	28.641	30.672	0.934	33.6405	38.105	0.883	7.8205	6.026	1.298	18.464	18.750	0.985	12.233	8.0735	1.515
ABCA4	ENSOARG00000017114	1:70307340-70456088:-1	protein-coding	ATP binding cassette subfamily A member 4	phospholipid transporter activity (GO:0005548) | ATP binding (GO:0005524) | phospholipid-translocating ATPase activity (GO:0004012) | ATPase activity, coupled to transmembrane movement of substances (GO:0042626) | transporter activity (GO:0005215) | ATPase activity (GO:0016887) | nucleotide binding (GO:0000166)	metabolic process (GO:0008152) | transport (GO:0006810) | visual perception (GO:0007601) | phospholipid transfer to membrane (GO:0006649) | photoreceptor cell maintenance (GO:0045494) | transmembrane transport (GO:0055085)	photoreceptor outer segment (GO:0001750) | integral component of membrane (GO:0016021) | integral component of plasma membrane (GO:0005887)	0.7635	0.847	NA	0.409	0.076	NA	0.037	0.012	NA	0.031	0.078	NA	0.094	0.062	NA	0.267	0.231	NA	0.438	0.27	NA	0.39	0.156	NA	0.299	0.444	NA	0.074	0.161	NA	0.437	0.339	NA	0.3975	0.166	NA	0.081	0.123	NA	0.075	0.0975	NA
ABCA5	ENSOARG00000013972	11:60194810-60242691:+1	protein-coding	ATP binding cassette subfamily A member 5	ATP binding (GO:0005524) | transporter activity (GO:0005215) | ATPase activity (GO:0016887) | nucleotide binding (GO:0000166)	metabolic process (GO:0008152) | transport (GO:0006810) | cholesterol efflux (GO:0033344) | negative regulation of macrophage derived foam cell differentiation (GO:0010745) | high-density lipoprotein particle remodeling (GO:0034375)	integral component of membrane (GO:0016021) | late endosome (GO:0005770) | lysosome (GO:0005764)	5.0145	4.443	1.129	2.813	2.029	1.386	0.223	0.254	NA	6.173	5.509	1.121	6.168	5.723	1.078	3.835	8.064	0.476	2.181	2.378	0.917	3.9235	3.757	1.044	25.574	28.103	0.910	0.875	2.715	NA	2.062	1.666	1.238	3.0295	2.248	1.348	3.830	3.404	1.125	1.596	1.802	0.886
ABCA6	ENSOARG00000014385	11:60315569-60375391:+1	protein-coding	ATP binding cassette subfamily A member 6	ATP binding (GO:0005524) | transporter activity (GO:0005215) | ATPase activity (GO:0016887) | nucleotide binding (GO:0000166)	metabolic process (GO:0008152) | transport (GO:0006810)	integral component of membrane (GO:0016021)	2.768	2.459	1.126	6.238	10.073	0.619	2.200	1.162	1.893	0.608	0.793	NA	0.916	1.017	NA	6.007	14.456	0.416	18.921	17.9815	1.052	9.5685	10.871	0.880	5.271	6.128	0.860	13.431	10.784	1.245	8.4875	8.201	1.035	8.0685	3.011	2.680	2.143	1.232	1.739	9.215	6.285	1.466
ABCA7	ENSOARG00000010639	5:40942265-40960281:+1	protein-coding	ATP binding cassette subfamily A member 7	phospholipid transporter activity (GO:0005548) | ATP binding (GO:0005524) | protein binding (GO:0005515) | apolipoprotein A-I receptor activity (GO:0034188) | transporter activity (GO:0005215) | ATPase activity (GO:0016887) | nucleotide binding (GO:0000166)	high-density lipoprotein particle assembly (GO:0034380) | negative regulation of amyloid precursor protein biosynthetic process (GO:0042985) | peptide cross-linking (GO:0018149) | phospholipid scrambling (GO:0017121) | phospholipid efflux (GO:0033700) | positive regulation of phagocytosis (GO:0050766) | positive regulation of ERK1 and ERK2 cascade (GO:0070374) | phagocytosis (GO:0006909) | positi…	integral component of membrane (GO:0016021) | ruffle membrane (GO:0032587) | Golgi apparatus (GO:0005794) | cell surface (GO:0009986) | cell junction (GO:0030054) | plasma membrane (GO:0005886) | intracellular (GO:0005622) | apical plasma membrane (GO:0016324) | phagocytic cup (GO:0001891)	0.379	0.418	NA	3.338	5.574	0.599	1.765	0.955	NA	6.221	4.901	1.269	6.831	6.420	1.064	0.541	0.323	NA	0.84	0.7205	NA	5.281	4.545	1.162	118.917	137.538	0.865	1.372	1.659	0.827	1.8885	2.000	0.944	6.065	6.000	1.011	4.523	3.997	1.132	4.352	3.467	1.255
ABCA9	ENSOARG00000014704	11:60387154-60435471:+1	protein-coding	ATP binding cassette subfamily A member 9	ATP binding (GO:0005524) | transporter activity (GO:0005215) | ATPase activity (GO:0016887) | nucleotide binding (GO:0000166)	metabolic process (GO:0008152) | transport (GO:0006810)	integral component of membrane (GO:0016021) | mitochondrion (GO:0005739)	0.0035	0.008	NA	0.028	0.032	NA	0.081	0.092	NA	0.078	0.179	NA	0.174	0.500	NA	0.007	0.109	NA	5.716	7.534	0.759	0.1055	0.034	NA	1.619	2.929	0.553	0.381	0.838	NA	0.395	0.593	NA	0.7155	0.317	NA	0.334	0.348	NA	0.196	0.206	NA
ABCB10	ENSOARG00000003073	25:845686-876867:-1	protein-coding	ATP binding cassette subfamily B member 10	ATP binding (GO:0005524) | protein binding (GO:0005515) | protein homodimerization activity (GO:0042803) | ATPase activity, coupled to transmembrane movement of substances (GO:0042626) | ATPase activity (GO:0016887) | nucleotide binding (GO:0000166)	metabolic process (GO:0008152) | transport (GO:0006810) | transmembrane transport (GO:0055085)	integral component of membrane (GO:0016021) | integral component of mitochondrial membrane (GO:0032592) | mitochondrion (GO:0005739) | mitochondrial inner membrane (GO:0005743)	12.7455	12.255	1.040	20.208	16.428	1.230	6.093	3.772	1.615	20.109	16.062	1.252	19.212	15.227	1.262	12.331	11.555	1.067	10.987	9.703	1.132	19.795	19.567	1.012	31.282	26.194	1.194	19.006	25.301	0.751	22.991	18.436	1.247	22.7155	17.387	1.306	13.427	13.673	0.982	32.737	28.0845	1.166
ABCB11	ENSOARG00000004000	2:139245027-139331632:+1	protein-coding	ATP binding cassette subfamily B member 11	ATP binding (GO:0005524) | ATPase activity, coupled to transmembrane movement of substances (GO:0042626) | ATPase activity (GO:0016887) | nucleotide binding (GO:0000166)	metabolic process (GO:0008152) | transport (GO:0006810) | bile acid and bile salt transport (GO:0015721) | transmembrane transport (GO:0055085)	integral component of membrane (GO:0016021) | apical part of cell (GO:0045177) | intercellular canaliculus (GO:0046581) | membrane (GO:0016020) | extracellular exosome (GO:0070062)	0.1595	0.196	NA	0.433	0.275	NA	0.000	0.011	NA	0.018	0.000	NA	0.000	0.000	NA	0.033	0.016	NA	0.051	0.1215	NA	0.975	1.215	NA	0.054	0.045	NA	0.035	0.041	NA	0.0815	0.059	NA	0.366	0.363	NA	0.008	0.010	NA	0.019	0.0365	NA
ABCB5	ENSOARG00000010168	4:29389072-29505098:+1	protein-coding	ATP binding cassette subfamily B member 5	ATP binding (GO:0005524) | efflux transmembrane transporter activity (GO:0015562) | ATPase activity, coupled to transmembrane movement of substances (GO:0042626) | ATPase activity (GO:0016887) | nucleotide binding (GO:0000166)	metabolic process (GO:0008152) | transport (GO:0006810) | regulation of membrane potential (GO:0042391) | compound eye corneal lens development (GO:0048058) | transmembrane transport (GO:0055085)	integral component of membrane (GO:0016021) | integral component of plasma membrane (GO:0005887)	0	0.000	NA	0.000	0.000	NA	0.000	0.000	NA	0.033	0.000	NA	0.077	0.019	NA	0.000	0.000	NA	0	0.0335	NA	0	0.000	NA	0.028	0.000	NA	0.018	0.000	NA	0	0.000	NA	0.0395	0.000	NA	0.076	0.035	NA	0.000	0	NA
ABCB6	ENSOARG00000019920	2:220138334-220145889:-1	protein-coding	ATP binding cassette subfamily B member 6 (Langereis blood group)	ATP binding (GO:0005524) | heme binding (GO:0020037) | heme-transporting ATPase activity (GO:0015439) | efflux transmembrane transporter activity (GO:0015562) | ATPase activity, coupled to transmembrane movement of substances (GO:0042626) | ATPase activity (GO:0016887) | nucleotide binding (GO:0000166)	porphyrin-containing compound biosynthetic process (GO:0006779) | transport (GO:0006810) | skin development (GO:0043588) | heme transport (GO:0015886) | brain development (GO:0007420) | transmembrane transport (GO:0055085)	integral component of membrane (GO:0016021) | Golgi apparatus (GO:0005794) | integral component of mitochondrial outer membrane (GO:0031307) | plasma membrane (GO:0005886) | endoplasmic reticulum (GO:0005783) | extracellular exosome (GO:0070062) | endosome (GO:0005768) | mitochondrial envelope (GO:0005740) | mitochondrial outer membrane (GO:0005741) | mitochondrion (GO:0005739)	6.9315	5.654	1.226	3.543	2.870	1.234	9.932	11.453	0.867	21.935	19.864	1.104	17.890	13.113	1.364	4.248	3.760	1.130	14.0415	10.891	1.289	4.215	2.613	1.613	22.233	21.158	1.051	55.590	52.129	1.066	40.609	38.694	1.049	9.396	5.960	1.577	23.453	21.748	1.078	62.912	44.247	1.422
ABCB7	ENSOARG00000018170	X:63633082-63790461:-1	protein-coding	ATP binding cassette subfamily B member 7	ATP binding (GO:0005524) | ATPase activity, coupled to transmembrane movement of substances (GO:0042626) | ATPase activity (GO:0016887) | nucleotide binding (GO:0000166)	metabolic process (GO:0008152) | transport (GO:0006810) | cellular iron ion homeostasis (GO:0006879) | transmembrane transport (GO:0055085)	integral component of membrane (GO:0016021) | mitochondrion (GO:0005739) | mitochondrial inner membrane (GO:0005743)	16.8655	17.394	0.970	16.608	13.381	1.241	5.545	6.857	0.809	14.127	14.856	0.951	14.709	14.399	1.022	19.367	18.188	1.065	9.2245	9.6265	0.958	18.5635	21.847	0.850	17.605	17.586	1.001	16.394	18.257	0.898	18.4605	16.520	1.117	16.481	18.719	0.880	19.815	19.884	0.997	21.659	22.6895	0.955
ABCB8	ENSOARG00000002397	4:113001972-113017373:+1	protein-coding	ATP binding cassette subfamily B member 8	ATP binding (GO:0005524) | ATPase activity, coupled to transmembrane movement of substances (GO:0042626) | ATPase activity (GO:0016887) | nucleotide binding (GO:0000166)	metabolic process (GO:0008152) | transport (GO:0006810) | transmembrane transport (GO:0055085)	integral component of membrane (GO:0016021) | nucleus (GO:0005634) | nucleolus (GO:0005730) | mitochondrion (GO:0005739)	8.014	7.825	1.024	8.943	7.922	1.129	8.523	4.174	2.042	18.157	15.931	1.140	15.984	15.771	1.014	13.344	13.887	0.961	8.748	7.2795	1.202	8.7065	7.955	1.094	21.642	23.347	0.927	17.610	18.595	0.947	15.416	18.295	0.843	10.657	11.049	0.965	13.860	11.511	1.204	10.437	11.099	0.940
ABCB9	ENSOARG00000007293	17:52168248-52191479:+1	protein-coding	ATP binding cassette subfamily B member 9	ATP binding (GO:0005524) | protein binding (GO:0005515) | protein homodimerization activity (GO:0042803) | ATPase activity, coupled to transmembrane movement of substances (GO:0042626) | substrate-specific transmembrane transporter activity (GO:0022891) | ATPase activity (GO:0016887) | nucleotide binding (GO:0000166) | peptide-transporting ATPase activity (GO:0015440)	metabolic process (GO:0008152) | peptide transport (GO:0015833) | transport (GO:0006810) | transmembrane transport (GO:0055085)	integral component of membrane (GO:0016021) | lysosomal membrane (GO:0005765) | integral component of endoplasmic reticulum membrane (GO:0030176) | lysosome (GO:0005764)	0.4085	0.392	NA	0.473	0.746	NA	0.915	1.025	NA	4.067	3.530	1.152	3.772	2.287	1.649	0.142	0.132	NA	1.42	1.0625	1.336	0.6345	0.942	NA	20.495	20.840	0.983	2.759	3.506	0.787	2.2155	2.356	0.940	3.918	1.805	2.171	6.497	7.018	0.926	2.301	2.4615	0.935
ABCC11	ENSOARG00000016747	14:16109316-16189218:-1	protein-coding	ATP binding cassette subfamily C member 11	purine nucleotide transmembrane transporter activity (GO:0015216) | ATP binding (GO:0005524) | organic anion transmembrane transporter activity (GO:0008514) | ATPase activity, coupled to transmembrane movement of substances (GO:0042626) | ATPase activity (GO:0016887) | nucleotide binding (GO:0000166)	purine nucleotide transport (GO:0015865) | metabolic process (GO:0008152) | organic anion transport (GO:0015711) | transport (GO:0006810) | transmembrane transport (GO:0055085)	integral component of membrane (GO:0016021) | integral component of plasma membrane (GO:0005887) | extracellular exosome (GO:0070062)	0.0115	0.000	NA	0.000	0.000	NA	0.000	0.030	NA	0.000	0.000	NA	0.000	0.000	NA	0.000	0.000	NA	0.008	0.023	NA	0.0415	0.072	NA	0.015	0.036	NA	0.358	0.499	NA	1.648	1.418	1.162	0.011	0.024	NA	0.019	0.010	NA	0.296	0.2165	NA
ABCC12	ENSOARG00000016624	14:16007907-16099048:-1	protein-coding	ATP binding cassette subfamily C member 12	ATP binding (GO:0005524) | ATPase activity, coupled to transmembrane movement of substances (GO:0042626) | ATPase activity (GO:0016887) | nucleotide binding (GO:0000166)	metabolic process (GO:0008152) | transport (GO:0006810) | transmembrane transport (GO:0055085)	integral component of membrane (GO:0016021) | mitochondrion (GO:0005739)	0.0025	0.000	NA	0.009	0.007	NA	0.000	0.000	NA	0.000	0.000	NA	0.000	0.000	NA	0.004	0.004	NA	0.0175	0	NA	0.0045	0.006	NA	0.305	0.393	NA	0.000	0.000	NA	0	0.000	NA	0.018	0.009	NA	0.001	0.004	NA	0.000	0.0005	NA
ABCC2	ENSOARG00000013004	22:19923049-19993363:+1	protein-coding	ATP binding cassette subfamily C member 2	ATP binding (GO:0005524) | protein binding (GO:0005515) | organic anion transmembrane transporter activity (GO:0008514) | ATPase activity, coupled to transmembrane movement of substances (GO:0042626) | transporter activity (GO:0005215) | ATPase activity (GO:0016887) | nucleotide binding (GO:0000166)	metabolic process (GO:0008152) | organic anion transport (GO:0015711) | transport (GO:0006810) | transmembrane transport (GO:0055085)	integral component of membrane (GO:0016021) | cell surface (GO:0009986) | apical plasma membrane (GO:0016324) | integral component of plasma membrane (GO:0005887)	0.1345	0.089	NA	0.249	0.084	NA	0.067	0.014	NA	0.034	0.026	NA	0.014	0.028	NA	0.096	0.055	NA	0.0495	0.023	NA	0.34	0.113	NA	0.165	0.156	NA	0.390	0.170	NA	0.1405	0.110	NA	0.121	0.059	NA	0.042	0.033	NA	0.924	0.512	NA
ABCC3	ENSOARG00000003559	11:35579799-35615996:-1	protein-coding	ATP binding cassette subfamily C member 3	ATP binding (GO:0005524) | ATPase activity, coupled to transmembrane movement of substances (GO:0042626) | transporter activity (GO:0005215) | ATPase activity (GO:0016887) | nucleotide binding (GO:0000166)	metabolic process (GO:0008152) | transport (GO:0006810) | transmembrane transport (GO:0055085)	integral component of membrane (GO:0016021) | integral component of plasma membrane (GO:0005887)	22.5425	21.006	1.073	1.288	1.305	0.987	13.071	9.310	1.404	5.953	4.521	1.317	5.751	4.625	1.243	8.674	18.467	0.470	7.104	6.6615	1.066	1.6575	2.317	0.715	3.107	3.535	0.879	58.738	98.991	0.593	55.4155	67.797	0.817	16.765	7.134	2.350	0.251	0.294	NA	47.430	35.8815	1.322
ABCC4	ENSOARG00000000935	10:69973127-70126187:-1	protein-coding	ATP binding cassette subfamily C member 4	ATP binding (GO:0005524) | ATPase activity, coupled to transmembrane movement of substances (GO:0042626) | ATPase activity (GO:0016887) | nucleotide binding (GO:0000166)	metabolic process (GO:0008152) | transport (GO:0006810) | transmembrane transport (GO:0055085)	integral component of membrane (GO:0016021)	4.5195	4.276	1.057	3.125	4.044	0.773	0.641	0.886	NA	1.233	1.158	1.065	1.477	1.432	1.031	5.808	6.232	0.932	3.1585	3.681	0.858	3.62	6.352	0.570	0.908	0.807	NA	3.596	5.253	0.685	7.629	5.478	1.393	3.801	3.731	1.019	1.878	2.137	0.879	9.701	6.2785	1.545
ABCC5	ENSOARG00000020631	1:201339700-201419699:+1	protein-coding	ATP binding cassette subfamily C member 5	ATP binding (GO:0005524) | organic anion transmembrane transporter activity (GO:0008514) | ATPase activity, coupled to transmembrane movement of substances (GO:0042626) | ATPase activity (GO:0016887) | nucleotide binding (GO:0000166)	metabolic process (GO:0008152) | organic anion transport (GO:0015711) | transport (GO:0006810) | transmembrane transport (GO:0055085)	integral component of membrane (GO:0016021)	3.131	3.870	0.809	0.571	0.387	NA	4.638	4.242	1.093	76.218	68.550	1.112	73.371	73.146	1.003	2.387	5.061	0.472	13.0775	14.068	0.930	0.8965	0.971	NA	58.293	58.826	0.991	7.099	8.397	0.845	8.743	7.360	1.188	14.096	6.208	2.271	17.900	18.904	0.947	6.297	4.7595	1.323
ABCC6	ENSOARG00000009916	24:14453274-14518770:-1	protein-coding	ATP binding cassette subfamily C member 6	ATP binding (GO:0005524) | ATPase activity, coupled to transmembrane movement of substances (GO:0042626) | transporter activity (GO:0005215) | ATPase activity (GO:0016887) | nucleotide binding (GO:0000166)	metabolic process (GO:0008152) | transport (GO:0006810) | transmembrane transport (GO:0055085)	integral component of membrane (GO:0016021) | nucleus (GO:0005634) | plasma membrane (GO:0005886)	0.018	0.031	NA	0.080	0.187	NA	0.078	0.165	NA	0.029	0.160	NA	0.016	0.109	NA	0.023	0.014	NA	0.165	0.0495	NA	0.134	0.028	NA	0.177	0.205	NA	1.237	1.351	0.916	1.5105	0.898	NA	0.285	0.110	NA	0.046	0.018	NA	0.445	0.2915	NA
ABCC8	ENSOARG00000003612	15:34599763-34679444:+1	protein-coding	ATP binding cassette subfamily C member 8	ATP binding (GO:0005524) | sulfonylurea receptor activity (GO:0008281) | ion channel binding (GO:0044325) | potassium channel activity (GO:0005267) | ATPase activity, coupled to transmembrane movement of substances (GO:0042626) | ATPase activity (GO:0016887) | nucleotide binding (GO:0000166)	metabolic process (GO:0008152) | signal transduction (GO:0007165) | transport (GO:0006810) | potassium ion transport (GO:0006813) | transmembrane transport (GO:0055085)	integral component of membrane (GO:0016021) | voltage-gated potassium channel complex (GO:0008076) | membrane (GO:0016020) | plasma membrane (GO:0005886)	0	0.008	NA	0.000	0.044	NA	0.788	0.904	NA	0.160	0.107	NA	0.448	0.597	NA	0.006	0.000	NA	0.684	0.7805	NA	0.009	0.028	NA	34.684	40.271	0.861	0.483	0.889	NA	0.7435	0.804	NA	0.4975	0.126	NA	8.170	8.343	0.979	0.374	0.3155	NA
ABCC9	ENSOARG00000020225	3:193019254-193175462:+1	protein-coding	ATP binding cassette subfamily C member 9	ATP binding (GO:0005524) | sulfonylurea receptor activity (GO:0008281) | ion channel binding (GO:0044325) | potassium channel activity (GO:0005267) | ATPase activity, coupled to transmembrane movement of substances (GO:0042626) | ATPase activity (GO:0016887) | nucleotide binding (GO:0000166)	metabolic process (GO:0008152) | defense response to virus (GO:0051607) | signal transduction (GO:0007165) | transport (GO:0006810) | potassium ion transport (GO:0006813) | transmembrane transport (GO:0055085)	integral component of membrane (GO:0016021) | voltage-gated potassium channel complex (GO:0008076) | sarcolemma (GO:0042383) | plasma membrane (GO:0005886) | membrane (GO:0016020) | sarcomere (GO:0030017)	0.0215	0.019	NA	0.000	0.000	NA	0.993	0.559	NA	2.627	2.165	1.213	2.668	2.900	0.920	0.007	0.192	NA	2.334	3.436	0.679	0	0.000	NA	2.632	2.137	1.232	0.829	3.583	NA	4.403	3.241	1.359	6.8945	2.687	2.566	1.657	1.212	1.367	1.691	1.511	1.119
ABCD1	ENSOARG00000007049	X:77653929-77668081:-1	protein-coding	ATP binding cassette subfamily D member 1	protein binding (GO:0005515) | peroxisomal fatty-acyl-CoA transporter activity (GO:0005325) | nucleotide binding (GO:0000166) | enzyme binding (GO:0019899) | identical protein binding (GO:0042802) | ATP binding (GO:0005524) | long-chain fatty acid transporter activity (GO:0005324) | ATPase activity, coupled to transmembrane movement of substances (GO:0042626) | protein homodimerization activity (…	fatty acid beta-oxidation (GO:0006635) | peroxisome organization (GO:0007031) | very long-chain fatty acid catabolic process (GO:0042760) | long-chain fatty acid catabolic process (GO:0042758) | transport (GO:0006810) | peroxisomal long-chain fatty acid import (GO:0015910) | transmembrane transport (GO:0055085)	integral component of membrane (GO:0016021) | peroxisomal membrane (GO:0005778) | cytoplasm (GO:0005737) | membrane (GO:0016020) | perinuclear region of cytoplasm (GO:0048471) | peroxisome (GO:0005777) | integral component of peroxisomal membrane (GO:0005779) | mitochondrion (GO:0005739)	6.0235	5.963	1.010	6.563	4.645	1.413	1.560	1.075	1.451	35.402	35.789	0.989	28.650	28.583	1.002	5.476	5.375	1.019	3.44	3.3305	1.033	10.81	9.524	1.135	1.747	1.990	0.878	5.280	4.297	1.229	5.3755	5.267	1.021	10.931	6.857	1.594	2.724	2.301	1.184	7.013	5.548	1.264
ABCD2	ENSOARG00000020006	3:147591269-147678719:+1	protein-coding	ATP binding cassette subfamily D member 2	ATP binding (GO:0005524) | protein binding (GO:0005515) | protein homodimerization activity (GO:0042803) | ATPase activity, coupled to transmembrane movement of substances (GO:0042626) | ATPase activity (GO:0016887) | nucleotide binding (GO:0000166)	fatty acid beta-oxidation (GO:0006635) | very long-chain fatty acid metabolic process (GO:0000038) | very long-chain fatty acid catabolic process (GO:0042760) | transport (GO:0006810) | positive regulation of fatty acid beta-oxidation (GO:0032000) | transmembrane transport (GO:0055085)	integral component of membrane (GO:0016021) | peroxisome (GO:0005777) | intracellular membrane-bounded organelle (GO:0043231)	0.0815	0.014	NA	0.066	0.123	NA	0.148	0.040	NA	0.143	0.110	NA	0.140	0.177	NA	0.044	1.505	NA	0.188	0.1865	NA	0.0705	0.039	NA	3.842	4.122	0.932	0.610	0.461	NA	0.736	0.432	NA	1.3445	0.507	NA	4.251	4.144	1.026	0.416	0.276	NA
ABCD3	ENSOARG00000017266	1:70765318-70818229:+1	protein-coding	ATP binding cassette subfamily D member 3	ATP binding (GO:0005524) | protein binding (GO:0005515) | protein homodimerization activity (GO:0042803) | ATPase activity, coupled to transmembrane movement of substances (GO:0042626) | ATPase activity (GO:0016887) | nucleotide binding (GO:0000166)	fatty acid beta-oxidation (GO:0006635) | peroxisome organization (GO:0007031) | very long-chain fatty acid catabolic process (GO:0042760) | transport (GO:0006810) | fatty acid biosynthetic process (GO:0006633) | transmembrane transport (GO:0055085)	integral component of membrane (GO:0016021) | peroxisomal matrix (GO:0005782) | peroxisomal membrane (GO:0005778) | membrane (GO:0016020) | peroxisome (GO:0005777) | mitochondrial inner membrane (GO:0005743) | intracellular membrane-bounded organelle (GO:0043231) | mitochondrion (GO:0005739)	24.1625	26.907	0.898	10.970	9.041	1.213	12.184	9.902	1.230	21.592	21.655	0.997	22.183	20.965	1.058	21.864	26.082	0.838	20.5655	19.6475	1.047	15.1775	17.403	0.872	41.275	35.745	1.155	40.121	32.562	1.232	32.001	33.271	0.962	18.491	17.697	1.045	33.482	31.362	1.068	56.493	55.1905	1.024
ABCD4	ENSOARG00000001030	7:82539860-82554033:-1	protein-coding	ATP binding cassette subfamily D member 4	ATP binding (GO:0005524) | ATPase activity, coupled to transmembrane movement of substances (GO:0042626) | ATPase activity (GO:0016887) | nucleotide binding (GO:0000166)	transport (GO:0006810) | cobalamin metabolic process (GO:0009235) | transmembrane transport (GO:0055085)	integral component of membrane (GO:0016021) | endoplasmic reticulum membrane (GO:0005789) | peroxisome (GO:0005777)	12.056	12.067	0.999	8.885	9.960	0.892	4.245	5.347	0.794	37.744	28.318	1.333	33.843	27.690	1.222	9.127	7.925	1.152	12.258	16.305	0.752	9.7345	11.706	0.832	15.022	16.889	0.889	15.838	15.869	0.998	11.6305	14.447	0.805	17.749	15.963	1.112	11.159	14.726	0.758	40.586	27.0225	1.502
ABCE1	ENSOARG00000009714	17:12892280-12914875:-1	protein-coding	ATP binding cassette subfamily E member 1	ATP binding (GO:0005524) | protein binding (GO:0005515) | iron-sulfur cluster binding (GO:0051536) | ATPase activity (GO:0016887) | nucleotide binding (GO:0000166)	metabolic process (GO:0008152)	cytoplasm (GO:0005737) | membrane (GO:0016020) | mitochondrion (GO:0005739)	51.5925	51.048	1.011	48.899	37.354	1.309	16.034	9.108	1.760	44.803	48.283	0.928	43.795	44.472	0.985	77.770	52.246	1.489	37.024	36.2515	1.021	42.619	38.222	1.115	42.288	45.315	0.933	30.785	37.720	0.816	34.635	37.596	0.921	40.4965	45.556	0.889	53.575	58.502	0.916	49.587	58.56	0.847
ABCF1	ENSOARG00000013405	20:27506061-27518579:-1	protein-coding	ATP binding cassette subfamily F member 1	ATP binding (GO:0005524) | protein binding (GO:0005515) | poly(A) RNA binding (GO:0044822) | ATPase activity (GO:0016887) | nucleotide binding (GO:0000166)	unknown	cytoplasm (GO:0005737) | membrane (GO:0016020)	33.4415	35.683	0.937	19.002	18.052	1.053	9.291	13.913	0.668	25.537	22.741	1.123	25.245	26.437	0.955	41.051	37.611	1.091	22.727	22.064	1.030	22.4	25.736	0.870	27.802	29.808	0.933	28.354	30.044	0.944	25.279	28.452	0.888	28.234	33.105	0.853	23.381	23.098	1.012	26.433	30.243	0.874
ABCF2	ENSOARG00000003658	4:113175484-113194740:-1	protein-coding	ATP binding cassette subfamily F member 2	ATP binding (GO:0005524) | ATPase activity (GO:0016887) | nucleotide binding (GO:0000166)	metabolic process (GO:0008152)	membrane (GO:0016020) | mitochondrion (GO:0005739)	27.7215	27.315	1.015	13.305	7.432	1.790	4.579	6.372	0.719	16.969	16.951	1.001	15.749	15.711	1.002	28.812	25.105	1.148	11.1525	9.9235	1.124	16.267	17.133	0.949	25.151	25.226	0.997	17.745	24.723	0.718	14.6525	18.191	0.805	16.4505	21.263	0.774	15.815	15.842	0.998	12.017	14.654	0.820
ABCF3	ENSOARG00000020612	1:201171489-201179578:-1	protein-coding	ATP binding cassette subfamily F member 3	ATP binding (GO:0005524) | protein binding (GO:0005515) | ATPase activity (GO:0016887) | nucleotide binding (GO:0000166)	metabolic process (GO:0008152)	membrane (GO:0016020)	25.4385	23.737	1.072	15.280	12.375	1.235	9.430	11.643	0.810	30.588	26.832	1.140	35.666	31.496	1.132	40.088	33.698	1.190	20.1825	19.759	1.021	19.027	23.198	0.820	42.930	43.061	0.997	23.700	25.385	0.934	23.1115	23.377	0.989	25.9335	22.634	1.146	24.828	24.961	0.995	20.698	17.8495	1.160
ABCG1	ENSOARG00000010625	1:260557063-260622649:+1	protein-coding	ATP binding cassette subfamily G member 1	ADP binding (GO:0043531) | nucleotide binding (GO:0000166) | ATP binding (GO:0005524) | phospholipid transporter activity (GO:0005548) | toxin transporter activity (GO:0019534) | protein homodimerization activity (GO:0042803) | ATPase activity (GO:0016887) | glycoprotein transporter activity (GO:0034437) | sterol-transporting ATPase activity (GO:0034041) | protein heterodimerization activity (GO:…	cholesterol metabolic process (GO:0008203) | reverse cholesterol transport (GO:0043691) | regulation of cholesterol esterification (GO:0010872) | positive regulation of cholesterol biosynthetic process (GO:0045542) | regulation of transcription, DNA-templated (GO:0006355) | phospholipid efflux (GO:0033700) | response to lipid (GO:0033993) | high-density lipoprotein particle remodeling (GO:0034375…	integral component of membrane (GO:0016021) | Golgi apparatus (GO:0005794) | recycling endosome (GO:0055037) | plasma membrane (GO:0005886) | membrane (GO:0016020) | intracellular membrane-bounded organelle (GO:0043231) | endosome (GO:0005768) | external side of plasma membrane (GO:0009897) | nucleoplasm (GO:0005654) | mitochondrion (GO:0005739)	19.0375	10.303	1.848	15.745	8.969	1.755	1.935	0.770	NA	3.845	1.365	2.817	7.306	5.297	1.379	3.322	1.492	2.227	0.7165	0.3225	NA	10.372	3.265	3.177	30.181	25.852	1.167	3.585	2.550	1.406	5.3135	4.021	1.321	26.699	13.972	1.911	11.901	9.840	1.209	7.562	2.5855	2.925
ABCG2	ENSOARG00000001914	6:36514210-36556824:+1	protein-coding	ATP binding cassette subfamily G member 2 (Junior blood group)	ATP binding (GO:0005524) | protein binding (GO:0005515) | protein homodimerization activity (GO:0042803) | ATPase activity, coupled to transmembrane movement of substances (GO:0042626) | ATPase activity (GO:0016887) | nucleotide binding (GO:0000166)	metabolic process (GO:0008152) | urate metabolic process (GO:0046415) | transmembrane transport (GO:0055085)	integral component of membrane (GO:0016021) | nucleus (GO:0005634) | plasma membrane (GO:0005886) | membrane (GO:0016020)	119.8275	116.146	1.032	0.121	0.259	NA	1.471	0.619	NA	8.122	11.189	0.726	7.296	10.225	0.714	23.258	30.765	0.756	26.265	32.147	0.817	0.584	0.278	NA	42.247	40.848	1.034	8.447	7.357	1.148	5.583	5.799	0.963	35.1235	13.119	2.677	70.342	82.056	0.857	145.249	129.7935	1.119
ABCG4	ENSOARG00000013929	15:29212989-29227619:+1	protein-coding	ATP binding cassette subfamily G member 4	ATP binding (GO:0005524) | protein binding (GO:0005515) | protein homodimerization activity (GO:0042803) | ATPase activity (GO:0016887) | protein heterodimerization activity (GO:0046982) | nucleotide binding (GO:0000166)	metabolic process (GO:0008152)	membrane (GO:0016020)	0.3185	0.464	NA	1.150	1.537	0.748	0.403	0.427	NA	1.745	1.026	1.701	6.209	6.195	1.002	0.515	0.591	NA	0.6265	0.604	NA	2.49	1.699	1.466	48.709	44.078	1.105	1.862	1.560	1.194	2.544	2.219	1.146	1.405	1.445	0.972	5.286	5.559	0.951	2.213	2.3365	0.947
ABCG5	ENSOARG00000006745	3:80351499-80384030:+1	protein-coding	ATP binding cassette subfamily G member 5	ATP binding (GO:0005524) | protein binding (GO:0005515) | ATPase activity (GO:0016887) | protein heterodimerization activity (GO:0046982) | cholesterol transporter activity (GO:0017127) | nucleotide binding (GO:0000166)	metabolic process (GO:0008152) | excretion (GO:0007588) | negative regulation of intestinal phytosterol absorption (GO:0010949) | negative regulation of intestinal cholesterol absorption (GO:0045796) | cholesterol efflux (GO:0033344) | cholesterol homeostasis (GO:0042632)	apical part of cell (GO:0045177) | receptor complex (GO:0043235) | ATP-binding cassette (ABC) transporter complex (GO:0043190) | apical plasma membrane (GO:0016324) | membrane (GO:0016020)	0	0.033	NA	0.000	0.000	NA	0.013	0.009	NA	0.038	0.063	NA	0.077	0.067	NA	0.000	0.000	NA	0.668	1.8115	NA	0.012	0.000	NA	0.518	0.583	NA	0.023	0.000	NA	0	0.000	NA	0.0125	0.018	NA	0.244	0.226	NA	43.759	27.8795	1.570
ABCG8	ENSOARG00000006677	3:80333311-80351141:-1	protein-coding	ATP binding cassette subfamily G member 8	ATP binding (GO:0005524) | protein binding (GO:0005515) | ATPase activity (GO:0016887) | protein heterodimerization activity (GO:0046982) | cholesterol transporter activity (GO:0017127) | nucleotide binding (GO:0000166)	excretion (GO:0007588) | phospholipid transport (GO:0015914) | negative regulation of intestinal phytosterol absorption (GO:0010949) | sterol homeostasis (GO:0055092) | cholesterol homeostasis (GO:0042632) | metabolic process (GO:0008152) | negative regulation of intestinal cholesterol absorption (GO:0045796) | cholesterol efflux (GO:0033344) | sterol transport (GO:0015918)	receptor complex (GO:0043235) | ATP-binding cassette (ABC) transporter complex (GO:0043190) | apical plasma membrane (GO:0016324) | membrane (GO:0016020)	0	0.000	NA	0.000	0.000	NA	0.135	0.188	NA	0.071	0.019	NA	0.021	0.063	NA	0.000	0.000	NA	0.604	2.124	NA	0	0.000	NA	8.887	11.074	0.803	0.406	0.793	NA	0.8405	0.904	NA	0.045	0.033	NA	0.334	0.236	NA	46.628	24.2535	1.923
ABHD1	ENSOARG00000019121	3:34082120-34089262:+1	protein-coding	abhydrolase domain containing 1	protein binding (GO:0005515)	unknown	unknown	0.1535	0.502	NA	3.445	4.652	0.741	6.503	12.541	0.519	2.518	2.107	1.195	2.083	2.200	0.947	1.253	0.589	NA	2.1015	2.106	0.998	4.9405	4.206	1.175	7.897	9.598	0.823	5.727	9.491	0.603	9.906	7.320	1.353	8.0945	6.071	1.333	3.515	3.942	0.892	11.778	8.417	1.399
ABHD10	ENSOARG00000019221	1:175121754-175135604:+1	protein-coding	abhydrolase domain containing 10	serine-type peptidase activity (GO:0008236) | hydrolase activity, hydrolyzing O-glycosyl compounds (GO:0004553)	glucuronoside catabolic process (GO:0019391) | proteolysis (GO:0006508)	cytosol (GO:0005829) | mitochondrion (GO:0005739)	11.571	9.596	1.206	7.658	3.817	2.006	8.254	6.844	1.206	52.566	55.009	0.956	56.671	48.577	1.167	11.520	10.905	1.056	29.5795	34.8085	0.850	13.5005	17.003	0.794	44.360	38.518	1.152	23.381	22.074	1.059	23.07	19.082	1.209	26.062	22.620	1.152	36.180	33.925	1.066	20.048	18.616	1.077
ABHD11	ENSOARG00000012026	24:33455333-33458008:+1	protein-coding	abhydrolase domain containing 11	hydrolase activity, acting on ester bonds (GO:0016788)	GPI anchor metabolic process (GO:0006505) | intracellular protein transport (GO:0006886) | biosynthetic process (GO:0009058)	mitochondrion (GO:0005739)	57.634	49.197	1.171	38.237	25.449	1.502	4.783	5.419	0.883	34.516	42.039	0.821	27.971	32.866	0.851	21.300	33.416	0.637	18.4625	13.0145	1.419	52.5855	10.560	4.980	32.432	32.004	1.013	56.971	50.527	1.128	34.0575	32.640	1.043	15.9205	12.301	1.294	41.264	36.012	1.146	22.281	20.707	1.076
ABHD12	ENSOARG00000007550	13:41920131-41943926:-1	protein-coding	abhydrolase domain containing 12	hydrolase activity (GO:0016787) | acylglycerol lipase activity (GO:0047372)	response to auditory stimulus (GO:0010996) | adult walking behavior (GO:0007628) | metabolic process (GO:0008152) | phosphatidylserine catabolic process (GO:0006660) | acylglycerol catabolic process (GO:0046464)	integral component of membrane (GO:0016021) | AMPA glutamate receptor complex (GO:0032281)	183.7095	202.131	0.909	28.652	18.659	1.536	16.198	20.451	0.792	35.043	31.452	1.114	40.814	37.676	1.083	88.898	96.642	0.920	47.467	38.227	1.242	38.11	40.714	0.936	149.739	165.796	0.903	46.560	43.267	1.076	39.231	41.896	0.936	46.7905	36.530	1.281	110.790	110.721	1.001	36.298	36.893	0.984
ABHD12B	ENSOARG00000020679	7:40803406-40826022:+1	protein-coding	abhydrolase domain containing 12B	unknown	unknown	unknown	1.125	0.867	NA	1.325	0.921	NA	0.583	0.196	NA	0.758	0.670	NA	0.594	0.895	NA	0.874	1.030	NA	0.5525	0.3915	NA	1.411	1.159	1.217	0.502	0.277	NA	1.332	0.653	NA	1.505	0.505	NA	2.005	0.786	NA	0.926	0.589	NA	1.746	0.6515	NA
ABHD13	ENSOARG00000017245	10:82977871-82978884:+1	protein-coding	abhydrolase domain containing 13	unknown	unknown	membrane (GO:0016020)	31.983	31.500	1.015	34.694	42.087	0.824	3.464	3.412	1.015	14.930	12.664	1.179	13.926	14.450	0.964	28.163	27.547	1.022	12.643	12.837	0.985	27.6855	28.677	0.965	18.527	15.237	1.216	17.257	19.550	0.883	18.207	17.958	1.014	23.2555	22.691	1.025	18.138	18.121	1.001	30.380	30.1015	1.009
ABHD14A	ENSOARG00000006479	19:48921807-48926783:-1	protein-coding	abhydrolase domain containing 14A	unknown	unknown	extracellular exosome (GO:0070062)	19.2265	17.873	1.076	1.030	1.125	0.916	11.338	17.623	0.643	23.052	23.946	0.963	24.249	25.999	0.933	7.574	7.541	1.004	45.6795	39.142	1.167	1.2095	1.115	1.085	37.133	39.456	0.941	20.289	18.039	1.125	16.3305	16.990	0.961	22.87	7.530	3.037	21.815	19.766	1.104	12.938	11.489	1.126
ABHD14B	ENSOARG00000006536	19:48928667-48932590:+1	protein-coding	abhydrolase domain containing 14B	protein binding (GO:0005515) | hydrolase activity (GO:0016787)	positive regulation of transcription from RNA polymerase II promoter (GO:0045944)	nucleus (GO:0005634) | cytosol (GO:0005829) | cytoplasm (GO:0005737) | nucleolus (GO:0005730) | extracellular exosome (GO:0070062)	12.8115	11.338	1.130	2.511	1.823	1.377	11.041	12.744	0.866	13.480	13.410	1.005	13.244	12.522	1.058	4.208	7.971	0.528	27.2235	28.075	0.970	3.4285	4.315	0.795	11.127	11.528	0.965	25.491	30.409	0.838	23.165	22.393	1.034	12.6175	6.476	1.948	5.858	5.148	1.138	22.555	16.57	1.361
ABHD15	ENSOARG00000007008	11:20442234-20445712:-1	protein-coding	abhydrolase domain containing 15	unknown	unknown	membrane (GO:0016020)	1.2005	0.555	NA	1.996	1.636	1.220	0.233	0.226	NA	0.138	0.134	NA	0.341	0.381	NA	1.748	2.013	0.868	1.248	1.366	0.914	3.519	1.600	2.199	2.141	2.970	0.721	0.901	2.064	NA	2.066	2.217	0.932	3.53	9.614	0.367	1.812	1.563	1.159	5.002	5.1855	0.965
ABHD16A	ENSOARG00000006185	20:26737689-26757161:+1	protein-coding	abhydrolase domain containing 16A	protein binding (GO:0005515)	unknown	unknown	19.389	20.610	0.941	31.424	27.059	1.161	22.029	27.236	0.809	60.959	55.907	1.090	67.256	56.695	1.186	22.343	20.741	1.077	41.26	37.8575	1.090	40.7345	33.626	1.211	139.978	139.313	1.005	63.980	66.969	0.955	53.116	58.162	0.913	50.3855	34.941	1.442	49.236	47.959	1.027	74.250	58.0835	1.278
ABHD16B	ENSOARG00000009892	13:53280623-53282184:-1	protein-coding	abhydrolase domain containing 16B	unknown	unknown	unknown	0.3485	0.308	NA	0.187	0.042	NA	0.116	0.065	NA	0.651	0.733	NA	0.558	0.496	NA	0.126	0.261	NA	0.625	0.408	NA	0.2765	0.467	NA	0.365	0.354	NA	0.262	0.356	NA	0.319	0.309	NA	0.682	0.568	NA	0.166	0.173	NA	0.093	0.1065	NA
ABHD17B	ENSOARG00000012786	2:64216733-64258592:+1	protein-coding	abhydrolase domain containing 17B	serine-type peptidase activity (GO:0008236) | hydrolase activity (GO:0016787)	proteolysis (GO:0006508)	membrane (GO:0016020)	5.484	6.309	0.869	4.105	3.992	1.028	3.465	2.387	1.452	8.349	9.006	0.927	10.248	8.793	1.165	5.109	6.837	0.747	10.449	12.3955	0.843	3.7675	6.705	0.562	16.778	17.031	0.985	6.794	8.066	0.842	6.25	6.679	0.936	9.6055	7.386	1.301	26.292	23.890	1.101	8.510	7.6245	1.116
ABHD2	ENSOARG00000011286	18:19723286-19802578:+1	protein-coding	abhydrolase domain containing 2	steroid hormone receptor activity (GO:0003707) | hormone binding (GO:0042562) | acylglycerol lipase activity (GO:0047372)	sperm capacitation (GO:0048240) | response to progesterone (GO:0032570) | steroid hormone mediated signaling pathway (GO:0043401) | response to wounding (GO:0009611) | acylglycerol catabolic process (GO:0046464) | acrosome reaction (GO:0007340) | negative regulation of cell migration (GO:0030336)	sperm plasma membrane (GO:0097524) | acrosomal vesicle (GO:0001669) | sperm flagellum (GO:0036126)	38.531	41.819	0.921	33.743	30.484	1.107	2.385	9.544	0.250	185.096	83.421	2.219	168.195	43.789	3.841	22.368	35.761	0.625	48.181	35.2235	1.368	27.954	38.996	0.717	37.009	37.048	0.999	11.943	26.642	0.448	17.1645	15.885	1.081	22.207	13.039	1.703	35.860	36.506	0.982	19.165	12.9935	1.475
ABHD3	ENSOARG00000008434	23:34855193-34912259:+1	protein-coding	abhydrolase domain containing 3	phosphatidylcholine 1-acylhydrolase activity (GO:0008970) | phospholipase A2 activity (GO:0004623)	phosphatidylcholine metabolic process (GO:0046470)	unknown	2.906	4.406	0.660	25.352	25.797	0.983	2.749	2.394	1.148	6.287	6.822	0.922	10.088	12.054	0.837	5.349	4.172	1.282	10.6545	8.469	1.258	26.961	43.541	0.619	39.597	42.549	0.931	5.141	7.883	0.652	8.002	9.023	0.887	25.653	23.296	1.101	29.680	31.320	0.948	16.476	12.3005	1.339
ABHD4	ENSOARG00000019436	7:21812233-21823012:-1	protein-coding	abhydrolase domain containing 4	unknown	unknown	unknown	26.9895	28.217	0.956	9.390	7.967	1.179	5.689	3.511	1.620	27.336	25.376	1.077	28.415	25.438	1.117	15.706	32.244	0.487	26.438	23.3455	1.132	12.773	18.325	0.697	22.322	24.054	0.928	13.224	11.258	1.175	10.53	10.166	1.036	22.32	20.509	1.088	28.424	28.926	0.983	16.024	12.702	1.262
ABHD5	ENSOARG00000004222	19:15488893-15526261:+1	protein-coding	1-acylglycerol-3-phosphate O-acyltransferase ABHD5	protein binding (GO:0005515) | lysophosphatidic acid acyltransferase activity (GO:0042171)	positive regulation of triglyceride catabolic process (GO:0010898) | negative regulation of sequestering of triglyceride (GO:0010891) | positive regulation of lipoprotein lipase activity (GO:0051006) | positive regulation of lipid catabolic process (GO:0050996) | phosphatidic acid biosynthetic process (GO:0006654)	nucleus (GO:0005634) | cytosol (GO:0005829) | cytoplasm (GO:0005737) | lipid particle (GO:0005811) | intracellular membrane-bounded organelle (GO:0043231)	10.4975	11.559	0.908	6.307	5.669	1.113	1.900	1.793	1.060	7.340	4.817	1.524	6.175	6.470	0.954	8.521	16.083	0.530	2.7955	2.4945	1.121	4.747	8.287	0.573	6.048	7.712	0.784	7.703	6.410	1.202	6.675	6.311	1.058	4.4495	3.950	1.126	5.908	6.060	0.975	7.801	7.838	0.995
ABHD6	ENSOARG00000012475	19:43044762-43093148:-1	protein-coding	abhydrolase domain containing 6	phospholipase activity (GO:0004620) | acylglycerol lipase activity (GO:0047372) | catalytic activity (GO:0003824)	metabolic process (GO:0008152) | phospholipid catabolic process (GO:0009395) | long term synaptic depression (GO:0060292) | regulation of endocannabinoid signaling pathway (GO:2000124) | acylglycerol catabolic process (GO:0046464) | positive regulation of lipid biosynthetic process (GO:0046889) | negative regulation of cell migration (GO:0030336)	integral component of membrane (GO:0016021) | AMPA glutamate receptor complex (GO:0032281) | mitochondrion (GO:0005739) | extracellular exosome (GO:0070062)	3.628	4.329	0.838	2.347	2.228	1.053	2.832	2.563	1.105	13.245	10.781	1.229	12.070	6.568	1.838	3.088	4.000	0.772	2.5875	2.7675	0.935	2.6125	2.701	0.967	24.650	22.246	1.108	5.942	6.404	0.928	5.5375	6.666	0.831	8.913	10.275	0.867	23.763	25.857	0.919	30.978	23.76	1.304
ABHD8	ENSOARG00000017259	5:5558703-5563511:+1	protein-coding	abhydrolase domain containing 8	unknown	unknown	extracellular exosome (GO:0070062)	5.1475	5.444	0.946	5.207	4.713	1.105	2.472	3.171	0.780	61.234	63.947	0.958	45.606	47.427	0.962	4.833	6.046	0.799	16.3165	15.792	1.033	8.1745	12.026	0.680	95.215	101.077	0.942	7.104	9.321	0.762	8.8065	9.091	0.969	18.608	13.642	1.364	55.685	56.116	0.992	7.008	5.7865	1.211
ABI1	ENSOARG00000016059	13:16845898-16930346:+1	protein-coding	abl interactor 1	protein binding (GO:0005515) | protein tyrosine kinase activator activity (GO:0030296) | protein complex binding (GO:0032403)	lamellipodium morphogenesis (GO:0072673) | megakaryocyte development (GO:0035855) | dendrite morphogenesis (GO:0048813) | movement of cell or subcellular component (GO:0006928) | somitogenesis (GO:0001756) | peptidyl-tyrosine phosphorylation (GO:0018108) | positive regulation of protein tyrosine kinase activity (GO:0061098)	intracellular (GO:0005622) | filopodium (GO:0030175) | neuron projection (GO:0043005) | SCAR complex (GO:0031209) | lamellipodium (GO:0030027) | cytoplasm (GO:0005737) | extracellular exosome (GO:0070062) | cell leading edge (GO:0031252)	57.1245	57.655	0.991	69.715	67.806	1.028	15.468	11.787	1.312	27.276	26.578	1.026	28.326	28.242	1.003	52.337	57.402	0.912	39.88	41.145	0.969	57.0635	61.177	0.933	41.081	43.178	0.951	42.080	43.513	0.967	37	36.224	1.021	53.829	50.517	1.066	76.715	78.887	0.972	47.603	54.7405	0.870
ABI2	ENSOARG00000018213	2:204292967-204343576:+1	protein-coding	abl interactor 2	protein binding (GO:0005515)	actin polymerization or depolymerization (GO:0008154)	cytoplasm (GO:0005737)	0.882	0.955	NA	2.513	3.652	0.688	0.987	0.759	NA	10.109	11.332	0.892	14.995	14.105	1.063	0.475	0.425	NA	9.3315	9.4095	0.992	2.879	4.380	0.657	77.146	79.070	0.976	1.949	3.010	0.648	2.583	2.830	0.913	6.5395	4.858	1.346	38.513	42.931	0.897	3.030	2.5095	1.207
ABI3	ENSOARG00000006211	11:36889767-36898364:-1	protein-coding	ABI family member 3	protein binding (GO:0005515)	regulation of cell migration (GO:0030334)	intracellular (GO:0005622) | lamellipodium (GO:0030027) | cytoplasm (GO:0005737) | membrane (GO:0016020)	36.683	32.870	1.116	20.396	9.078	2.247	2.707	4.040	0.670	3.509	2.338	1.501	2.828	3.628	0.779	22.923	24.035	0.954	10.8345	6.5245	1.661	23.2165	28.819	0.806	2.439	2.307	1.057	9.599	9.944	0.965	11.634	14.219	0.818	24.0245	27.055	0.888	2.672	2.635	1.014	17.886	16.247	1.101
ABL1	ENSOARG00000007419	3:5731767-5765473:-1	protein-coding	ABL proto-oncogene 1, non-receptor tyrosine kinase	transferase activity, transferring phosphorus-containing groups (GO:0016772) | proline-rich region binding (GO:0070064) | nucleotide binding (GO:0000166) | protein tyrosine kinase activity (GO:0004713) | protein kinase activity (GO:0004672) | manganese ion binding (GO:0030145) | syntaxin binding (GO:0019905) | protein binding (GO:0005515) | non-membrane spanning protein tyrosine kinase activity (…	regulation of microtubule polymerization (GO:0031113) | peptidyl-tyrosine phosphorylation (GO:0018108) | platelet-derived growth factor receptor-beta signaling pathway (GO:0035791) | activated T cell proliferation (GO:0050798) | negative regulation of cell-cell adhesion (GO:0022408) | signal transduction in response to DNA damage (GO:0042770) | negative regulation of cellular senescence (GO:20007…	actin cytoskeleton (GO:0015629) | nucleolus (GO:0005730) | nucleus (GO:0005634) | cytosol (GO:0005829) | cytoplasm (GO:0005737) | perinuclear region of cytoplasm (GO:0048471) | nucleoplasm (GO:0005654) | cell leading edge (GO:0031252)	13.935	14.238	0.979	8.201	7.029	1.167	4.711	2.487	1.894	24.513	15.653	1.566	24.176	20.129	1.201	16.502	14.811	1.114	32.2605	27.1495	1.188	9.8675	9.350	1.055	12.719	14.997	0.848	21.558	24.296	0.887	20.784	21.193	0.981	19.862	12.553	1.582	8.851	8.581	1.031	17.911	12.6415	1.417
ABL2	ENSOARG00000016598	12:58549855-58567599:-1	protein-coding	ABL proto-oncogene 2, non-receptor tyrosine kinase	transferase activity, transferring phosphorus-containing groups (GO:0016772) | non-membrane spanning protein tyrosine kinase activity (GO:0004715) | protein binding (GO:0005515) | kinase activity (GO:0016301) | nucleotide binding (GO:0000166) | ATP binding (GO:0005524) | transferase activity (GO:0016740) | protein tyrosine kinase activity (GO:0004713) | protein kinase activity (GO:0004672) | magn…	positive regulation of neuron projection development (GO:0010976) | positive regulation of phospholipase C activity (GO:0010863) | peptidyl-tyrosine phosphorylation (GO:0018108) | positive regulation of cytosolic calcium ion concentration (GO:0007204) | cellular response to retinoic acid (GO:0071300) | protein phosphorylation (GO:0006468) | phosphorylation (GO:0016310) | positive regulation of ox…	unknown	12.4565	13.116	0.950	8.215	10.337	0.795	0.118	0.276	NA	1.577	1.490	1.058	2.089	0.922	NA	14.747	16.491	0.894	1.202	0.8115	NA	4.4115	3.164	1.394	8.042	8.921	0.901	0.489	1.590	NA	2.8195	0.957	NA	1.0805	0.843	NA	4.701	4.611	1.020	3.745	3.578	1.047
ABLIM1	ENSOARG00000015139	22:33874564-34112699:-1	protein-coding	actin binding LIM protein 1	actin binding (GO:0003779) | protein binding (GO:0005515) | metal ion binding (GO:0046872) | zinc ion binding (GO:0008270)	lamellipodium assembly (GO:0030032) | cilium assembly (GO:0042384) | cytoskeleton organization (GO:0007010)	stress fiber (GO:0001725) | lamellipodium (GO:0030027)	0.085	0.120	NA	31.324	52.960	0.591	1.748	3.438	0.508	12.685	7.163	1.771	10.877	6.189	1.757	0.813	0.251	NA	36.436	44.105	0.826	34.8665	27.787	1.255	144.784	138.498	1.045	16.737	31.708	0.528	31.2575	28.850	1.083	25.4785	30.182	0.844	21.730	20.487	1.061	13.947	18.655	0.748
ABLIM2	ENSOARG00000012162	6:113703808-113823694:-1	protein-coding	actin binding LIM protein family member 2	actin binding (GO:0003779) | metal ion binding (GO:0046872) | zinc ion binding (GO:0008270)	actin cytoskeleton organization (GO:0030036) | transcription, DNA-templated (GO:0006351) | cytoskeleton organization (GO:0007010)	actin cytoskeleton (GO:0015629)	0.016	0.000	NA	0.361	0.611	NA	0.281	0.263	NA	1.358	1.379	0.985	7.030	10.380	0.677	0.040	0.000	NA	1.9365	1.6055	1.206	0.4065	0.349	NA	31.526	35.271	0.894	1.839	1.253	1.468	0.808	0.787	NA	0.595	0.588	NA	12.661	13.554	0.934	0.540	0.4625	NA
ABLIM3	ENSOARG00000005014	5:58031525-58155196:+1	protein-coding	actin binding LIM protein family member 3	actin binding (GO:0003779) | protein binding (GO:0005515) | metal ion binding (GO:0046872) | zinc ion binding (GO:0008270)	positive regulation of transcription from RNA polymerase II promoter (GO:0045944) | lamellipodium assembly (GO:0030032) | positive regulation of protein targeting to mitochondrion (GO:1903955) | actin cytoskeleton organization (GO:0030036) | cilium assembly (GO:0042384) | transcription, DNA-templated (GO:0006351)	stress fiber (GO:0001725) | lamellipodium (GO:0030027)	4.911	2.296	2.139	0.000	0.033	NA	1.034	0.594	NA	3.998	2.569	1.556	4.078	3.545	1.150	10.301	20.473	0.503	15.6725	10.4045	1.506	0.117	0.043	NA	80.426	73.893	1.088	3.253	5.132	0.634	5.279	4.148	1.273	7.6885	2.291	3.356	8.901	8.276	1.076	3.188	1.63	1.956
ABO	ENSOARG00000003728	3:2617192-2634288:+1	protein-coding	ABO blood group (transferase A, alpha 1-3-N-acetylgalactosaminyltransferase; transferase B, alpha 1-3-galactosyltransferase)	fucosylgalactoside 3-alpha-galactosyltransferase activity (GO:0004381) | glycoprotein-fucosylgalactoside alpha-N-acetylgalactosaminyltransferase activity (GO:0004380) | transferase activity, transferring hexosyl groups (GO:0016758)	carbohydrate metabolic process (GO:0005975)	membrane (GO:0016020)	0.8115	0.612	NA	1.279	2.254	0.567	12.564	8.052	1.560	1.992	1.769	1.126	1.195	1.121	1.066	0.172	2.142	NA	1.1325	1.4315	0.791	0.709	1.211	NA	2.714	2.953	0.919	40.550	17.784	2.280	36.1915	32.008	1.131	1.581	1.263	1.252	2.034	1.471	1.383	51.384	23.407	2.195
ABR	ENSOARG00000011086	11:21295062-21481163:+1	protein-coding	active BCR-related	guanyl-nucleotide exchange factor activity (GO:0005085) | Rho guanyl-nucleotide exchange factor activity (GO:0005089) | protein binding (GO:0005515) | GTPase activator activity (GO:0005096)	inner ear morphogenesis (GO:0042472) | neuromuscular process controlling balance (GO:0050885) | positive regulation of GTPase activity (GO:0043547) | actin cytoskeleton organization (GO:0030036) | response to lipopolysaccharide (GO:0032496) | positive regulation of phagocytosis (GO:0050766) | negative regulation of cell migration (GO:0030336) | brain development (GO:0007420) | regulation of vascu…	cytosol (GO:0005829) | membrane (GO:0016020) | plasma membrane (GO:0005886)	73.766	84.636	0.872	37.285	43.860	0.850	11.991	10.812	1.109	41.505	30.525	1.360	44.253	34.192	1.294	73.793	72.788	1.014	71.846	58.379	1.231	54.7355	54.883	0.997	40.081	32.994	1.215	39.639	38.968	1.017	34.7385	33.687	1.031	43.448	44.484	0.977	95.424	99.729	0.957	36.205	34.6745	1.044
ABRA	ENSOARG00000015208	9:70486510-70496619:+1	protein-coding	actin binding Rho activating protein	actin binding (GO:0003779)	positive regulation of transcription from RNA polymerase II promoter (GO:0045944) | positive regulation of Rho protein signal transduction (GO:0035025) | positive regulation of sequence-specific DNA binding transcription factor activity (GO:0051091) | positive regulation of transcription, DNA-templated (GO:0045893) | protein import into nucleus, translocation (GO:0000060)	actin cytoskeleton (GO:0015629) | myofibril (GO:0030016) | plasma membrane (GO:0005886)	0	0.000	NA	0.000	0.000	NA	0.020	0.000	NA	0.000	0.000	NA	0.000	0.000	NA	0.000	0.000	NA	0	0.3145	NA	0	0.000	NA	0.000	0.137	NA	0.000	0.000	NA	0.0235	0.000	NA	0.042	0.000	NA	0.177	0.477	NA	0.060	0.128	NA
ABRACL	ENSOARG00000001146	8:63801650-63810872:+1	protein-coding	ABRA C-terminal like	unknown	unknown	unknown	272.0135	230.748	1.179	214.437	164.001	1.308	68.934	91.356	0.755	24.317	22.995	1.057	41.184	29.756	1.384	187.608	162.912	1.152	45.551	34.0265	1.339	253.971	286.743	0.886	5.547	5.245	1.058	167.996	171.399	0.980	203.319	220.008	0.924	284.0205	308.480	0.921	112.673	123.864	0.910	293.245	272.8285	1.075
ABT1	ENSOARG00000018649	20:30459366-30461255:-1	protein-coding	activator of basal transcription 1	protein binding (GO:0005515) | poly(A) RNA binding (GO:0044822) | nucleotide binding (GO:0000166)	regulation of transcription from RNA polymerase II promoter (GO:0006357) | transcription from RNA polymerase II promoter (GO:0006366) | spinal cord motor neuron differentiation (GO:0021522)	transcription factor complex (GO:0005667)	8.0535	7.661	1.051	8.646	11.543	0.749	4.549	4.881	0.932	15.603	13.771	1.133	14.309	14.049	1.019	10.283	8.636	1.191	26.6325	17.7895	1.497	11.2425	10.597	1.061	28.145	26.587	1.059	11.949	12.938	0.924	11.8675	10.896	1.089	14.742	13.088	1.126	12.875	12.638	1.019	11.785	11.825	0.997
ABTB2	ENSOARG00000018454	15:62945041-63129406:-1	protein-coding	ankyrin repeat and BTB domain containing 2	protein binding (GO:0005515) | protein heterodimerization activity (GO:0046982)	cellular response to toxic substance (GO:0097237)	nucleus (GO:0005634) | nucleoplasm (GO:0005654)	1.8705	1.544	1.211	5.910	12.977	0.455	0.478	0.238	NA	4.822	3.430	1.406	3.621	2.034	1.780	0.961	0.440	NA	6.1835	5.874	1.053	4.3025	1.759	2.446	2.535	3.116	0.814	3.963	3.094	1.281	2.1915	1.968	1.114	4.733	5.627	0.841	4.555	5.443	0.837	5.644	4.3865	1.287
ACAA1	ENSOARG00000000978	19:11519034-11543751:-1	protein-coding	acetyl-CoA acyltransferase 1	protein binding (GO:0005515) | transferase activity (GO:0016740) | acetate CoA-transferase activity (GO:0008775) | transferase activity, transferring acyl groups (GO:0016746) | palmitoyl-CoA oxidase activity (GO:0016401) | transferase activity, transferring acyl groups other than amino-acyl groups (GO:0016747) | catalytic activity (GO:0003824)	fatty acid beta-oxidation (GO:0006635) | very long-chain fatty acid metabolic process (GO:0000038) | metabolic process (GO:0008152) | bile acid metabolic process (GO:0008206)	membrane (GO:0016020) | peroxisome (GO:0005777) | intracellular membrane-bounded organelle (GO:0043231)	19.945	17.976	1.110	19.424	17.777	1.093	16.767	29.715	0.564	28.874	31.794	0.908	29.912	38.623	0.774	14.471	19.252	0.752	29.836	26.305	1.134	28.196	31.451	0.897	21.059	19.862	1.060	39.106	35.270	1.109	30.3175	28.788	1.053	30.156	35.552	0.848	27.547	26.101	1.055	109.102	90.2375	1.209
ACAA2	ENSOARG00000014261	2:195623037-195624247:-1	protein-coding	acetyl-CoA acyltransferase 2	transferase activity, transferring acyl groups other than amino-acyl groups (GO:0016747) | catalytic activity (GO:0003824)	metabolic process (GO:0008152)	unknown	0	0.000	NA	0.000	0.000	NA	0.000	0.000	NA	0.000	0.000	NA	0.000	0.000	NA	0.000	0.000	NA	0	0	NA	0	0.000	NA	0.000	0.000	NA	0.000	0.000	NA	0	0.000	NA	0	0.000	NA	0.000	0.000	NA	0.000	0	NA
ACACA	ENSOARG00000000829	11:13029441-13257871:-1	protein-coding	acetyl-CoA carboxylase 1	ATP binding (GO:0005524) | protein binding (GO:0005515) | acetyl-CoA carboxylase activity (GO:0003989) | metal ion binding (GO:0046872) | D-alanine-D-alanine ligase activity (GO:0008716) | biotin carboxylase activity (GO:0004075) | ligase activity (GO:0016874) | nucleotide binding (GO:0000166) | catalytic activity (GO:0003824)	lipid homeostasis (GO:0055088) | lipid metabolic process (GO:0006629) | tissue homeostasis (GO:0001894) | cellular response to prostaglandin E stimulus (GO:0071380) | fatty acid biosynthetic process (GO:0006633) | metabolic process (GO:0008152) | acetyl-CoA metabolic process (GO:0006084) | protein homotetramerization (GO:0051289) | multicellular organismal protein metabolic process (GO:0044268)	actin cytoskeleton (GO:0015629) | cytosol (GO:0005829) | cytoplasm (GO:0005737) | nucleolus (GO:0005730) | mitochondrion (GO:0005739) | extracellular exosome (GO:0070062)	3.7955	3.597	1.055	3.505	3.563	0.984	1.574	1.257	1.252	14.478	9.703	1.492	13.184	8.468	1.557	2.836	4.224	0.671	4.494	4.885	0.920	4.174	4.791	0.871	16.709	17.441	0.958	3.326	7.931	0.419	6.8415	7.281	0.940	5.8555	4.565	1.283	11.355	12.060	0.942	5.911	5.832	1.014
ACACB	ENSOARG00000016430	17:63507291-63604351:-1	protein-coding	acetyl-CoA carboxylase beta	ATP binding (GO:0005524) | protein binding (GO:0005515) | acetyl-CoA carboxylase activity (GO:0003989) | metal ion binding (GO:0046872) | biotin carboxylase activity (GO:0004075) | ligase activity (GO:0016874) | nucleotide binding (GO:0000166) | catalytic activity (GO:0003824)	malonyl-CoA biosynthetic process (GO:2001295) | negative regulation of gene expression (GO:0010629) | regulation of glucose metabolic process (GO:0010906) | fatty acid biosynthetic process (GO:0006633) | positive regulation of heart growth (GO:0060421) | energy homeostasis (GO:0097009) | metabolic process (GO:0008152) | positive regulation of lipid storage (GO:0010884) | negative regulation of ca…	nucleus (GO:0005634) | mitochondrion (GO:0005739)	0.2405	0.214	NA	0.817	1.062	NA	2.528	2.519	1.004	6.812	3.836	1.776	7.178	5.529	1.298	0.289	0.278	NA	1.032	0.667	NA	1.332	0.908	NA	1.517	1.430	1.061	5.992	4.302	1.393	3.922	4.591	0.854	1.7885	1.141	1.567	2.437	3.036	0.803	2.892	2.608	1.109
ACAD11	ENSOARG00000008905	1:255027458-255141792:+1	protein-coding	acyl-CoA dehydrogenase family member 11	oxidoreductase activity, acting on the CH-CH group of donors (GO:0016627) | transferase activity, transferring phosphorus-containing groups (GO:0016772) | flavin adenine dinucleotide binding (GO:0050660) | medium-chain-acyl-CoA dehydrogenase activity (GO:0070991) | very-long-chain-acyl-CoA dehydrogenase activity (GO:0017099) | long-chain-acyl-CoA dehydrogenase activity (GO:0004466) | acyl-CoA deh…	metabolic process (GO:0008152) | fatty acid beta-oxidation using acyl-CoA dehydrogenase (GO:0033539) | oxidation-reduction process (GO:0055114)	mitochondrial membrane (GO:0031966) | nucleus (GO:0005634)	7.389	7.993	0.924	4.685	3.835	1.222	3.693	2.729	1.353	15.518	13.821	1.123	15.034	14.148	1.063	8.544	7.153	1.194	14.719	14.2325	1.034	4.8955	6.012	0.814	9.666	7.997	1.209	9.843	12.475	0.789	10.887	10.651	1.022	10.34	8.706	1.188	11.113	8.360	1.329	19.876	18.4085	1.080
ACAD8	ENSOARG00000013647	15:80512126-80522804:+1	protein-coding	acyl-CoA dehydrogenase family member 8	oxidoreductase activity, acting on the CH-CH group of donors (GO:0016627) | flavin adenine dinucleotide binding (GO:0050660) | acyl-CoA dehydrogenase activity (GO:0003995)	metabolic process (GO:0008152) | oxidation-reduction process (GO:0055114)	unknown	21.43	21.999	0.974	11.065	11.949	0.926	8.346	11.437	0.730	48.836	52.217	0.935	39.450	32.063	1.230	7.121	6.330	1.125	15.3775	17.392	0.884	14.5645	11.814	1.233	38.964	43.416	0.897	12.368	14.242	0.868	10.368	11.502	0.901	20.236	15.496	1.306	26.192	22.801	1.149	13.731	11.5685	1.187
ACAD9	ENSOARG00000002649	19:58730369-58745349:+1	protein-coding	acyl-CoA dehydrogenase family member 9	oxidoreductase activity, acting on the CH-CH group of donors (GO:0016627) | protein binding (GO:0005515) | flavin adenine dinucleotide binding (GO:0050660) | acyl-CoA dehydrogenase activity (GO:0003995) | oxidoreductase activity (GO:0016491)	metabolic process (GO:0008152) | mitochondrial respiratory chain complex I assembly (GO:0032981) | oxidation-reduction process (GO:0055114)	nucleus (GO:0005634) | dendrite (GO:0030425) | mitochondrion (GO:0005739)	18.247	14.630	1.247	16.941	14.665	1.155	8.045	12.133	0.663	31.676	30.523	1.038	29.704	33.436	0.888	37.475	33.653	1.114	19.558	28.916	0.676	15.487	15.184	1.020	39.862	39.358	1.013	21.225	19.928	1.065	20.8045	20.469	1.016	19.5185	21.696	0.900	37.507	41.959	0.894	30.614	27.867	1.099
ACADL	ENSOARG00000019178	2:210797467-210839951:-1	protein-coding	acyl-CoA dehydrogenase, long chain	oxidoreductase activity, acting on the CH-CH group of donors (GO:0016627) | flavin adenine dinucleotide binding (GO:0050660) | acyl-CoA dehydrogenase activity (GO:0003995) | oxidoreductase activity (GO:0016491)	metabolic process (GO:0008152) | oxidation-reduction process (GO:0055114)	unknown	3.1645	4.769	0.664	0.319	0.151	NA	4.636	3.172	1.462	47.317	65.556	0.722	38.104	45.153	0.844	1.848	2.779	0.665	13.0275	13.972	0.932	0.273	0.452	NA	4.463	3.405	1.311	18.127	25.442	0.712	24.0605	20.827	1.155	3.675	1.548	2.374	7.779	6.170	1.261	12.110	8.1935	1.478
VPS25	novel transcript reconstruction	undetermined	protein-coding	acyl-CoA dehydrogenase, C-4 to C-12 straight chain	unknown	unknown	unknown	25.5505	29.360	0.870	14.053	8.854	1.587	19.875	16.806	1.183	75.520	85.383	0.884	78.858	63.775	1.237	36.644	29.779	1.231	28.188	29.162	0.967	14.297	18.165	0.787	35.508	33.708	1.053	31.473	38.106	0.826	41.341	34.714	1.191	23.297	22.801	1.022	37.883	34.978	1.083	49.951	42.788	1.167
ACADS	ENSOARG00000013118	17:62600483-62620320:+1	protein-coding	acyl-CoA dehydrogenase, C-2 to C-3 short chain	oxidoreductase activity, acting on the CH-CH group of donors (GO:0016627) | flavin adenine dinucleotide binding (GO:0050660) | acyl-CoA dehydrogenase activity (GO:0003995)	metabolic process (GO:0008152) | oxidation-reduction process (GO:0055114)	nucleus (GO:0005634) | mitochondrion (GO:0005739)	19.5025	16.254	1.200	13.340	11.294	1.181	19.167	19.035	1.007	33.761	27.446	1.230	27.480	19.521	1.408	6.984	9.450	0.739	21.0045	18.7895	1.118	14.129	11.959	1.181	14.772	13.212	1.118	45.417	45.931	0.989	41.0005	33.723	1.216	23.2535	13.023	1.786	8.800	7.342	1.199	26.926	22.3045	1.207
ACADSB	ENSOARG00000009197	22:41724286-41741375:+1	protein-coding	acyl-CoA dehydrogenase, short/branched chain	oxidoreductase activity, acting on the CH-CH group of donors (GO:0016627) | flavin adenine dinucleotide binding (GO:0050660) | acyl-CoA dehydrogenase activity (GO:0003995) | oxidoreductase activity (GO:0016491)	metabolic process (GO:0008152) | oxidation-reduction process (GO:0055114)	mitochondrion (GO:0005739) | extracellular exosome (GO:0070062)	14.693	17.225	0.853	8.347	6.285	1.328	16.166	18.017	0.897	75.949	83.516	0.909	76.435	59.148	1.292	9.171	10.289	0.891	18.1635	19.4395	0.934	12.526	12.354	1.014	30.203	30.435	0.992	37.926	43.294	0.876	43.2765	35.080	1.234	15.615	17.597	0.887	22.068	21.470	1.028	12.247	13.4805	0.908
ACADVL	ENSOARG00000010662	11:26561092-26570595:+1	protein-coding	acyl-CoA dehydrogenase, very long chain	oxidoreductase activity, acting on the CH-CH group of donors (GO:0016627) | flavin adenine dinucleotide binding (GO:0050660) | acyl-CoA dehydrogenase activity (GO:0003995) | oxidoreductase activity (GO:0016491)	metabolic process (GO:0008152) | epithelial cell differentiation (GO:0030855) | fatty acid beta-oxidation using acyl-CoA dehydrogenase (GO:0033539) | regulation of cholesterol metabolic process (GO:0090181) | temperature homeostasis (GO:0001659) | negative regulation of fatty acid biosynthetic process (GO:0045717) | negative regulation of fatty acid oxidation (GO:0046322) | oxidation-reduction pr…	nucleus (GO:0005634) | mitochondrial nucleoid (GO:0042645) | cytoplasm (GO:0005737) | nucleolus (GO:0005730) | mitochondrion (GO:0005739)	77.3725	66.673	1.160	37.413	28.904	1.294	48.712	39.539	1.232	111.712	114.549	0.975	98.835	86.160	1.147	66.587	74.789	0.890	48.0645	40.144	1.197	37.6735	32.251	1.168	44.890	43.471	1.033	82.160	78.841	1.042	76.874	69.985	1.098	50.9105	41.026	1.241	31.068	27.685	1.122	66.988	53.2595	1.258
ACAN	ENSOARG00000011225	18:19520823-19560023:+1	protein-coding	aggrecan	protein binding (GO:0005515) | calcium ion binding (GO:0005509) | hyaluronic acid binding (GO:0005540)	cell adhesion (GO:0007155) | heart development (GO:0007507) | cartilage condensation (GO:0001502) | chondrocyte development (GO:0002063) | proteoglycan biosynthetic process (GO:0030166) | collagen fibril organization (GO:0030199)	basement membrane (GO:0005604) | proteinaceous extracellular matrix (GO:0005578)	0.0025	0.006	NA	0.000	0.000	NA	0.017	0.036	NA	0.000	0.025	NA	0.010	0.044	NA	0.000	0.000	NA	16.334	20.025	0.816	0.0065	0.000	NA	0.280	0.294	NA	0.035	0.131	NA	0.1255	0.111	NA	0.022	0.009	NA	2.406	2.423	0.993	0.086	0.0555	NA
ACAP1	ENSOARG00000012323	11:26670345-26681951:+1	protein-coding	ArfGAP with coiled-coil, ankyrin repeat and PH domains 1	protein binding (GO:0005515) | GTPase activator activity (GO:0005096) | metal ion binding (GO:0046872)	positive regulation of GTPase activity (GO:0043547)	membrane (GO:0016020)	2.072	1.715	1.208	119.748	117.786	1.017	8.554	10.684	0.801	24.048	26.624	0.903	24.117	30.537	0.790	4.681	2.682	1.745	25.3525	27.4715	0.923	143.6975	99.195	1.449	38.153	44.883	0.850	27.394	31.432	0.872	30.6745	34.785	0.882	110.734	130.531	0.848	19.899	18.330	1.086	71.599	68.048	1.052
ACAP2	ENSOARG00000020394	1:190471725-190572939:+1	protein-coding	ArfGAP with coiled-coil, ankyrin repeat and PH domains 2	Rab GTPase binding (GO:0017137) | protein binding (GO:0005515) | GTPase activator activity (GO:0005096) | metal ion binding (GO:0046872)	positive regulation of GTPase activity (GO:0043547)	membrane (GO:0016020)	21.4255	21.967	0.975	38.963	38.654	1.008	1.274	1.103	1.155	13.168	14.827	0.888	14.159	13.406	1.056	19.992	20.954	0.954	8.9035	10.5035	0.848	32.2205	31.643	1.018	17.945	18.828	0.953	6.474	10.105	0.641	9.657	8.621	1.120	18.1595	13.595	1.336	19.877	21.931	0.906	23.528	21.4655	1.096
ACAP3	ENSOARG00000005065	12:49291098-49303940:+1	protein-coding	ArfGAP with coiled-coil, ankyrin repeat and PH domains 3	GTPase activator activity (GO:0005096) | metal ion binding (GO:0046872)	positive regulation of GTPase activity (GO:0043547)	unknown	3.346	4.016	0.833	12.903	12.297	1.049	4.735	2.652	1.785	14.314	12.578	1.138	26.520	32.442	0.817	1.771	1.490	1.189	49.875	42.556	1.172	13.4295	8.191	1.640	152.672	179.150	0.852	17.620	16.524	1.066	12.71	15.451	0.823	27.138	15.469	1.754	54.516	54.161	1.007	11.707	9.6675	1.211
ACAT1	ENSOARG00000011112	15:17243209-17256984:+1	protein-coding	acetyl-CoA acetyltransferase 1	transferase activity (GO:0016740) | acetyl-CoA C-acetyltransferase activity (GO:0003985) | transferase activity, transferring acyl groups (GO:0016746) | transferase activity, transferring acyl groups other than amino-acyl groups (GO:0016747) | catalytic activity (GO:0003824)	metabolic process (GO:0008152)	mitochondrion (GO:0005739) | extracellular exosome (GO:0070062) | mitochondrial inner membrane (GO:0005743)	49.392	49.433	0.999	86.489	121.342	0.713	68.062	82.507	0.825	300.609	390.312	0.770	297.843	280.647	1.061	40.669	42.822	0.950	56.6895	54.8295	1.034	80.6825	69.072	1.168	42.271	36.891	1.146	176.552	171.561	1.029	146.3765	157.161	0.931	71.2975	88.279	0.808	55.097	50.900	1.082	102.433	110.035	0.931
ACAT2	ENSOARG00000004539	8:82695755-82705146:+1	protein-coding	acetyl-CoA acetyltransferase 2	protein binding (GO:0005515) | acetyl-CoA C-acetyltransferase activity (GO:0003985) | transferase activity, transferring acyl groups other than amino-acyl groups (GO:0016747) | catalytic activity (GO:0003824)	metabolic process (GO:0008152)	nucleus (GO:0005634) | cytoplasm (GO:0005737) | nucleolus (GO:0005730) | extracellular exosome (GO:0070062)	21.2045	22.158	0.957	18.351	17.442	1.052	5.323	12.777	0.417	48.108	40.027	1.202	45.563	29.571	1.541	15.663	18.654	0.840	12.516	13.5095	0.926	21.017	32.397	0.649	16.783	18.702	0.897	19.510	22.382	0.872	13.7145	20.951	0.655	16.372	20.380	0.803	17.214	19.194	0.897	15.215	18.3915	0.827
ACBD3	ENSOARG00000000040	12:27330462-27367202:-1	protein-coding	acyl-CoA binding domain containing 3	protein binding (GO:0005515) | protein kinase A regulatory subunit binding (GO:0034237) | fatty-acyl-CoA binding (GO:0000062)	transport (GO:0006810)	integral component of membrane (GO:0016021) | Golgi apparatus (GO:0005794) | membrane (GO:0016020)	30.93	26.200	1.181	28.188	28.817	0.978	9.036	7.640	1.183	44.122	38.687	1.140	42.895	38.606	1.111	28.558	24.729	1.155	35.472	38.524	0.921	20.7955	20.336	1.023	32.447	30.950	1.048	29.773	41.484	0.718	35.215	34.160	1.031	29.633	23.933	1.238	26.554	30.123	0.882	24.484	25.4525	0.962
ACBD4	ENSOARG00000009804	11:44231924-44240721:+1	protein-coding	acyl-CoA binding domain containing 4	fatty-acyl-CoA binding (GO:0000062)	unknown	unknown	2.787	2.284	1.220	11.014	6.014	1.831	4.138	4.319	0.958	31.776	27.682	1.148	27.838	22.200	1.254	4.775	3.610	1.323	23.567	22.57	1.044	13.5675	12.587	1.078	30.097	22.132	1.360	18.003	15.819	1.138	14.6795	12.393	1.184	17.9655	14.684	1.223	19.371	14.863	1.303	14.064	12.516	1.124
ACBD5	ENSOARG00000015972	13:16797736-16822056:-1	protein-coding	acyl-CoA binding domain containing 5	fatty-acyl-CoA binding (GO:0000062)	pexophagy (GO:0030242)	nucleus (GO:0005634) | membrane (GO:0016020) | peroxisome (GO:0005777) | nucleoplasm (GO:0005654) | intracellular membrane-bounded organelle (GO:0043231)	4.02	4.435	0.906	7.022	6.032	1.164	1.796	1.537	1.169	7.909	7.590	1.042	8.139	7.971	1.021	4.310	4.819	0.894	5.9435	5.9245	1.003	6.817	7.283	0.936	16.214	17.801	0.911	5.490	6.958	0.789	7.11	6.440	1.104	7.774	7.426	1.047	12.878	14.811	0.869	11.135	10.1105	1.101
ACBD6	ENSOARG00000018266	12:59543177-59748150:-1	protein-coding	acyl-CoA binding domain containing 6	protein binding (GO:0005515) | fatty-acyl-CoA binding (GO:0000062)	unknown	unknown	25.8765	25.198	1.027	11.380	11.504	0.989	5.357	8.543	0.627	12.251	13.639	0.898	11.327	14.740	0.768	23.123	18.880	1.225	15.3585	15.886	0.967	14.0195	13.817	1.015	17.825	17.955	0.993	13.489	14.202	0.950	12.479	13.523	0.923	13.6695	16.948	0.807	16.313	20.921	0.780	10.092	17.015	0.593
ACBD7	ENSOARG00000007923	13:28688820-28689258:-1	protein-coding	acyl-CoA binding domain containing 7	fatty-acyl-CoA binding (GO:0000062)	unknown	unknown	47.117	46.136	1.021	0.000	0.000	NA	0.000	0.385	NA	475.056	463.853	1.024	431.631	375.665	1.149	5.054	4.037	1.252	0.314	0	NA	0	0.000	NA	449.323	453.835	0.990	0.000	0.000	NA	0.2605	0.000	NA	0.2255	2.724	NA	281.949	347.579	0.811	0.346	0.2055	NA
ACCS	ENSOARG00000001518	15:72365360-72389751:+1	protein-coding	1-aminocyclopropane-1-carboxylate synthase homolog (inactive)	protein binding (GO:0005515) | pyridoxal phosphate binding (GO:0030170) | catalytic activity (GO:0003824)	biosynthetic process (GO:0009058)	unknown	12.2735	10.473	1.172	3.455	3.076	1.123	6.058	7.131	0.850	22.954	19.352	1.186	23.136	19.923	1.161	7.016	9.331	0.752	17.872	16.6695	1.072	5.0495	6.061	0.833	16.008	17.971	0.891	8.630	8.985	0.960	9.2345	10.557	0.875	12.0165	7.013	1.713	7.547	6.468	1.167	7.688	7.252	1.060
ACCSL	ENSOARG00000001281	15:72348534-72363736:+1	protein-coding	1-aminocyclopropane-1-carboxylate synthase homolog (inactive) like	pyridoxal phosphate binding (GO:0030170) | lyase activity (GO:0016829) | catalytic activity (GO:0003824)	biosynthetic process (GO:0009058) | cellular amino acid metabolic process (GO:0006520)	unknown	0.183	0.220	NA	1.248	1.413	0.883	1.140	0.874	NA	0.730	0.774	NA	0.744	0.654	NA	0.175	0.360	NA	0.4065	0.518	NA	1.3755	0.755	NA	1.478	1.252	1.181	0.639	0.602	NA	0.7175	0.439	NA	0.834	0.802	NA	0.785	0.925	NA	0.838	0.8295	NA
ACD	ENSOARG00000003098	14:34545356-34551176:-1	protein-coding	adrenocortical dysplasia homolog	protein binding (GO:0005515) | DNA polymerase binding (GO:0070182) | telomeric DNA binding (GO:0042162) | macromolecular complex binding (GO:0044877)	telomere maintenance (GO:0000723) | skeletal system development (GO:0001501) | telomere capping (GO:0016233) | urogenital system development (GO:0001655) | protein localization to chromosome, telomeric region (GO:0070198) | positive regulation of telomere maintenance via telomerase (GO:0032212) | protection from non-homologous end joining at telomere (GO:0031848) | positive regulation of single-s…	telosome (GO:0070187) | nuclear telomere cap complex (GO:0000783) | nucleus (GO:0005634) | cytoplasm (GO:0005737) | nuclear chromosome, telomeric region (GO:0000784) | nucleoplasm (GO:0005654)	11.4705	9.522	1.205	23.168	20.145	1.150	7.575	10.491	0.722	20.093	18.840	1.067	18.639	21.660	0.861	7.966	10.049	0.793	21.362	22.6665	0.942	28.8535	24.550	1.175	23.056	24.046	0.959	29.236	29.718	0.984	21.0855	22.229	0.949	25.877	26.064	0.993	10.297	9.741	1.057	38.841	33.219	1.169
ACE	ENSOARG00000012958	11:47222569-47244014:+1	protein-coding	angiotensin I converting enzyme	tripeptidyl-peptidase activity (GO:0008240) | hydrolase activity (GO:0016787) | mitogen-activated protein kinase kinase binding (GO:0031434) | chloride ion binding (GO:0031404) | carboxypeptidase activity (GO:0004180) | bradykinin receptor binding (GO:0031711) | zinc ion binding (GO:0008270) | protein binding (GO:0005515) | endopeptidase activity (GO:0004175) | exopeptidase activity (GO:0008238) …	kidney development (GO:0001822) | regulation of angiotensin metabolic process (GO:0060177) | negative regulation of gene expression (GO:0010629) | negative regulation of gap junction assembly (GO:1903597) | beta-amyloid metabolic process (GO:0050435) | positive regulation of protein binding (GO:0032092) | positive regulation of systemic arterial blood pressure (GO:0003084) | posttranscriptional r…	endosome (GO:0005768) | external side of plasma membrane (GO:0009897) | extracellular space (GO:0005615) | cytoplasm (GO:0005737) | plasma membrane (GO:0005886) | membrane (GO:0016020) | lysosome (GO:0005764) | extracellular exosome (GO:0070062)	0.0435	0.073	NA	0.460	0.662	NA	3.701	2.673	1.385	1.525	1.611	0.947	2.347	2.354	0.997	0.030	0.090	NA	11.8515	11.539	1.027	0.3795	0.615	NA	7.166	7.133	1.005	19.759	25.515	0.774	23.822	15.912	1.497	9.5375	3.649	2.614	5.068	4.593	1.103	32.916	20.475	1.608
ACE2	ENSOARG00000012439	X:13005909-13050550:-1	protein-coding	angiotensin I converting enzyme 2	protein binding (GO:0005515) | endopeptidase activity (GO:0004175) | metallocarboxypeptidase activity (GO:0004181) | hydrolase activity (GO:0016787) | glycoprotein binding (GO:0001948) | metal ion binding (GO:0046872) | virus receptor activity (GO:0001618) | carboxypeptidase activity (GO:0004180) | peptidase activity (GO:0008233) | peptidyl-dipeptidase activity (GO:0008241) | metallopeptidase act…	positive regulation of gap junction assembly (GO:1903598) | angiotensin-mediated drinking behavior (GO:0003051) | proteolysis (GO:0006508) | positive regulation of cardiac muscle contraction (GO:0060452) | regulation of cardiac conduction (GO:1903779) | tryptophan transport (GO:0015827) | regulation of systemic arterial blood pressure by renin-angiotensin (GO:0003081) | receptor-mediated virion a…	extracellular space (GO:0005615) | cell surface (GO:0009986) | cytoplasm (GO:0005737) | plasma membrane (GO:0005886) | membrane (GO:0016020) | extracellular region (GO:0005576) | extracellular exosome (GO:0070062)	0.0505	0.042	NA	0.315	0.295	NA	0.223	0.417	NA	1.144	1.306	0.876	1.507	0.959	NA	0.158	0.042	NA	0.3485	0.1895	NA	0.4515	0.379	NA	0.330	0.234	NA	0.345	0.550	NA	0.483	0.848	NA	0.656	0.624	NA	1.620	1.463	1.107	194.285	226.8755	0.856
ACER1	ENSOARG00000006264	5:15726237-15748767:+1	protein-coding	alkaline ceramidase 1	dihydroceramidase activity (GO:0071633) | ceramidase activity (GO:0017040) | hydrolase activity, acting on carbon-nitrogen (but not peptide) bonds, in linear amides (GO:0016811)	ceramide catabolic process (GO:0046514) | epidermis development (GO:0008544) | cell differentiation (GO:0030154) | sphingolipid biosynthetic process (GO:0030148) | regulation of lipid metabolic process (GO:0019216) | ceramide metabolic process (GO:0006672) | cellular response to calcium ion (GO:0071277) | sphingolipid metabolic process (GO:0006665) | keratinocyte differentiation (GO:0030216) | sp…	integral component of membrane (GO:0016021) | endoplasmic reticulum (GO:0005783)	0	0.000	NA	0.000	0.000	NA	0.074	0.000	NA	0.326	0.181	NA	0.064	0.098	NA	0.047	0.000	NA	0.0455	0	NA	0	0.000	NA	0.314	0.117	NA	0.000	0.000	NA	0	0.000	NA	0.103	0.000	NA	0.196	0.222	NA	0.000	0.017	NA
ACER2	ENSOARG00000014252	2:87337974-87355861:+1	protein-coding	alkaline ceramidase 2	dihydroceramidase activity (GO:0071633) | ceramidase activity (GO:0017040) | hydrolase activity, acting on carbon-nitrogen (but not peptide) bonds, in linear amides (GO:0016811)	negative regulation of cell-matrix adhesion (GO:0001953) | negative regulation of cell adhesion mediated by integrin (GO:0033629) | activation of cysteine-type endopeptidase activity involved in apoptotic process (GO:0006919) | negative regulation of protein glycosylation in Golgi (GO:0090285) | ceramide metabolic process (GO:0006672) | response to retinoic acid (GO:0032526) | positive regulation…	integral component of membrane (GO:0016021) | integral component of Golgi membrane (GO:0030173) | Golgi apparatus (GO:0005794)	28.37	25.822	1.099	2.934	2.408	1.218	0.703	0.574	NA	3.701	2.718	1.362	4.139	3.447	1.201	24.579	27.030	0.909	5.457	5.1755	1.054	3.382	4.749	0.712	6.102	6.007	1.016	14.923	10.209	1.462	14.441	7.681	1.880	16.815	5.418	3.104	3.703	3.257	1.137	5.179	2.1985	2.356
ACER3	ENSOARG00000013240	15:54380118-54544096:+1	protein-coding	alkaline ceramidase 3	hydrolase activity, acting on carbon-nitrogen (but not peptide) bonds, in linear amides (GO:0016811) | phytoceramidase activity (GO:0070774)	ceramide metabolic process (GO:0006672) | phytosphingosine biosynthetic process (GO:0071602) | positive regulation of cell proliferation (GO:0008284) | sphingosine biosynthetic process (GO:0046512)	integral component of membrane (GO:0016021) | integral component of Golgi membrane (GO:0030173) | integral component of endoplasmic reticulum membrane (GO:0030176)	14.1685	14.320	0.989	3.381	4.597	0.735	4.452	4.940	0.901	8.756	7.154	1.224	7.276	9.201	0.791	15.651	14.921	1.049	29.4245	21.276	1.383	4.0635	5.494	0.740	15.533	14.363	1.081	10.705	10.806	0.991	10.067	8.087	1.245	10.185	6.136	1.660	47.976	41.162	1.166	15.227	14.9165	1.021
ACHE	ENSOARG00000015526	24:35649479-35653376:+1	protein-coding	acetylcholinesterase (Cartwright blood group)	protein self-association (GO:0043621) | protein binding (GO:0005515) | laminin binding (GO:0043236) | hydrolase activity (GO:0016787) | collagen binding (GO:0005518) | cholinesterase activity (GO:0004104) | protein homodimerization activity (GO:0042803) | acetylcholinesterase activity (GO:0003990) | serine hydrolase activity (GO:0017171) | acetylcholine binding (GO:0042166)	receptor internalization (GO:0031623) | retina development in camera-type eye (GO:0060041) | cell adhesion (GO:0007155) | neurotransmitter receptor biosynthetic process (GO:0045212) | protein tetramerization (GO:0051262) | regulation of receptor recycling (GO:0001919) | acetylcholine catabolic process (GO:0006581) | osteoblast development (GO:0002076)	basal lamina (GO:0005605) | extracellular space (GO:0005615) | Golgi apparatus (GO:0005794) | cell surface (GO:0009986) | neuromuscular junction (GO:0031594) | plasma membrane (GO:0005886) | membrane (GO:0016020) | extracellular region (GO:0005576) | synapse (GO:0045202) | perinuclear region of cytoplasm (GO:0048471)	3.248	1.217	2.669	2.550	1.427	1.787	0.196	0.191	NA	4.691	4.311	1.088	4.605	7.688	0.599	0.558	0.281	NA	5.03	3.3535	1.500	1.9645	2.745	0.716	19.537	18.507	1.056	213.893	125.978	1.698	168.5125	110.676	1.523	1.521	4.461	0.341	24.805	34.741	0.714	3.350	5.6125	0.597
ACIN1	ENSOARG00000019368	7:21383324-21422108:+1	protein-coding	apoptotic chromatin condensation inducer 1	protein binding (GO:0005515) | nucleic acid binding (GO:0003676) | poly(A) RNA binding (GO:0044822) | nucleotide binding (GO:0000166)	apoptotic chromosome condensation (GO:0030263) | xenophagy (GO:0098792) | erythrocyte differentiation (GO:0030218) | mitophagy in response to mitochondrial depolarization (GO:0098779) | positive regulation of defense response to virus by host (GO:0002230) | positive regulation of monocyte differentiation (GO:0045657)	nuclear speck (GO:0016607) | nucleus (GO:0005634) | ASAP complex (GO:0061574) | nucleolus (GO:0005730) | cytoplasm (GO:0005737) | plasma membrane (GO:0005886) | nucleoplasm (GO:0005654)	21.9705	22.492	0.977	58.469	54.555	1.072	22.562	21.298	1.059	83.094	87.505	0.950	83.484	81.109	1.029	27.462	28.515	0.963	51.2965	56.143	0.914	74.5035	75.529	0.986	74.824	73.807	1.014	54.339	65.315	0.832	59.2955	63.066	0.940	83.5675	85.469	0.978	32.378	34.499	0.939	55.202	59.5505	0.927
ACKR1	ENSOARG00000007687	1:108468685-108472227:+1	protein-coding	atypical chemokine receptor 1 (Duffy blood group)	chemokine binding (GO:0019956) | C-C chemokine binding (GO:0019957)	inflammatory response (GO:0006954) | chemokine-mediated signaling pathway (GO:0070098)	integral component of membrane (GO:0016021)	1.551	1.831	0.847	3.183	3.763	0.846	1.301	1.027	1.267	2.175	1.785	1.218	2.300	2.391	0.962	2.355	1.527	1.542	3.4965	1.9815	1.765	3.9185	3.122	1.255	8.360	9.329	0.896	3.252	2.683	1.212	4.065	3.090	1.316	20.4905	7.651	2.678	3.207	3.972	0.807	4.345	4.0765	1.066
ACKR3	ENSOARG00000000304	1:4400644-4401732:-1	protein-coding	atypical chemokine receptor 3	protein binding (GO:0005515) | C-X-C chemokine receptor activity (GO:0016494) | C-X-C chemokine binding (GO:0019958) | chemokine receptor activity (GO:0004950) | coreceptor activity (GO:0015026) | G-protein coupled receptor activity (GO:0004930) | scavenger receptor activity (GO:0005044) | signal transducer activity (GO:0004871)	receptor internalization (GO:0031623) | chemokine-mediated signaling pathway (GO:0070098) | xenophagy (GO:0098792) | negative regulation of intrinsic apoptotic signaling pathway in response to DNA damage (GO:1902230) | positive regulation of ERK1 and ERK2 cascade (GO:0070374) | chemotaxis (GO:0006935) | G-protein coupled receptor signaling pathway (GO:0007186) | vasculogenesis (GO:0001570) | sign…	endosome (GO:0005768) | integral component of membrane (GO:0016021) | cell surface (GO:0009986) | plasma membrane (GO:0005886) | membrane (GO:0016020) | coated pit (GO:0005905) | intracellular membrane-bounded organelle (GO:0043231)	0.9705	2.133	NA	19.267	95.990	0.201	1.624	1.501	1.082	3.100	2.212	1.401	7.032	10.126	0.694	1.218	0.375	NA	145.5345	85.424	1.704	5.75	4.524	1.271	3.728	2.417	1.542	9.034	10.178	0.888	5.0865	8.286	0.614	28.6325	14.204	2.016	7.738	10.193	0.759	6.595	8.5785	0.769
ACKR4	ENSOARG00000015654	1:255102873-255103925:-1	protein-coding	atypical chemokine receptor 4	protein binding (GO:0005515) | G-protein coupled receptor activity (GO:0004930) | chemokine binding (GO:0019956) | scavenger receptor activity (GO:0005044) | signal transducer activity (GO:0004871) | chemokine receptor activity (GO:0004950)	chemokine-mediated signaling pathway (GO:0070098) | chemotaxis (GO:0006935) | G-protein coupled receptor signaling pathway (GO:0007186) | signal transduction (GO:0007165) | receptor-mediated endocytosis (GO:0006898)	integral component of membrane (GO:0016021) | membrane (GO:0016020)	0	0.000	NA	0.170	0.067	NA	0.423	0.956	NA	0.241	0.139	NA	0.242	0.288	NA	0.122	0.074	NA	77.483	94.972	0.816	0.2215	0.339	NA	0.267	0.233	NA	8.937	10.560	0.846	5.324	7.353	0.724	17.5155	7.486	2.340	1.933	1.432	1.350	22.405	19.792	1.132
ACLY	ENSOARG00000017829	11:41537705-41574994:-1	protein-coding	ATP citrate lyase	ATP binding (GO:0005524) | protein binding (GO:0005515) | transferase activity, transferring acyl groups, acyl groups converted into alkyl on transfer (GO:0046912) | ATP citrate synthase activity (GO:0003878) | succinate-CoA ligase (ADP-forming) activity (GO:0004775) | cofactor binding (GO:0048037) | catalytic activity (GO:0003824)	lipid biosynthetic process (GO:0008610) | metabolic process (GO:0008152) | cellular carbohydrate metabolic process (GO:0044262) | oxaloacetate metabolic process (GO:0006107) | acetyl-CoA biosynthetic process (GO:0006085) | citrate metabolic process (GO:0006101)	cytoplasm (GO:0005737) | plasma membrane (GO:0005886) | membrane (GO:0016020) | nucleoplasm (GO:0005654) | extracellular exosome (GO:0070062)	17.086	17.456	0.979	26.851	21.504	1.249	9.283	6.244	1.487	64.282	44.856	1.433	61.894	53.467	1.158	20.031	24.268	0.825	43.1955	39.1295	1.104	32.609	30.189	1.080	52.889	55.836	0.947	24.916	35.498	0.702	25.0685	27.006	0.928	37.4775	31.658	1.184	64.577	56.927	1.134	21.153	19.365	1.092
ACMSD	ENSOARG00000011350	2:174823736-174885379:-1	protein-coding	aminocarboxymuconate semialdehyde decarboxylase	protein binding (GO:0005515) | aminocarboxymuconate-semialdehyde decarboxylase activity (GO:0001760) | zinc ion binding (GO:0008270) | catalytic activity (GO:0003824)	metabolic process (GO:0008152) | protein oligomerization (GO:0051259) | quinolinate metabolic process (GO:0046874)	cytosol (GO:0005829) | extracellular exosome (GO:0070062)	0	0.000	NA	0.000	0.000	NA	0.000	0.063	NA	0.000	0.000	NA	0.000	0.000	NA	0.000	0.000	NA	0.0315	0.0325	NA	0	0.000	NA	0.110	0.177	NA	0.000	0.000	NA	0.0695	0.000	NA	0.191	0.000	NA	0.155	0.262	NA	0.068	0.0215	NA
ACO1	ENSOARG00000014707	2:100367422-100406723:+1	protein-coding	aconitase 1	RNA binding (GO:0003723) | aconitate hydratase activity (GO:0003994) | protein binding (GO:0005515) | iron-sulfur cluster binding (GO:0051536) | lyase activity (GO:0016829) | 4 iron, 4 sulfur cluster binding (GO:0051539) | iron-responsive element binding (GO:0030350)	post-embryonic development (GO:0009791) | regulation of gene expression (GO:0010468) | citrate metabolic process (GO:0006101) | metabolic process (GO:0008152) | response to iron(II) ion (GO:0010040) | intestinal absorption (GO:0050892) | cellular iron ion homeostasis (GO:0006879) | regulation of translation (GO:0006417)	Golgi apparatus (GO:0005794) | cytosol (GO:0005829) | cytoplasm (GO:0005737) | endoplasmic reticulum (GO:0005783) | mitochondrion (GO:0005739) | extracellular exosome (GO:0070062)	40.688	55.867	0.728	4.087	3.954	1.034	20.385	16.559	1.231	16.017	19.026	0.842	15.795	17.117	0.923	108.476	106.997	1.014	22.2625	23.82	0.935	3.69	5.824	0.634	16.047	18.500	0.867	43.062	45.974	0.937	37.8815	46.066	0.822	24.031	16.519	1.455	14.784	13.325	1.109	68.853	53.8525	1.279
ACO2	ENSOARG00000018307	3:216599148-216619489:+1	protein-coding	aconitase 2	iron ion binding (GO:0005506) | aconitate hydratase activity (GO:0003994) | 4 iron, 4 sulfur cluster binding (GO:0051539)	metabolic process (GO:0008152) | tricarboxylic acid cycle (GO:0006099) | citrate metabolic process (GO:0006101)	myelin sheath (GO:0043209) | nucleus (GO:0005634) | mitochondrion (GO:0005739)	57.9815	57.000	1.017	55.607	53.358	1.042	63.801	62.247	1.025	147.998	132.863	1.114	117.849	102.315	1.152	62.192	59.591	1.044	45.9035	37.488	1.224	58.2955	53.825	1.083	183.092	187.962	0.974	86.939	86.634	1.004	83.981	88.512	0.949	49.283	51.005	0.966	108.492	92.591	1.172	58.761	52.5435	1.118
ACOD1	ENSOARG00000016003	10:52549531-52556466:+1	protein-coding	aconitate decarboxylase 1	2-methylcitrate dehydratase activity (GO:0047547) | aconitate decarboxylase activity (GO:0047613)	metabolic process (GO:0008152) | propionate catabolic process (GO:0019543) | positive regulation of antimicrobial humoral response (GO:0002760) | defense response (GO:0006952) | cellular response to lipopolysaccharide (GO:0071222) | tolerance induction to lipopolysaccharide (GO:0072573)	unknown	44.601	18.881	2.362	16.009	24.049	0.666	0.033	0.125	NA	0.052	0.000	NA	0.153	0.046	NA	153.570	144.133	1.065	0.59	0.14	NA	100.2045	63.693	1.573	0.075	0.000	NA	0.270	0.000	NA	0.2975	0.189	NA	13.302	3.097	4.295	0.315	0.135	NA	0.800	1.7335	NA
ACOT11	ENSOARG00000007244	1:28774173-28797135:+1	protein-coding	acyl-CoA thioesterase 11	lipid binding (GO:0008289)	response to temperature stimulus (GO:0009266) | response to cold (GO:0009409)	extracellular exosome (GO:0070062)	1.265	1.656	0.764	0.297	0.350	NA	1.987	2.749	0.723	0.976	1.307	NA	3.853	4.336	0.889	0.989	1.832	NA	0.8715	0.638	NA	0.141	0.308	NA	14.497	10.273	1.411	3.547	6.833	0.519	5.1925	5.081	1.022	1.082	0.363	NA	6.022	5.139	1.172	2.013	2.038	0.988
ACOT12	ENSOARG00000015301	5:78632207-78673050:-1	protein-coding	acyl-CoA thioesterase 12	lipid binding (GO:0008289) | ATP binding (GO:0005524) | acetyl-CoA hydrolase activity (GO:0003986)	acetyl-CoA metabolic process (GO:0006084)	unknown	0.094	0.297	NA	0.466	0.768	NA	0.099	0.056	NA	0.188	0.275	NA	0.386	0.261	NA	0.240	0.435	NA	0.7565	0.555	NA	0.412	0.955	NA	1.507	1.470	1.025	0.331	0.459	NA	0.4815	0.361	NA	0.3415	0.523	NA	2.790	4.160	0.671	2.499	4.259	0.587
ACOT4	ENSOARG00000000588	7:81905181-81910424:+1	protein-coding	acyl-CoA thioesterase 4	thiolester hydrolase activity (GO:0016790) | succinyl-CoA hydrolase activity (GO:0004778) | acyl-CoA hydrolase activity (GO:0047617) | receptor binding (GO:0005102)	very long-chain fatty acid metabolic process (GO:0000038) | long-chain fatty acid metabolic process (GO:0001676) | dicarboxylic acid metabolic process (GO:0043648) | dicarboxylic acid catabolic process (GO:0043649) | succinyl-CoA metabolic process (GO:0006104) | unsaturated monocarboxylic acid metabolic process (GO:0032789) | saturated monocarboxylic acid metabolic process (GO:0032788) | acyl-CoA…	peroxisome (GO:0005777)	3.3685	2.155	1.563	0.287	0.364	NA	4.905	4.780	1.026	22.105	19.586	1.129	18.257	14.434	1.265	7.242	3.536	2.048	5.8885	6.4165	0.918	0.756	1.338	NA	13.626	11.074	1.230	11.556	13.229	0.874	9.7535	11.673	0.836	3.4275	4.210	0.814	15.101	13.983	1.080	17.116	15.0755	1.135
ACOT7	ENSOARG00000012566	12:45097626-45189413:+1	protein-coding	acyl-CoA thioesterase 7	protein binding (GO:0005515) | palmitoyl-CoA hydrolase activity (GO:0016290) | long-chain fatty acyl-CoA binding (GO:0036042) | protein homodimerization activity (GO:0042803) | fatty-acyl-CoA binding (GO:0000062)	medium-chain fatty acid biosynthetic process (GO:0051792) | palmitic acid biosynthetic process (GO:1900535) | long-chain fatty-acyl-CoA catabolic process (GO:0036116) | coenzyme A biosynthetic process (GO:0015937) | medium-chain fatty-acyl-CoA catabolic process (GO:0036114)	cytosol (GO:0005829) | cytoplasm (GO:0005737) | nucleoplasm (GO:0005654) | extracellular exosome (GO:0070062)	13.5175	11.929	1.133	3.972	6.780	0.586	2.791	3.764	0.741	3.184	2.221	1.434	5.906	3.603	1.639	13.457	11.195	1.202	3.01	1.8205	1.653	4.2425	5.845	0.726	30.396	30.204	1.006	6.572	6.884	0.955	4.7435	5.653	0.839	5.199	7.545	0.689	16.800	17.539	0.958	4.969	4.436	1.120
ACOT8	ENSOARG00000006799	13:74147388-74162212:-1	protein-coding	acyl-CoA thioesterase 8	protein binding (GO:0005515) | palmitoyl-CoA hydrolase activity (GO:0016290) | acyl-CoA hydrolase activity (GO:0047617) | receptor binding (GO:0005102) | medium-chain acyl-CoA hydrolase activity (GO:0052815)	negative regulation of CD4 biosynthetic process (GO:0045225) | peroxisome fission (GO:0016559) | acyl-CoA metabolic process (GO:0006637) | dicarboxylic acid catabolic process (GO:0043649)	peroxisomal matrix (GO:0005782) | peroxisome (GO:0005777) | mitochondrion (GO:0005739)	8.3515	8.099	1.031	6.926	5.231	1.324	5.393	13.414	0.402	9.141	8.062	1.134	9.638	9.800	0.983	9.312	8.092	1.151	11.5105	10.2635	1.121	11.354	12.118	0.937	14.223	14.841	0.958	18.398	20.827	0.883	16.9945	17.137	0.992	15.733	11.130	1.414	12.560	12.296	1.021	21.305	16.6045	1.283
ACOT9	ENSOARG00000016697	X:21078095-21108246:-1	protein-coding	acyl-CoA thioesterase 9	unknown	unknown	unknown	64.35	63.619	1.011	27.033	22.932	1.179	10.702	9.367	1.143	28.329	38.478	0.736	32.682	31.977	1.022	78.612	66.481	1.182	35.9235	36.7075	0.979	33.722	36.699	0.919	19.555	18.534	1.055	34.687	38.976	0.890	29.205	33.498	0.872	37.119	43.148	0.860	23.965	24.488	0.979	64.314	64.2935	1.000
ACOX1	ENSOARG00000008540	11:54681819-54705928:+1	protein-coding	acyl-CoA oxidase 1	PDZ domain binding (GO:0030165) | oxidoreductase activity, acting on the CH-CH group of donors (GO:0016627) | flavin adenine dinucleotide binding (GO:0050660) | protein N-terminus binding (GO:0047485) | receptor binding (GO:0005102) | acyl-CoA dehydrogenase activity (GO:0003995) | acyl-CoA oxidase activity (GO:0003997)	very long-chain fatty acid metabolic process (GO:0000038) | fatty acid beta-oxidation (GO:0006635) | generation of precursor metabolites and energy (GO:0006091) | lipid metabolic process (GO:0006629) | fatty acid metabolic process (GO:0006631) | metabolic process (GO:0008152) | prostaglandin metabolic process (GO:0006693) | fatty acid beta-oxidation using acyl-CoA oxidase (GO:0033540) | fatty aci…	peroxisomal membrane (GO:0005778) | nucleolus (GO:0005730) | plasma membrane (GO:0005886) | membrane (GO:0016020) | peroxisome (GO:0005777) | intracellular membrane-bounded organelle (GO:0043231) | nucleus (GO:0005634) | cytoplasm (GO:0005737) | nucleoplasm (GO:0005654) | mitochondrion (GO:0005739)	54.637	55.467	0.985	52.504	71.428	0.735	9.606	9.227	1.041	29.608	28.893	1.025	33.469	30.068	1.113	51.320	73.112	0.702	16.5035	17.078	0.966	32.2905	30.349	1.064	27.999	27.237	1.028	26.375	25.166	1.048	23.91	21.016	1.138	23.195	20.975	1.106	34.349	31.603	1.087	116.039	80.467	1.442
ACOX2	ENSOARG00000012053	19:42855011-42883265:+1	protein-coding	acyl-CoA oxidase 2	oxidoreductase activity, acting on the CH-CH group of donors (GO:0016627) | flavin adenine dinucleotide binding (GO:0050660) | receptor binding (GO:0005102) | acyl-CoA dehydrogenase activity (GO:0003995) | acyl-CoA oxidase activity (GO:0003997)	metabolic process (GO:0008152) | fatty acid metabolic process (GO:0006631) | fatty acid beta-oxidation (GO:0006635) | oxidation-reduction process (GO:0055114)	peroxisome (GO:0005777) | mitochondrion (GO:0005739) | intracellular membrane-bounded organelle (GO:0043231)	0.022	0.018	NA	0.182	0.297	NA	0.186	0.175	NA	0.754	0.657	NA	4.360	5.792	0.753	0.013	0.032	NA	5.132	5.512	0.931	0.2375	0.421	NA	0.560	0.277	NA	1.713	3.150	0.544	0.3775	0.786	NA	0.5575	0.287	NA	0.395	0.713	NA	1.813	1.667	1.088
ACOX3	ENSOARG00000012922	6:114055342-114103630:-1	protein-coding	acyl-CoA oxidase 3, pristanoyl	oxidoreductase activity, acting on the CH-CH group of donors (GO:0016627) | flavin adenine dinucleotide binding (GO:0050660) | receptor binding (GO:0005102) | acyl-CoA dehydrogenase activity (GO:0003995) | acyl-CoA oxidase activity (GO:0003997)	metabolic process (GO:0008152) | fatty acid metabolic process (GO:0006631) | fatty acid beta-oxidation (GO:0006635) | oxidation-reduction process (GO:0055114)	membrane (GO:0016020) | peroxisome (GO:0005777) | mitochondrion (GO:0005739)	8.4835	8.659	0.980	13.908	11.887	1.170	4.948	3.867	1.280	25.225	18.524	1.362	21.154	18.895	1.120	11.208	9.682	1.158	17.439	17.3845	1.003	20.785	18.673	1.113	25.883	27.695	0.935	31.269	32.451	0.964	22.752	28.735	0.792	23.184	15.660	1.480	18.677	15.859	1.178	24.302	16.245	1.496
ACP1	ENSOARG00000005204	2:191516-205711:+1	protein-coding	acid phosphatase 1, soluble	protein binding (GO:0005515) | acid phosphatase activity (GO:0003993) | phosphatase activity (GO:0016791) | non-membrane spanning protein tyrosine phosphatase activity (GO:0004726) | protein tyrosine phosphatase activity (GO:0004725)	protein dephosphorylation (GO:0006470) | peptidyl-tyrosine dephosphorylation (GO:0035335)	cytoplasm (GO:0005737) | cytoplasmic side of plasma membrane (GO:0009898) | extracellular exosome (GO:0070062)	53.907	52.581	1.025	35.510	29.370	1.209	24.725	35.260	0.701	37.647	41.511	0.907	42.996	41.790	1.029	45.597	42.184	1.081	38.25	41.114	0.930	39.139	43.837	0.893	48.782	46.087	1.058	57.604	51.528	1.118	48.0905	48.978	0.982	45.6375	59.395	0.768	56.184	53.064	1.059	46.707	65.7275	0.711
ACP2	ENSOARG00000005614	15:75349557-75356067:-1	protein-coding	acid phosphatase 2, lysosomal	acid phosphatase activity (GO:0003993)	lysosome organization (GO:0007040) | skeletal system development (GO:0001501) | dephosphorylation (GO:0016311)	membrane (GO:0016020) | lysosome (GO:0005764) | extracellular exosome (GO:0070062)	27.672	25.178	1.099	6.400	4.831	1.325	2.901	1.611	1.801	25.462	18.681	1.363	24.849	16.222	1.532	22.444	21.656	1.036	11.6205	8.987	1.293	6.064	8.139	0.745	23.051	26.417	0.873	11.323	13.739	0.824	11.133	12.155	0.916	13.6465	10.131	1.347	7.753	6.389	1.213	17.520	14.5035	1.208
ACP5	ENSOARG00000018673	5:13581112-13584384:-1	protein-coding	acid phosphatase 5, tartrate resistant	acid phosphatase activity (GO:0003993) | ferrous iron binding (GO:0008198) | ferric iron binding (GO:0008199) | hydrolase activity (GO:0016787)	response to cytokine (GO:0034097) | negative regulation of superoxide anion generation (GO:0032929) | bone resorption (GO:0045453) | response to lipopolysaccharide (GO:0032496) | negative regulation of tumor necrosis factor production (GO:0032720) | negative regulation of nitric oxide biosynthetic process (GO:0045019) | dephosphorylation (GO:0016311) | negative regulation of inflammatory response…	lysosome (GO:0005764) | extracellular exosome (GO:0070062)	146.906	127.545	1.152	40.442	31.707	1.275	11.203	11.813	0.948	6.428	5.352	1.201	5.488	5.275	1.040	257.595	305.791	0.842	30.9	32.017	0.965	63.062	76.006	0.830	1.988	1.854	1.072	43.881	77.072	0.569	49.5325	43.765	1.132	171.4245	102.119	1.679	4.572	3.098	1.476	51.247	55.771	0.919
ACP6	ENSOARG00000020555	1:97736746-97757600:-1	protein-coding	acid phosphatase 6, lysophosphatidic	acid phosphatase activity (GO:0003993)	dephosphorylation (GO:0016311) | hematopoietic progenitor cell differentiation (GO:0002244)	mitochondrion (GO:0005739)	16.578	15.191	1.091	6.464	6.744	0.958	21.809	19.747	1.104	14.552	13.803	1.054	14.745	13.353	1.104	9.153	6.116	1.497	24.346	27.428	0.888	5.625	7.379	0.762	15.203	11.911	1.276	35.373	33.999	1.040	27.921	28.352	0.985	15.6425	13.448	1.163	24.798	16.267	1.524	40.650	27.518	1.477
ACP7	ENSOARG00000005978	14:47997870-48011505:+1	protein-coding	acid phosphatase 7, tartrate resistant (putative)	acid phosphatase activity (GO:0003993) | metal ion binding (GO:0046872) | hydrolase activity (GO:0016787)	metabolic process (GO:0008152) | dephosphorylation (GO:0016311)	unknown	7.7885	9.798	0.795	0.000	0.075	NA	0.030	0.112	NA	0.046	0.053	NA	0.029	0.000	NA	5.874	6.788	0.865	0.0405	0.0425	NA	0.039	0.100	NA	0.070	0.000	NA	0.925	1.976	NA	2.263	2.430	0.931	0.236	0.133	NA	1.265	1.805	0.701	1.002	0.6805	NA
ACPP	ENSOARG00000009106	1:255352734-255409246:-1	protein-coding	acid phosphatase, prostate	identical protein binding (GO:0042802) | acid phosphatase activity (GO:0003993) | phosphatase activity (GO:0016791) | 5'-nucleotidase activity (GO:0008253) | lysophosphatidic acid phosphatase activity (GO:0052642) | thiamine phosphate phosphatase activity (GO:0042131)	nucleotide metabolic process (GO:0009117) | adenosine metabolic process (GO:0046085) | purine nucleobase metabolic process (GO:0006144) | thiamine metabolic process (GO:0006772) | regulation of sensory perception of pain (GO:0051930) | dephosphorylation (GO:0016311) | positive regulation of adenosine receptor signaling pathway (GO:0060168)	lysosomal membrane (GO:0005765) | integral component of membrane (GO:0016021) | extracellular space (GO:0005615) | filopodium (GO:0030175) | vesicle membrane (GO:0012506) | plasma membrane (GO:0005886) | extracellular exosome (GO:0070062) | intracellular (GO:0005622) | nucleus (GO:0005634)	0	0.000	NA	0.000	0.000	NA	0.638	0.981	NA	0.000	0.038	NA	0.060	0.000	NA	0.000	0.000	NA	0	0	NA	0	0.000	NA	0.000	0.000	NA	4.702	17.858	0.263	14.057	15.427	0.911	0.0415	0.038	NA	0.000	0.080	NA	3.632	2.8885	1.257
ACPT	ENSOARG00000014152	14:55904220-55908942:+1	protein-coding	acid phosphatase, testicular	acid phosphatase activity (GO:0003993)	dephosphorylation (GO:0016311)	unknown	0.0335	0.000	NA	0.105	0.126	NA	0.100	0.100	NA	0.345	0.463	NA	0.164	0.487	NA	0.000	0.000	NA	0.1985	0.2235	NA	0.1815	0.056	NA	0.596	0.658	NA	0.171	0.491	NA	0.0965	0.158	NA	0.1475	0.216	NA	0.040	0.041	NA	0.027	0.0225	NA
ACR	ENSOARG00000020037	3:224217677-224225143:+1	protein-coding	acrosin	protein binding (GO:0005515) | serine-type peptidase activity (GO:0008236) | hydrolase activity (GO:0016787) | serine-type endopeptidase activity (GO:0004252) | mannose binding (GO:0005537) | peptidase activity (GO:0008233)	binding of sperm to zona pellucida (GO:0007339) | penetration of zona pellucida (GO:0007341) | acrosome reaction (GO:0007340) | proteolysis (GO:0006508) | single fertilization (GO:0007338) | activation of adenylate cyclase activity (GO:0007190)	protein complex (GO:0043234) | nucleus (GO:0005634) | acrosomal vesicle (GO:0001669)	0	0.000	NA	1.865	2.126	0.877	0.018	0.000	NA	0.059	0.049	NA	0.035	0.207	NA	0.000	0.000	NA	0.783	0.6535	NA	1.26	0.421	NA	0.584	0.758	NA	0.036	0.126	NA	0.022	0.046	NA	0.152	0.228	NA	0.007	0.010	NA	0.000	0	NA
ACRBP	ENSOARG00000007217	3:207733335-207735615:+1	protein-coding	acrosin binding protein	protein binding (GO:0005515)	unknown	acrosomal vesicle (GO:0001669) | nucleus (GO:0005634) | cytoplasmic vesicle (GO:0031410)	0.238	0.268	NA	0.763	0.404	NA	0.072	0.079	NA	0.000	0.048	NA	0.088	0.078	NA	0.491	0.602	NA	0.7815	0.8075	NA	0.9585	1.448	NA	0.828	1.051	NA	0.624	0.501	NA	0.5385	0.639	NA	0.864	0.654	NA	0.210	0.280	NA	0.294	0.1715	NA
ACRV1	ENSOARG00000011699	21:28297107-28303260:-1	protein-coding	acrosomal vesicle protein 1	unknown	unknown	acrosomal vesicle (GO:0001669)	0.027	0.000	NA	0.000	0.000	NA	0.000	0.000	NA	0.000	0.000	NA	0.000	0.000	NA	0.000	0.000	NA	0	0	NA	0	0.000	NA	0.000	0.000	NA	0.064	0.000	NA	0	0.000	NA	0	0.000	NA	0.000	0.000	NA	0.001	0.001	NA
ACSBG1	ENSOARG00000000664	18:29603455-29673026:-1	protein-coding	acyl-CoA synthetase bubblegum family member 1	very long-chain fatty acid-CoA ligase activity (GO:0031957) | long-chain fatty acid-CoA ligase activity (GO:0004467) | catalytic activity (GO:0003824)	very long-chain fatty acid metabolic process (GO:0000038) | metabolic process (GO:0008152) | long-chain fatty acid metabolic process (GO:0001676) | response to glucocorticoid (GO:0051384)	cytoplasm (GO:0005737)	0	0.024	NA	0.041	0.049	NA	0.012	0.013	NA	1.568	0.731	NA	1.102	0.913	NA	0.000	0.000	NA	0.0265	0.0195	NA	0.01	0.000	NA	30.374	31.077	0.977	0.077	0.209	NA	0.224	0.162	NA	0.184	0.069	NA	5.690	5.700	0.998	0.048	0.051	NA
ACSBG2	ENSOARG00000006346	5:15840259-15880396:-1	protein-coding	acyl-CoA synthetase bubblegum family member 2	acyl-CoA hydrolase activity (GO:0047617) | long-chain fatty acid-CoA ligase activity (GO:0004467) | catalytic activity (GO:0003824)	fatty acid metabolic process (GO:0006631) | metabolic process (GO:0008152)	cytosol (GO:0005829) | cytoplasm (GO:0005737) | mitochondrion (GO:0005739)	0	0.000	NA	0.000	0.000	NA	0.157	0.023	NA	0.033	0.000	NA	0.000	0.000	NA	0.000	0.000	NA	0.3265	0.4625	NA	0.0105	0.000	NA	0.530	0.724	NA	0.080	0.035	NA	0.0395	0.069	NA	0.0315	0.036	NA	0.011	0.018	NA	0.002	0.0005	NA
ACSF2	ENSOARG00000004315	11:35776073-35807792:-1	protein-coding	acyl-CoA synthetase family member 2	protein binding (GO:0005515) | catalytic activity (GO:0003824)	metabolic process (GO:0008152)	mitochondrion (GO:0005739)	22.841	17.353	1.316	24.235	28.574	0.848	22.281	40.862	0.545	34.878	49.929	0.699	34.470	42.127	0.818	2.900	3.947	0.735	50.467	53.409	0.945	25.6305	33.982	0.754	20.217	27.374	0.739	52.752	70.172	0.752	50.148	60.962	0.823	53.515	47.375	1.130	19.378	19.190	1.010	56.267	52.4265	1.073
ACSL1	ENSOARG00000007614	26:13921746-13964184:-1	protein-coding	acyl-CoA synthetase long-chain family member 1	long-chain fatty acid-CoA ligase activity (GO:0004467) | catalytic activity (GO:0003824)	lipid biosynthetic process (GO:0008610) | positive regulation of protein serine/threonine kinase activity (GO:0071902) | metabolic process (GO:0008152) | long-chain fatty acid import (GO:0044539) | long-chain fatty acid metabolic process (GO:0001676) | adiponectin-activated signaling pathway (GO:0033211)	membrane (GO:0016020) | mitochondrion (GO:0005739)	38.189	42.574	0.897	31.740	24.777	1.281	24.634	17.593	1.400	45.998	26.585	1.730	41.730	27.634	1.510	72.188	75.546	0.956	21.618	18.5315	1.167	26.679	30.855	0.865	40.971	41.436	0.989	28.993	39.205	0.740	46.065	35.290	1.305	49.9035	28.132	1.774	23.512	20.676	1.137	45.136	31.3125	1.441
ACSL3	ENSOARG00000020374	2:224067586-224102930:+1	protein-coding	acyl-CoA synthetase long-chain family member 3	protein kinase binding (GO:0019901) | protein domain specific binding (GO:0019904) | long-chain fatty acid-CoA ligase activity (GO:0004467) | catalytic activity (GO:0003824)	positive regulation of Golgi to plasma membrane protein transport (GO:0042998) | metabolic process (GO:0008152) | long-chain fatty acid import (GO:0044539) | positive regulation of secretion (GO:0051047) | very-low-density lipoprotein particle assembly (GO:0034379) | positive regulation of phosphatidylcholine biosynthetic process (GO:2001247)	Golgi apparatus (GO:0005794) | lipid particle (GO:0005811) | membrane (GO:0016020) | endoplasmic reticulum (GO:0005783) | perinuclear region of cytoplasm (GO:0048471)	24.0515	18.043	1.333	25.693	20.237	1.270	7.567	8.114	0.933	39.784	37.044	1.074	40.084	33.398	1.200	10.828	13.359	0.811	19.545	21.5755	0.906	21.563	14.679	1.469	93.938	80.542	1.166	14.694	33.630	0.437	19.6015	24.533	0.799	17.789	17.805	0.999	108.248	111.636	0.970	19.704	22.0185	0.895
ACSL4	ENSOARG00000017954	X:118800402-118845526:+1	protein-coding	acyl-CoA synthetase long-chain family member 4	very long-chain fatty acid-CoA ligase activity (GO:0031957) | long-chain fatty acid-CoA ligase activity (GO:0004467) | arachidonate-CoA ligase activity (GO:0047676) | catalytic activity (GO:0003824)	neuron differentiation (GO:0030182) | metabolic process (GO:0008152) | embryonic process involved in female pregnancy (GO:0060136) | lipid metabolic process (GO:0006629)	cytoplasm (GO:0005737) | lipid particle (GO:0005811) | ER-mitochondrion membrane contact site (GO:0044233) | membrane (GO:0016020) | mitochondrion (GO:0005739) | extracellular exosome (GO:0070062)	27.098	24.139	1.123	44.904	49.391	0.909	5.587	4.252	1.314	146.506	95.504	1.534	161.469	111.671	1.446	92.177	28.441	3.241	82.1195	61.469	1.336	38.348	58.330	0.657	26.192	22.952	1.141	13.567	16.172	0.839	18.5485	16.901	1.097	43.1495	30.081	1.434	55.517	63.575	0.873	32.226	26.296	1.226
ACSL5	ENSOARG00000011792	22:31836040-31897597:+1	protein-coding	acyl-CoA synthetase long-chain family member 5	catalytic activity (GO:0003824)	metabolic process (GO:0008152)	nucleus (GO:0005634) | nucleolus (GO:0005730) | membrane (GO:0016020) | mitochondrion (GO:0005739) | mitochondrial inner membrane (GO:0005743)	60.243	72.372	0.832	39.036	26.021	1.500	15.639	20.971	0.746	5.370	3.135	1.713	4.521	3.331	1.357	134.790	86.927	1.551	18.2905	17.5365	1.043	49.603	53.388	0.929	1.908	1.329	1.436	46.803	62.818	0.745	54.7545	55.310	0.990	40.4875	41.290	0.981	4.753	4.380	1.085	157.074	140.83	1.115
ACSM1	ENSOARG00000012921	24:18189038-18245264:+1	protein-coding	acyl-CoA synthetase medium-chain family member 1	acyl-CoA ligase activity (GO:0003996) | butyrate-CoA ligase activity (GO:0047760) | fatty acid ligase activity (GO:0015645) | catalytic activity (GO:0003824)	metabolic process (GO:0008152) | fatty acid biosynthetic process (GO:0006633)	blood microparticle (GO:0072562) | mitochondrion (GO:0005739) | extracellular exosome (GO:0070062) | mitochondrial matrix (GO:0005759)	0	0.000	NA	0.000	0.000	NA	0.516	0.076	NA	0.019	0.077	NA	0.000	0.031	NA	0.000	0.000	NA	30.0835	24.2535	1.240	0	0.000	NA	3.387	0.807	NA	0.442	0.054	NA	0.0785	0.108	NA	6.166	0.160	NA	0.608	0.378	NA	0.022	0.0605	NA
ACSM3	ENSOARG00000013163	24:18472559-18526247:+1	protein-coding	acyl-CoA synthetase medium-chain family member 3	fatty acid ligase activity (GO:0015645) | catalytic activity (GO:0003824)	metabolic process (GO:0008152) | fatty acid biosynthetic process (GO:0006633)	mitochondrion (GO:0005739) | mitochondrial matrix (GO:0005759)	1.7725	0.707	NA	0.448	0.108	NA	35.860	34.093	1.052	2.428	0.439	NA	2.179	0.351	NA	0.572	0.248	NA	8.5775	14.377	0.597	0.6085	0.360	NA	1.698	0.582	NA	35.182	59.078	0.596	60.6555	50.409	1.203	2.1595	1.578	1.369	4.256	1.688	2.521	10.754	8.334	1.290
ACSM4	ENSOARG00000012980	24:18411601-18434122:+1	protein-coding	acyl-CoA synthetase medium-chain family member 4	catalytic activity (GO:0003824)	metabolic process (GO:0008152)	mitochondrion (GO:0005739)	0.042	0.050	NA	0.427	0.511	NA	0.000	0.000	NA	0.000	0.073	NA	0.000	0.000	NA	0.019	0.065	NA	0.0565	0.021	NA	0.2735	0.087	NA	0.080	0.062	NA	0.000	0.000	NA	0	0.000	NA	0.0145	0.025	NA	0.039	0.066	NA	0.014	0.022	NA
ACSM5	ENSOARG00000012681	24:18027363-18058341:+1	protein-coding	acyl-CoA synthetase medium-chain family member 5	catalytic activity (GO:0003824)	metabolic process (GO:0008152)	unknown	0	0.000	NA	0.000	0.000	NA	0.019	0.034	NA	0.110	0.272	NA	0.049	0.332	NA	0.000	0.000	NA	4.0725	7.681	0.530	0	0.000	NA	11.189	10.768	1.039	0.080	0.146	NA	0.013	0.144	NA	0.636	0.498	NA	12.539	6.086	2.060	0.031	0.0615	NA
ACSS1	ENSOARG00000006624	13:41742022-41775868:-1	protein-coding	acyl-CoA synthetase short-chain family member 1	ATP binding (GO:0005524) | protein binding (GO:0005515) | ligase activity (GO:0016874) | nucleotide binding (GO:0000166) | AMP binding (GO:0016208) | catalytic activity (GO:0003824) | acetate-CoA ligase activity (GO:0003987)	metabolic process (GO:0008152) | acetyl-CoA biosynthetic process from acetate (GO:0019427) | acetyl-CoA biosynthetic process (GO:0006085)	mitochondrion (GO:0005739) | mitochondrial matrix (GO:0005759)	14.535	8.050	1.806	32.011	29.310	1.092	37.657	40.977	0.919	37.483	22.561	1.661	28.185	17.558	1.605	28.682	26.048	1.101	17.7815	16.6005	1.071	39.476	31.829	1.240	10.516	8.270	1.272	172.988	138.130	1.252	78.7625	98.408	0.800	43.236	30.244	1.430	8.673	7.374	1.176	103.246	73.8455	1.398
ACSS2	ENSOARG00000010787	13:63747999-63791523:+1	protein-coding	acyl-CoA synthetase short-chain family member 2	acetate-CoA ligase activity (GO:0003987) | catalytic activity (GO:0003824)	lipid biosynthetic process (GO:0008610) | metabolic process (GO:0008152) | acetyl-CoA biosynthetic process (GO:0006085)	cytoplasm (GO:0005737) | nucleoplasm (GO:0005654) | intracellular membrane-bounded organelle (GO:0043231)	24.5175	25.762	0.952	11.130	10.806	1.030	32.847	34.797	0.944	47.657	24.248	1.965	43.849	23.753	1.846	17.853	22.150	0.806	6.372	5.6185	1.134	11.4965	15.366	0.748	53.094	55.842	0.951	114.639	184.628	0.621	163.176	178.095	0.916	24.555	20.403	1.203	29.949	33.197	0.902	112.821	86.8615	1.299
ACSS3	ENSOARG00000015186	3:116991455-117159401:+1	protein-coding	acyl-CoA synthetase short-chain family member 3	catalytic activity (GO:0003824)	metabolic process (GO:0008152)	mitochondrion (GO:0005739)	5.764	5.149	1.119	1.730	3.855	0.449	2.622	1.352	1.939	27.088	39.130	0.692	24.500	30.580	0.801	0.638	0.345	NA	14.8165	14.323	1.034	2.199	3.689	0.596	7.696	7.896	0.975	6.625	4.719	1.404	4.2485	2.203	1.929	9.826	9.370	1.049	12.434	10.073	1.234	6.036	5.9505	1.014
ACTA1	ENSOARG00000003044	25:773585-776063:-1	protein-coding	actin, alpha 1, skeletal muscle	ATP binding (GO:0005524) | protein binding (GO:0005515) | nucleotide binding (GO:0000166)	skeletal muscle thin filament assembly (GO:0030240) | positive regulation of gene expression (GO:0010628) | skeletal muscle fiber development (GO:0048741) | mesenchyme migration (GO:0090131)	extracellular space (GO:0005615) | filopodium (GO:0030175) | cell body (GO:0044297) | actin cytoskeleton (GO:0015629) | extracellular exosome (GO:0070062) | blood microparticle (GO:0072562) | striated muscle thin filament (GO:0005865) | stress fiber (GO:0001725) | actin filament (GO:0005884) | lamellipodium (GO:0030027) | cytoplasm (GO:0005737) | sarcomere (GO:0030017)	0	0.025	NA	0.000	0.000	NA	1.180	2.902	0.407	1.566	0.287	NA	0.665	0.887	NA	0.047	0.000	NA	2.5355	4.616	0.549	0.5235	0.203	NA	6.198	3.909	1.586	17.134	5.304	3.230	4.5245	3.339	1.355	0.562	0.160	NA	0.317	0.827	NA	1.178	0.72	NA
ACTA2	ENSOARG00000014814	22:10372581-10386337:-1	protein-coding	actin, alpha 2, smooth muscle, aorta	ATP binding (GO:0005524) | protein binding (GO:0005515) | protein kinase binding (GO:0019901) | nucleotide binding (GO:0000166)	positive regulation of gene expression (GO:0010628) | glomerular mesangial cell development (GO:0072144) | mesenchyme migration (GO:0090131) | vascular smooth muscle contraction (GO:0014829) | response to virus (GO:0009615) | regulation of blood pressure (GO:0008217)	protein complex (GO:0043234) | extracellular space (GO:0005615) | cytoskeleton (GO:0005856) | smooth muscle contractile fiber (GO:0030485) | filopodium (GO:0030175) | cell body (GO:0044297) | actin cytoskeleton (GO:0015629) | extracellular exosome (GO:0070062) | lamellipodium (GO:0030027) | cytoplasm (GO:0005737)	2.213	2.260	0.979	0.432	0.151	NA	119.710	138.292	0.866	84.011	115.303	0.729	82.123	126.862	0.647	1.677	0.334	NA	244.989	253.695	0.966	0.606	0.262	NA	32.172	32.539	0.989	354.736	191.026	1.857	163.9155	150.374	1.090	376.9475	133.430	2.825	17.686	16.318	1.084	138.467	169.624	0.816
ACTB	ENSOARG00000003021	24:38675524-38677778:+1	protein-coding	actin beta	identical protein binding (GO:0042802) | protein binding (GO:0005515) | RNA polymerase II distal enhancer sequence-specific DNA binding (GO:0000980) | nitric-oxide synthase binding (GO:0050998) | nucleosomal DNA binding (GO:0031492) | kinesin binding (GO:0019894) | RNA polymerase II core promoter proximal region sequence-specific DNA binding (GO:0000978) | Tat protein binding (GO:0030957)	ATP-dependent chromatin remodeling (GO:0043044) | substantia nigra development (GO:0021762) | retina homeostasis (GO:0001895) | platelet aggregation (GO:0070527)	protein complex (GO:0043234) | cortical cytoskeleton (GO:0030863) | extracellular space (GO:0005615) | membrane (GO:0016020) | MLL5-L complex (GO:0070688) | plasma membrane (GO:0005886) | extracellular exosome (GO:0070062) | myelin sheath (GO:0043209) | blood microparticle (GO:0072562) | cytoplasmic ribonucleoprotein granule (GO:0036464) | NuA4 histone acetyltransferase complex (GO:0035267) | int…	3650.545	3360.470	1.086	1374.500	1178.180	1.167	280.894	417.381	0.673	789.445	850.299	0.928	877.750	891.487	0.985	3269.550	2315.780	1.412	821.962	667.426	1.232	1766.65	1910.140	0.925	689.847	764.006	0.903	1379.110	1207.940	1.142	881.728	1104.500	0.798	2361.465	2210.260	1.068	784.600	643.789	1.219	2063.497	1943.853	1.062
ACTBL2	ENSOARG00000005532	16:21861501-21862631:+1	protein-coding	actin, beta like 2	ATP binding (GO:0005524) | nucleotide binding (GO:0000166)	unknown	extracellular space (GO:0005615) | extracellular exosome (GO:0070062)	0.6865	0.422	NA	0.778	0.957	NA	0.260	0.083	NA	0.269	0.336	NA	0.443	0.181	NA	0.523	0.608	NA	0.0615	0.338	NA	0.9165	0.279	NA	1.026	0.942	NA	0.292	0.584	NA	0.3295	0.263	NA	1.0805	0.546	NA	0.150	0.091	NA	0.294	0.1925	NA
ACTC1	ENSOARG00000019993	7:27279050-27284876:-1	protein-coding	actin, alpha, cardiac muscle 1	ATP binding (GO:0005524) | protein binding (GO:0005515) | ATPase activity (GO:0016887) | myosin binding (GO:0017022)	negative regulation of apoptotic process (GO:0043066) | actin-myosin filament sliding (GO:0033275) | actin-mediated cell contraction (GO:0070252) | actomyosin structure organization (GO:0031032) | skeletal muscle thin filament assembly (GO:0030240) | heart contraction (GO:0060047) | actin filament-based movement (GO:0030048) | cardiac muscle tissue morphogenesis (GO:0055008) | cardiac myofibril a…	actomyosin, actin portion (GO:0042643) | extracellular space (GO:0005615) | membrane (GO:0016020) | I band (GO:0031674) | extracellular exosome (GO:0070062) | blood microparticle (GO:0072562) | focal adhesion (GO:0005925) | actin filament (GO:0005884) | cytoplasm (GO:0005737) | sarcomere (GO:0030017)	0	0.000	NA	0.058	0.136	NA	0.397	0.328	NA	0.645	0.134	NA	0.765	1.150	NA	0.026	0.000	NA	7.8855	21.514	0.367	0.27	0.072	NA	4.822	1.851	2.605	7.556	0.594	NA	0.4975	0.439	NA	3.0025	0.452	NA	3.296	3.102	1.063	0.173	0.1605	NA
ACTG1	ENSOARG00000010158	1:259573236-259574544:-1	protein-coding	actin gamma 1	protein binding (GO:0005515) | structural constituent of cytoskeleton (GO:0005200)	sarcomere organization (GO:0045214)	myelin sheath (GO:0043209) | filamentous actin (GO:0031941) | actin cytoskeleton (GO:0015629) | myofibril (GO:0030016)	0.954	0.935	NA	0.580	0.619	NA	0.834	0.687	NA	0.332	0.187	NA	0.223	0.182	NA	0.726	0.510	NA	0.4505	0.213	NA	0.873	0.492	NA	0.374	0.897	NA	8.261	0.946	NA	4.803	2.340	2.053	0.8425	0.625	NA	0.723	0.475	NA	4.948	2.073	2.387
ACTG2	ENSOARG00000012108	3:95660587-95675679:+1	protein-coding	actin, gamma 2, smooth muscle, enteric	ATP binding (GO:0005524) | nucleotide binding (GO:0000166)	positive regulation of gene expression (GO:0010628) | mesenchyme migration (GO:0090131)	extracellular space (GO:0005615) | filopodium (GO:0030175) | cell body (GO:0044297) | cell periphery (GO:0071944) | extracellular exosome (GO:0070062) | blood microparticle (GO:0072562) | lamellipodium (GO:0030027) | cytoplasm (GO:0005737)	8.0475	4.392	1.832	0.310	0.110	NA	171.278	46.589	3.676	1.967	3.165	0.621	1.727	4.053	0.426	3.867	1.119	3.456	2.8645	4.4125	0.649	0.0735	0.198	NA	2.457	1.591	1.544	1405.850	311.006	4.520	241.0935	232.205	1.038	34.948	11.385	3.070	2.506	2.516	0.996	225.992	234.892	0.962
ACTL6A	ENSOARG00000020696	1:205723456-205741843:-1	protein-coding	actin like 6A	chromatin binding (GO:0003682) | RNA polymerase II distal enhancer sequence-specific DNA binding (GO:0000980) | protein binding (GO:0005515) | nucleosomal DNA binding (GO:0031492) | RNA polymerase II core promoter proximal region sequence-specific DNA binding (GO:0000978)	nervous system development (GO:0007399) | regulation of mitophagy (GO:1903146) | ATP-dependent chromatin remodeling (GO:0043044) | neural retina development (GO:0003407) | chromatin remodeling (GO:0006338) | positive regulation of protein targeting to mitochondrion (GO:1903955) | histone H2A acetylation (GO:0043968) | histone H4 acetylation (GO:0043967)	protein complex (GO:0043234) | Ino80 complex (GO:0031011) | BAF-type complex (GO:0090544) | plasma membrane (GO:0005886) | npBAF complex (GO:0071564) | nucleus (GO:0005634) | NuA4 histone acetyltransferase complex (GO:0035267) | nuclear chromatin (GO:0000790) | SWI/SNF complex (GO:0016514) | nucleoplasm (GO:0005654)	23.7225	22.947	1.034	14.002	11.545	1.213	9.571	10.641	0.899	26.741	26.849	0.996	28.198	24.353	1.158	27.024	24.272	1.113	15.701	15.6855	1.001	18.2505	26.521	0.688	9.897	9.136	1.083	21.573	25.015	0.862	21.171	23.019	0.920	25.0135	34.687	0.721	11.321	8.987	1.260	24.109	33.712	0.715
ACTL6B	ENSOARG00000016343	24:35811486-35821170:+1	protein-coding	actin like 6B	protein binding (GO:0005515)	nervous system development (GO:0007399) | chromatin remodeling (GO:0006338)	nBAF complex (GO:0071565) | BAF-type complex (GO:0090544) | nucleus (GO:0005634) | nucleolus (GO:0005730) | SWI/SNF complex (GO:0016514) | SWI/SNF superfamily-type complex (GO:0070603)	0.0345	0.036	NA	0.545	0.432	NA	0.645	0.465	NA	1.230	1.456	0.845	22.979	25.055	0.917	0.000	0.000	NA	0.028	0	NA	0.2825	0.146	NA	91.859	92.090	0.997	0.296	0.366	NA	0.1785	0.298	NA	0.093	0.126	NA	33.417	33.864	0.987	0.304	0.2845	NA
ACTL7B	ENSOARG00000003016	2:14357744-14358997:+1	protein-coding	actin like 7B	unknown	unknown	cytoplasm (GO:0005737)	0	0.000	NA	0.000	0.000	NA	0.000	0.000	NA	0.000	0.000	NA	0.000	0.000	NA	0.000	0.000	NA	0.0235	0	NA	0	0.000	NA	0.000	0.000	NA	0.000	0.000	NA	0	0.000	NA	0	0.000	NA	0.000	0.000	NA	0.000	0	NA
ACTL8	ENSOARG00000010724	2:247660078-247663496:-1	protein-coding	actin like 8	protein binding (GO:0005515)	epithelial cell differentiation (GO:0030855)	unknown	0	0.000	NA	0.058	0.051	NA	0.000	0.108	NA	0.000	0.000	NA	0.000	0.000	NA	0.000	0.000	NA	0.0855	0.0545	NA	0.0805	0.000	NA	6.370	7.739	0.823	0.092	0.532	NA	0.2575	0.283	NA	0	0.054	NA	0.422	0.766	NA	0.000	0.03	NA
ACTN1	ENSOARG00000021179	7:77577780-77619469:-1	protein-coding	actinin alpha 1	ligand-dependent nuclear receptor transcription coactivator activity (GO:0030374) | protein binding (GO:0005515) | integrin binding (GO:0005178) | actin filament binding (GO:0051015) | actin binding (GO:0003779) | calcium ion binding (GO:0005509) | ion channel binding (GO:0044325) | protein homodimerization activity (GO:0042803) | double-stranded RNA binding (GO:0003725) | vinculin binding (GO:00…	platelet formation (GO:0030220) | focal adhesion assembly (GO:0048041) | platelet morphogenesis (GO:0036344) | actin crosslink formation (GO:0051764) | actin filament bundle assembly (GO:0051017) | actin filament organization (GO:0007015) | actin filament network formation (GO:0051639) | negative regulation of cellular component movement (GO:0051271)	cell projection (GO:0042995) | extracellular space (GO:0005615) | ruffle (GO:0001726) | Z disc (GO:0030018) | brush border (GO:0005903) | extracellular exosome (GO:0070062) | intracellular (GO:0005622) | fascia adherens (GO:0005916) | stress fiber (GO:0001725) | focal adhesion (GO:0005925) | actin filament (GO:0005884) | cytoplasm (GO:0005737) | cell-cell junction (GO:0005911) | sarcomere (GO:003…	77.196	70.934	1.088	30.462	48.336	0.630	20.635	21.113	0.977	11.727	11.502	1.020	39.491	44.032	0.897	188.307	153.844	1.224	194.0655	166.511	1.165	34.8225	40.318	0.864	11.356	10.459	1.086	97.400	88.184	1.105	73.843	76.365	0.967	119.6275	107.066	1.117	20.930	23.241	0.901	49.233	44.9885	1.094
ACTN2	ENSOARG00000003713	25:9356575-9438266:+1	protein-coding	actinin alpha 2	ligand-dependent nuclear receptor transcription coactivator activity (GO:0030374) | thyroid hormone receptor coactivator activity (GO:0030375) | FATZ binding (GO:0051373) | phosphatidylinositol-4,5-bisphosphate binding (GO:0005546) | identical protein binding (GO:0042802) | titin Z domain binding (GO:0070080) | calcium ion binding (GO:0005509) | ion channel binding (GO:0044325) | protein dimeriza…	phospholipase C-activating angiotensin-activated signaling pathway (GO:0086097) | cardiac muscle cell development (GO:0055013) | positive regulation of potassium ion transport (GO:0043268) | negative regulation of potassium ion transport (GO:0043267) | microspike assembly (GO:0030035) | focal adhesion assembly (GO:0048041) | negative regulation of potassium ion transmembrane transporter activity …	filopodium (GO:0030175) | focal adhesion (GO:0005925) | plasma membrane (GO:0005886) | extracellular exosome (GO:0070062) | Z disc (GO:0030018) | sarcomere (GO:0030017)	0.3455	0.280	NA	0.076	0.060	NA	0.337	0.164	NA	0.447	0.776	NA	0.426	0.753	NA	0.703	1.073	NA	2.04	2.925	0.697	0.0675	0.038	NA	3.088	3.627	0.851	0.860	0.106	NA	0.215	0.137	NA	0.392	0.221	NA	7.504	6.596	1.138	0.952	0.7675	NA
ACTN3	ENSOARG00000006670	21:43889040-43900655:+1	protein-coding	actinin alpha 3 (gene/pseudogene)	actin binding (GO:0003779) | protein binding (GO:0005515) | calcium ion binding (GO:0005509) | actin filament binding (GO:0051015)	positive regulation of bone mineralization involved in bone maturation (GO:1900159) | response to denervation involved in regulation of muscle adaptation (GO:0014894) | negative regulation of glycolytic process (GO:0045820) | positive regulation of skeletal muscle fiber development (GO:0048743) | skeletal muscle atrophy (GO:0014732) | bone morphogenesis (GO:0060349) | negative regulation of calci…	intracellular (GO:0005622) | Z disc (GO:0030018) | brush border (GO:0005903) | sarcomere (GO:0030017)	0.8335	0.586	NA	0.691	1.255	NA	0.228	0.362	NA	0.364	0.337	NA	0.971	0.983	NA	1.138	1.335	0.852	1.9465	1.8645	1.044	1.0715	1.044	1.026	0.846	0.776	NA	1.017	0.936	NA	0.841	0.910	NA	1.533	1.716	0.893	0.438	0.478	NA	0.470	0.3375	NA
ACTN4	ENSOARG00000005791	14:47589195-47661156:+1	protein-coding	actinin alpha 4	ligand-dependent nuclear receptor transcription coactivator activity (GO:0030374) | protein binding (GO:0005515) | chromatin DNA binding (GO:0031490) | actin filament binding (GO:0051015) | retinoic acid receptor binding (GO:0042974) | actin binding (GO:0003779) | nuclear hormone receptor binding (GO:0035257) | ion channel binding (GO:0044325) | calcium ion binding (GO:0005509) | protein homodime…	protein localization to bicellular tight junction (GO:1902396) | vesicle transport along actin filament (GO:0030050) | actin filament bundle assembly (GO:0051017) | positive regulation of cell migration (GO:0030335) | regulation of nucleic acid-templated transcription (GO:1903506) | positive regulation of cellular component movement (GO:0051272) | peroxisome proliferator activated receptor signal…	protein complex (GO:0043234) | extracellular space (GO:0005615) | actin cytoskeleton (GO:0015629) | pseudopodium (GO:0031143) | extracellular exosome (GO:0070062) | Z disc (GO:0030018) | brush border (GO:0005903) | intracellular (GO:0005622) | nucleus (GO:0005634) | stress fiber (GO:0001725) | intracellular ribonucleoprotein complex (GO:0030529) | cytoplasm (GO:0005737) | perinuclear region of cy…	100.3005	95.744	1.048	67.480	63.170	1.068	38.862	32.076	1.212	135.308	122.348	1.106	140.008	125.417	1.116	82.478	96.650	0.853	117.4425	100.3955	1.170	68.1975	79.987	0.853	122.064	148.390	0.823	119.085	137.390	0.867	88.927	87.625	1.015	123.9715	90.537	1.369	73.823	68.014	1.085	110.186	92.9025	1.186
ACTR10	ENSOARG00000021108	7:67422019-67447215:+1	protein-coding	actin-related protein 10 homolog	protein binding (GO:0005515)	microtubule-based movement (GO:0007018)	dynactin complex (GO:0005869)	66.167	67.308	0.983	50.495	46.345	1.090	22.121	22.040	1.004	92.582	90.773	1.020	92.693	91.167	1.017	58.259	53.629	1.086	75.949	80.6385	0.942	56.513	61.256	0.923	127.333	129.842	0.981	53.069	50.659	1.048	45.1105	49.075	0.919	59.3895	64.097	0.927	125.997	144.359	0.873	53.713	51.051	1.052
ACTR1A	ENSOARG00000001115	22:22268574-22283225:-1	protein-coding	ARP1 actin-related protein 1 homolog A, centractin alpha	ATP binding (GO:0005524) | nucleotide binding (GO:0000166)	unknown	microtubule cytoskeleton (GO:0015630) | centrosome (GO:0005813) | myelin sheath (GO:0043209) | microtubule end (GO:1990752) | cytoplasm (GO:0005737) | dynactin complex (GO:0005869) | extracellular exosome (GO:0070062)	158.154	135.721	1.165	59.153	51.568	1.147	25.440	17.881	1.423	96.173	89.119	1.079	98.085	91.036	1.077	140.116	145.492	0.963	81.4005	67.7655	1.201	60.595	72.104	0.840	133.720	137.113	0.975	74.146	71.497	1.037	58.733	59.717	0.984	67.5045	66.611	1.013	157.152	154.210	1.019	69.871	68.9985	1.013
ACTR1B	ENSOARG00000013660	3:103425792-103431961:+1	protein-coding	ARP1 actin-related protein 1 homolog B, centractin beta	protein binding (GO:0005515)	unknown	microtubule cytoskeleton (GO:0015630) | centrosome (GO:0005813) | microtubule end (GO:1990752) | cytoplasm (GO:0005737) | membrane (GO:0016020) | dynactin complex (GO:0005869) | extracellular exosome (GO:0070062)	13.286	12.919	1.028	12.087	10.347	1.168	8.529	7.893	1.081	40.608	34.333	1.183	39.441	34.028	1.159	10.027	9.738	1.030	28.803	27.3475	1.053	10.0905	11.174	0.903	52.108	50.542	1.031	18.878	24.623	0.767	19.2665	19.384	0.994	19.542	11.502	1.699	41.432	38.384	1.079	14.884	11.73	1.269
ACTR2	ENSOARG00000019990	3:42946949-42983524:-1	protein-coding	ARP2 actin related protein 2 homolog	ATP binding (GO:0005524) | structural constituent of cytoskeleton (GO:0005200) | actin filament binding (GO:0051015)	cytosolic transport (GO:0016482) | Arp2/3 complex-mediated actin nucleation (GO:0034314) | meiotic chromosome movement towards spindle pole (GO:0016344) | actin cytoskeleton organization (GO:0030036) | cilium assembly (GO:0042384) | asymmetric cell division (GO:0008356) | meiotic cytokinesis (GO:0033206) | actin filament organization (GO:0007015) | spindle localization (GO:0051653) | meiotic cell…	cytoskeleton (GO:0005856) | focal adhesion (GO:0005925) | cell cortex (GO:0005938) | cytoplasm (GO:0005737) | membrane (GO:0016020) | Arp2/3 protein complex (GO:0005885) | actin cap (GO:0030478) | extracellular exosome (GO:0070062)	413.588	430.087	0.962	207.598	175.980	1.180	49.891	24.342	2.050	107.441	106.162	1.012	105.076	98.341	1.068	397.331	383.143	1.037	93.1275	95.658	0.974	231.4425	273.488	0.846	125.964	116.341	1.083	154.059	136.959	1.125	137.0085	146.601	0.935	224.332	274.359	0.818	212.697	222.008	0.958	283.135	302.9205	0.935
ACTR3	ENSOARG00000011780	2:177973869-177998815:+1	protein-coding	ARP3 actin related protein 3 homolog	ATP binding (GO:0005524) | protein binding (GO:0005515) | structural constituent of cytoskeleton (GO:0005200) | actin filament binding (GO:0051015)	Arp2/3 complex-mediated actin nucleation (GO:0034314) | cilium morphogenesis (GO:0060271) | meiotic chromosome movement towards spindle pole (GO:0016344) | meiotic cytokinesis (GO:0033206) | asymmetric cell division (GO:0008356) | actin filament organization (GO:0007015) | spindle localization (GO:0051653) | meiotic cell cycle (GO:0051321) | establishment or maintenance of cell polarity (GO:00071…	focal adhesion (GO:0005925) | lamellipodium (GO:0030027) | cell-cell junction (GO:0005911) | membrane (GO:0016020) | Arp2/3 protein complex (GO:0005885) | brush border (GO:0005903) | extracellular exosome (GO:0070062)	493.976	476.193	1.037	233.314	212.737	1.097	66.262	49.833	1.330	359.472	403.491	0.891	347.272	252.657	1.374	802.235	554.977	1.446	101.8885	104.783	0.972	220.5755	310.897	0.709	108.652	106.359	1.022	192.700	169.035	1.140	152.4845	177.583	0.859	284.9465	363.754	0.783	177.807	194.013	0.916	480.086	502.512	0.955
ACTR3B	ENSOARG00000005960	4:114515255-114585329:+1	protein-coding	ARP3 actin related protein 3 homolog B	ATP binding (GO:0005524)	Arp2/3 complex-mediated actin nucleation (GO:0034314) | actin filament organization (GO:0007015)	Arp2/3 protein complex (GO:0005885)	3.7615	3.830	0.982	11.867	12.102	0.981	3.934	3.073	1.280	21.959	16.478	1.333	25.738	21.246	1.211	4.042	5.178	0.781	15.5385	12.6795	1.225	11.67	8.626	1.353	140.330	131.782	1.065	7.826	9.390	0.833	7.9005	8.461	0.934	13.1955	13.602	0.970	31.904	34.245	0.932	17.471	15.6295	1.118
ACTR5	ENSOARG00000000216	13:67152455-67175574:+1	protein-coding	ARP5 actin-related protein 5 homolog	protein binding (GO:0005515)	double-strand break repair (GO:0006302) | regulation of transcription, DNA-templated (GO:0006355) | UV-damage excision repair (GO:0070914) | DNA repair (GO:0006281)	Ino80 complex (GO:0031011) | nucleus (GO:0005634) | cytoplasm (GO:0005737)	5.6855	6.174	0.921	9.205	8.987	1.024	3.359	2.418	1.389	8.360	6.491	1.288	9.096	6.866	1.325	8.431	8.946	0.942	7.442	7.535	0.988	12.311	14.581	0.844	12.169	12.698	0.958	9.642	9.988	0.965	10.2135	9.845	1.037	15.926	16.654	0.956	8.445	7.281	1.160	14.058	13.0315	1.079
ACTR6	ENSOARG00000013563	3:169213037-169231943:+1	protein-coding	ARP6 actin-related protein 6 homolog	protein binding (GO:0005515)	chromatin remodeling (GO:0006338)	nucleus (GO:0005634)	9.8165	10.388	0.945	14.618	11.980	1.220	4.759	4.905	0.970	28.049	31.748	0.883	28.785	31.410	0.916	13.943	9.078	1.536	25.8095	28.4465	0.907	20.4185	24.123	0.846	29.832	32.475	0.919	10.655	10.593	1.006	13.152	12.266	1.072	31.611	33.678	0.939	32.141	35.099	0.916	18.017	24.6335	0.731
ACTR8	ENSOARG00000015777	19:47025797-47041312:+1	protein-coding	ARP8 actin-related protein 8 homolog	protein binding (GO:0005515)	chromatin remodeling (GO:0006338)	centrosome (GO:0005813) | Ino80 complex (GO:0031011) | nucleus (GO:0005634)	9.941	9.312	1.068	10.479	11.149	0.940	4.753	5.593	0.850	13.466	14.108	0.954	14.243	13.306	1.070	13.422	10.457	1.284	12.447	11.859	1.050	16.8265	20.727	0.812	21.063	19.932	1.057	12.700	12.502	1.016	11.667	11.602	1.006	17.458	18.864	0.925	13.843	13.969	0.991	17.289	15.806	1.094
ACTRT1	ENSOARG00000009710	X:106424384-106425517:-1	protein-coding	actin related protein T1	unknown	xenophagy (GO:0098792) | mitophagy in response to mitochondrial depolarization (GO:0098779) | positive regulation of defense response to virus by host (GO:0002230)	unknown	0	0.000	NA	0.000	0.000	NA	0.000	0.000	NA	0.000	0.000	NA	0.000	0.000	NA	0.000	0.000	NA	0	0	NA	0	0.000	NA	0.000	0.000	NA	0.000	0.000	NA	0	0.000	NA	0	0.000	NA	0.000	0.000	NA	0.000	0	NA
ACTRT2	ENSOARG00000005190	12:48089727-48090860:-1	protein-coding	actin related protein T2	unknown	unknown	unknown	0	0.000	NA	0.000	0.000	NA	0.000	0.000	NA	0.000	0.000	NA	0.000	0.000	NA	0.000	0.000	NA	0	0	NA	0	0.000	NA	0.000	0.000	NA	0.000	0.000	NA	0	0.000	NA	0	0.000	NA	0.000	0.000	NA	0.000	0	NA
ACTRT3	ENSOARG00000000805	1:215639851-215641505:+1	protein-coding	actin related protein T3	protein binding (GO:0005515)	unknown	male germ cell nucleus (GO:0001673)	0.1025	0.332	NA	0.510	0.576	NA	0.044	0.087	NA	0.227	0.247	NA	0.454	0.153	NA	0.033	0.199	NA	0.264	0.446	NA	0.5355	0.279	NA	1.210	1.262	0.959	0.282	0.000	NA	0.119	0.317	NA	0.6995	1.498	NA	0.125	0.182	NA	0.044	0.179	NA
ACVR1	ENSOARG00000007733	2:150689376-150827799:+1	protein-coding	activin A receptor type 1	activin receptor activity, type I (GO:0016361) | transferase activity, transferring phosphorus-containing groups (GO:0016772) | nucleotide binding (GO:0000166) | protein tyrosine kinase activity (GO:0004713) | protein kinase activity (GO:0004672) | protein binding (GO:0005515) | transforming growth factor beta binding (GO:0050431) | transforming growth factor beta receptor activity, type I (GO:00…	endocardial cushion cell fate commitment (GO:0061445) | BMP signaling pathway (GO:0030509) | peptidyl-threonine phosphorylation (GO:0018107) | positive regulation of transcription from RNA polymerase II promoter (GO:0045944) | gastrulation (GO:0007369) | mesoderm formation (GO:0001707) | transmembrane receptor protein serine/threonine kinase signaling pathway (GO:0007178) | positive regulation of…	integral component of membrane (GO:0016021) | apical part of cell (GO:0045177) | activin receptor complex (GO:0048179) | membrane (GO:0016020) | integral component of plasma membrane (GO:0005887)	13.276	13.170	1.008	7.113	6.401	1.111	6.874	3.937	1.746	15.469	12.005	1.289	19.028	17.069	1.115	7.855	7.580	1.036	50.811	51.5775	0.985	4.676	6.462	0.724	21.794	17.071	1.277	17.156	20.828	0.824	17.2265	17.063	1.010	22.5995	12.652	1.786	24.797	22.728	1.091	10.527	9.911	1.062
ACVR1B	ENSOARG00000017232	3:134169941-134184003:-1	protein-coding	activin A receptor type 1B	activin receptor activity, type I (GO:0016361) | transferase activity, transferring phosphorus-containing groups (GO:0016772) | nucleotide binding (GO:0000166) | protein tyrosine kinase activity (GO:0004713) | protein kinase activity (GO:0004672) | inhibin binding (GO:0034711) | protein binding (GO:0005515) | activin binding (GO:0048185) | transmembrane receptor protein serine/threonine kinase ac…	signal transduction by protein phosphorylation (GO:0023014) | positive regulation of activin receptor signaling pathway (GO:0032927) | negative regulation of gene expression (GO:0010629) | regulation of transcription, DNA-templated (GO:0006355) | peptidyl-threonine phosphorylation (GO:0018107) | positive regulation of erythrocyte differentiation (GO:0045648) | protein autophosphorylation (GO:0046…	integral component of membrane (GO:0016021) | receptor complex (GO:0043235) | cell surface (GO:0009986) | activin receptor complex (GO:0048179) | membrane (GO:0016020) | integral component of plasma membrane (GO:0005887) | extracellular exosome (GO:0070062)	13.9425	15.367	0.907	7.252	6.058	1.197	5.754	2.839	2.027	7.739	6.909	1.120	14.597	13.568	1.076	17.398	15.138	1.149	6.1985	5.5055	1.126	9.287	11.789	0.788	23.360	26.217	0.891	35.955	37.143	0.968	26.7005	31.507	0.847	16.676	8.490	1.964	21.324	22.121	0.964	14.492	12.088	1.199
ACVR1C	ENSOARG00000007755	2:151002145-151059867:+1	protein-coding	activin A receptor type 1C	activin receptor activity, type I (GO:0016361) | transferase activity, transferring phosphorus-containing groups (GO:0016772) | kinase activity (GO:0016301) | protein serine/threonine kinase activity (GO:0004674) | transmembrane receptor protein serine/threonine kinase activity (GO:0004675) | nucleotide binding (GO:0000166) | ATP binding (GO:0005524) | nodal binding (GO:0038100) | transferase act…	signal transduction by protein phosphorylation (GO:0023014) | cell differentiation (GO:0030154) | apoptotic nuclear changes (GO:0030262) | negative regulation of insulin secretion (GO:0046676) | response to glucose (GO:0009749) | response to insulin (GO:0032868) | response to dietary excess (GO:0002021) | positive regulation of cysteine-type endopeptidase activity involved in apoptotic process (G…	integral component of membrane (GO:0016021) | activin receptor complex (GO:0048179) | membrane (GO:0016020)	0	0.071	NA	0.000	0.000	NA	0.113	0.015	NA	0.154	0.457	NA	0.158	0.375	NA	0.053	0.028	NA	0.208	0.273	NA	0	0.000	NA	0.530	0.529	NA	0.545	0.256	NA	0.359	0.136	NA	0.4905	0.000	NA	0.927	0.815	NA	0.021	0.027	NA
ACVR2A	ENSOARG00000009841	2:160457581-160548685:-1	protein-coding	activin A receptor type 2A	transferase activity, transferring phosphorus-containing groups (GO:0016772) | BMP receptor activity (GO:0098821) | nucleotide binding (GO:0000166) | coreceptor activity (GO:0015026) | protein tyrosine kinase activity (GO:0004713) | protein kinase activity (GO:0004672) | inhibin binding (GO:0034711) | PDZ domain binding (GO:0030165) | protein binding (GO:0005515) | protein self-association (GO:00…	signal transduction by protein phosphorylation (GO:0023014) | positive regulation of activin receptor signaling pathway (GO:0032927) | BMP signaling pathway (GO:0030509) | sperm ejaculation (GO:0042713) | penile erection (GO:0043084) | positive regulation of erythrocyte differentiation (GO:0045648) | positive regulation of transcription from RNA polymerase II promoter (GO:0045944) | regulation of…	integral component of membrane (GO:0016021) | receptor complex (GO:0043235) | cytoplasm (GO:0005737) | cell surface (GO:0009986) | membrane (GO:0016020) | inhibin-betaglycan-ActRII complex (GO:0034673)	1.405	1.832	0.767	10.425	10.116	1.031	1.897	2.176	0.872	7.342	7.998	0.918	8.849	9.495	0.932	2.030	1.924	1.055	5.4685	6.074	0.900	6.1645	6.617	0.932	17.869	15.021	1.190	9.731	15.401	0.632	11.5505	11.611	0.995	6.1625	5.223	1.180	18.198	22.020	0.826	14.338	11.8605	1.209
ACVR2B	ENSOARG00000001408	19:11769555-11793283:+1	protein-coding	activin A receptor type 2B	transferase activity, transferring phosphorus-containing groups (GO:0016772) | protein binding (GO:0005515) | activin binding (GO:0048185) | kinase activity (GO:0016301) | transmembrane receptor protein serine/threonine kinase activity (GO:0004675) | protein serine/threonine kinase activity (GO:0004674) | nucleotide binding (GO:0000166) | ATP binding (GO:0005524) | protein tyrosine kinase activit…	kidney development (GO:0001822) | positive regulation of activin receptor signaling pathway (GO:0032927) | insulin secretion (GO:0030073) | venous blood vessel development (GO:0060841) | BMP signaling pathway (GO:0030509) | activation of protein kinase activity (GO:0032147) | anterior/posterior pattern specification (GO:0009952) | retina vasculature development in camera-type eye (GO:0061298) | t…	integral component of membrane (GO:0016021) | protein complex (GO:0043234) | receptor complex (GO:0043235) | cytoplasm (GO:0005737) | membrane (GO:0016020)	0.3715	0.566	NA	0.862	0.571	NA	0.304	0.261	NA	1.882	1.239	1.519	2.035	1.386	1.468	0.261	0.405	NA	0.4815	0.464	NA	0.5275	0.532	NA	5.074	3.927	1.292	0.877	1.469	NA	1.377	1.115	1.235	0.779	0.270	NA	1.192	1.206	0.988	0.587	0.5275	NA
ACVRL1	ENSOARG00000017242	3:134229362-134236131:-1	protein-coding	activin A receptor like type 1	activin receptor activity, type I (GO:0016361) | transferase activity, transferring phosphorus-containing groups (GO:0016772) | BMP receptor activity (GO:0098821) | transforming growth factor beta-activated receptor activity (GO:0005024) | nucleotide binding (GO:0000166) | protein tyrosine kinase activity (GO:0004713) | protein kinase activity (GO:0004672) | protein kinase binding (GO:0019901) | …	positive regulation of angiogenesis (GO:0045766) | endothelial tube morphogenesis (GO:0061154) | venous blood vessel development (GO:0060841) | BMP signaling pathway (GO:0030509) | positive regulation of endothelial cell proliferation (GO:0001938) | negative regulation of cell migration (GO:0030336) | positive regulation of transcription from RNA polymerase II promoter (GO:0045944) | negative reg…	integral component of membrane (GO:0016021) | cell surface (GO:0009986) | plasma membrane (GO:0005886) | membrane (GO:0016020) | integral component of plasma membrane (GO:0005887)	0.6025	0.500	NA	6.125	9.631	0.636	9.549	8.295	1.151	21.476	19.891	1.080	22.507	21.241	1.060	2.777	1.247	2.227	43.6315	43.0545	1.013	15.863	25.322	0.626	7.925	8.213	0.965	26.330	34.374	0.766	28.031	32.260	0.869	65.8375	19.113	3.445	7.674	6.952	1.104	26.043	16.7015	1.559
VPS25	novel transcript reconstruction	undetermined	protein-coding	aminoacylase 1	unknown	unknown	unknown	25.7025	23.602	1.089	5.190	6.120	0.848	3.221	5.523	0.583	13.864	16.341	0.848	16.069	15.888	1.011	5.147	9.324	0.552	10.7195	10.4155	1.029	3.9215	3.906	1.004	23.464	24.158	0.971	25.807	21.779	1.185	19.1735	19.388	0.989	7.3455	4.786	1.535	14.693	14.244	1.032	117.801	58.238	2.023
VPS25	novel transcript reconstruction	undetermined	unknown	.	unknown	unknown	unknown	7.9865	5.771	1.384	0.801	2.639	NA	0.327	1.066	NA	1.353	6.494	0.208	1.609	6.274	0.256	3.892	2.831	1.375	3.1205	1.5905	1.962	2.048	1.352	1.515	1.682	5.303	0.317	2.566	4.469	0.574	8.1595	9.186	0.888	2.19	1.701	1.287	2.343	4.632	0.506	14.734	29.9365	0.492
ACYP2	ENSOARG00000003600	3:69651114-69819801:-1	protein-coding	acylphosphatase 2	protein binding (GO:0005515) | acylphosphatase activity (GO:0003998)	metabolic process (GO:0008152)	mitochondrion (GO:0005739)	65.6845	70.672	0.929	30.291	28.963	1.046	24.258	18.828	1.288	163.398	125.287	1.304	149.198	137.327	1.086	47.613	89.020	0.535	98.976	77.9785	1.269	38.658	37.186	1.040	274.688	301.348	0.912	50.007	27.576	1.813	34.0515	29.529	1.153	45.3585	49.261	0.921	92.632	101.998	0.908	17.894	18.2735	0.979
ADA	ENSOARG00000004166	13:72594355-72609432:-1	protein-coding	adenosine deaminase	adenosine deaminase activity (GO:0004000) | protein binding (GO:0005515) | deaminase activity (GO:0019239) | zinc ion binding (GO:0008270)	deoxyadenosine catabolic process (GO:0006157) | negative regulation of mature B cell apoptotic process (GO:0002906) | adenosine catabolic process (GO:0006154) | positive regulation of smooth muscle contraction (GO:0045987) | negative regulation of thymocyte apoptotic process (GO:0070244) | inosine biosynthetic process (GO:0046103) | purine nucleotide salvage (GO:0032261) | purine ribonucleoside m…	external side of plasma membrane (GO:0009897) | cell surface (GO:0009986) | cytoplasm (GO:0005737) | plasma membrane (GO:0005886) | membrane (GO:0016020) | lysosome (GO:0005764)	11.204	12.974	0.864	22.962	30.505	0.753	4.705	8.589	0.548	1.882	2.914	0.646	0.986	1.945	NA	3.463	11.873	0.292	24.3555	23.94	1.017	21.16	20.408	1.037	5.268	8.091	0.651	24.238	28.226	0.859	31.8325	35.272	0.902	62.832	127.708	0.492	5.242	5.330	0.983	97.960	186.379	0.526
ADAD1	ENSOARG00000000116	17:34939167-35012776:-1	protein-coding	adenosine deaminase domain containing 1	RNA binding (GO:0003723) | adenosine deaminase activity (GO:0004000)	spermatid development (GO:0007286) | RNA processing (GO:0006396)	nucleus (GO:0005634)	0	0.000	NA	0.045	0.042	NA	0.000	0.027	NA	0.000	0.000	NA	0.000	0.052	NA	0.000	0.000	NA	0	0.02	NA	0.0585	0.000	NA	0.000	0.000	NA	0.000	0.000	NA	0	0.000	NA	0	0.021	NA	0.041	0.049	NA	0.078	0.0945	NA
ADAL	ENSOARG00000009801	18:54041485-54075917:+1	protein-coding	adenosine deaminase like	adenosine deaminase activity (GO:0004000) | deaminase activity (GO:0019239)	metabolic process (GO:0008152)	unknown	3.0975	3.036	1.020	3.350	2.619	1.279	1.562	1.681	0.929	5.964	5.962	1.000	6.456	5.778	1.117	5.407	3.729	1.450	4.3225	4.4195	0.978	4.596	5.925	0.776	7.242	7.228	1.002	5.268	7.467	0.706	6.676	6.904	0.967	6.263	6.597	0.949	5.720	5.258	1.088	7.908	8.174	0.967
ADAM10	ENSOARG00000020851	7:48514282-48670343:+1	protein-coding	ADAM metallopeptidase domain 10	metalloendopeptidase activity (GO:0004222) | zinc ion binding (GO:0008270) | metallopeptidase activity (GO:0008237)	Notch signaling pathway (GO:0007219) | membrane protein ectodomain proteolysis (GO:0006509) | proteolysis (GO:0006508)	unknown	38.1795	40.756	0.937	29.218	22.841	1.279	6.671	4.917	1.357	24.894	20.962	1.188	24.863	23.990	1.036	35.667	34.347	1.038	27.0195	27.818	0.971	28.7285	38.972	0.737	35.241	33.703	1.046	24.951	39.016	0.640	37.376	34.220	1.092	57.698	38.153	1.512	38.059	35.763	1.064	61.478	57.6125	1.067
ADAM11	ENSOARG00000008974	11:43908195-43925528:+1	protein-coding	ADAM metallopeptidase domain 11	protein binding (GO:0005515) | metalloendopeptidase activity (GO:0004222) | zinc ion binding (GO:0008270) | metallopeptidase activity (GO:0008237)	proteolysis (GO:0006508)	unknown	0.032	0.013	NA	0.388	0.476	NA	0.087	0.067	NA	0.271	0.386	NA	0.415	0.466	NA	0.106	0.029	NA	0.722	0.69	NA	0.3015	0.418	NA	115.372	134.872	0.855	1.029	1.042	0.988	0.521	0.612	NA	2.182	0.596	NA	26.998	21.642	1.247	0.525	0.36	NA
ADAM12	ENSOARG00000012241	22:44435268-44772536:-1	protein-coding	ADAM metallopeptidase domain 12	protein binding (GO:0005515) | SH3 domain binding (GO:0017124) | metalloendopeptidase activity (GO:0004222) | zinc ion binding (GO:0008270) | metallopeptidase activity (GO:0008237)	proteolysis (GO:0006508)	plasma membrane (GO:0005886) | mitochondrion (GO:0005739) | nucleoplasm (GO:0005654)	0.1005	0.118	NA	0.000	0.011	NA	0.044	0.096	NA	0.053	0.187	NA	0.128	0.100	NA	0.006	0.000	NA	0.74	0.8515	NA	0.009	0.000	NA	1.160	1.279	0.907	1.008	2.302	0.438	1.3635	1.991	0.685	14.6245	6.189	2.363	1.031	1.173	0.879	0.327	0.29	NA
ADAM15	ENSOARG00000003543	1:103839698-103850078:+1	protein-coding	ADAM metallopeptidase domain 15	protein binding (GO:0005515) | SH3 domain binding (GO:0017124) | integrin binding (GO:0005178) | metalloendopeptidase activity (GO:0004222) | zinc ion binding (GO:0008270) | metallopeptidase activity (GO:0008237)	protein kinase C signaling (GO:0070528) | negative regulation of cell growth (GO:0030308) | negative regulation of cell-matrix adhesion (GO:0001953) | integrin-mediated signaling pathway (GO:0007229) | negative regulation of cell migration (GO:0030336) | proteolysis (GO:0006508) | negative regulation of receptor binding (GO:1900121) | innate immune response (GO:0045087) | cardiac epithelial to me…	cell surface (GO:0009986) | extracellular exosome (GO:0070062)	32.7015	29.554	1.106	24.135	19.348	1.247	16.794	18.532	0.906	18.308	14.309	1.279	23.294	23.095	1.009	21.056	32.032	0.657	109.409	76.602	1.428	30.014	40.156	0.747	55.772	55.299	1.009	30.906	31.062	0.995	24.075	24.210	0.994	26.719	9.219	2.898	52.933	42.627	1.242	15.099	13.1095	1.152
ADAM17	ENSOARG00000015165	3:18727202-18768583:-1	protein-coding	ADAM metallopeptidase domain 17	PDZ domain binding (GO:0030165) | protein binding (GO:0005515) | Notch binding (GO:0005112) | integrin binding (GO:0005178) | interleukin-6 receptor binding (GO:0005138) | metalloendopeptidase activity (GO:0004222) | metallopeptidase activity (GO:0008237) | zinc ion binding (GO:0008270)	negative regulation of transforming growth factor beta receptor signaling pathway (GO:0030512) | PMA-inducible membrane protein ectodomain proteolysis (GO:0051088) | defense response to Gram-positive bacterium (GO:0050830) | positive regulation of cell proliferation (GO:0008284) | membrane protein ectodomain proteolysis (GO:0006509) | positive regulation of T cell chemotaxis (GO:0010820) | respon…	ruffle membrane (GO:0032587) | actin cytoskeleton (GO:0015629) | cell surface (GO:0009986) | membrane (GO:0016020) | focal adhesion (GO:0005925) | cytoplasm (GO:0005737) | membrane raft (GO:0045121) | cell-cell junction (GO:0005911) | apical plasma membrane (GO:0016324) | integral component of plasma membrane (GO:0005887)	43.116	40.367	1.068	41.754	44.084	0.947	4.577	3.326	1.376	32.086	26.002	1.234	34.208	24.817	1.378	56.522	39.591	1.428	22.5165	19.8865	1.132	35.975	27.011	1.332	32.173	33.504	0.960	14.027	17.638	0.795	16.12	16.742	0.963	28.947	25.193	1.149	14.904	13.633	1.093	28.425	28.8085	0.987
ADAM18	ENSOARG00000002163	26:33364369-33475095:+1	protein-coding	ADAM metallopeptidase domain 18	protein binding (GO:0005515) | metalloendopeptidase activity (GO:0004222) | zinc ion binding (GO:0008270) | metallopeptidase activity (GO:0008237)	proteolysis (GO:0006508)	unknown	0	0.000	NA	0.000	0.000	NA	0.000	0.000	NA	0.000	0.023	NA	0.000	0.039	NA	0.000	0.000	NA	0.0355	0	NA	0	0.000	NA	0.000	0.000	NA	0.000	0.000	NA	0	0.000	NA	0	0.000	NA	0.000	0.000	NA	0.000	0	NA
ADAM19	ENSOARG00000012373	5:66427663-66518705:-1	protein-coding	ADAM metallopeptidase domain 19	protein binding (GO:0005515) | metalloendopeptidase activity (GO:0004222) | zinc ion binding (GO:0008270) | metallopeptidase activity (GO:0008237)	heart development (GO:0007507) | membrane protein ectodomain proteolysis (GO:0006509) | proteolysis (GO:0006508)	Golgi apparatus (GO:0005794)	4.071	4.743	0.858	30.466	17.507	1.740	2.425	1.821	1.332	0.830	1.016	NA	1.454	2.456	0.592	0.406	0.150	NA	13.3415	11.622	1.148	71.6775	55.707	1.287	6.132	6.469	0.948	7.559	9.020	0.838	8.08	8.381	0.964	35.8395	33.869	1.058	2.191	2.272	0.964	7.441	11.2275	0.663
ADAM2	ENSOARG00000002101	26:33174931-33293614:-1	protein-coding	ADAM metallopeptidase domain 2	protein binding (GO:0005515) | metalloendopeptidase activity (GO:0004222) | zinc ion binding (GO:0008270) | metallopeptidase activity (GO:0008237)	adult behavior (GO:0030534) | cell adhesion (GO:0007155) | visual learning (GO:0008542) | proteolysis (GO:0006508)	cell surface (GO:0009986)	0	0.000	NA	0.000	0.000	NA	0.000	0.000	NA	0.000	0.000	NA	0.000	0.000	NA	0.000	0.000	NA	0	0	NA	0	0.000	NA	0.000	0.000	NA	0.000	0.000	NA	0	0.000	NA	0	0.000	NA	0.000	0.000	NA	0.000	0	NA
ADAM20	ENSOARG00000021194	7:79107189-79109447:-1	protein-coding	ADAM metallopeptidase domain 20	protein binding (GO:0005515) | metalloendopeptidase activity (GO:0004222) | zinc ion binding (GO:0008270) | metallopeptidase activity (GO:0008237)	proteolysis (GO:0006508)	unknown	0.198	0.142	NA	0.181	0.168	NA	0.130	0.000	NA	0.078	0.042	NA	0.179	0.130	NA	0.163	0.172	NA	0.4905	0.4905	NA	0.213	0.306	NA	0.597	0.248	NA	0.542	0.564	NA	0.309	0.357	NA	0.4115	0.641	NA	0.199	0.157	NA	0.273	1.641	NA
ADAM21	ENSOARG00000001068	7:79080753-79082909:+1	protein-coding	ADAM metallopeptidase domain 21	metalloendopeptidase activity (GO:0004222) | zinc ion binding (GO:0008270) | metallopeptidase activity (GO:0008237)	proteolysis (GO:0006508)	axon (GO:0030424) | neuron projection (GO:0043005) | neuronal cell body (GO:0043025)	0	0.000	NA	0.000	0.000	NA	0.013	0.036	NA	0.037	0.061	NA	0.045	0.033	NA	0.000	0.000	NA	0.1505	0.087	NA	0.0705	0.068	NA	0.977	1.657	NA	0.000	0.000	NA	0	0.039	NA	0.0835	0.208	NA	0.126	0.139	NA	0.025	0.0955	NA
ADAM22	ENSOARG00000011416	4:72069333-72301436:+1	protein-coding	ADAM metallopeptidase domain 22	protein binding (GO:0005515) | metalloendopeptidase activity (GO:0004222) | zinc ion binding (GO:0008270) | metallopeptidase activity (GO:0008237)	gliogenesis (GO:0042063) | adult locomotory behavior (GO:0008344) | proteolysis (GO:0006508) | myelination in peripheral nervous system (GO:0022011) | Schwann cell differentiation (GO:0014037)	integral component of membrane (GO:0016021) | axon (GO:0030424)	0	0.000	NA	0.439	0.044	NA	0.019	0.319	NA	1.491	0.473	NA	3.701	1.932	1.916	0.000	0.000	NA	13.6345	5.305	2.570	0.932	0.056	NA	71.303	89.343	0.798	0.045	0.174	NA	0.063	0.159	NA	0.2295	0.083	NA	10.139	11.795	0.860	0.044	0.09	NA
ADAM23	ENSOARG00000018708	2:207429110-207617538:+1	protein-coding	ADAM metallopeptidase domain 23	protein binding (GO:0005515) | metalloendopeptidase activity (GO:0004222) | zinc ion binding (GO:0008270) | metallopeptidase activity (GO:0008237)	proteolysis (GO:0006508)	unknown	0.211	0.327	NA	0.000	0.000	NA	0.586	0.238	NA	0.860	0.988	NA	5.237	4.128	1.269	0.000	0.035	NA	0.173	0.1	NA	0	0.000	NA	30.357	36.221	0.838	5.417	5.887	0.920	6.0125	6.337	0.949	6.299	5.482	1.149	26.590	28.258	0.941	5.549	2.657	2.088
ADAM28	ENSOARG00000010026	2:41142540-41220272:-1	protein-coding	ADAM metallopeptidase domain 28	metalloendopeptidase activity (GO:0004222) | zinc ion binding (GO:0008270) | metallopeptidase activity (GO:0008237)	proteolysis (GO:0006508)	plasma membrane (GO:0005886)	177.8465	265.469	0.670	0.548	0.259	NA	29.713	19.731	1.506	0.067	0.028	NA	0.122	0.123	NA	25.353	55.672	0.455	0.9255	1.6105	NA	0.2725	0.459	NA	0.000	0.000	NA	0.575	1.356	NA	1.0255	0.826	NA	0.29	0.229	NA	0.148	0.046	NA	0.516	0.551	NA
ADAM29	ENSOARG00000009218	2:104747316-104749490:-1	protein-coding	ADAM metallopeptidase domain 29	metalloendopeptidase activity (GO:0004222) | zinc ion binding (GO:0008270) | metallopeptidase activity (GO:0008237)	proteolysis (GO:0006508)	unknown	0	0.000	NA	0.000	0.000	NA	0.000	0.000	NA	0.000	0.000	NA	0.000	0.000	NA	0.000	0.000	NA	0	0	NA	0	0.000	NA	0.000	0.000	NA	0.000	0.000	NA	0	0.000	NA	0	0.000	NA	0.000	0.000	NA	0.000	0	NA
ADAM32	ENSOARG00000001888	26:32850580-32996569:+1	protein-coding	ADAM metallopeptidase domain 32	metalloendopeptidase activity (GO:0004222) | zinc ion binding (GO:0008270) | metallopeptidase activity (GO:0008237)	proteolysis (GO:0006508)	extracellular region (GO:0005576)	0.1545	0.236	NA	0.288	0.883	NA	0.287	0.085	NA	1.487	2.260	0.658	1.464	1.186	1.234	0.107	0.412	NA	0.7265	0.7695	NA	0.842	0.563	NA	0.256	0.414	NA	0.598	0.988	NA	0.874	1.683	NA	0.4605	1.113	NA	0.456	0.497	NA	0.210	0.4135	NA
ADAM33	ENSOARG00000002249	13:50839347-50852297:+1	protein-coding	ADAM metallopeptidase domain 33	protein binding (GO:0005515) | metalloendopeptidase activity (GO:0004222) | zinc ion binding (GO:0008270) | metallopeptidase activity (GO:0008237)	proteolysis (GO:0006508)	unknown	0.1745	0.138	NA	1.254	1.489	0.842	5.409	3.271	1.654	31.269	10.599	2.950	21.802	8.151	2.675	0.126	0.074	NA	130.114	156.3505	0.832	3.0405	1.613	1.885	85.502	67.634	1.264	45.147	48.315	0.934	31.474	34.900	0.902	36.231	24.350	1.488	7.580	7.085	1.070	24.081	19.1105	1.260
ADAM7	ENSOARG00000009977	2:41012453-41069859:-1	protein-coding	ADAM metallopeptidase domain 7	endopeptidase activity (GO:0004175) | metalloendopeptidase activity (GO:0004222) | zinc ion binding (GO:0008270) | metallopeptidase activity (GO:0008237)	proteolysis (GO:0006508)	plasma membrane (GO:0005886)	0.167	0.266	NA	0.300	0.327	NA	0.029	0.081	NA	0.215	0.113	NA	0.250	0.196	NA	0.175	0.238	NA	0.1465	0.227	NA	0.327	0.265	NA	0.281	0.403	NA	0.165	0.432	NA	0.4	0.293	NA	0.2575	0.267	NA	2.354	2.853	0.825	1.859	1.861	0.999
ADAM9	ENSOARG00000001816	26:32750491-32845505:+1	protein-coding	ADAM metallopeptidase domain 9	protein binding (GO:0005515) | laminin binding (GO:0043236) | SH3 domain binding (GO:0017124) | integrin binding (GO:0005178) | collagen binding (GO:0005518) | metalloendopeptidase activity (GO:0004222) | zinc ion binding (GO:0008270) | metallopeptidase activity (GO:0008237)	response to calcium ion (GO:0051592) | activation of MAPKK activity (GO:0000186) | positive regulation of protein secretion (GO:0050714) | cell-cell adhesion mediated by integrin (GO:0033631) | response to tumor necrosis factor (GO:0034612) | membrane protein ectodomain proteolysis (GO:0006509) | response to manganese ion (GO:0010042) | cell-matrix adhesion (GO:0007160) | cell adhesion (GO:000715…	focal adhesion (GO:0005925) | extracellular exosome (GO:0070062)	93.2385	98.796	0.944	16.585	9.701	1.710	9.951	9.361	1.063	36.373	46.569	0.781	37.490	31.169	1.203	91.029	72.961	1.248	16.307	14.6885	1.110	16.9805	13.168	1.290	31.691	28.305	1.120	16.427	19.146	0.858	20.147	19.686	1.023	22.5735	16.651	1.356	15.859	16.067	0.987	18.698	22.704	0.824
ADAMDEC1	ENSOARG00000010002	2:41100092-41122563:-1	protein-coding	ADAM like decysin 1	metalloendopeptidase activity (GO:0004222) | zinc ion binding (GO:0008270) | metallopeptidase activity (GO:0008237)	proteolysis (GO:0006508)	unknown	3.1945	3.700	0.863	0.042	0.167	NA	19.415	23.404	0.830	0.024	0.351	NA	0.109	0.428	NA	0.569	1.400	NA	0.197	0.5185	NA	0.1915	0.748	NA	0.000	0.118	NA	759.870	1429.260	0.532	1745.14	1790.110	0.975	138.0595	92.642	1.490	0.047	0.194	NA	1998.382	1789.7105	1.117
ADAMTS1	ENSOARG00000014898	1:127748642-127756508:+1	protein-coding	ADAM metallopeptidase with thrombospondin type 1 motif 1	protein binding (GO:0005515) | heparin binding (GO:0008201) | metalloendopeptidase activity (GO:0004222) | zinc ion binding (GO:0008270) | metallopeptidase activity (GO:0008237)	kidney development (GO:0001822) | ovulation from ovarian follicle (GO:0001542) | heart trabecula formation (GO:0060347) | proteolysis (GO:0006508)	basement membrane (GO:0005604) | extracellular matrix (GO:0031012) | proteinaceous extracellular matrix (GO:0005578) | cytoplasmic vesicle (GO:0031410) | cytoplasm (GO:0005737)	0.0575	0.058	NA	0.055	0.071	NA	2.372	0.950	NA	7.560	9.474	0.798	9.554	9.317	1.025	0.000	0.000	NA	293.7125	80.8055	3.635	0.015	0.023	NA	1.827	2.669	0.685	5.845	7.131	0.820	8.721	7.139	1.222	40.695	11.520	3.533	1.702	2.522	0.675	8.096	4.6185	1.753
ADAMTS10	ENSOARG00000004292	5:14844882-14866696:-1	protein-coding	ADAM metallopeptidase with thrombospondin type 1 motif 10	peptidase activity (GO:0008233) | metalloendopeptidase activity (GO:0004222) | zinc ion binding (GO:0008270) | metallopeptidase activity (GO:0008237)	proteolysis (GO:0006508)	proteinaceous extracellular matrix (GO:0005578) | extracellular matrix (GO:0031012)	1.06	1.040	1.019	16.415	25.579	0.642	1.817	1.341	1.355	4.771	5.792	0.824	6.899	9.608	0.718	0.808	1.483	NA	19.8645	21.0135	0.945	13.6375	18.819	0.725	26.672	19.956	1.337	6.771	7.888	0.858	5.734	6.450	0.889	24.1125	20.842	1.157	7.063	7.315	0.966	7.626	7.5305	1.013
ADAMTS12	ENSOARG00000011993	16:39935100-40186430:+1	protein-coding	ADAM metallopeptidase with thrombospondin type 1 motif 12	protein binding (GO:0005515) | peptidase activity (GO:0008233) | metalloendopeptidase activity (GO:0004222) | zinc ion binding (GO:0008270) | metallopeptidase activity (GO:0008237)	cell migration (GO:0016477) | cellular response to BMP stimulus (GO:0071773) | cellular response to interleukin-1 (GO:0071347) | proteolysis involved in cellular protein catabolic process (GO:0051603) | regulation of inflammatory response (GO:0050727) | regulation of endothelial tube morphogenesis (GO:1901509) | negative regulation of cellular response to hepatocyte growth factor stimulus (GO:200…	proteinaceous extracellular matrix (GO:0005578) | extracellular matrix (GO:0031012)	0.0455	0.223	NA	0.000	0.012	NA	0.019	0.160	NA	0.630	0.758	NA	1.361	1.484	0.917	0.013	0.034	NA	0.2715	0.253	NA	0.01	0.000	NA	0.368	0.457	NA	0.774	2.074	NA	3.2285	1.965	1.643	4.753	1.170	4.062	0.182	0.119	NA	1.741	0.9685	NA
ADAMTS13	ENSOARG00000003336	3:2469554-2501464:-1	protein-coding	ADAM metallopeptidase with thrombospondin type 1 motif 13	protein binding (GO:0005515) | endopeptidase activity (GO:0004175) | zinc ion binding (GO:0008270) | metallopeptidase activity (GO:0008237)	peptide catabolic process (GO:0043171) | proteolysis (GO:0006508)	extracellular space (GO:0005615) | proteinaceous extracellular matrix (GO:0005578)	0.0135	0.033	NA	0.876	1.841	NA	0.614	0.707	NA	0.123	0.116	NA	0.031	0.092	NA	0.048	0.131	NA	10.3795	7.6735	1.353	0.836	1.248	NA	0.305	0.253	NA	1.752	1.397	1.254	1.1785	1.440	0.818	3.1535	1.938	1.627	0.195	0.105	NA	0.981	0.7205	NA
ADAMTS14	ENSOARG00000006156	25:26641819-26738748:+1	protein-coding	ADAM metallopeptidase with thrombospondin type 1 motif 14	metalloendopeptidase activity (GO:0004222) | peptidase activity (GO:0008233) | zinc ion binding (GO:0008270) | metallopeptidase activity (GO:0008237)	proteolysis (GO:0006508) | collagen fibril organization (GO:0030199)	proteinaceous extracellular matrix (GO:0005578) | extracellular matrix (GO:0031012) | extracellular region (GO:0005576)	0.311	0.509	NA	0.343	0.185	NA	0.546	0.316	NA	0.160	0.000	NA	0.173	0.046	NA	0.186	0.644	NA	1.135	1.287	0.882	0.7535	0.365	NA	0.075	0.458	NA	1.831	1.772	1.033	1.4715	1.217	1.209	1.7525	1.543	1.136	0.164	0.175	NA	2.447	0.8425	NA
ADAMTS15	ENSOARG00000015132	21:35728588-35750447:+1	protein-coding	ADAM metallopeptidase with thrombospondin type 1 motif 15	endopeptidase activity (GO:0004175) | extracellular matrix binding (GO:0050840) | heparin binding (GO:0008201) | metalloendopeptidase activity (GO:0004222) | zinc ion binding (GO:0008270) | metallopeptidase activity (GO:0008237)	proteolysis (GO:0006508)	extracellular space (GO:0005615) | proteinaceous extracellular matrix (GO:0005578) | extracellular matrix (GO:0031012) | cell surface (GO:0009986)	1.2305	0.972	NA	0.299	0.181	NA	3.419	2.248	1.521	5.600	2.973	1.884	3.347	2.877	1.163	0.332	0.610	NA	50.0265	35.088	1.426	0.172	0.186	NA	6.409	4.193	1.528	1.780	2.192	0.812	1.3095	2.463	0.532	2.1775	0.492	NA	1.160	1.364	0.850	2.654	1.93	1.375
ADAMTS16	ENSOARG00000015446	16:67708850-67893493:-1	protein-coding	ADAM metallopeptidase with thrombospondin type 1 motif 16	peptidase activity (GO:0008233) | metalloendopeptidase activity (GO:0004222) | zinc ion binding (GO:0008270) | metallopeptidase activity (GO:0008237)	branching involved in ureteric bud morphogenesis (GO:0001658) | proteolysis (GO:0006508)	proteinaceous extracellular matrix (GO:0005578) | extracellular matrix (GO:0031012)	0	0.000	NA	0.000	0.085	NA	0.158	0.528	NA	0.060	0.120	NA	0.000	0.000	NA	0.000	0.000	NA	0.0175	0.04	NA	0.0265	0.046	NA	0.620	0.721	NA	0.473	0.178	NA	0.081	0.077	NA	1.243	0.099	NA	2.340	2.678	0.874	0.229	0.1675	NA
ADAMTS17	ENSOARG00000009766	18:5441007-5827788:+1	protein-coding	ADAM metallopeptidase with thrombospondin type 1 motif 17	metal ion binding (GO:0046872) | peptidase activity (GO:0008233) | metalloendopeptidase activity (GO:0004222) | zinc ion binding (GO:0008270) | metallopeptidase activity (GO:0008237)	proteolysis (GO:0006508)	proteinaceous extracellular matrix (GO:0005578) | extracellular matrix (GO:0031012)	0.0675	0.038	NA	1.570	0.602	NA	0.174	0.094	NA	0.177	0.085	NA	0.233	0.196	NA	0.153	0.296	NA	2.526	2.7055	0.934	1.8325	0.808	NA	2.023	2.459	0.823	0.453	0.450	NA	0.5165	0.695	NA	1.2995	1.188	1.094	1.055	1.177	0.896	0.323	0.228	NA
ADAMTS18	ENSOARG00000007475	14:3911735-4062645:-1	protein-coding	ADAM metallopeptidase with thrombospondin type 1 motif 18	peptidase activity (GO:0008233) | metalloendopeptidase activity (GO:0004222) | zinc ion binding (GO:0008270) | metallopeptidase activity (GO:0008237)	negative regulation of platelet aggregation (GO:0090331) | proteolysis (GO:0006508) | eye development (GO:0001654)	proteinaceous extracellular matrix (GO:0005578) | extracellular matrix (GO:0031012)	0.1055	0.135	NA	1.211	1.845	0.656	0.101	0.135	NA	0.442	0.730	NA	1.551	1.338	1.159	0.049	0.207	NA	0.8505	1.261	NA	3.4385	2.764	1.244	2.680	2.409	1.112	0.517	1.056	NA	0.407	0.636	NA	2.006	3.231	0.621	0.956	0.744	NA	0.654	2.1965	NA
ADAMTS19	ENSOARG00000016825	5:21955038-22217880:-1	protein-coding	ADAM metallopeptidase with thrombospondin type 1 motif 19	peptidase activity (GO:0008233) | metalloendopeptidase activity (GO:0004222) | zinc ion binding (GO:0008270) | metallopeptidase activity (GO:0008237)	proteolysis (GO:0006508)	proteinaceous extracellular matrix (GO:0005578) | extracellular matrix (GO:0031012)	0	0.000	NA	0.000	0.000	NA	0.705	0.611	NA	0.000	0.000	NA	0.000	0.054	NA	0.114	1.458	NA	3.844	4.539	0.847	0	0.000	NA	5.386	7.679	0.701	1.170	0.673	NA	0.2615	0.278	NA	0.0505	0.012	NA	2.646	3.610	0.733	0.309	0.4245	NA
ADAMTS2	ENSOARG00000003830	5:1862751-1966978:+1	protein-coding	ADAM metallopeptidase with thrombospondin type 1 motif 2	metalloendopeptidase activity (GO:0004222) | peptidase activity (GO:0008233) | zinc ion binding (GO:0008270) | metallopeptidase activity (GO:0008237)	lung development (GO:0030324) | protein processing (GO:0016485) | skin development (GO:0043588) | proteolysis (GO:0006508) | spermatogenesis (GO:0007283) | collagen fibril organization (GO:0030199)	extracellular matrix (GO:0031012) | proteinaceous extracellular matrix (GO:0005578)	37.4935	53.882	0.696	3.754	3.801	0.988	0.884	0.715	NA	1.678	2.150	0.780	4.821	5.375	0.897	17.051	14.403	1.184	32.3545	43.08	0.751	3.0615	4.002	0.765	6.349	4.767	1.332	6.072	7.417	0.819	3.3895	5.024	0.675	5.3005	4.188	1.266	2.151	2.700	0.797	4.157	3.7435	1.110
ADAMTS20	ENSOARG00000019717	3:142961377-143166195:+1	protein-coding	ADAM metallopeptidase with thrombospondin type 1 motif 20	endopeptidase activity (GO:0004175) | metalloendopeptidase activity (GO:0004222) | zinc ion binding (GO:0008270) | metallopeptidase activity (GO:0008237)	negative regulation of apoptotic process (GO:0043066) | extracellular matrix organization (GO:0030198) | positive regulation of melanocyte differentiation (GO:0045636) | regulation of developmental pigmentation (GO:0048070) | proteolysis (GO:0006508) | positive regulation of signal transduction (GO:0009967)	extracellular space (GO:0005615) | proteinaceous extracellular matrix (GO:0005578) | extracellular matrix (GO:0031012)	0.0045	0.000	NA	0.000	0.000	NA	0.023	0.009	NA	0.014	0.066	NA	0.065	0.423	NA	0.000	0.000	NA	0.4485	0.161	NA	0	0.000	NA	0.335	0.305	NA	0.070	0.072	NA	0.203	0.122	NA	0.034	0.163	NA	1.002	1.738	0.577	0.081	0.3855	NA
ADAMTS3	ENSOARG00000013204	6:87097877-87386270:-1	protein-coding	ADAM metallopeptidase with thrombospondin type 1 motif 3	protein binding (GO:0005515) | endopeptidase activity (GO:0004175) | peptidase activity (GO:0008233) | metalloendopeptidase activity (GO:0004222) | zinc ion binding (GO:0008270) | metallopeptidase activity (GO:0008237)	positive regulation of vascular endothelial growth factor signaling pathway (GO:1900748) | collagen biosynthetic process (GO:0032964) | protein processing (GO:0016485) | vascular endothelial growth factor production (GO:0010573) | proteolysis (GO:0006508)	extracellular space (GO:0005615) | proteinaceous extracellular matrix (GO:0005578) | extracellular matrix (GO:0031012) | extracellular exosome (GO:0070062)	0.0045	0.016	NA	0.000	0.041	NA	0.022	0.025	NA	0.425	0.490	NA	0.524	0.563	NA	0.016	0.008	NA	2.5755	3.1015	0.830	0.0285	0.017	NA	0.455	0.560	NA	0.145	0.065	NA	0.1125	0.057	NA	0.337	0.236	NA	2.467	3.320	0.743	0.119	0.1595	NA
ADAMTS4	ENSOARG00000009686	1:110732480-110743111:-1	protein-coding	ADAM metallopeptidase with thrombospondin type 1 motif 4	protein binding (GO:0005515) | protease binding (GO:0002020) | metalloendopeptidase activity (GO:0004222) | zinc ion binding (GO:0008270) | metallopeptidase activity (GO:0008237)	proteolysis (GO:0006508)	extracellular space (GO:0005615) | proteinaceous extracellular matrix (GO:0005578) | extracellular matrix (GO:0031012)	0.0375	0.081	NA	0.117	0.050	NA	0.120	0.370	NA	0.271	0.304	NA	0.461	1.028	NA	0.014	0.012	NA	80.891	23.5415	3.436	0.052	0.036	NA	2.477	3.275	0.756	0.516	0.436	NA	2.2665	0.530	NA	6.2745	1.615	3.885	7.258	7.249	1.001	1.396	0.7595	NA
ADAMTS5	ENSOARG00000014877	1:127592697-127646617:+1	protein-coding	ADAM metallopeptidase with thrombospondin type 1 motif 5	protein binding (GO:0005515) | heparin binding (GO:0008201) | extracellular matrix binding (GO:0050840) | metalloendopeptidase activity (GO:0004222) | zinc ion binding (GO:0008270) | metallopeptidase activity (GO:0008237)	defense response to bacterium (GO:0042742) | proteolysis (GO:0006508)	extracellular space (GO:0005615) | proteinaceous extracellular matrix (GO:0005578) | extracellular matrix (GO:0031012)	0.0055	0.000	NA	0.023	0.009	NA	0.360	0.229	NA	0.641	0.801	NA	0.568	1.495	NA	0.000	0.000	NA	2.5785	1.97	1.309	0	0.013	NA	3.083	3.847	0.801	0.608	0.797	NA	1.0025	0.993	NA	1.343	1.059	1.268	0.590	0.494	NA	0.670	0.8095	NA
ADAMTS6	ENSOARG00000006371	16:14045920-14324177:+1	protein-coding	ADAM metallopeptidase with thrombospondin type 1 motif 6	peptidase activity (GO:0008233) | metalloendopeptidase activity (GO:0004222) | zinc ion binding (GO:0008270) | metallopeptidase activity (GO:0008237)	coronary vasculature development (GO:0060976) | heart development (GO:0007507) | aorta development (GO:0035904) | cardiac septum development (GO:0003279) | proteolysis (GO:0006508)	proteinaceous extracellular matrix (GO:0005578) | extracellular matrix (GO:0031012)	0.1415	0.221	NA	0.493	0.787	NA	0.086	0.289	NA	0.771	0.704	NA	0.692	0.742	NA	0.092	0.026	NA	5.229	5.0165	1.042	0.917	1.212	NA	0.549	0.929	NA	1.117	1.173	0.952	1.1345	0.832	NA	0.862	1.391	NA	1.902	2.100	0.906	1.388	2.11	0.658
ADAMTS7	ENSOARG00000000333	18:29375835-29423578:+1	protein-coding	ADAM metallopeptidase with thrombospondin type 1 motif 7	protein binding (GO:0005515) | peptidase activity (GO:0008233) | metalloendopeptidase activity (GO:0004222) | zinc ion binding (GO:0008270) | metallopeptidase activity (GO:0008237)	cellular response to tumor necrosis factor (GO:0071356) | cellular response to BMP stimulus (GO:0071773) | cellular response to interleukin-1 (GO:0071347) | proteolysis involved in cellular protein catabolic process (GO:0051603) | mitophagy in response to mitochondrial depolarization (GO:0098779) | negative regulation of chondrocyte differentiation (GO:0032331) | proteolysis (GO:0006508)	proteinaceous extracellular matrix (GO:0005578) | extracellular matrix (GO:0031012) | cell surface (GO:0009986)	2.2315	1.936	1.153	0.595	0.789	NA	1.006	0.978	NA	2.002	1.792	1.117	2.182	2.258	0.966	1.704	0.161	NA	2.915	3.0355	0.960	0.2245	0.332	NA	1.439	1.155	1.246	3.099	3.743	0.828	2.6525	3.214	0.825	2.5315	1.311	1.931	0.523	0.524	NA	1.856	0.875	NA
ADAMTS8	ENSOARG00000015032	21:35685217-35702536:-1	protein-coding	ADAM metallopeptidase with thrombospondin type 1 motif 8	metalloendopeptidase activity (GO:0004222) | zinc ion binding (GO:0008270) | metallopeptidase activity (GO:0008237)	proteolysis (GO:0006508)	proteinaceous extracellular matrix (GO:0005578) | extracellular matrix (GO:0031012)	0.2595	0.393	NA	0.281	0.147	NA	0.159	0.140	NA	0.208	0.144	NA	0.197	0.147	NA	0.180	0.156	NA	1.056	0.888	NA	0.1595	0.121	NA	7.238	8.253	0.877	0.378	0.475	NA	0.2565	0.580	NA	1.133	0.486	NA	1.192	1.279	0.932	0.480	0.333	NA
ADAMTS9	ENSOARG00000010962	19:36783834-36942553:+1	protein-coding	ADAM metallopeptidase with thrombospondin type 1 motif 9	endopeptidase activity (GO:0004175) | metalloendopeptidase activity (GO:0004222) | zinc ion binding (GO:0008270) | metallopeptidase activity (GO:0008237)	positive regulation of melanocyte differentiation (GO:0045636) | regulation of developmental pigmentation (GO:0048070) | proteolysis (GO:0006508)	extracellular space (GO:0005615) | proteinaceous extracellular matrix (GO:0005578) | extracellular matrix (GO:0031012) | cell surface (GO:0009986)	0.007	0.027	NA	0.000	0.000	NA	0.250	0.221	NA	3.664	5.571	0.658	4.188	4.700	0.891	0.000	0.000	NA	2.1135	1.566	1.350	0	0.000	NA	0.916	0.898	NA	2.717	4.197	0.647	2.203	2.208	0.998	3.9075	1.354	2.886	1.162	1.380	0.842	1.076	0.7185	NA
ADAMTSL1	ENSOARG00000014133	2:86407235-86900674:+1	protein-coding	ADAMTS like 1	protein binding (GO:0005515) | peptidase activity (GO:0008233) | zinc ion binding (GO:0008270) | metallopeptidase activity (GO:0008237)	proteolysis (GO:0006508)	proteinaceous extracellular matrix (GO:0005578)	0.0115	0.014	NA	0.000	0.011	NA	0.100	0.077	NA	1.474	1.003	1.470	1.348	1.856	0.726	0.000	0.011	NA	1.262	1.1835	1.066	0.008	0.000	NA	0.651	0.635	NA	0.219	0.331	NA	0.1505	0.248	NA	3.3905	1.906	1.779	1.010	0.879	NA	0.306	0.4025	NA
ADAMTSL2	ENSOARG00000003129	3:2371399-2402064:-1	protein-coding	ADAMTS like 2	protein binding (GO:0005515) | microfibril binding (GO:0050436) | metalloendopeptidase activity (GO:0004222) | zinc ion binding (GO:0008270) | metallopeptidase activity (GO:0008237)	extracellular matrix organization (GO:0030198) | negative regulation of transforming growth factor beta receptor signaling pathway (GO:0030512) | proteolysis (GO:0006508) | lobar bronchus epithelium development (GO:0060481)	extracellular matrix (GO:0031012) | proteinaceous extracellular matrix (GO:0005578) | extracellular region (GO:0005576)	0	0.000	NA	0.032	0.026	NA	0.390	0.295	NA	3.588	3.963	0.905	4.539	8.038	0.565	0.007	0.000	NA	12.4395	14.214	0.875	0.0225	0.044	NA	0.766	0.330	NA	0.930	1.346	NA	1.321	1.302	1.015	0.9465	0.674	NA	1.165	0.995	NA	0.572	0.344	NA
ADAMTSL3	ENSOARG00000014330	18:23057731-23410948:+1	protein-coding	ADAMTS like 3	protein binding (GO:0005515) | zinc ion binding (GO:0008270) | metallopeptidase activity (GO:0008237)	proteolysis (GO:0006508)	proteinaceous extracellular matrix (GO:0005578)	0.124	0.227	NA	0.564	0.653	NA	0.734	0.871	NA	2.741	2.641	1.038	2.867	3.501	0.819	0.138	0.165	NA	7.592	7.5285	1.008	0.7975	0.646	NA	4.861	4.288	1.134	1.982	3.865	0.513	3.022	3.090	0.978	3.21	1.767	1.817	1.114	1.406	0.792	1.461	1.292	1.131
ADAMTSL4	ENSOARG00000020825	1:99481959-99490157:+1	protein-coding	ADAMTS like 4	protein binding (GO:0005515) | protease binding (GO:0002020) | peptidase activity (GO:0008233) | metalloendopeptidase activity (GO:0004222)	positive regulation of apoptotic process (GO:0043065) | extracellular matrix organization (GO:0030198) | epithelial cell development (GO:0002064) | proteolysis (GO:0006508)	proteinaceous extracellular matrix (GO:0005578) | extracellular matrix (GO:0031012) | interstitial matrix (GO:0005614)	37.4425	37.022	1.011	18.897	13.977	1.352	1.866	1.235	1.511	1.409	1.310	1.076	1.106	1.428	0.775	15.156	6.614	2.292	69.9555	63.6595	1.099	30.4665	26.357	1.156	0.631	0.397	NA	13.381	8.222	1.627	7.938	7.317	1.085	27.637	13.158	2.100	1.582	1.181	1.340	9.773	6.786	1.440
ADAMTSL5	ENSOARG00000012165	5:41305157-41311154:-1	protein-coding	ADAMTS like 5	protein binding (GO:0005515) | metalloendopeptidase activity (GO:0004222) | zinc ion binding (GO:0008270) | metallopeptidase activity (GO:0008237)	proteolysis (GO:0006508)	proteinaceous extracellular matrix (GO:0005578) | extracellular matrix (GO:0031012) | extracellular region (GO:0005576)	0.0525	0.267	NA	0.313	0.366	NA	1.006	0.395	NA	1.028	0.739	NA	0.506	0.738	NA	0.059	0.043	NA	89.0665	86.044	1.035	0.4065	0.183	NA	18.025	12.979	1.389	7.706	8.679	0.888	5.416	6.407	0.845	8.341	3.437	2.427	0.463	0.631	NA	4.715	3.0385	1.552
ADAP1	ENSOARG00000005826	24:41514238-41552646:+1	protein-coding	ArfGAP with dual PH domains 1	protein binding (GO:0005515) | GTPase activator activity (GO:0005096) | metal ion binding (GO:0046872)	positive regulation of GTPase activity (GO:0043547) | regulation of GTPase activity (GO:0043087)	nucleus (GO:0005634) | cytoplasm (GO:0005737) | plasma membrane (GO:0005886)	27.7635	24.611	1.128	22.320	15.600	1.431	4.254	3.089	1.377	6.351	4.021	1.579	5.154	3.020	1.707	26.368	25.307	1.042	2.618	2.4185	1.082	23.3005	24.488	0.952	41.809	47.499	0.880	20.384	20.650	0.987	15.509	15.840	0.979	12.0585	8.427	1.431	74.524	67.405	1.106	19.375	11.943	1.622
ADAP2	ENSOARG00000011933	11:17642098-17670598:-1	protein-coding	ArfGAP with dual PH domains 2	protein binding (GO:0005515) | GTPase activator activity (GO:0005096) | phosphatidylinositol-3,4,5-trisphosphate binding (GO:0005547) | inositol 1,3,4,5 tetrakisphosphate binding (GO:0043533) | metal ion binding (GO:0046872)	heart development (GO:0007507) | positive regulation of GTPase activity (GO:0043547)	cytoplasm (GO:0005737) | plasma membrane (GO:0005886)	72.9425	72.501	1.006	3.231	2.164	1.493	2.507	0.960	NA	4.239	4.048	1.047	5.129	5.583	0.919	28.516	49.167	0.580	7.73	5.3485	1.445	2.797	3.951	0.708	4.095	3.411	1.201	6.854	5.559	1.233	9.6245	7.079	1.360	29.811	10.284	2.899	5.507	4.856	1.134	11.985	8.842	1.355
ADAR	ENSOARG00000002952	1:103398164-103417556:-1	protein-coding	adenosine deaminase, RNA specific	RNA binding (GO:0003723) | adenosine deaminase activity (GO:0004000) | protein binding (GO:0005515) | poly(A) RNA binding (GO:0044822) | double-stranded RNA adenosine deaminase activity (GO:0003726)	osteoblast differentiation (GO:0001649) | erythrocyte differentiation (GO:0030218) | hematopoietic stem cell homeostasis (GO:0061484) | RNA processing (GO:0006396) | negative regulation of RNA interference (GO:1900369) | response to interferon-alpha (GO:0035455) | production of miRNAs involved in gene silencing by miRNA (GO:0035196) | negative regulation of protein kinase activity by regulation o…	supraspliceosomal complex (GO:0044530) | nucleus (GO:0005634) | cytoplasm (GO:0005737) | nucleolus (GO:0005730) | membrane (GO:0016020) | nucleoplasm (GO:0005654)	15.0715	15.693	0.960	40.208	25.053	1.605	6.452	4.715	1.368	53.913	39.823	1.354	57.025	49.070	1.162	27.463	30.512	0.900	25.563	25.8845	0.988	48.697	46.031	1.058	68.794	65.758	1.046	17.579	19.905	0.883	17.6205	17.678	0.997	37.67	32.556	1.157	32.336	32.873	0.984	24.979	24.8175	1.007
ADARB1	ENSOARG00000012452	1:263072940-263158651:+1	protein-coding	adenosine deaminase, RNA specific B1	RNA binding (GO:0003723) | adenosine deaminase activity (GO:0004000) | protein binding (GO:0005515) | poly(A) RNA binding (GO:0044822)	negative regulation of cell proliferation (GO:0008285) | regulation of cell cycle (GO:0051726) | positive regulation of viral genome replication (GO:0045070) | negative regulation of protein kinase activity by regulation of protein phosphorylation (GO:0044387) | negative regulation of cell migration (GO:0030336) | adenosine to inosine editing (GO:0006382) | RNA processing (GO:0006396)	cytoplasm (GO:0005737) | nucleolus (GO:0005730) | nucleoplasm (GO:0005654)	0.1835	0.408	NA	1.092	1.069	1.022	0.798	0.496	NA	3.394	1.792	1.894	8.210	7.388	1.111	0.429	0.420	NA	34.95	34.7485	1.006	1.204	0.606	NA	66.510	68.729	0.968	1.725	2.541	0.679	2.287	2.224	1.028	5.177	2.628	1.970	13.852	13.377	1.036	1.396	1.3615	1.025
ADARB2	ENSOARG00000014235	13:45376002-45445854:+1	protein-coding	adenosine deaminase, RNA specific B2 (inactive)	RNA binding (GO:0003723) | adenosine deaminase activity (GO:0004000) | poly(A) RNA binding (GO:0044822)	RNA processing (GO:0006396)	unknown	0	0.000	NA	0.000	0.000	NA	0.000	0.000	NA	0.439	0.255	NA	1.853	2.296	0.807	0.000	0.000	NA	0	0	NA	0	0.000	NA	2.130	2.241	0.950	0.000	0.000	NA	0	0.000	NA	0	0.000	NA	2.699	2.733	0.988	0.000	0	NA
ADAT1	ENSOARG00000006898	14:2276128-2300712:-1	protein-coding	adenosine deaminase, tRNA specific 1	RNA binding (GO:0003723) | adenosine deaminase activity (GO:0004000) | tRNA-specific adenosine deaminase activity (GO:0008251)	tRNA processing (GO:0008033) | RNA processing (GO:0006396)	unknown	1.0915	1.732	0.630	4.296	4.250	1.011	0.788	0.697	NA	3.795	3.822	0.993	4.145	3.958	1.047	1.912	1.672	1.144	2.7785	2.5755	1.079	6.0265	6.029	1.000	4.064	4.247	0.957	2.272	4.756	0.478	4.413	4.081	1.081	5.0205	5.330	0.942	2.997	2.880	1.041	5.146	4.288	1.200
ADAT2	ENSOARG00000001536	8:67804521-67830607:-1	protein-coding	adenosine deaminase, tRNA specific 2	protein binding (GO:0005515) | hydrolase activity (GO:0016787) | tRNA-specific adenosine deaminase activity (GO:0008251) | catalytic activity (GO:0003824) | zinc ion binding (GO:0008270)	tRNA wobble adenosine to inosine editing (GO:0002100)	unknown	4.807	5.248	0.916	5.130	5.900	0.869	1.700	1.331	1.277	8.753	8.198	1.068	10.856	9.532	1.139	4.323	3.926	1.101	10.0075	10.071	0.994	8.3745	6.775	1.236	30.346	30.740	0.987	6.263	8.306	0.754	6.4685	9.570	0.676	8.886	9.825	0.904	10.255	13.905	0.738	7.076	8.896	0.795
ADCK1	ENSOARG00000002711	7:85912157-86025453:+1	protein-coding	aarF domain containing kinase 1	ATP binding (GO:0005524) | transferase activity, transferring phosphorus-containing groups (GO:0016772) | protein kinase activity (GO:0004672)	protein phosphorylation (GO:0006468)	mitochondrion (GO:0005739)	4.798	3.060	1.568	2.239	2.212	1.012	1.256	1.034	1.215	3.059	2.079	1.471	2.547	2.235	1.140	2.674	3.075	0.870	1.6395	1.3155	1.246	3.1145	3.341	0.932	3.794	3.580	1.060	2.429	1.943	1.250	1.8415	2.264	0.813	2.5115	3.516	0.714	3.665	4.798	0.764	2.248	2.8385	0.792
ADCK2	ENSOARG00000013379	4:103771689-103786197:+1	protein-coding	aarF domain containing kinase 2	transferase activity, transferring phosphorus-containing groups (GO:0016772)	metabolic process (GO:0008152)	unknown	3.311	4.565	0.725	6.269	3.461	1.811	3.492	4.304	0.811	7.625	6.919	1.102	7.107	6.930	1.026	3.156	5.417	0.583	6.543	6.074	1.077	7.8585	8.381	0.938	22.003	23.179	0.949	13.510	13.028	1.037	10.7725	9.725	1.108	7.774	6.097	1.275	11.444	10.397	1.101	7.535	5.8095	1.297
ADCK5	ENSOARG00000013738	9:13517544-13525183:-1	protein-coding	aarF domain containing kinase 5	protein binding (GO:0005515) | transferase activity, transferring phosphorus-containing groups (GO:0016772)	metabolic process (GO:0008152)	unknown	7.361	6.132	1.200	14.906	15.971	0.933	10.147	12.327	0.823	56.254	52.885	1.064	46.717	54.009	0.865	7.770	7.914	0.982	17.912	19.911	0.900	17.6025	14.809	1.189	38.748	46.257	0.838	28.892	31.424	0.919	22.974	24.416	0.941	23.714	28.828	0.823	14.313	13.757	1.040	21.976	17.978	1.222
ADCY1	ENSOARG00000013527	4:76229098-76331424:-1	protein-coding	adenylate cyclase 1	phosphorus-oxygen lyase activity (GO:0016849) | lyase activity (GO:0016829) | nucleotide binding (GO:0000166) | adenylate cyclase activity (GO:0004016)	long-term memory (GO:0007616) | axonogenesis (GO:0007409) | cAMP biosynthetic process (GO:0006171) | regulation of circadian rhythm (GO:0042752) | cyclic nucleotide biosynthetic process (GO:0009190) | intracellular signal transduction (GO:0035556)	cytoplasm (GO:0005737) | plasma membrane (GO:0005886) | extracellular exosome (GO:0070062)	0	0.000	NA	0.000	0.000	NA	0.007	0.000	NA	0.316	0.247	NA	5.476	4.512	1.214	0.000	0.000	NA	0.0085	0	NA	0	0.000	NA	64.040	67.744	0.945	0.078	0.129	NA	0.035	0.080	NA	0.1215	0.011	NA	20.556	26.517	0.775	0.189	0.108	NA
ADCY10	ENSOARG00000012286	1:118078341-118169213:-1	protein-coding	adenylate cyclase 10, soluble	phosphorus-oxygen lyase activity (GO:0016849) | magnesium ion binding (GO:0000287) | bicarbonate binding (GO:0071890) | adenylate cyclase activity (GO:0004016)	cellular response to inorganic substance (GO:0071241) | cAMP biosynthetic process (GO:0006171) | epithelial cilium movement (GO:0003351) | cyclic nucleotide biosynthetic process (GO:0009190) | spermatogenesis (GO:0007283) | intracellular signal transduction (GO:0035556)	microtubule cytoskeleton (GO:0015630) | intracellular (GO:0005622) | nucleus (GO:0005634) | membrane (GO:0016020) | perinuclear region of cytoplasm (GO:0048471) | motile cilium (GO:0031514)	0.004	0.018	NA	0.031	0.000	NA	0.015	0.027	NA	0.046	0.039	NA	0.078	0.014	NA	0.007	0.020	NA	0.0645	0.0295	NA	0.052	0.019	NA	0.204	0.267	NA	0.030	0.037	NA	0.0335	0.028	NA	0.0455	0.009	NA	0.026	0.029	NA	0.011	0.013	NA
ADCY2	ENSOARG00000014702	16:65280195-65721184:-1	protein-coding	adenylate cyclase 2	phosphorus-oxygen lyase activity (GO:0016849) | lyase activity (GO:0016829) | nucleotide binding (GO:0000166) | adenylate cyclase activity (GO:0004016)	cAMP biosynthetic process (GO:0006171) | cyclic nucleotide biosynthetic process (GO:0009190) | intracellular signal transduction (GO:0035556)	integral component of membrane (GO:0016021) | cytoplasm (GO:0005737) | membrane (GO:0016020) | plasma membrane (GO:0005886)	0.0295	0.081	NA	0.063	0.216	NA	0.221	0.165	NA	1.310	1.120	1.170	3.837	4.958	0.774	0.009	0.000	NA	11.489	12.8835	0.892	0.1405	0.063	NA	14.347	13.168	1.090	0.619	0.967	NA	0.8745	1.176	NA	2.1375	3.230	0.662	15.179	14.459	1.050	0.463	0.9595	NA
ADCY3	ENSOARG00000018077	3:32176331-32263682:-1	protein-coding	adenylate cyclase 3	protein binding (GO:0005515) | phosphorus-oxygen lyase activity (GO:0016849) | lyase activity (GO:0016829) | nucleotide binding (GO:0000166) | adenylate cyclase activity (GO:0004016)	adenylate cyclase-activating G-protein coupled receptor signaling pathway (GO:0007189) | sperm motility (GO:0030317) | olfactory learning (GO:0008355) | cyclic nucleotide biosynthetic process (GO:0009190) | single fertilization (GO:0007338) | sensory perception of smell (GO:0007608) | cAMP biosynthetic process (GO:0006171) | cellular response to forskolin (GO:1904322) | acrosome reaction (GO:0007…	integral component of membrane (GO:0016021) | cytoplasm (GO:0005737) | membrane (GO:0016020) | plasma membrane (GO:0005886) | cilium (GO:0005929)	0.98	0.934	NA	7.486	6.368	1.176	1.491	0.808	NA	4.047	3.639	1.112	5.798	6.487	0.894	0.936	1.047	NA	28.8575	24.6615	1.170	8.7045	8.228	1.058	36.658	33.577	1.092	4.469	5.128	0.871	5.4815	4.958	1.106	8.5255	6.897	1.236	11.626	11.286	1.030	5.838	5.4045	1.080
ADCY4	ENSOARG00000019102	7:20457795-20472266:+1	protein-coding	adenylate cyclase 4	protein binding (GO:0005515) | phosphorus-oxygen lyase activity (GO:0016849) | lyase activity (GO:0016829) | nucleotide binding (GO:0000166) | adenylate cyclase activity (GO:0004016)	adenylate cyclase-modulating G-protein coupled receptor signaling pathway (GO:0007188) | cAMP biosynthetic process (GO:0006171) | cyclic nucleotide biosynthetic process (GO:0009190) | intracellular signal transduction (GO:0035556)	intracellular (GO:0005622) | dendrite (GO:0030425) | cytoplasm (GO:0005737) | plasma membrane (GO:0005886)	0.4275	0.761	NA	2.083	1.943	1.072	1.660	1.694	0.980	8.780	8.162	1.076	9.730	12.080	0.805	0.245	0.149	NA	35.451	25.2005	1.407	1.355	1.481	0.915	5.483	5.390	1.017	6.017	5.239	1.149	5.048	4.523	1.116	14.566	6.219	2.342	1.444	1.484	0.973	3.578	2.626	1.363
ADCY5	ENSOARG00000020186	1:185960551-186107015:-1	protein-coding	adenylate cyclase 5	protein binding (GO:0005515) | phosphorus-oxygen lyase activity (GO:0016849) | adenylate cyclase binding (GO:0008179) | scaffold protein binding (GO:0097110) | lyase activity (GO:0016829) | protein heterodimerization activity (GO:0046982) | nucleotide binding (GO:0000166) | adenylate cyclase activity (GO:0004016)	neuromuscular process controlling balance (GO:0050885) | adenylate cyclase-activating G-protein coupled receptor signaling pathway (GO:0007189) | regulation of insulin secretion involved in cellular response to glucose stimulus (GO:0061178) | cyclic nucleotide biosynthetic process (GO:0009190) | positive regulation of cytosolic calcium ion concentration (GO:0007204) | cAMP biosynthetic process (G…	integral component of membrane (GO:0016021) | intracellular (GO:0005622) | plasma membrane (GO:0005886) | membrane (GO:0016020) | primary cilium (GO:0072372)	0	0.000	NA	0.000	0.016	NA	0.371	0.297	NA	4.922	6.006	0.820	4.620	5.643	0.819	0.000	0.000	NA	0.8485	0.951	NA	0.007	0.000	NA	8.123	10.687	0.760	4.205	7.185	0.585	5.395	7.877	0.685	2.6505	1.576	1.682	9.085	10.065	0.903	1.669	0.971	NA
ADCY6	ENSOARG00000019182	3:137206277-137224517:+1	protein-coding	adenylate cyclase 6	protein binding (GO:0005515) | phosphorus-oxygen lyase activity (GO:0016849) | lyase activity (GO:0016829) | nucleotide binding (GO:0000166) | adenylate cyclase activity (GO:0004016)	adenylate cyclase-activating G-protein coupled receptor signaling pathway (GO:0007189) | dopamine receptor signaling pathway (GO:0007212) | cellular response to prostaglandin E stimulus (GO:0071380) | cyclic nucleotide biosynthetic process (GO:0009190) | cellular response to catecholamine stimulus (GO:0071870) | cAMP biosynthetic process (GO:0006171) | regulation of vasodilation (GO:0042312) | ce…	integral component of membrane (GO:0016021) | intracellular (GO:0005622) | membrane (GO:0016020) | plasma membrane (GO:0005886)	0.0535	0.145	NA	0.392	0.287	NA	13.108	6.860	1.911	8.623	5.541	1.556	10.512	8.159	1.288	0.502	0.429	NA	14.8545	13.6465	1.089	0.3625	0.786	NA	15.181	16.754	0.906	40.030	48.972	0.817	35.946	43.580	0.825	12.7595	5.458	2.338	10.589	10.070	1.052	20.509	14.4085	1.423
ADCY7	ENSOARG00000017199	14:18158119-18219448:+1	protein-coding	adenylate cyclase 7	phosphorus-oxygen lyase activity (GO:0016849) | lyase activity (GO:0016829) | nucleotide binding (GO:0000166) | adenylate cyclase activity (GO:0004016)	cAMP biosynthetic process (GO:0006171) | positive regulation of cAMP biosynthetic process (GO:0030819) | cyclic nucleotide biosynthetic process (GO:0009190) | intracellular signal transduction (GO:0035556) | cellular response to ethanol (GO:0071361)	integral component of membrane (GO:0016021) | intracellular (GO:0005622) | membrane (GO:0016020) | plasma membrane (GO:0005886)	36.271	28.379	1.278	48.245	55.091	0.876	1.285	0.928	NA	1.420	0.705	NA	1.370	0.972	NA	54.972	74.278	0.740	13.5915	12.4885	1.088	50.9155	62.977	0.808	1.699	1.737	0.978	8.022	8.771	0.915	8.942	11.270	0.793	39.6125	36.029	1.099	4.455	3.219	1.384	16.394	16.7175	0.981
ADCY8	ENSOARG00000007455	9:22747183-22981623:+1	protein-coding	adenylate cyclase 8	phosphorus-oxygen lyase activity (GO:0016849) | lyase activity (GO:0016829) | nucleotide binding (GO:0000166) | adenylate cyclase activity (GO:0004016)	long-term memory (GO:0007616) | cAMP biosynthetic process (GO:0006171) | cyclic nucleotide biosynthetic process (GO:0009190) | intracellular signal transduction (GO:0035556)	intracellular (GO:0005622) | plasma membrane (GO:0005886)	0	0.011	NA	0.000	0.000	NA	0.013	0.014	NA	0.041	0.063	NA	0.040	0.136	NA	0.000	0.000	NA	0.258	0.286	NA	0	0.000	NA	9.055	7.772	1.165	0.714	0.494	NA	0.3495	0.342	NA	0.0995	0.053	NA	3.116	5.357	0.582	0.032	0.0545	NA
ADCY9	ENSOARG00000002932	24:3273039-3376048:-1	protein-coding	adenylate cyclase 9	phosphorus-oxygen lyase activity (GO:0016849) | lyase activity (GO:0016829) | nucleotide binding (GO:0000166) | adenylate cyclase activity (GO:0004016)	adenylate cyclase-activating G-protein coupled receptor signaling pathway (GO:0007189) | adenylate cyclase-activating adrenergic receptor signaling pathway (GO:0071880) | cAMP biosynthetic process (GO:0006171) | cyclic nucleotide biosynthetic process (GO:0009190) | intracellular signal transduction (GO:0035556)	integral component of membrane (GO:0016021) | intracellular (GO:0005622) | membrane (GO:0016020) | integral component of plasma membrane (GO:0005887)	6.044	7.707	0.784	6.089	3.613	1.685	1.684	0.806	NA	8.850	5.308	1.667	7.427	4.703	1.579	2.593	2.117	1.225	5.0985	4.0985	1.244	5.8285	7.208	0.809	12.965	12.017	1.079	6.947	10.286	0.675	10.195	8.873	1.149	5.1365	3.030	1.695	10.121	7.510	1.348	3.939	2.925	1.347
ADCYAP1R1	ENSOARG00000007533	4:65212844-65262101:-1	protein-coding	ADCYAP receptor type I	protein binding (GO:0005515) | G-protein coupled receptor activity (GO:0004930) | transmembrane signaling receptor activity (GO:0004888) | signal transducer activity (GO:0004871) | vasoactive intestinal polypeptide receptor activity (GO:0004999)	cell surface receptor signaling pathway (GO:0007166) | G-protein coupled receptor signaling pathway (GO:0007186) | signal transduction (GO:0007165)	integral component of membrane (GO:0016021) | receptor complex (GO:0043235) | membrane (GO:0016020) | plasma membrane (GO:0005886)	1.934	0.540	NA	1.454	0.560	NA	0.026	0.036	NA	3.211	1.918	1.674	36.877	28.957	1.274	3.255	0.051	NA	5.0665	4.5075	1.124	1.0075	0.548	NA	53.242	40.177	1.325	0.363	0.349	NA	0.3165	0.363	NA	0.8965	0.224	NA	35.092	34.533	1.016	0.224	0.207	NA
ADD1	ENSOARG00000014772	6:115228495-115270706:-1	protein-coding	adducin 1	structural molecule activity (GO:0005198) | protein homodimerization activity (GO:0042803) | poly(A) RNA binding (GO:0044822) | protein heterodimerization activity (GO:0046982) | spectrin binding (GO:0030507) | actin filament binding (GO:0051015) | transcription factor binding (GO:0008134)	erythrocyte differentiation (GO:0030218) | actin filament bundle assembly (GO:0051017) | multicellular organism growth (GO:0035264) | hemoglobin metabolic process (GO:0020027) | positive regulation of protein binding (GO:0032092) | cell volume homeostasis (GO:0006884) | cell morphogenesis (GO:0000902) | homeostasis of number of cells within a tissue (GO:0048873) | barbed-end actin filament cappin…	F-actin capping protein complex (GO:0008290) | nucleus (GO:0005634) | cytoskeleton (GO:0005856) | focal adhesion (GO:0005925) | membrane (GO:0016020) | plasma membrane (GO:0005886) | nucleoplasm (GO:0005654)	7.4965	8.319	0.901	33.832	33.626	1.006	7.472	4.531	1.649	21.881	18.662	1.172	26.341	24.952	1.056	7.918	7.360	1.076	48.669	49.603	0.981	40.903	32.740	1.249	61.997	63.605	0.975	21.928	21.827	1.005	17.589	18.698	0.941	35.3825	32.407	1.092	47.533	46.358	1.025	19.293	17.438	1.106
ADD2	ENSOARG00000011187	3:92655421-92704282:-1	protein-coding	adducin 2	structural molecule activity (GO:0005198) | protein homodimerization activity (GO:0042803) | protein heterodimerization activity (GO:0046982) | spectrin binding (GO:0030507) | actin filament binding (GO:0051015)	positive regulation of protein binding (GO:0032092) | protein complex assembly (GO:0006461) | hemopoiesis (GO:0030097) | actin filament bundle assembly (GO:0051017) | barbed-end actin filament capping (GO:0051016)	neuronal postsynaptic density (GO:0097481) | F-actin capping protein complex (GO:0008290) | cytoskeleton (GO:0005856) | membrane (GO:0016020) | cytoplasmic, membrane-bounded vesicle (GO:0016023)	0.1955	0.039	NA	0.119	0.073	NA	0.078	0.038	NA	2.542	1.044	2.435	9.174	6.625	1.385	0.889	1.392	NA	0.277	0.114	NA	0.1775	0.037	NA	34.968	33.728	1.037	0.612	0.436	NA	1.071	0.361	NA	1.1035	0.602	NA	28.889	28.628	1.009	0.484	0.253	NA
ADD3	ENSOARG00000009304	22:29522381-29650217:+1	protein-coding	adducin 3	structural molecule activity (GO:0005198)	unknown	neuronal postsynaptic density (GO:0097481) | cytoskeleton (GO:0005856) | plasma membrane (GO:0005886) | membrane (GO:0016020) | brush border (GO:0005903) | condensed nuclear chromosome (GO:0000794) | cell cortex (GO:0005938) | cytoplasm (GO:0005737) | cell-cell junction (GO:0005911) | nucleoplasm (GO:0005654)	6.444	6.646	0.970	115.781	125.970	0.919	7.713	3.883	1.986	20.684	18.964	1.091	27.547	24.156	1.140	5.653	3.299	1.714	83.5955	90.179	0.927	134.191	119.140	1.126	104.519	97.956	1.067	32.650	44.824	0.728	36.368	32.709	1.112	65.7605	74.416	0.884	122.254	110.990	1.101	66.599	58.626	1.136
ADGB	ENSOARG00000002272	8:70869426-71056181:+1	protein-coding	androglobin	iron ion binding (GO:0005506) | heme binding (GO:0020037) | protein binding (GO:0005515) | calcium-dependent cysteine-type endopeptidase activity (GO:0004198)	proteolysis (GO:0006508) | oxygen transport (GO:0015671)	intracellular (GO:0005622)	0.004	0.000	NA	0.000	0.000	NA	0.010	0.037	NA	0.000	0.000	NA	0.015	0.000	NA	0.000	0.000	NA	0.014	0.0315	NA	0.005	0.015	NA	0.059	0.065	NA	0.081	0.054	NA	0.079	0.043	NA	0.0155	0.000	NA	0.332	0.645	NA	0.014	0.0475	NA
ADGRA1	ENSOARG00000017864	22:50392535-50417572:+1	protein-coding	adhesion G protein-coupled receptor A1	G-protein coupled receptor activity (GO:0004930)	G-protein coupled receptor signaling pathway (GO:0007186)	integral component of membrane (GO:0016021) | membrane (GO:0016020)	0.029	0.000	NA	0.095	0.000	NA	0.044	0.023	NA	0.810	0.620	NA	0.994	1.139	NA	0.020	0.022	NA	0.6435	1.6335	NA	0.0395	0.000	NA	4.746	6.369	0.745	0.089	0.000	NA	0.0715	0.000	NA	0.175	0.000	NA	3.746	4.713	0.795	0.000	0	NA
ADGRA2	ENSOARG00000000851	26:31712570-31747885:+1	protein-coding	adhesion G protein-coupled receptor A2	G-protein coupled receptor activity (GO:0004930) | protein binding (GO:0005515) | transmembrane signaling receptor activity (GO:0004888)	negative regulation of vascular endothelial growth factor signaling pathway (GO:1900747) | sprouting angiogenesis (GO:0002040) | positive regulation of endothelial cell migration (GO:0010595) | cell surface receptor signaling pathway (GO:0007166) | endothelial cell migration (GO:0043542) | regulation of angiogenesis (GO:0045765) | G-protein coupled receptor signaling pathway (GO:0007186) | regula…	integral component of membrane (GO:0016021) | cell surface (GO:0009986) | membrane (GO:0016020)	0.2315	0.266	NA	0.353	0.620	NA	2.598	1.231	2.110	6.226	3.947	1.577	6.386	7.473	0.855	0.022	0.219	NA	40.695	34.8765	1.167	0.192	0.197	NA	12.231	12.543	0.975	8.758	11.152	0.785	9.6765	10.012	0.966	19.614	6.079	3.227	5.237	6.414	0.816	7.752	5.9935	1.293
ADGRB1	ENSOARG00000002124	9:14648230-14719519:-1	protein-coding	adhesion G protein-coupled receptor B1	protein binding (GO:0005515) | G-protein coupled receptor activity (GO:0004930) | transmembrane signaling receptor activity (GO:0004888)	positive regulation of synapse assembly (GO:0051965) | cell surface receptor signaling pathway (GO:0007166) | G-protein coupled receptor signaling pathway (GO:0007186) | negative regulation of angiogenesis (GO:0016525)	integral component of membrane (GO:0016021) | postsynaptic density (GO:0014069) | membrane (GO:0016020)	0.0035	0.000	NA	0.000	0.000	NA	0.104	0.091	NA	0.314	0.231	NA	3.062	3.645	0.840	0.000	0.000	NA	0.9975	1.5225	NA	0	0.000	NA	12.484	12.778	0.977	0.067	0.052	NA	0.0255	0.053	NA	0.4095	0.132	NA	10.679	10.643	1.003	0.016	0.034	NA
ADGRB2	ENSOARG00000000915	2:234812335-234842088:+1	protein-coding	adhesion G protein-coupled receptor B2	protein binding (GO:0005515) | G-protein coupled receptor activity (GO:0004930) | transmembrane signaling receptor activity (GO:0004888)	positive regulation of synapse assembly (GO:0051965) | cell surface receptor signaling pathway (GO:0007166) | G-protein coupled receptor signaling pathway (GO:0007186) | negative regulation of angiogenesis (GO:0016525) | peripheral nervous system development (GO:0007422)	integral component of membrane (GO:0016021) | membrane (GO:0016020) | plasma membrane (GO:0005886)	0.0715	0.106	NA	0.333	0.231	NA	0.123	0.073	NA	3.346	1.754	1.908	5.520	4.303	1.283	0.011	0.013	NA	1.848	2.257	0.819	0.3225	0.528	NA	9.179	7.478	1.227	0.622	0.683	NA	0.5045	0.561	NA	0.4595	0.217	NA	19.949	20.577	0.969	0.159	0.1025	NA
ADGRB3	ENSOARG00000012103	9:5209091-5757117:-1	protein-coding	adhesion G protein-coupled receptor B3	protein binding (GO:0005515) | G-protein coupled receptor activity (GO:0004930) | GTPase activator activity (GO:0005096) | transmembrane signaling receptor activity (GO:0004888) | signal transducer activity (GO:0004871)	neuron remodeling (GO:0016322) | motor learning (GO:0061743) | myoblast fusion (GO:0007520) | regulation of dendrite morphogenesis (GO:0048814) | positive regulation of synapse assembly (GO:0051965) | cell surface receptor signaling pathway (GO:0007166) | negative regulation of angiogenesis (GO:0016525) | G-protein coupled receptor signaling pathway (GO:0007186) | signal transduction (GO:0007165)…	integral component of membrane (GO:0016021) | postsynapse (GO:0098794) | synaptic cleft (GO:0043083) | membrane (GO:0016020) | plasma membrane (GO:0005886)	0	0.000	NA	0.000	0.000	NA	0.085	0.036	NA	15.078	13.018	1.158	13.115	12.463	1.052	0.000	0.000	NA	0.018	0.044	NA	0	0.000	NA	35.642	33.647	1.059	0.173	0.590	NA	0.437	0.512	NA	0.0535	0.000	NA	15.350	18.839	0.815	0.066	0.08	NA
ADGRD1	ENSOARG00000014926	17:45630207-45808806:-1	protein-coding	adhesion G protein-coupled receptor D1	G-protein coupled receptor activity (GO:0004930) | transmembrane signaling receptor activity (GO:0004888)	positive regulation of adenylate cyclase activity involved in G-protein coupled receptor signaling pathway (GO:0010579) | cell surface receptor signaling pathway (GO:0007166) | G-protein coupled receptor signaling pathway (GO:0007186)	integral component of membrane (GO:0016021) | membrane (GO:0016020) | plasma membrane (GO:0005886)	0.004	0.016	NA	0.012	0.294	NA	1.132	0.787	NA	1.981	4.073	0.486	2.238	5.583	0.401	0.000	0.000	NA	41.9445	44.611	0.940	0.0285	0.140	NA	1.772	0.227	NA	2.342	2.761	0.848	1.573	1.979	0.795	3.6605	3.252	1.126	2.905	3.197	0.909	3.772	3.7795	0.998
ADGRD2	ENSOARG00000013510	3:11315065-11340868:-1	protein-coding	adhesion G protein-coupled receptor D2	G-protein coupled receptor activity (GO:0004930) | transmembrane signaling receptor activity (GO:0004888)	cell surface receptor signaling pathway (GO:0007166) | G-protein coupled receptor signaling pathway (GO:0007186)	integral component of membrane (GO:0016021) | membrane (GO:0016020) | plasma membrane (GO:0005886)	0.0115	0.000	NA	0.017	0.000	NA	0.026	0.022	NA	0.406	0.078	NA	0.534	0.090	NA	0.000	0.000	NA	0.023	0.05	NA	0.012	0.019	NA	0.229	0.582	NA	0.096	0.138	NA	0.0775	0.088	NA	0.018	0.000	NA	0.290	0.775	NA	0.025	0.0435	NA
ADGRE1	ENSOARG00000004807	5:15203349-15289527:-1	protein-coding	adhesion G protein-coupled receptor E1	G-protein coupled receptor activity (GO:0004930) | protein binding (GO:0005515) | calcium ion binding (GO:0005509) | transmembrane signaling receptor activity (GO:0004888)	cell surface receptor signaling pathway (GO:0007166) | G-protein coupled receptor signaling pathway (GO:0007186)	integral component of membrane (GO:0016021) | external side of plasma membrane (GO:0009897) | cell periphery (GO:0071944) | membrane (GO:0016020) | plasma membrane (GO:0005886)	561.308	302.436	1.856	2.364	1.378	1.716	0.138	0.160	NA	0.170	0.226	NA	0.267	0.224	NA	418.408	203.740	2.054	0.1715	0.2575	NA	2.2985	4.065	0.565	0.606	0.517	NA	0.512	0.263	NA	0.5055	0.438	NA	2.8555	3.420	0.835	2.459	2.990	0.822	3.066	2.53	1.212
ADGRE3	ENSOARG00000005126	5:9207903-9270698:+1	protein-coding	adhesion G protein-coupled receptor E3	G-protein coupled receptor activity (GO:0004930) | protein binding (GO:0005515) | calcium ion binding (GO:0005509) | transmembrane signaling receptor activity (GO:0004888)	cell surface receptor signaling pathway (GO:0007166) | G-protein coupled receptor signaling pathway (GO:0007186)	integral component of membrane (GO:0016021) | membrane (GO:0016020) | plasma membrane (GO:0005886)	0.1535	0.355	NA	1.616	0.602	NA	0.904	0.743	NA	0.154	0.023	NA	0.576	0.000	NA	2.756	6.260	0.440	0.224	0.0355	NA	7.055	7.463	0.945	0.000	0.000	NA	4.540	0.351	NA	4.261	1.518	2.807	38.9875	2.828	13.786	0.050	0.013	NA	46.318	24.7465	1.872
ADGRE5	ENSOARG00000005944	5:9450503-9467533:-1	protein-coding	adhesion G protein-coupled receptor E5	G-protein coupled receptor activity (GO:0004930) | protein binding (GO:0005515) | calcium ion binding (GO:0005509) | transmembrane signaling receptor activity (GO:0004888)	cell surface receptor signaling pathway (GO:0007166) | G-protein coupled receptor signaling pathway (GO:0007186)	integral component of membrane (GO:0016021) | focal adhesion (GO:0005925) | membrane (GO:0016020) | plasma membrane (GO:0005886) | extracellular exosome (GO:0070062)	96.169	79.957	1.203	221.021	313.590	0.705	6.984	7.771	0.899	39.011	32.523	1.199	38.410	37.298	1.030	84.225	34.668	2.429	44.296	43.685	1.014	230.93	249.605	0.925	6.398	6.187	1.034	35.586	35.577	1.000	32.843	27.116	1.211	121.8745	53.647	2.272	7.800	6.907	1.129	62.321	36.8475	1.691
ADGRF1	ENSOARG00000011545	20:20265576-20304405:-1	protein-coding	adhesion G protein-coupled receptor F1	G-protein coupled receptor activity (GO:0004930) | transmembrane signaling receptor activity (GO:0004888)	cell surface receptor signaling pathway (GO:0007166) | G-protein coupled receptor signaling pathway (GO:0007186)	integral component of membrane (GO:0016021) | membrane (GO:0016020) | plasma membrane (GO:0005886)	0.3275	0.328	NA	1.411	1.301	1.085	1.158	0.716	NA	1.361	1.674	0.813	1.327	1.536	0.864	0.301	0.272	NA	0.61	0.836	NA	1.3145	1.222	1.076	1.648	1.585	1.040	0.860	0.929	NA	0.9275	0.750	NA	0.9745	1.051	NA	2.272	2.655	0.856	2.057	2.0035	1.027
ADGRF2	ENSOARG00000011748	20:20765718-20790284:+1	protein-coding	adhesion G protein-coupled receptor F2	G-protein coupled receptor activity (GO:0004930) | transmembrane signaling receptor activity (GO:0004888)	cell surface receptor signaling pathway (GO:0007166) | G-protein coupled receptor signaling pathway (GO:0007186)	integral component of membrane (GO:0016021) | membrane (GO:0016020) | plasma membrane (GO:0005886)	0	0.000	NA	0.000	0.000	NA	0.501	1.560	NA	0.365	0.491	NA	0.182	0.220	NA	0.000	0.000	NA	0.015	0	NA	0	0.000	NA	0.000	0.056	NA	0.938	4.503	NA	4.4385	4.309	1.030	0.303	0.098	NA	0.016	0.012	NA	4.329	2.013	2.151
ADGRF3	ENSOARG00000018725	3:33374125-33383333:-1	protein-coding	adhesion G protein-coupled receptor F3	G-protein coupled receptor activity (GO:0004930) | transmembrane signaling receptor activity (GO:0004888) | signal transducer activity (GO:0004871)	cell surface receptor signaling pathway (GO:0007166) | G-protein coupled receptor signaling pathway (GO:0007186) | signal transduction (GO:0007165)	integral component of membrane (GO:0016021) | membrane (GO:0016020) | plasma membrane (GO:0005886)	0.0555	0.055	NA	0.042	0.119	NA	0.146	0.067	NA	0.251	0.095	NA	0.175	0.115	NA	0.054	0.044	NA	0.431	0.254	NA	0.0645	0.023	NA	0.473	0.466	NA	0.242	0.233	NA	0.294	0.233	NA	0.3435	0.190	NA	0.372	0.193	NA	0.131	0.098	NA
ADGRF4	ENSOARG00000011753	20:20802466-20828101:+1	protein-coding	adhesion G protein-coupled receptor F4	G-protein coupled receptor activity (GO:0004930) | transmembrane signaling receptor activity (GO:0004888)	cell surface receptor signaling pathway (GO:0007166) | G-protein coupled receptor signaling pathway (GO:0007186)	integral component of membrane (GO:0016021) | membrane (GO:0016020)	0.1275	0.110	NA	0.971	0.713	NA	0.230	0.367	NA	0.174	0.140	NA	0.194	0.150	NA	0.228	0.109	NA	0.26	0.2185	NA	1.757	0.988	NA	0.331	0.435	NA	0.254	0.336	NA	0.363	0.372	NA	1.417	1.390	1.019	0.485	0.536	NA	1.131	1.0005	1.130
ADGRF5	ENSOARG00000011380	20:20113121-20168765:-1	protein-coding	adhesion G protein-coupled receptor F5	G-protein coupled receptor activity (GO:0004930) | protein binding (GO:0005515) | transmembrane signaling receptor activity (GO:0004888)	fat cell differentiation (GO:0045444) | positive regulation of phospholipid biosynthetic process (GO:0071073) | cell surface receptor signaling pathway (GO:0007166) | G-protein coupled receptor signaling pathway (GO:0007186) | energy reserve metabolic process (GO:0006112) | regulation of lipid metabolic process (GO:0019216) | glucose homeostasis (GO:0042593) | surfactant homeostasis (GO:0043129) …	integral component of membrane (GO:0016021) | apical part of cell (GO:0045177) | cytoplasmic vesicle (GO:0031410) | cell surface (GO:0009986) | membrane (GO:0016020) | plasma membrane (GO:0005886)	23.396	4.532	5.162	0.071	0.821	NA	3.197	2.443	1.309	29.120	32.096	0.907	28.621	30.757	0.931	1.664	0.900	NA	42.031	29.5845	1.421	0.104	0.122	NA	16.147	16.004	1.009	4.427	7.466	0.593	8.6145	7.239	1.190	68.172	21.801	3.127	11.706	12.314	0.951	6.448	5.3115	1.214
ADGRG1	ENSOARG00000000517	14:25059450-25071450:+1	protein-coding	adhesion G protein-coupled receptor G1	G-protein coupled receptor activity (GO:0004930) | transmembrane signaling receptor activity (GO:0004888) | extracellular matrix binding (GO:0050840) | heparin binding (GO:0008201) | collagen binding (GO:0005518)	cell migration (GO:0016477) | Rho protein signal transduction (GO:0007266) | brain development (GO:0007420) | negative regulation of cell proliferation (GO:0008285) | positive regulation of Rho protein signal transduction (GO:0035025) | seminiferous tubule development (GO:0072520) | cerebral cortex radial glia guided migration (GO:0021801) | cerebral cortex regionalization (GO:0021796) | angiogen…	glial limiting end-foot (GO:0097451) | integral component of membrane (GO:0016021) | membrane (GO:0016020) | plasma membrane (GO:0005886) | extracellular exosome (GO:0070062)	0	0.040	NA	2.626	1.545	1.700	15.729	10.586	1.486	5.012	4.633	1.082	6.098	5.685	1.073	0.211	0.096	NA	7.441	4.5935	1.620	4.5915	3.709	1.238	57.130	43.273	1.320	20.543	32.795	0.626	22.81	28.201	0.809	12.4225	4.250	2.923	25.355	18.441	1.375	9.339	7.6765	1.217
ADGRG2	ENSOARG00000014408	X:16473393-16518534:-1	protein-coding	adhesion G protein-coupled receptor G2	G-protein coupled receptor activity (GO:0004930) | transmembrane signaling receptor activity (GO:0004888)	cell surface receptor signaling pathway (GO:0007166) | G-protein coupled receptor signaling pathway (GO:0007186)	integral component of membrane (GO:0016021) | cell surface (GO:0009986) | membrane (GO:0016020) | plasma membrane (GO:0005886) | extracellular exosome (GO:0070062)	0.0065	0.012	NA	0.000	0.000	NA	0.857	0.709	NA	0.078	0.031	NA	0.210	0.143	NA	0.000	0.000	NA	4.231	2.4805	1.706	0	0.032	NA	0.048	0.042	NA	0.201	0.127	NA	0.044	0.239	NA	0.126	0.199	NA	0.273	0.810	NA	0.220	0.207	NA
ADGRG3	ENSOARG00000000616	14:25076171-25104433:+1	protein-coding	adhesion G protein-coupled receptor G3	G-protein coupled receptor activity (GO:0004930) | transmembrane signaling receptor activity (GO:0004888)	cell surface receptor signaling pathway (GO:0007166) | regulation of cell migration (GO:0030334) | G-protein coupled receptor signaling pathway (GO:0007186) | B cell differentiation (GO:0030183) | negative regulation of NIK/NF-kappaB signaling (GO:1901223) | negative regulation of CREB transcription factor activity (GO:0032792)	integral component of membrane (GO:0016021) | membrane (GO:0016020) | plasma membrane (GO:0005886)	1.293	1.999	0.647	2.443	2.786	0.877	1.025	0.576	NA	1.531	1.098	1.394	1.744	1.491	1.170	3.094	2.256	1.371	1.8135	1.726	1.051	2.649	3.020	0.877	2.812	2.509	1.121	2.415	1.943	1.243	2.8605	1.902	1.504	9.302	2.374	3.918	1.889	2.282	0.828	2.668	2.151	1.240
ADGRG5	ENSOARG00000000473	14:24960829-24989519:+1	protein-coding	adhesion G protein-coupled receptor G5	G-protein coupled receptor activity (GO:0004930) | transmembrane signaling receptor activity (GO:0004888)	cell surface receptor signaling pathway (GO:0007166) | G-protein coupled receptor signaling pathway (GO:0007186)	integral component of membrane (GO:0016021) | membrane (GO:0016020) | plasma membrane (GO:0005886)	0.234	0.232	NA	88.842	46.736	1.901	0.953	1.187	NA	0.438	0.277	NA	0.410	0.293	NA	2.033	0.347	NA	0.5625	0.33	NA	78.0295	17.852	4.371	0.762	0.717	NA	2.921	3.718	0.786	4.2895	4.834	0.887	17.0635	10.764	1.585	2.940	3.513	0.837	22.125	11.759	1.882
ADGRG6	ENSOARG00000001397	8:66712507-66862248:+1	protein-coding	adhesion G protein-coupled receptor G6	G-protein coupled receptor activity (GO:0004930) | transmembrane signaling receptor activity (GO:0004888)	myelination (GO:0042552) | cell surface receptor signaling pathway (GO:0007166) | G-protein coupled receptor signaling pathway (GO:0007186)	integral component of membrane (GO:0016021) | membrane (GO:0016020) | plasma membrane (GO:0005886)	0.121	0.163	NA	0.510	0.476	NA	0.594	0.327	NA	0.447	0.247	NA	0.511	1.100	NA	0.876	0.770	NA	2.9825	3.0865	0.966	0.328	0.701	NA	2.778	1.096	2.535	1.490	2.014	0.740	2.591	2.376	1.090	6.2925	3.278	1.920	1.188	1.083	1.097	2.191	1.117	1.962
ADGRG7	ENSOARG00000018060	1:163505002-163571179:+1	protein-coding	adhesion G protein-coupled receptor G7	protein binding (GO:0005515) | G-protein coupled receptor activity (GO:0004930) | transmembrane signaling receptor activity (GO:0004888)	cell surface receptor signaling pathway (GO:0007166) | G-protein coupled receptor signaling pathway (GO:0007186)	integral component of membrane (GO:0016021) | membrane (GO:0016020) | plasma membrane (GO:0005886)	0.117	0.212	NA	0.234	0.211	NA	5.594	7.411	0.755	0.067	0.000	NA	0.000	0.032	NA	0.255	0.364	NA	4.6955	2.455	1.913	0.703	0.526	NA	0.097	0.080	NA	41.459	48.478	0.855	43.1025	40.956	1.052	0.5565	0.649	NA	0.131	0.032	NA	184.944	149.351	1.238
ADGRL1	ENSOARG00000006228	5:9635630-9660161:+1	protein-coding	adhesion G protein-coupled receptor L1	protein binding (GO:0005515) | G-protein coupled receptor activity (GO:0004930) | transmembrane signaling receptor activity (GO:0004888) | carbohydrate binding (GO:0030246) | signal transducer activity (GO:0004871)	positive regulation of synapse assembly (GO:0051965) | cell surface receptor signaling pathway (GO:0007166) | G-protein coupled receptor signaling pathway (GO:0007186) | signal transduction (GO:0007165)	integral component of membrane (GO:0016021) | membrane (GO:0016020) | plasma membrane (GO:0005886)	0.3315	0.610	NA	9.417	8.677	1.085	2.657	1.146	2.318	6.697	4.196	1.596	11.231	11.425	0.983	0.378	0.102	NA	12.319	11.913	1.034	10.8735	10.133	1.073	55.251	59.002	0.936	5.383	6.166	0.873	4.767	4.766	1.000	14.292	9.464	1.510	24.485	22.541	1.086	3.731	2.501	1.492
ADGRL2	ENSOARG00000013620	1:57808412-58061674:+1	protein-coding	adhesion G protein-coupled receptor L2	G-protein coupled receptor activity (GO:0004930) | protein binding (GO:0005515) | transmembrane signaling receptor activity (GO:0004888) | carbohydrate binding (GO:0030246) | signal transducer activity (GO:0004871)	cell surface receptor signaling pathway (GO:0007166) | G-protein coupled receptor signaling pathway (GO:0007186) | signal transduction (GO:0007165)	integral component of membrane (GO:0016021) | membrane (GO:0016020) | plasma membrane (GO:0005886)	3.6255	3.196	1.134	0.051	0.063	NA	2.559	1.520	1.684	18.947	23.385	0.810	18.760	24.688	0.760	66.800	78.572	0.850	7.494	7.7345	0.969	0.0805	0.051	NA	5.550	5.430	1.022	9.073	15.628	0.581	15.7	11.700	1.342	19.1775	10.593	1.810	12.064	14.061	0.858	16.040	12.554	1.278
ADGRL3	ENSOARG00000005854	6:77252525-77566951:+1	protein-coding	adhesion G protein-coupled receptor L3	G-protein coupled receptor activity (GO:0004930) | protein binding (GO:0005515) | calcium ion binding (GO:0005509) | transmembrane signaling receptor activity (GO:0004888) | signal transducer activity (GO:0004871)	synapse assembly (GO:0007416) | locomotion involved in locomotory behavior (GO:0031987) | neuron migration (GO:0001764) | positive regulation of synapse assembly (GO:0051965) | cell surface receptor signaling pathway (GO:0007166) | G-protein coupled receptor signaling pathway (GO:0007186) | signal transduction (GO:0007165) | response to cocaine (GO:0042220) | cell-cell adhesion (GO:0098609)	integral component of membrane (GO:0016021) | axon (GO:0030424) | cell-cell junction (GO:0005911) | membrane (GO:0016020) | plasma membrane (GO:0005886) | integral component of plasma membrane (GO:0005887)	0	0.000	NA	0.000	0.000	NA	0.163	0.100	NA	0.890	0.251	NA	0.614	0.222	NA	0.000	0.000	NA	2.111	2.899	0.728	0.006	0.023	NA	12.261	12.241	1.002	0.129	0.335	NA	0.7485	0.313	NA	0.555	0.273	NA	9.820	10.409	0.943	0.341	0.2275	NA
ADGRL4	ENSOARG00000013529	1:54702859-54839151:-1	protein-coding	adhesion G protein-coupled receptor L4	G-protein coupled receptor activity (GO:0004930) | protein binding (GO:0005515) | calcium ion binding (GO:0005509) | transmembrane signaling receptor activity (GO:0004888)	cell surface receptor signaling pathway (GO:0007166) | G-protein coupled receptor signaling pathway (GO:0007186)	integral component of membrane (GO:0016021) | membrane (GO:0016020) | plasma membrane (GO:0005886)	0	0.000	NA	0.000	0.000	NA	1.454	1.601	0.908	15.528	17.525	0.886	16.688	25.760	0.648	0.000	0.000	NA	14.948	11.4585	1.305	0.011	0.000	NA	2.962	3.177	0.932	2.533	4.340	0.584	4.4955	3.936	1.142	15.7915	9.679	1.632	1.510	1.615	0.935	2.691	2.3845	1.129
ADGRV1	ENSOARG00000016502	5:87500637-88022830:+1	protein-coding	adhesion G protein-coupled receptor V1	protein binding (GO:0005515) | G-protein coupled receptor activity (GO:0004930) | calcium ion binding (GO:0005509) | transmembrane signaling receptor activity (GO:0004888)	cell surface receptor signaling pathway (GO:0007166) | G-protein coupled receptor signaling pathway (GO:0007186) | maintenance of organ identity (GO:0048496) | sensory perception of light stimulus (GO:0050953) | photoreceptor cell maintenance (GO:0045494) | cell communication (GO:0007154) | sensory perception of sound (GO:0007605) | neurological system process (GO:0050877)	integral component of membrane (GO:0016021) | receptor complex (GO:0043235) | cytoplasm (GO:0005737) | cell surface (GO:0009986) | membrane (GO:0016020) | plasma membrane (GO:0005886) | extracellular exosome (GO:0070062)	0.0025	0.003	NA	0.000	0.000	NA	0.133	0.077	NA	0.171	0.167	NA	0.301	0.264	NA	0.012	0.003	NA	0.0085	0.037	NA	0.129	0.108	NA	0.170	0.440	NA	0.303	0.801	NA	0.7335	0.772	NA	0.1145	0.160	NA	1.747	2.041	0.856	0.103	0.1955	NA
ADH5	ENSOARG00000015738	6:25474389-25489934:+1	protein-coding	alcohol dehydrogenase 5 (class III), chi polypeptide	S-(hydroxymethyl)glutathione dehydrogenase activity (GO:0051903) | metal ion binding (GO:0046872) | protein homodimerization activity (GO:0042803) | fatty acid binding (GO:0005504) | oxidoreductase activity (GO:0016491) | alcohol dehydrogenase (NAD) activity (GO:0004022) | zinc ion binding (GO:0008270) | formaldehyde dehydrogenase activity (GO:0018467)	positive regulation of blood pressure (GO:0045777) | retinoid metabolic process (GO:0001523) | response to lipopolysaccharide (GO:0032496) | ethanol oxidation (GO:0006069) | response to redox state (GO:0051775) | formaldehyde catabolic process (GO:0046294) | respiratory system process (GO:0003016) | response to nitrosative stress (GO:0051409) | peptidyl-cysteine S-nitrosylation (GO:0018119) | oxi…	mitochondrion (GO:0005739) | extracellular exosome (GO:0070062)	68.8385	82.528	0.834	57.723	37.103	1.556	37.332	41.514	0.899	439.475	469.382	0.936	404.912	357.769	1.132	62.634	74.303	0.843	126.028	139.635	0.903	85.3615	104.467	0.817	143.681	157.650	0.911	93.341	131.640	0.709	87.3445	99.022	0.882	109.2065	125.678	0.869	124.444	116.782	1.066	77.246	85.1345	0.907
ADH6	ENSOARG00000001730	AMGL01121709.1:21-8550:-1	protein-coding	alcohol dehydrogenase 6 (class V)	metal ion binding (GO:0046872) | ethanol binding (GO:0035276) | oxidoreductase activity (GO:0016491) | alcohol dehydrogenase activity, zinc-dependent (GO:0004024) | zinc ion binding (GO:0008270)	ethanol oxidation (GO:0006069) | oxidation-reduction process (GO:0055114)	unknown	0.304	0.631	NA	0.040	0.000	NA	0.043	0.020	NA	7.590	13.339	0.569	7.664	7.709	0.994	9.081	2.309	3.933	0.94	0.6205	NA	0	0.000	NA	0.037	0.000	NA	0.063	0.129	NA	0.0655	0.096	NA	3.5085	5.164	0.679	0.101	0.102	NA	0.062	0.2165	NA
ADHFE1	ENSOARG00000017527	9:43514982-43545070:+1	protein-coding	alcohol dehydrogenase, iron containing 1	metal ion binding (GO:0046872) | hydroxyacid-oxoacid transhydrogenase activity (GO:0047988) | oxidoreductase activity (GO:0016491)	molecular hydrogen transport (GO:0015993) | oxidation-reduction process (GO:0055114)	mitochondrion (GO:0005739)	0.612	0.516	NA	3.172	3.299	0.962	3.662	3.637	1.007	10.556	12.181	0.867	13.034	8.835	1.475	0.598	0.590	NA	4.1935	3.3695	1.245	5.1825	4.194	1.236	13.106	12.185	1.076	7.291	11.385	0.640	10.6265	8.892	1.195	10.5315	7.248	1.453	11.619	8.703	1.335	10.204	5.499	1.856
ADI1	ENSOARG00000005369	2:1837904-1843405:-1	protein-coding	acireductone dioxygenase 1	protein binding (GO:0005515) | acireductone dioxygenase [iron(II)-requiring] activity (GO:0010309) | dioxygenase activity (GO:0051213) | oxidoreductase activity (GO:0016491)	cellular amino acid biosynthetic process (GO:0008652) | methionine biosynthetic process (GO:0009086) | regulation of transcription, DNA-templated (GO:0006355) | L-methionine biosynthetic process from methylthioadenosine (GO:0019509) | oxidation-reduction process (GO:0055114)	nucleus (GO:0005634) | cytoplasm (GO:0005737) | plasma membrane (GO:0005886)	199.9175	178.190	1.122	118.408	113.544	1.043	49.649	76.469	0.649	254.619	283.549	0.898	195.131	200.379	0.974	172.864	177.799	0.972	196.774	197.8035	0.995	123.4645	148.167	0.833	89.630	112.324	0.798	126.617	144.363	0.877	105.9395	131.924	0.803	172.6945	170.663	1.012	103.023	105.307	0.978	97.877	115.6415	0.846
ADIG	ENSOARG00000019100	13:67064926-67070255:+1	protein-coding	adipogenin	unknown	fat cell differentiation (GO:0045444) | white fat cell differentiation (GO:0050872) | spermatogenesis (GO:0007283) | brown fat cell differentiation (GO:0050873) | positive regulation of fat cell differentiation (GO:0045600)	nucleus (GO:0005634) | cytoplasm (GO:0005737)	4.58	4.357	1.051	0.679	0.000	NA	0.395	0.000	NA	1.563	0.814	NA	0.000	1.713	NA	8.522	11.828	0.720	2.4825	1.2875	1.928	0	0.442	NA	1.074	2.266	0.474	3.181	3.437	0.926	3.2285	4.697	0.687	12.497	0.647	NA	0.653	0.534	NA	0.392	0.546	NA
ADIPOQ	ENSOARG00000020509	1:198618705-198631249:-1	protein-coding	Ovis aries adiponectin, C1Q and collagen domain containing (ADIPOQ), mRNA.	identical protein binding (GO:0042802) | protein binding (GO:0005515) | protein homodimerization activity (GO:0042803) | receptor binding (GO:0005102) | hormone activity (GO:0005179) | sialic acid binding (GO:0033691)	positive regulation of renal albumin absorption (GO:2000534) | positive regulation of fatty acid metabolic process (GO:0045923) | regulation of glucose metabolic process (GO:0010906) | negative regulation of phagocytosis (GO:0050765) | negative regulation of cell migration (GO:0030336) | negative regulation of ERK1 and ERK2 cascade (GO:0070373) | positive regulation of signal transduction (GO:000…	extracellular space (GO:0005615) | cell surface (GO:0009986) | collagen trimer (GO:0005581) | endoplasmic reticulum (GO:0005783) | extracellular exosome (GO:0070062) | extracellular region (GO:0005576)	0.7155	0.905	NA	0.036	0.032	NA	9.879	4.767	2.072	0.177	0.154	NA	0.000	0.032	NA	0.016	0.016	NA	0.272	1.6195	NA	0.199	0.087	NA	0.897	0.689	NA	12.316	9.960	1.237	2.188	10.380	0.211	199.4845	8.451	23.605	0.155	0.287	NA	0.053	0.9925	NA
ADIPOR1	ENSOARG00000018166	12:77971923-77977539:+1	protein-coding	adiponectin receptor 1	identical protein binding (GO:0042802) | protein binding (GO:0005515) | adipokinetic hormone receptor activity (GO:0097003) | protein kinase binding (GO:0019901) | protein heterodimerization activity (GO:0046982) | receptor activity (GO:0004872) | adiponectin binding (GO:0055100)	regulation of glucose metabolic process (GO:0010906) | hormone-mediated signaling pathway (GO:0009755) | regulation of lipid metabolic process (GO:0019216) | fatty acid oxidation (GO:0019395) | glucose homeostasis (GO:0042593) | adiponectin-activated signaling pathway (GO:0033211)	integral component of membrane (GO:0016021) | membrane (GO:0016020) | plasma membrane (GO:0005886) | intrinsic component of plasma membrane (GO:0031226)	94.0245	94.597	0.994	58.935	72.201	0.816	9.992	10.395	0.961	47.778	37.992	1.258	51.127	40.542	1.261	64.155	77.745	0.825	46.262	37.1705	1.245	38.406	32.003	1.200	45.243	49.185	0.920	27.506	33.164	0.829	26.193	28.944	0.905	38.0795	26.094	1.459	33.393	27.357	1.221	25.088	21.961	1.142
ADIPOR2	ENSOARG00000012807	3:212209523-212225822:+1	protein-coding	adiponectin receptor 2	identical protein binding (GO:0042802) | adipokinetic hormone receptor activity (GO:0097003) | receptor activity (GO:0004872) | protein heterodimerization activity (GO:0046982) | adiponectin binding (GO:0055100)	vascular wound healing (GO:0061042) | glucose homeostasis (GO:0042593) | adiponectin-activated signaling pathway (GO:0033211)	integral component of membrane (GO:0016021) | plasma membrane (GO:0005886) | intrinsic component of plasma membrane (GO:0031226)	27.8515	27.381	1.017	21.693	19.823	1.094	10.843	8.303	1.306	45.191	30.915	1.462	48.225	27.027	1.784	32.778	49.804	0.658	19.446	16.6045	1.171	18.27	20.586	0.887	17.114	16.286	1.051	20.813	21.531	0.967	17.3645	18.024	0.963	24.6855	15.374	1.606	14.268	12.205	1.169	15.836	14.256	1.111
ADIRF	ENSOARG00000000741	25:41183169-41183539:+1	protein-coding	adipogenesis regulatory factor	unknown	positive regulation of transcription from RNA polymerase II promoter (GO:0045944) | cellular response to radiation (GO:0071478) | cellular response to cisplatin (GO:0072719) | regulation of response to drug (GO:2001023) | positive regulation of fat cell differentiation (GO:0045600)	nucleus (GO:0005634) | cytoplasm (GO:0005737) | nucleoplasm (GO:0005654) | extracellular exosome (GO:0070062)	0	0.000	NA	9.380	22.895	0.410	443.387	96.199	4.609	54.969	44.224	1.243	53.199	145.302	0.366	0.000	0.000	NA	2168.825	1373.425	1.579	182.3365	16.026	11.378	359.164	353.453	1.016	467.767	262.730	1.780	179.0685	192.288	0.931	949.5125	95.906	9.900	354.649	291.945	1.215	53.049	32.965	1.609
ADK	ENSOARG00000008618	25:29891406-30432039:+1	protein-coding	adenosine kinase	adenosine kinase activity (GO:0004001) | poly(A) RNA binding (GO:0044822) | phosphotransferase activity, alcohol group as acceptor (GO:0016773)	AMP biosynthetic process (GO:0006167) | purine ribonucleoside salvage (GO:0006166) | dATP biosynthetic process (GO:0006175)	nucleus (GO:0005634) | cytosol (GO:0005829) | cytoplasm (GO:0005737) | nucleoplasm (GO:0005654)	53.8745	51.668	1.043	28.537	23.772	1.200	11.838	10.124	1.169	63.133	71.100	0.888	56.956	45.599	1.249	41.838	59.386	0.705	28.4815	24.916	1.143	26.2135	26.980	0.972	33.349	35.864	0.930	15.721	14.081	1.116	14.3425	15.343	0.935	21.3115	29.137	0.731	30.279	31.352	0.966	19.043	26.7515	0.712
ADM	ENSOARG00000011444	15:41939209-41943314:-1	protein-coding	adrenomedullin	protein binding (GO:0005515) | hormone activity (GO:0005179)	positive regulation of angiogenesis (GO:0045766) | receptor internalization (GO:0031623) | antibacterial humoral response (GO:0019731) | G-protein coupled receptor internalization (GO:0002031) | spongiotrophoblast layer development (GO:0060712) | neural tube closure (GO:0001843) | positive regulation of vasculogenesis (GO:2001214) | defense response to Gram-positive bacterium (GO:0050830) | vascu…	extracellular space (GO:0005615) | cytoplasm (GO:0005737) | extracellular region (GO:0005576)	1.532	1.640	0.934	0.217	0.299	NA	3.542	4.214	0.841	3.347	4.159	0.805	21.943	44.116	0.497	0.094	0.151	NA	0.938	0.722	NA	0.035	0.000	NA	0.654	0.568	NA	9.304	4.004	2.324	2.6235	4.157	0.631	26.585	6.842	3.886	0.305	0.326	NA	1.077	1.2755	0.844
ADM5	ENSOARG00000013386	14:55120315-55120841:+1	protein-coding	adrenomedullin 5 (putative)	unknown	unknown	unknown	2.1745	2.057	1.057	32.662	30.374	1.075	2.394	3.316	0.722	5.589	7.305	0.765	4.473	8.147	0.549	1.630	1.127	1.446	5.3935	7.5765	0.712	43.6	42.698	1.021	15.088	14.032	1.075	7.213	5.096	1.415	8.295	6.409	1.294	23.2885	22.513	1.034	3.162	4.244	0.745	8.852	12.9985	0.681
ADNP	ENSOARG00000013868	13:78350395-78375506:-1	protein-coding	activity dependent neuroprotector homeobox	chromatin binding (GO:0003682) | protein binding (GO:0005515) | metal ion binding (GO:0046872) | DNA binding (GO:0003677)	negative regulation of neuron apoptotic process (GO:0043524)	extracellular space (GO:0005615) | nucleus (GO:0005634)	15.6205	16.186	0.965	34.688	34.990	0.991	9.319	6.881	1.354	47.427	45.240	1.048	47.417	48.556	0.977	15.651	15.473	1.012	37.0855	40.8285	0.908	46.147	47.938	0.963	58.439	55.843	1.046	26.735	35.146	0.761	32.965	31.306	1.053	48.66	50.861	0.957	37.155	38.584	0.963	31.029	35.519	0.874
ADNP2	ENSOARG00000004037	23:386510-408893:-1	protein-coding	ADNP homeobox 2	protein binding (GO:0005515) | metal ion binding (GO:0046872) | DNA binding (GO:0003677)	neuron differentiation (GO:0030182) | cellular response to retinoic acid (GO:0071300) | positive regulation of cell growth (GO:0030307) | cellular response to oxidative stress (GO:0034599) | negative regulation of cell death (GO:0060548)	unknown	5.263	6.547	0.804	6.651	5.801	1.147	2.711	1.513	1.792	8.263	7.954	1.039	9.503	8.446	1.125	6.374	6.317	1.009	9.6925	9.278	1.045	13.0085	11.946	1.089	11.841	13.027	0.909	9.857	11.693	0.843	8.0995	10.065	0.805	11.7845	11.578	1.018	9.887	9.569	1.033	11.760	12.824	0.917
ADORA1	ENSOARG00000001225	12:303149-342637:+1	protein-coding	adenosine A1 receptor	protein binding (GO:0005515) | G-protein coupled receptor activity (GO:0004930) | G-protein coupled adenosine receptor activity (GO:0001609) | signal transducer activity (GO:0004871)	negative regulation of long term synaptic depression (GO:1900453) | negative regulation of inflammatory response (GO:0050728) | regulation of glomerular filtration (GO:0003093) | G-protein coupled receptor signaling pathway (GO:0007186) | signal transduction (GO:0007165) | negative regulation of mucus secretion (GO:0070256) | excitatory postsynaptic potential (GO:0060079) | adenosine receptor sig…	integral component of membrane (GO:0016021) | synapse (GO:0045202) | dendritic spine (GO:0043197) | membrane (GO:0016020)	0	0.062	NA	0.000	0.000	NA	0.403	0.286	NA	2.346	1.234	1.901	1.919	1.373	1.398	0.000	0.000	NA	0.752	0.571	NA	0	0.000	NA	74.450	87.021	0.856	0.127	0.170	NA	0.0655	0.160	NA	0.4045	0.185	NA	20.161	17.581	1.147	0.011	0.039	NA
ADORA2B	ENSOARG00000017486	11:33040201-33060741:-1	protein-coding	adenosine A2b receptor	G-protein coupled adenosine receptor activity (GO:0001609) | G-protein coupled receptor activity (GO:0004930) | signal transducer activity (GO:0004871)	relaxation of vascular smooth muscle (GO:0060087) | positive regulation of chemokine production (GO:0032722) | adenylate cyclase-activating G-protein coupled receptor signaling pathway (GO:0007189) | positive regulation of chronic inflammatory response to non-antigenic stimulus (GO:0002882) | positive regulation of guanylate cyclase activity (GO:0031284) | positive regulation of cAMP biosynthetic…	integral component of membrane (GO:0016021) | membrane (GO:0016020) | plasma membrane (GO:0005886)	3.3535	8.581	0.391	9.422	2.617	3.600	0.626	1.075	NA	2.950	2.405	1.227	4.157	3.935	1.056	3.319	5.200	0.638	7.0195	6.6495	1.056	28.9975	30.623	0.947	3.480	1.245	2.795	4.683	10.643	0.440	3.1115	5.833	0.533	17.341	5.672	3.057	8.177	2.191	3.732	5.188	4.219	1.230
ADORA3	ENSOARG00000019630	1:88054043-88056874:-1	protein-coding	adenosine A3 receptor	G-protein coupled receptor activity (GO:0004930) | G-protein coupled adenosine receptor activity (GO:0001609) | signal transducer activity (GO:0004871)	G-protein coupled receptor signaling pathway (GO:0007186) | signal transduction (GO:0007165) | adenosine receptor signaling pathway (GO:0001973)	integral component of membrane (GO:0016021) | membrane (GO:0016020)	205.712	152.272	1.351	2.038	0.994	NA	1.603	1.751	0.915	1.760	1.856	0.948	1.935	2.021	0.957	177.875	337.222	0.527	10.792	10.2205	1.056	5.77	13.085	0.441	5.530	5.479	1.009	8.605	7.041	1.222	9.546	6.100	1.565	57.639	21.790	2.645	14.652	8.876	1.651	11.026	9.165	1.203
ADPGK	ENSOARG00000018976	7:19180792-19203994:-1	protein-coding	ADP dependent glucokinase	phosphotransferase activity, alcohol group as acceptor (GO:0016773)	carbohydrate metabolic process (GO:0005975)	membrane (GO:0016020) | endoplasmic reticulum (GO:0005783)	98.3565	97.336	1.010	21.534	16.171	1.332	5.813	5.274	1.102	26.824	23.550	1.139	21.912	18.458	1.187	67.411	44.529	1.514	31.8765	26.5955	1.199	29.8755	38.100	0.784	14.742	14.903	0.989	14.091	19.168	0.735	15.063	15.407	0.978	29.9215	28.248	1.059	16.869	16.196	1.042	21.466	20.149	1.065
ADPRH	ENSOARG00000019768	1:182651580-182655255:+1	protein-coding	ADP-ribosylarginine hydrolase	protein binding (GO:0005515) | magnesium ion binding (GO:0000287) | ADP-ribosylarginine hydrolase activity (GO:0003875)	protein de-ADP-ribosylation (GO:0051725) | cellular protein modification process (GO:0006464)	unknown	24.838	25.244	0.984	14.669	11.176	1.313	1.413	1.516	0.932	14.354	10.984	1.307	15.023	12.363	1.215	28.221	24.985	1.130	11.401	8.505	1.341	15.3425	15.998	0.959	10.068	10.564	0.953	7.179	9.653	0.744	8.871	9.431	0.941	18.441	19.461	0.948	8.098	6.872	1.178	25.607	17.3455	1.476
ADPRHL2	ENSOARG00000019631	1:10768116-10773251:+1	protein-coding	ADP-ribosylhydrolase like 2	unknown	cellular response to superoxide (GO:0071451)	nucleus (GO:0005634) | cytoplasm (GO:0005737) | nucleoplasm (GO:0005654) | mitochondrion (GO:0005739)	12.3065	11.772	1.045	7.244	5.620	1.289	4.460	7.609	0.586	15.735	14.313	1.099	14.197	13.472	1.054	12.728	12.118	1.050	12.0835	13.6655	0.884	12.422	14.411	0.862	20.544	20.614	0.997	14.467	14.637	0.988	14.174	14.136	1.003	19.9805	15.746	1.269	14.639	14.410	1.016	16.830	15.013	1.121
ADPRM	ENSOARG00000014730	11:29221143-29226037:+1	protein-coding	ADP-ribose/CDP-alcohol diphosphatase, manganese dependent	hydrolase activity (GO:0016787)	metabolic process (GO:0008152)	unknown	4.1815	4.812	0.869	11.339	11.641	0.974	0.997	1.094	NA	5.484	6.298	0.871	6.452	4.968	1.299	4.681	4.257	1.100	2.954	3.4655	0.852	5.6335	8.145	0.692	11.737	13.620	0.862	3.889	4.369	0.890	4.6195	4.162	1.110	6.6185	6.966	0.950	7.067	6.015	1.175	6.417	6.7075	0.957
ADRA1A	ENSOARG00000009752	2:38638174-38749450:+1	protein-coding	adrenoceptor alpha 1A	G-protein coupled receptor activity (GO:0004930) | protein heterodimerization activity (GO:0046982) | adrenergic receptor activity (GO:0004935) | alpha1-adrenergic receptor activity (GO:0004937) | signal transducer activity (GO:0004871)	pilomotor reflex (GO:0097195) | regulation of muscle contraction (GO:0006937) | cell growth (GO:0016049) | phospholipase C-activating G-protein coupled receptor signaling pathway (GO:0007200) | negative regulation of heart rate involved in baroreceptor response to increased systemic arterial blood pressure (GO:0001985) | regulation of vasoconstriction (GO:0019229) | regulation of cardiac muscle c…	integral component of membrane (GO:0016021) | nucleus (GO:0005634) | plasma membrane (GO:0005886) | membrane (GO:0016020) | nuclear membrane (GO:0031965)	0.9075	0.990	NA	3.355	3.649	0.919	0.660	0.255	NA	1.064	0.811	NA	0.939	0.964	NA	0.740	0.893	NA	0.975	0.7135	NA	3.6965	2.146	1.723	1.890	1.859	1.017	1.200	1.448	0.829	1.4725	1.234	1.193	3.5635	2.903	1.228	1.522	1.577	0.965	1.821	1.599	1.139
ADRA1D	ENSOARG00000000251	13:50244852-50271004:+1	protein-coding	adrenoceptor alpha 1D	protein binding (GO:0005515) | G-protein coupled receptor activity (GO:0004930) | adrenergic receptor activity (GO:0004935) | alpha1-adrenergic receptor activity (GO:0004937) | signal transducer activity (GO:0004871)	G-protein coupled receptor signaling pathway (GO:0007186) | signal transduction (GO:0007165) | adrenergic receptor signaling pathway (GO:0071875)	integral component of membrane (GO:0016021) | membrane (GO:0016020) | plasma membrane (GO:0005886)	0.034	0.018	NA	0.449	1.119	NA	0.111	0.116	NA	0.106	0.167	NA	0.334	0.313	NA	0.066	0.060	NA	1.418	1.1055	1.283	0.334	0.395	NA	0.343	0.343	NA	0.750	0.799	NA	0.7065	0.842	NA	1.126	0.701	NA	0.269	0.294	NA	0.837	0.443	NA
ADRA2A	ENSOARG00000010704	22:30516666-30517993:+1	protein-coding	adrenoceptor alpha 2A	protein binding (GO:0005515) | norepinephrine binding (GO:0051380) | epinephrine binding (GO:0051379) | alpha2-adrenergic receptor activity (GO:0004938) | thioesterase binding (GO:0031996) | heterotrimeric G-protein binding (GO:0032795) | alpha-2C adrenergic receptor binding (GO:0031696) | G-protein coupled receptor activity (GO:0004930) | protein homodimerization activity (GO:0042803) | protein …	adenylate cyclase-inhibiting adrenergic receptor signaling pathway (GO:0071881) | phospholipase C-activating adrenergic receptor signaling pathway (GO:0071882) | cellular response to hormone stimulus (GO:0032870) | activation of MAPK activity by adrenergic receptor signaling pathway (GO:0071883) | negative regulation of insulin secretion (GO:0046676) | activation of protein kinase activity (GO:00…	integral component of membrane (GO:0016021) | receptor complex (GO:0043235) | cytoplasm (GO:0005737) | membrane (GO:0016020) | plasma membrane (GO:0005886) | integral component of plasma membrane (GO:0005887)	0	0.000	NA	2.096	1.044	2.008	1.403	1.205	1.164	0.922	0.050	NA	0.628	0.710	NA	0.000	0.000	NA	2.2135	2.085	1.062	5.5375	0.422	NA	10.354	13.107	0.790	0.755	0.788	NA	1.7065	1.109	1.539	12.1405	1.483	8.186	10.793	8.841	1.221	4.204	1.914	2.196
ADRB1	ENSOARG00000013772	22:33474854-33476247:+1	protein-coding	adrenoceptor beta 1	PDZ domain binding (GO:0030165) | protein binding (GO:0005515) | receptor signaling protein activity (GO:0005057) | Ras guanyl-nucleotide exchange factor activity (GO:0005088) | alpha-2A adrenergic receptor binding (GO:0031694) | G-protein coupled receptor activity (GO:0004930) | beta1-adrenergic receptor activity (GO:0004940) | protein heterodimerization activity (GO:0046982) | adrenergic recept…	positive regulation of cAMP-mediated signaling (GO:0043950) | adenylate cyclase-activating G-protein coupled receptor signaling pathway (GO:0007189) | response to cold (GO:0009409) | positive regulation of GTPase activity (GO:0043547) | positive regulation of cAMP biosynthetic process (GO:0030819) | brown fat cell differentiation (GO:0050873) | positive regulation of heart contraction (GO:0045823…	integral component of membrane (GO:0016021) | early endosome (GO:0005769) | membrane (GO:0016020) | plasma membrane (GO:0005886)	0	0.024	NA	0.300	0.044	NA	1.408	0.414	NA	0.561	0.290	NA	0.711	0.314	NA	0.044	0.000	NA	2.19	2.226	0.984	0.0505	0.098	NA	0.605	0.952	NA	0.663	0.835	NA	0.2265	0.564	NA	1.317	0.329	NA	1.477	2.014	0.733	0.748	0.595	NA
ADRB2	ENSOARG00000014352	5:57750711-57751970:+1	protein-coding	beta-2 adrenergic receptor	protein binding (GO:0005515) | norepinephrine binding (GO:0051380) | beta2-adrenergic receptor activity (GO:0004941) | potassium channel regulator activity (GO:0015459) | enzyme binding (GO:0019899) | G-protein coupled receptor activity (GO:0004930) | adenylate cyclase binding (GO:0008179) | protein homodimerization activity (GO:0042803) | adrenergic receptor activity (GO:0004935) | signal transd…	bone resorption (GO:0045453) | adenylate cyclase-activating G-protein coupled receptor signaling pathway (GO:0007189) | negative regulation of smooth muscle contraction (GO:0045986) | brown fat cell differentiation (GO:0050873) | positive regulation of protein ubiquitination (GO:0031398) | positive regulation of autophagosome maturation (GO:1901098) | positive regulation of lipophagy (GO:1904504)…	integral component of membrane (GO:0016021) | receptor complex (GO:0043235) | nucleus (GO:0005634) | plasma membrane (GO:0005886) | membrane (GO:0016020) | apical plasma membrane (GO:0016324) | integral component of plasma membrane (GO:0005887)	7.4095	4.581	1.617	6.962	7.036	0.989	1.122	0.577	NA	0.437	0.207	NA	0.127	0.252	NA	13.176	11.854	1.112	3.0235	3.191	0.948	8.6105	7.427	1.159	22.235	24.993	0.890	2.979	2.514	1.185	3.6695	2.778	1.321	12.975	6.588	1.969	1.467	1.119	1.311	4.816	2.822	1.707
ADRB3	ENSOARG00000001094	26:31849634-31851548:-1	protein-coding	beta-3 adrenergic receptor	protein binding (GO:0005515) | norepinephrine binding (GO:0051380) | beta-3 adrenergic receptor binding (GO:0031699) | G-protein coupled receptor activity (GO:0004930) | beta3-adrenergic receptor activity (GO:0015052) | protein homodimerization activity (GO:0042803) | beta-adrenergic receptor activity (GO:0004939) | adrenergic receptor activity (GO:0004935) | signal transducer activity (GO:000487…	adenylate cyclase-activating G-protein coupled receptor signaling pathway (GO:0007189) | response to cold (GO:0009409) | brown fat cell differentiation (GO:0050873) | activation of adenylate cyclase activity (GO:0007190) | vasodilation by norepinephrine-epinephrine involved in regulation of systemic arterial blood pressure (GO:0002025) | G-protein coupled receptor signaling pathway (GO:0007186) |…	integral component of membrane (GO:0016021) | receptor complex (GO:0043235) | plasma membrane (GO:0005886) | membrane (GO:0016020)	0.0145	0.000	NA	0.000	0.000	NA	0.017	0.000	NA	0.091	0.093	NA	0.033	0.199	NA	0.023	0.000	NA	0.0235	0.025	NA	0	0.000	NA	0.000	0.044	NA	0.375	0.295	NA	0.1305	0.309	NA	0.565	0.027	NA	0.041	0.032	NA	0.113	0.073	NA
ADRM1	ENSOARG00000014094	13:54245612-54252650:-1	protein-coding	adhesion regulating molecule 1	protein binding (GO:0005515) | endopeptidase activator activity (GO:0061133) | protease binding (GO:0002020) | proteasome binding (GO:0070628)	transcription elongation from RNA polymerase II promoter (GO:0006368) | proteasome assembly (GO:0043248)	proteasome complex (GO:0000502) | nucleus (GO:0005634) | cytoplasm (GO:0005737) | plasma membrane (GO:0005886) | nucleoplasm (GO:0005654)	19.362	18.384	1.053	14.503	13.423	1.080	11.625	12.925	0.899	22.918	19.114	1.199	22.695	23.840	0.952	22.193	18.007	1.232	16.329	15.933	1.025	15.3665	15.867	0.968	24.256	23.231	1.044	22.763	17.609	1.293	15.1265	16.706	0.905	20.6465	19.863	1.039	15.986	13.415	1.192	16.385	14.9945	1.093
ADSL	ENSOARG00000017303	3:215669356-215684701:+1	protein-coding	adenylosuccinate lyase	lyase activity (GO:0016829) | N6-(1,2-dicarboxyethyl)AMP AMP-lyase (fumarate-forming) activity (GO:0004018) | (S)-2-(5-amino-1-(5-phospho-D-ribosyl)imidazole-4-carboxamido)succinate AMP-lyase (fumarate-forming) activity (GO:0070626) | catalytic activity (GO:0003824)	purine ribonucleotide biosynthetic process (GO:0009152) | AMP biosynthetic process (GO:0006167) | 'de novo' IMP biosynthetic process (GO:0006189) | purine nucleotide biosynthetic process (GO:0006164) | protein tetramerization (GO:0051262) | 'de novo' AMP biosynthetic process (GO:0044208)	mitochondrion (GO:0005739)	38.761	31.580	1.227	27.567	33.837	0.815	16.884	18.921	0.892	26.837	29.869	0.898	28.979	26.807	1.081	33.474	32.870	1.018	20.075	19.269	1.042	37.507	37.600	0.998	27.017	25.081	1.077	34.444	37.915	0.908	34.2305	36.335	0.942	35.93	40.354	0.890	25.092	23.892	1.050	38.603	40.144	0.962
ADSS	ENSOARG00000005565	12:30922094-30953344:+1	protein-coding	adenylosuccinate synthase	adenylosuccinate synthase activity (GO:0004019) | protein binding (GO:0005515) | metal ion binding (GO:0046872) | ligase activity (GO:0016874) | nucleotide binding (GO:0000166) | GTP binding (GO:0005525)	AMP biosynthetic process (GO:0006167) | purine nucleotide biosynthetic process (GO:0006164) | 'de novo' AMP biosynthetic process (GO:0044208)	cytoplasm (GO:0005737) | plasma membrane (GO:0005886) | extracellular exosome (GO:0070062)	58.5515	58.291	1.004	25.067	24.688	1.015	16.297	10.681	1.526	17.203	20.265	0.849	17.400	19.193	0.907	85.042	34.652	2.454	20.747	23.0455	0.900	25.178	28.218	0.892	24.916	23.889	1.043	32.228	27.381	1.177	26.6865	26.175	1.020	19.388	30.247	0.641	25.567	27.451	0.931	45.559	52.212	0.873
ADSSL1	ENSOARG00000007702	18:67844539-67855646:+1	protein-coding	adenylosuccinate synthase like 1	adenylosuccinate synthase activity (GO:0004019) | protein binding (GO:0005515) | metal ion binding (GO:0046872) | ligase activity (GO:0016874) | nucleotide binding (GO:0000166) | GTP binding (GO:0005525)	AMP biosynthetic process (GO:0006167) | purine nucleotide biosynthetic process (GO:0006164) | purine nucleotide metabolic process (GO:0006163) | 'de novo' AMP biosynthetic process (GO:0044208)	cytoplasm (GO:0005737)	3.13	4.927	0.635	1.313	2.081	0.631	9.449	11.649	0.811	41.496	33.476	1.240	32.784	35.441	0.925	0.641	1.757	NA	42.1775	47.7505	0.883	1.779	1.873	0.950	6.988	6.750	1.035	16.558	22.909	0.723	11.4445	17.149	0.667	9.0575	4.630	1.956	15.912	15.122	1.052	5.127	4.391	1.168
ADTRP	ENSOARG00000014611	20:43584432-43652236:+1	protein-coding	androgen dependent TFPI regulating protein	unknown	unknown	integral component of membrane (GO:0016021)	4.3985	1.208	3.641	0.109	0.000	NA	1.231	0.632	NA	0.000	0.000	NA	0.000	0.000	NA	102.653	108.212	0.949	0	0	NA	0	0.136	NA	0.000	0.000	NA	7.047	12.524	0.563	14.3675	15.513	0.926	0.2945	0.052	NA	0.033	0.000	NA	5.745	3.535	1.625
AEBP1	ENSOARG00000016204	4:77244620-77254115:-1	protein-coding	AE binding protein 1	metallocarboxypeptidase activity (GO:0004181) | carboxypeptidase activity (GO:0004180) | transcription corepressor activity (GO:0003714) | transcriptional repressor activity, RNA polymerase II transcription regulatory region sequence-specific binding (GO:0001227) | RNA polymerase II regulatory region sequence-specific DNA binding (GO:0000977) | zinc ion binding (GO:0008270)	negative regulation of transcription from RNA polymerase II promoter (GO:0000122) | regulation of transcription, DNA-templated (GO:0006355) | proteolysis (GO:0006508)	extracellular space (GO:0005615) | extracellular matrix (GO:0031012) | extracellular exosome (GO:0070062)	0.502	0.433	NA	0.112	0.118	NA	5.364	5.864	0.915	40.169	33.584	1.196	40.546	47.344	0.856	0.008	0.000	NA	335.2665	392.3115	0.855	0.2175	0.258	NA	30.738	8.195	3.751	11.828	17.381	0.681	14.6355	14.794	0.989	51.33	19.563	2.624	11.411	12.533	0.910	4.088	4.3445	0.941
AEN	ENSOARG00000010957	18:18773141-18782140:+1	protein-coding	apoptosis enhancing nuclease	protein binding (GO:0005515) | nucleic acid binding (GO:0003676) | exonuclease activity (GO:0004527)	nucleic acid phosphodiester bond hydrolysis (GO:0090305) | intrinsic apoptotic signaling pathway in response to DNA damage by p53 class mediator (GO:0042771) | response to ionizing radiation (GO:0010212)	nucleus (GO:0005634) | nucleolus (GO:0005730) | nucleoplasm (GO:0005654) | nuclear membrane (GO:0031965)	7.74	11.297	0.685	3.833	3.006	1.275	1.316	0.859	NA	4.786	2.141	2.235	3.070	2.111	1.454	7.816	7.757	1.008	8.863	6.648	1.333	5.312	4.871	1.091	1.386	1.924	0.720	3.001	3.352	0.895	3.2915	3.382	0.973	6.2655	3.975	1.576	1.728	1.792	0.964	4.986	3.781	1.319
AES	ENSOARG00000013150	5:18290072-18297728:+1	protein-coding	amino-terminal enhancer of split	protein binding (GO:0005515) | transcription corepressor activity (GO:0003714)	positive regulation of anoikis (GO:2000210) | negative regulation of gene expression (GO:0010629) | negative regulation of response to cytokine stimulus (GO:0060761) | negative regulation of canonical Wnt signaling pathway (GO:0090090) | skeletal system development (GO:0001501) | negative regulation of protein binding (GO:0032091) | negative regulation of transcription from RNA polymerase II prom…	nucleus (GO:0005634)	29.8865	30.629	0.976	182.813	231.391	0.790	55.464	72.586	0.764	120.471	115.283	1.045	117.789	116.506	1.011	12.784	10.418	1.227	116.3485	103.309	1.126	173.7635	169.925	1.023	209.452	193.243	1.084	123.234	125.143	0.985	98.2855	103.896	0.946	133.256	154.996	0.860	192.120	217.348	0.884	119.651	107.243	1.116
AFAP1	ENSOARG00000011947	6:113542748-113634410:-1	protein-coding	actin filament associated protein 1	unknown	regulation of signal transduction (GO:0009966) | regulation of cytoskeleton organization (GO:0051493)	focal adhesion (GO:0005925)	0.898	0.694	NA	4.297	7.080	0.607	0.884	0.428	NA	8.573	9.060	0.946	7.697	5.627	1.368	0.434	0.172	NA	5.2125	4.7245	1.103	2.25	1.832	1.228	7.111	6.308	1.127	2.711	4.392	0.617	3.47	3.365	1.031	5.314	3.538	1.502	2.480	2.293	1.082	2.974	2.2875	1.300
AFAP1L1	ENSOARG00000005121	5:58184028-58253640:+1	protein-coding	actin filament associated protein 1 like 1	protein binding (GO:0005515)	unknown	nucleus (GO:0005634) | cytoplasm (GO:0005737) | plasma membrane (GO:0005886)	0.239	0.310	NA	1.381	1.272	1.086	0.946	0.916	NA	3.124	3.395	0.920	3.030	3.711	0.816	0.606	0.436	NA	5.901	3.8855	1.519	2.112	1.261	1.675	2.676	3.908	0.685	1.636	1.972	0.830	2.15	1.787	1.203	7.045	2.900	2.429	3.512	4.114	0.854	3.635	3.1065	1.170
AFAP1L2	ENSOARG00000014762	22:33720775-33761815:-1	protein-coding	actin filament associated protein 1 like 2	protein tyrosine kinase activator activity (GO:0030296) | SH2 domain binding (GO:0042169) | SH3 domain binding (GO:0017124) | signaling adaptor activity (GO:0035591)	inflammatory response (GO:0006954) | regulation of interleukin-6 production (GO:0032675) | positive regulation of transcription, DNA-templated (GO:0045893) | positive regulation of epidermal growth factor receptor signaling pathway (GO:0045742) | regulation of signal transduction (GO:0009966) | regulation of mitotic cell cycle (GO:0007346) | positive regulation of interleukin-8 production (GO:003…	cytoplasm (GO:0005737) | plasma membrane (GO:0005886)	0.0065	0.016	NA	1.583	1.289	1.228	0.783	0.494	NA	2.855	1.994	1.432	2.765	3.957	0.699	0.063	0.000	NA	17.2995	21.199	0.816	2.672	2.824	0.946	55.808	57.377	0.973	2.844	6.886	0.413	5.54	6.516	0.850	4.614	2.999	1.539	7.893	7.581	1.041	12.278	7.9725	1.540
AFDN	ENSOARG00000004988	8:88919324-88997857:+1	protein-coding	afadin, adherens junction formation factor	cell adhesion molecule binding (GO:0050839) | protein binding (GO:0005515)	cerebral cortex development (GO:0021987) | telencephalon development (GO:0021537) | radial glial cell differentiation (GO:0060019) | neuroepithelial cell differentiation (GO:0060563) | homeostasis of number of cells (GO:0048872) | signal transduction (GO:0007165) | adherens junction maintenance (GO:0034334) | regulation of oligodendrocyte progenitor proliferation (GO:0070445) | brain morphogenesi…	cell-cell adherens junction (GO:0005913) | apical part of cell (GO:0045177) | adherens junction (GO:0005912) | cytoplasm (GO:0005737) | cell junction (GO:0030054) | cell-cell junction (GO:0005911)	7.75	3.355	2.310	10.256	13.944	0.736	8.752	4.825	1.814	23.893	17.809	1.342	22.867	17.289	1.323	9.141	0.926	NA	12.7555	10.8555	1.175	7.6115	5.827	1.306	28.773	31.858	0.903	33.426	30.757	1.087	24.1965	23.674	1.022	12.905	8.707	1.482	15.206	16.012	0.950	21.625	15.0625	1.436
AFF1	ENSOARG00000004522	6:101566123-101663140:+1	protein-coding	AF4/FMR2 family member 1	protein binding (GO:0005515)	unknown	transcription elongation factor complex (GO:0008023)	6.358	7.267	0.875	10.718	9.456	1.133	0.885	0.722	NA	11.678	8.360	1.397	9.838	6.502	1.513	7.434	4.849	1.533	4.104	3.3905	1.210	7.3675	7.069	1.042	8.525	8.161	1.045	4.174	11.344	0.368	9.6075	7.232	1.328	5.5145	2.545	2.167	2.893	2.673	1.082	5.422	4.6695	1.161
AFF2	ENSOARG00000009528	X:81656195-82026131:-1	protein-coding	AF4/FMR2 family member 2	G-quadruplex RNA binding (GO:0002151)	learning or memory (GO:0007611) | regulation of RNA splicing (GO:0043484)	nuclear speck (GO:0016607)	0.731	1.681	NA	0.385	0.441	NA	0.022	0.041	NA	5.924	6.779	0.874	5.075	4.127	1.230	0.860	0.945	NA	0.069	0.136	NA	0.4855	0.723	NA	0.865	1.062	NA	0.193	0.241	NA	0.6905	0.221	NA	0.705	3.157	NA	1.902	1.905	0.998	0.532	3.229	NA
AFF4	ENSOARG00000013406	5:41858721-41906704:-1	protein-coding	AF4/FMR2 family member 4	protein binding (GO:0005515)	spermatid development (GO:0007286)	transcription elongation factor complex (GO:0008023) | nucleus (GO:0005634) | transcriptionally active chromatin (GO:0035327)	20.2465	21.696	0.933	37.807	45.211	0.836	1.016	1.251	0.812	17.009	14.379	1.183	18.752	12.165	1.541	20.906	19.384	1.079	7.717	6.7795	1.138	19.998	10.603	1.886	25.479	24.033	1.060	6.013	11.454	0.525	10.8985	8.369	1.302	7.2665	4.439	1.637	12.470	13.640	0.914	10.161	9.5915	1.059
AFG3L2	ENSOARG00000001770	23:43176401-43194125:-1	protein-coding	AFG3 like matrix AAA peptidase subunit 2	ATP binding (GO:0005524) | protein binding (GO:0005515) | metalloendopeptidase activity (GO:0004222) | zinc ion binding (GO:0008270)	nerve development (GO:0021675) | regulation of multicellular organism growth (GO:0040014) | cristae formation (GO:0042407) | righting reflex (GO:0060013) | neuromuscular junction development (GO:0007528) | proteolysis (GO:0006508) | mitochondrial fusion (GO:0008053) | mitochondrial protein processing (GO:0034982) | myelination (GO:0042552) | axonogenesis (GO:0007409) | muscle fiber development (G…	m-AAA complex (GO:0005745) | integral component of membrane (GO:0016021) | membrane (GO:0016020) | mitochondrion (GO:0005739) | mitochondrial inner membrane (GO:0005743)	44.2325	48.274	0.916	39.429	34.561	1.141	28.886	27.518	1.050	50.548	49.618	1.019	49.490	47.210	1.048	35.138	33.208	1.058	36	35.46	1.015	36.576	31.681	1.155	58.333	56.560	1.031	41.950	49.066	0.855	42.434	44.806	0.947	33.59	33.861	0.992	56.022	56.575	0.990	50.287	44.7415	1.124
AFM	ENSOARG00000014129	6:88198267-88224250:+1	protein-coding	afamin	vitamin E binding (GO:0008431)	vitamin transport (GO:0051180) | transport (GO:0006810)	blood microparticle (GO:0072562) | extracellular space (GO:0005615) | extracellular exosome (GO:0070062)	0.296	0.410	NA	0.560	0.712	NA	0.153	0.275	NA	0.400	0.990	NA	0.437	0.867	NA	0.580	0.476	NA	0.596	0.7345	NA	0.8685	0.846	NA	0.905	0.926	NA	1.094	1.501	0.729	0.8185	1.123	NA	0.6975	0.762	NA	1.746	1.901	0.918	1.645	1.8705	0.879
AFMID	ENSOARG00000005462	11:52941563-52962546:-1	protein-coding	arylformamidase	arylformamidase activity (GO:0004061) | hydrolase activity (GO:0016787)	metabolic process (GO:0008152) | tryptophan catabolic process (GO:0006569) | 'de novo' NAD biosynthetic process from tryptophan (GO:0034354) | tryptophan catabolic process to kynurenine (GO:0019441)	nucleus (GO:0005634) | cytosol (GO:0005829) | cytoplasm (GO:0005737)	8.345	6.023	1.386	10.048	4.787	2.099	5.937	2.440	2.433	4.455	2.905	1.534	5.949	3.865	1.539	7.510	7.269	1.033	6.3555	3.812	1.667	18.984	10.467	1.814	34.266	14.270	2.401	14.403	8.022	1.795	9.5755	6.788	1.411	19.4405	15.000	1.296	17.067	10.059	1.697	12.539	10.507	1.193
AFP	ENSOARG00000013966	6:88166794-88190190:+1	protein-coding	alpha fetoprotein	protein binding (GO:0005515)	ovulation from ovarian follicle (GO:0001542) | progesterone metabolic process (GO:0042448) | SMAD protein signal transduction (GO:0060395) | transport (GO:0006810) | sexual reproduction (GO:0019953)	extracellular space (GO:0005615) | cytoplasm (GO:0005737)	0.7695	0.708	NA	4.003	4.781	0.837	0.849	0.664	NA	3.254	2.579	1.262	2.979	2.529	1.178	1.290	0.709	NA	1.836	1.945	0.944	4.16	3.287	1.266	5.404	5.558	0.972	2.082	3.418	0.609	2.991	2.790	1.072	2.3155	2.711	0.854	52.452	61.213	0.857	43.954	41.754	1.053
AFTPH	ENSOARG00000020010	3:43580459-43650807:-1	protein-coding	aftiphilin	clathrin binding (GO:0030276)	unknown	nucleus (GO:0005634) | Golgi apparatus (GO:0005794) | cytosol (GO:0005829) | cytoplasm (GO:0005737) | nucleoplasm (GO:0005654) | intracellular membrane-bounded organelle (GO:0043231) | AP-1 adaptor complex (GO:0030121)	20.541	21.689	0.947	33.337	29.952	1.113	6.836	4.775	1.432	17.442	15.671	1.113	19.637	18.087	1.086	21.563	20.843	1.035	11.652	12.9085	0.903	33.4885	32.269	1.038	33.593	32.980	1.019	24.081	25.477	0.945	24.9775	24.058	1.038	25.887	26.534	0.976	35.022	34.392	1.018	30.974	35.121	0.882
AGA	ENSOARG00000006863	26:7411608-7422813:-1	protein-coding	aspartylglucosaminidase	N4-(beta-N-acetylglucosaminyl)-L-asparaginase activity (GO:0003948) | hydrolase activity (GO:0016787)	protein maturation (GO:0051604) | protein deglycosylation (GO:0006517)	extracellular space (GO:0005615) | endoplasmic reticulum (GO:0005783) | lysosome (GO:0005764) | extracellular exosome (GO:0070062)	26.6565	28.402	0.939	19.125	22.140	0.864	9.275	6.479	1.432	34.445	28.121	1.225	37.179	30.511	1.219	17.374	13.994	1.242	42.4475	33.797	1.256	23.2385	23.814	0.976	20.958	15.332	1.367	23.070	19.716	1.170	24.127	17.853	1.351	31.659	24.485	1.293	20.447	14.535	1.407	24.409	16.0845	1.518
AGAP1	ENSOARG00000019132	1:4846304-5363917:-1	protein-coding	ArfGAP with GTPase domain, ankyrin repeat and PH domain 1	protein binding (GO:0005515) | GTPase activator activity (GO:0005096) | GTP binding (GO:0005525)	small GTPase mediated signal transduction (GO:0007264) | signal transduction (GO:0007165) | protein transport (GO:0015031) | positive regulation of GTPase activity (GO:0043547)	intracellular (GO:0005622) | membrane (GO:0016020)	5.7985	3.238	1.791	0.454	0.453	NA	2.960	1.595	1.856	9.627	4.842	1.988	10.794	8.115	1.330	0.410	0.955	NA	5.7715	6.328	0.912	0.4665	0.242	NA	26.680	28.917	0.923	9.174	13.301	0.690	10.9495	10.814	1.013	3.863	2.263	1.707	14.502	12.893	1.125	8.246	5.585	1.476
AGAP2	ENSOARG00000005433	3:161626100-161641307:+1	protein-coding	ArfGAP with GTPase domain, ankyrin repeat and PH domain 2	protein binding (GO:0005515) | GTPase activator activity (GO:0005096) | metal ion binding (GO:0046872) | GTP binding (GO:0005525)	positive regulation of transcription from RNA polymerase II promoter (GO:0045944) | negative regulation of apoptotic process (GO:0043066) | mammary gland alveolus development (GO:0060749) | small GTPase mediated signal transduction (GO:0007264) | signal transduction (GO:0007165) | protein transport (GO:0015031) | positive regulation of GTPase activity (GO:0043547) | positive regulation of mammary…	intracellular (GO:0005622) | membrane (GO:0016020)	4.2635	5.470	0.779	12.036	12.285	0.980	0.361	0.486	NA	0.900	0.338	NA	1.398	0.992	NA	3.083	1.176	2.622	0.581	0.2925	NA	13.06	14.345	0.910	105.076	119.594	0.879	1.633	2.856	0.572	3.228	3.839	0.841	13.4955	16.905	0.798	54.831	55.328	0.991	9.496	8.824	1.076
AGAP3	ENSOARG00000003209	4:113056507-113112538:+1	protein-coding	ArfGAP with GTPase domain, ankyrin repeat and PH domain 3	protein binding (GO:0005515) | GTPase activator activity (GO:0005096) | nucleotide binding (GO:0000166) | GTP binding (GO:0005525)	small GTPase mediated signal transduction (GO:0007264) | signal transduction (GO:0007165) | protein transport (GO:0015031) | positive regulation of GTPase activity (GO:0043547)	membrane (GO:0016020)	12.8735	11.211	1.148	2.709	3.311	0.818	3.632	3.177	1.143	16.867	15.767	1.070	17.137	16.750	1.023	19.419	14.214	1.366	14.4705	15.388	0.940	3.2255	3.610	0.893	54.994	59.460	0.925	9.184	10.372	0.885	7.9105	10.248	0.772	7.796	4.657	1.674	27.114	27.231	0.996	4.753	3.595	1.322
AGBL2	ENSOARG00000007487	15:75681622-75709113:-1	protein-coding	ATP/GTP binding protein like 2	metallocarboxypeptidase activity (GO:0004181) | zinc ion binding (GO:0008270)	protein side chain deglutamylation (GO:0035610) | proteolysis (GO:0006508)	centriole (GO:0005814) | cytosol (GO:0005829) | ciliary basal body (GO:0036064)	0.036	0.035	NA	0.055	0.107	NA	0.264	0.100	NA	1.387	0.991	NA	1.436	1.282	1.120	0.013	0.012	NA	1.1455	1.1525	0.994	0.067	0.051	NA	1.387	1.376	1.008	0.536	0.978	NA	0.7915	0.700	NA	0.2915	0.163	NA	1.228	1.515	0.811	0.277	0.2415	NA
AGBL3	ENSOARG00000008035	4:98659832-98763986:+1	protein-coding	ATP/GTP binding protein like 3	metallocarboxypeptidase activity (GO:0004181) | zinc ion binding (GO:0008270)	protein side chain deglutamylation (GO:0035610) | proteolysis (GO:0006508)	unknown	0.5605	0.624	NA	0.845	0.390	NA	0.392	0.127	NA	1.343	1.211	1.109	1.454	1.682	0.864	0.395	0.212	NA	2.68	2.067	1.297	1.5365	1.379	1.114	2.623	2.021	1.298	0.551	0.477	NA	0.4865	0.434	NA	1.741	1.154	1.509	0.797	0.749	NA	0.677	0.5205	NA
AGBL5	ENSOARG00000019066	3:34015340-34031455:+1	protein-coding	ATP/GTP binding protein like 5	tubulin binding (GO:0015631) | metallocarboxypeptidase activity (GO:0004181) | zinc ion binding (GO:0008270)	defense response to virus (GO:0051607) | protein branching point deglutamylation (GO:0035611) | protein deglutamylation (GO:0035608) | proteolysis (GO:0006508)	nucleus (GO:0005634) | cytosol (GO:0005829) | midbody (GO:0030496) | cytoplasm (GO:0005737) | mitotic spindle (GO:0072686)	0.7265	0.859	NA	3.533	3.274	1.079	1.874	1.708	1.097	6.937	6.363	1.090	7.292	6.571	1.110	0.849	0.926	NA	4.2725	4.718	0.906	4.7815	4.938	0.968	10.894	11.177	0.975	5.155	6.369	0.809	4.917	4.875	1.009	6.222	5.351	1.163	4.421	4.266	1.036	2.469	2.3095	1.069
AGER	ENSOARG00000000355	20:26336274-26339178:+1	protein-coding	advanced glycosylation end-product specific receptor	identical protein binding (GO:0042802) | advanced glycation end-product binding (GO:1904599) | protein binding (GO:0005515) | S100 protein binding (GO:0044548) | heparin binding (GO:0008201)	inflammatory response (GO:0006954) | positive regulation of NF-kappaB transcription factor activity (GO:0051092) | negative regulation of connective tissue replacement involved in inflammatory response wound healing (GO:1904597) | induction of positive chemotaxis (GO:0050930) | positive regulation of interleukin-12 production (GO:0032735) | positive regulation of monocyte chemotactic protein-1 pr…	integral component of membrane (GO:0016021) | membrane (GO:0016020) | extracellular region (GO:0005576)	0.229	0.156	NA	0.763	0.179	NA	0.912	1.254	NA	0.885	0.648	NA	1.215	1.354	0.897	0.306	0.329	NA	2.371	1.665	1.424	1.914	1.221	1.568	1.438	0.974	NA	1.546	1.712	0.903	2.219	1.927	1.152	10.1795	9.067	1.123	0.496	0.454	NA	1.655	3.7065	0.447
AGFG1	ENSOARG00000020567	2:228751803-228808401:+1	protein-coding	ArfGAP with FG repeats 1	protein binding (GO:0005515) | GTPase activator activity (GO:0005096)	spermatid nucleus differentiation (GO:0007289) | positive regulation of GTPase activity (GO:0043547) | intermediate filament organization (GO:0045109) | acrosome assembly (GO:0001675)	cell projection (GO:0042995) | intracellular membrane-bounded organelle (GO:0043231) | cytoplasmic, membrane-bounded vesicle (GO:0016023) | neuronal cell body (GO:0043025)	49.305	47.997	1.027	17.471	19.305	0.905	4.747	5.135	0.924	11.781	11.803	0.998	12.967	10.798	1.201	35.353	29.354	1.204	11.887	13.0925	0.908	16.151	18.395	0.878	17.899	18.136	0.987	16.262	17.091	0.951	13.536	14.152	0.956	13.329	16.368	0.814	22.441	24.061	0.933	26.304	30.8625	0.852
AGFG2	ENSOARG00000016812	24:35881444-35900560:-1	protein-coding	ArfGAP with FG repeats 2	GTPase activator activity (GO:0005096) | metal ion binding (GO:0046872)	positive regulation of GTPase activity (GO:0043547)	membrane (GO:0016020)	11.0565	8.170	1.353	23.563	10.253	2.298	4.760	3.480	1.368	34.241	41.464	0.826	31.955	43.567	0.733	3.958	6.190	0.639	12.5235	13.2525	0.945	36.3225	35.300	1.029	33.565	34.650	0.969	6.955	10.291	0.676	9.9265	10.234	0.970	23.868	19.085	1.251	9.484	8.487	1.117	8.662	7.1695	1.208
AGGF1	ENSOARG00000016987	7:7992231-8034754:+1	protein-coding	angiogenic factor with G-patch and FHA domains 1	nucleic acid binding (GO:0003676) | protein binding (GO:0005515)	positive regulation of angiogenesis (GO:0045766) | cell adhesion (GO:0007155) | positive regulation of endothelial cell proliferation (GO:0001938)	cytoplasm (GO:0005737) | perinuclear region of cytoplasm (GO:0048471) | extracellular region (GO:0005576)	12.791	14.792	0.865	12.764	11.617	1.099	5.932	5.604	1.059	23.506	21.983	1.069	23.585	21.194	1.113	15.183	12.268	1.238	17.451	18.2165	0.958	16.8895	20.775	0.813	45.696	43.120	1.060	17.999	23.046	0.781	20.695	20.703	1.000	19.661	22.079	0.890	41.067	42.500	0.966	23.855	26.195	0.911
AGK	ENSOARG00000013726	4:104558438-104651956:+1	protein-coding	acylglycerol kinase	lipid kinase activity (GO:0001727) | kinase activity (GO:0016301) | ceramide kinase activity (GO:0001729)	ceramide biosynthetic process (GO:0046513) | lipid phosphorylation (GO:0046834)	membrane (GO:0016020) | mitochondrion (GO:0005739) | intracellular membrane-bounded organelle (GO:0043231)	11.406	10.262	1.111	16.861	12.814	1.316	4.463	2.564	1.741	20.257	17.548	1.154	19.255	19.152	1.005	9.870	12.104	0.815	12.934	11.597	1.115	24.263	19.008	1.276	31.408	28.099	1.118	11.636	14.240	0.817	14.74	13.693	1.076	22.856	23.579	0.969	20.179	19.842	1.017	21.343	16.831	1.268
AGMAT	ENSOARG00000009382	12:50012423-50021786:+1	protein-coding	agmatinase	hydrolase activity, acting on carbon-nitrogen (but not peptide) bonds, in linear amidines (GO:0016813) | metal ion binding (GO:0046872) | hydrolase activity (GO:0016787)	metabolic process (GO:0008152)	extracellular exosome (GO:0070062)	0.039	0.095	NA	0.287	0.156	NA	0.000	0.090	NA	0.000	0.053	NA	0.059	0.000	NA	0.042	0.068	NA	0	0.067	NA	0.1955	0.180	NA	0.000	0.000	NA	0.874	2.044	NA	1.247	2.063	0.604	0.0665	0.028	NA	0.221	0.083	NA	3.476	4.1945	0.829
AGMO	ENSOARG00000008198	4:23650918-24047746:-1	protein-coding	alkylglycerol monooxygenase	iron ion binding (GO:0005506) | glyceryl-ether monooxygenase activity (GO:0050479) | oxidoreductase activity (GO:0016491)	ether lipid metabolic process (GO:0046485) | fatty acid biosynthetic process (GO:0006633) | membrane lipid metabolic process (GO:0006643) | oxidation-reduction process (GO:0055114)	integral component of membrane (GO:0016021) | endoplasmic reticulum (GO:0005783) | membrane (GO:0016020)	0.0125	0.000	NA	0.000	0.000	NA	0.000	0.065	NA	0.818	0.455	NA	4.256	1.627	2.616	0.044	0.055	NA	0.9345	0.6375	NA	0	0.000	NA	3.077	2.039	1.509	0.000	0.054	NA	0.0925	0.038	NA	0.783	0.207	NA	0.509	0.212	NA	0.085	0.057	NA
AGO1	ENSOARG00000019591	1:10587719-10618390:+1	protein-coding	argonaute 1, RISC catalytic component	RNA binding (GO:0003723) | miRNA binding (GO:0035198) | nucleic acid binding (GO:0003676) | protein binding (GO:0005515) | RNA polymerase II core promoter proximal region sequence-specific DNA binding (GO:0000978) | core promoter binding (GO:0001047) | single-stranded RNA binding (GO:0003727) | RNA polymerase II core binding (GO:0000993) | double-stranded RNA binding (GO:0003725) | poly(A) RNA bi…	nuclear-transcribed mRNA catabolic process (GO:0000956) | pre-miRNA processing (GO:0031054) | miRNA mediated inhibition of translation (GO:0035278) | miRNA metabolic process (GO:0010586) | gene silencing by RNA (GO:0031047) | positive regulation of transcription from RNA polymerase II promoter (GO:0045944) | positive regulation of gene expression (GO:0010628) | positive regulation of NIK/NF-kappa…	polysome (GO:0005844) | RISC-loading complex (GO:0070578) | cytoplasmic mRNA processing body (GO:0000932) | micro-ribonucleoprotein complex (GO:0035068) | RISC complex (GO:0016442) | intracellular ribonucleoprotein complex (GO:0030529) | nucleus (GO:0005634) | cytosol (GO:0005829) | cytoplasm (GO:0005737)	12.0275	13.502	0.891	18.077	16.368	1.104	1.185	2.260	0.524	13.384	9.651	1.387	15.139	12.548	1.206	10.613	10.518	1.009	10.742	11.4585	0.937	19.7715	20.862	0.948	37.616	34.225	1.099	7.854	16.376	0.480	16.85	14.768	1.141	18.7665	16.568	1.133	13.077	13.235	0.988	13.564	14.0965	0.962
AGO2	ENSOARG00000003763	9:15966562-16005187:+1	protein-coding	argonaute 2, RISC catalytic component	RNA binding (GO:0003723) | endoribonuclease activity, cleaving siRNA-paired mRNA (GO:0070551) | core promoter binding (GO:0001047) | endoribonuclease activity, cleaving miRNA-paired mRNA (GO:0090624) | single-stranded RNA binding (GO:0003727) | protein binding (GO:0005515) | nucleic acid binding (GO:0003676) | miRNA binding (GO:0035198) | endoribonuclease activity (GO:0004521) | protein C-terminu…	miRNA mediated inhibition of translation (GO:0035278) | regulation of transcription, DNA-templated (GO:0006355) | negative regulation of translational initiation (GO:0045947) | siRNA loading onto RISC involved in RNA interference (GO:0035087) | miRNA metabolic process (GO:0010586) | gene silencing by RNA (GO:0031047) | positive regulation of transcription from RNA polymerase II promoter (GO:00459…	polysome (GO:0005844) | dendrite (GO:0030425) | RISC-loading complex (GO:0070578) | membrane (GO:0016020) | cytoplasmic mRNA processing body (GO:0000932) | micro-ribonucleoprotein complex (GO:0035068) | RISC complex (GO:0016442) | intracellular ribonucleoprotein complex (GO:0030529) | nucleus (GO:0005634) | cytosol (GO:0005829) | cytoplasm (GO:0005737) | mRNA cap binding complex (GO:0005845)	18.639	18.077	1.031	39.666	52.541	0.755	1.197	1.232	0.972	3.011	2.937	1.025	3.261	2.854	1.143	21.530	16.976	1.268	2.9235	2.1555	1.356	12.2325	7.187	1.702	7.666	7.791	0.984	3.593	3.339	1.076	5.232	2.916	1.794	4.1165	3.825	1.076	4.621	4.675	0.988	8.775	10.808	0.812
AGO3	ENSOARG00000019609	1:10629114-10741067:+1	protein-coding	argonaute 3, RISC catalytic component	single-stranded RNA binding (GO:0003727) | RNA binding (GO:0003723) | nucleic acid binding (GO:0003676) | protein binding (GO:0005515) | miRNA binding (GO:0035198) | poly(A) RNA binding (GO:0044822) | double-stranded RNA binding (GO:0003725)	pre-miRNA processing (GO:0031054) | miRNA mediated inhibition of translation (GO:0035278) | gene silencing by RNA (GO:0031047) | positive regulation of NIK/NF-kappaB signaling (GO:1901224) | positive regulation of gene expression (GO:0010628) | RNA secondary structure unwinding (GO:0010501) | mRNA catabolic process (GO:0006402) | regulation of stem cell proliferation (GO:0072091) | production of …	condensed nuclear chromosome (GO:0000794) | micro-ribonucleoprotein complex (GO:0035068) | intracellular ribonucleoprotein complex (GO:0030529) | RISC complex (GO:0016442) | RISC-loading complex (GO:0070578) | cytoplasm (GO:0005737) | membrane (GO:0016020) | cytoplasmic mRNA processing body (GO:0000932)	2.664	3.337	0.798	8.081	7.097	1.139	0.320	0.211	NA	1.133	0.807	NA	1.239	0.849	NA	3.823	2.972	1.286	0.94	1.061	NA	4.709	3.254	1.447	3.867	3.582	1.080	1.263	1.172	1.078	1.454	1.276	1.139	1.215	1.323	0.918	2.520	2.668	0.945	1.735	1.669	1.040
AGO4	ENSOARG00000019568	1:10521948-10550317:+1	protein-coding	argonaute 4, RISC catalytic component	single-stranded RNA binding (GO:0003727) | RNA binding (GO:0003723) | nucleic acid binding (GO:0003676) | protein binding (GO:0005515) | miRNA binding (GO:0035198) | double-stranded RNA binding (GO:0003725)	pre-miRNA processing (GO:0031054) | negative regulation of apoptotic process (GO:0043066) | miRNA mediated inhibition of translation (GO:0035278) | synaptonemal complex assembly (GO:0007130) | regulation of cell morphogenesis (GO:0022604) | miRNA metabolic process (GO:0010586) | gene silencing by RNA (GO:0031047) | RNA secondary structure unwinding (GO:0010501) | mRNA catabolic process (GO:000640…	micro-ribonucleoprotein complex (GO:0035068) | nucleus (GO:0005634) | intracellular ribonucleoprotein complex (GO:0030529) | RISC complex (GO:0016442) | RISC-loading complex (GO:0070578) | cytoplasm (GO:0005737) | membrane (GO:0016020) | cytoplasmic mRNA processing body (GO:0000932)	17.7775	20.335	0.874	18.827	13.134	1.433	0.594	1.305	NA	4.384	3.317	1.322	3.440	3.120	1.103	11.879	18.120	0.656	3.6505	3.111	1.173	19.739	19.467	1.014	11.919	11.369	1.048	3.291	6.828	0.482	6.397	6.144	1.041	10.416	6.691	1.557	5.280	5.531	0.955	9.407	8.1185	1.159
AGPAT1	ENSOARG00000000536	20:26346320-26350772:+1	protein-coding	1-acyl-sn-glycerol-3-phosphate acyltransferase alpha precursor	1-acylglycerol-3-phosphate O-acyltransferase activity (GO:0003841) | protein binding (GO:0005515) | transferase activity (GO:0016740) | transferase activity, transferring acyl groups (GO:0016746)	metabolic process (GO:0008152) | phosphatidic acid biosynthetic process (GO:0006654) | lipid metabolic process (GO:0006629) | positive regulation of cytokine production (GO:0001819) | phospholipid biosynthetic process (GO:0008654)	membrane (GO:0016020)	15.7395	18.210	0.864	17.580	15.968	1.101	7.321	5.033	1.455	36.476	32.057	1.138	37.460	38.997	0.961	24.928	30.200	0.825	21.1795	21.172	1.000	29.0055	27.754	1.045	48.408	51.812	0.934	17.828	18.750	0.951	18.1785	18.042	1.008	37.9	31.068	1.220	31.386	31.794	0.987	19.937	22.5545	0.884
AGPAT2	ENSOARG00000003764	3:2728311-2731922:+1	protein-coding	1-acylglycerol-3-phosphate O-acyltransferase 2	1-acylglycerol-3-phosphate O-acyltransferase activity (GO:0003841) | transferase activity (GO:0016740) | transferase activity, transferring acyl groups (GO:0016746)	metabolic process (GO:0008152) | phosphatidic acid biosynthetic process (GO:0006654) | lipid metabolic process (GO:0006629) | positive regulation of cytokine production (GO:0001819) | phospholipid biosynthetic process (GO:0008654)	endoplasmic reticulum (GO:0005783) | membrane (GO:0016020)	68.662	60.153	1.141	23.856	44.437	0.537	42.245	61.085	0.692	4.548	3.358	1.354	10.020	13.107	0.764	84.000	92.367	0.909	117.868	69.5985	1.694	21.324	31.117	0.685	1.391	2.450	0.568	99.659	100.701	0.990	53.2305	65.420	0.814	39.4785	20.560	1.920	14.566	13.164	1.107	45.115	27.0855	1.666
AGPAT3	ENSOARG00000011502	1:262090709-262107471:+1	protein-coding	1-acylglycerol-3-phosphate O-acyltransferase 3	lysophosphatidic acid acyltransferase activity (GO:0042171) | transferase activity, transferring acyl groups (GO:0016746)	metabolic process (GO:0008152)	plasma membrane (GO:0005886) | membrane (GO:0016020) | endoplasmic reticulum (GO:0005783)	73.613	73.650	0.999	48.448	50.924	0.951	12.236	6.607	1.852	51.768	41.027	1.262	43.485	35.614	1.221	113.437	87.403	1.298	22.472	19.1545	1.173	65.8795	49.294	1.336	97.612	93.699	1.042	28.976	31.104	0.932	27.5025	28.071	0.980	43.847	29.410	1.491	62.509	60.231	1.038	41.558	31.4715	1.320
AGPAT4	ENSOARG00000004773	8:83449093-83583173:-1	protein-coding	1-acylglycerol-3-phosphate O-acyltransferase 4	protein binding (GO:0005515) | transferase activity, transferring acyl groups (GO:0016746)	metabolic process (GO:0008152)	unknown	0.025	0.065	NA	1.352	2.541	0.532	0.224	0.137	NA	0.704	0.947	NA	3.203	3.443	0.930	0.144	0.024	NA	6.9805	5.8425	1.195	0.89	1.556	NA	19.357	12.081	1.602	0.621	0.660	NA	0.784	1.011	NA	1.4065	2.446	0.575	9.811	10.041	0.977	0.538	1.192	NA
AGPAT5	ENSOARG00000006265	26:5522863-5555418:+1	protein-coding	1-acylglycerol-3-phosphate O-acyltransferase 5	1-acylglycerol-3-phosphate O-acyltransferase activity (GO:0003841) | protein binding (GO:0005515) | transferase activity, transferring acyl groups (GO:0016746)	metabolic process (GO:0008152) | acylglycerol metabolic process (GO:0006639) | hematopoietic progenitor cell differentiation (GO:0002244)	mitochondrion (GO:0005739)	21.614	19.878	1.087	6.182	7.322	0.844	2.832	1.823	1.553	7.685	10.000	0.769	10.110	11.157	0.906	17.688	17.107	1.034	13.5405	17.6745	0.766	7.152	10.546	0.678	39.252	35.364	1.110	12.123	14.166	0.856	9.7685	11.608	0.842	10.014	10.390	0.964	32.419	34.808	0.931	8.188	13.8665	0.590
AGPS	ENSOARG00000017403	2:131461739-131588288:-1	protein-coding	alkylglycerone phosphate synthase	protein binding (GO:0005515) | flavin adenine dinucleotide binding (GO:0050660) | alkylglycerone-phosphate synthase activity (GO:0008609) | oxidoreductase activity, acting on CH-OH group of donors (GO:0016614) | UDP-N-acetylmuramate dehydrogenase activity (GO:0008762) | oxidoreductase activity (GO:0016491) | catalytic activity (GO:0003824)	lipid biosynthetic process (GO:0008610) | oxidation-reduction process (GO:0055114)	peroxisomal membrane (GO:0005778) | nucleolus (GO:0005730) | membrane (GO:0016020) | peroxisome (GO:0005777) | mitochondrion (GO:0005739) | intracellular membrane-bounded organelle (GO:0043231)	48.1865	49.799	0.968	26.213	24.285	1.079	6.204	5.307	1.169	19.104	21.184	0.902	19.696	18.565	1.061	48.204	35.700	1.350	15.284	15.288	1.000	23.3385	28.792	0.811	21.744	24.779	0.878	22.188	27.980	0.793	23.6025	23.812	0.991	27.9785	30.552	0.916	35.615	29.550	1.205	37.682	35.7505	1.054
AGR2	ENSOARG00000008972	4:25372592-25383554:-1	protein-coding	anterior gradient 2, protein disulphide isomerase family member	dystroglycan binding (GO:0002162) | protein binding (GO:0005515) | protein homodimerization activity (GO:0042803) | epidermal growth factor receptor binding (GO:0005154)	mucus secretion (GO:0070254) | positive regulation of developmental growth (GO:0048639) | positive regulation of cell-substrate adhesion (GO:0010811) | positive regulation of PERK-mediated unfolded protein response (GO:1903899) | positive regulation of epidermal growth factor receptor signaling pathway (GO:0045742) | negative regulation of cell death (GO:0060548) | positive regulation of IRE1-med…	extracellular space (GO:0005615) | endoplasmic reticulum (GO:0005783) | mitochondrion (GO:0005739)	0.0455	0.099	NA	0.408	0.397	NA	429.733	826.685	0.520	0.282	0.140	NA	0.232	0.158	NA	0.207	0.056	NA	0.3485	1.078	NA	0.8625	0.505	NA	1.871	1.836	1.019	1486.910	2691.160	0.553	2031.33	2833.080	0.717	0.8	0.479	NA	13.382	14.317	0.935	1593.114	1153.2305	1.381
AGR3	ENSOARG00000009122	4:25432074-25441508:-1	protein-coding	anterior gradient 3, protein disulphide isomerase family member	dystroglycan binding (GO:0002162) | protein binding (GO:0005515)	unknown	unknown	0	0.000	NA	0.000	0.000	NA	0.551	3.468	NA	0.000	0.000	NA	0.000	0.000	NA	0.000	0.000	NA	0	0	NA	0	0.000	NA	0.000	0.201	NA	187.901	249.405	0.753	160.02	176.886	0.905	0	0.000	NA	0.000	0.674	NA	122.239	118.119	1.035
AGRP	ENSOARG00000003006	14:34428539-34429286:-1	protein-coding	agouti related neuropeptide	receptor binding (GO:0005102) | neuropeptide hormone activity (GO:0005184)	neuropeptide signaling pathway (GO:0007218) | hormone-mediated signaling pathway (GO:0009755) | adult feeding behavior (GO:0008343) | regulation of feeding behavior (GO:0060259)	extracellular space (GO:0005615) | Golgi lumen (GO:0005796) | extracellular exosome (GO:0070062) | extracellular region (GO:0005576)	0	0.000	NA	0.235	0.000	NA	0.084	0.000	NA	0.000	0.000	NA	0.214	0.000	NA	0.110	0.000	NA	0.1245	0.2265	NA	0.776	0.314	NA	0.731	0.542	NA	0.000	0.000	NA	0.1155	0.000	NA	0.338	0.226	NA	0.152	0.330	NA	0.047	0.1415	NA
AGT	ENSOARG00000003055	25:45303043-45309821:+1	protein-coding	angiotensinogen	protein binding (GO:0005515) | type 1 angiotensin receptor binding (GO:0031702) | type 2 angiotensin receptor binding (GO:0031703)	kidney development (GO:0001822) | positive regulation of gap junction assembly (GO:1903598) | positive regulation of endothelial cell migration (GO:0010595) | renal system process (GO:0003014) | positive regulation of epidermal growth factor receptor signaling pathway (GO:0045742) | regulation of cardiac conduction (GO:1903779) | positive regulation of activation of JAK2 kinase activity (GO:00105…	blood microparticle (GO:0072562) | extracellular space (GO:0005615) | extracellular exosome (GO:0070062)	0.1425	0.168	NA	0.218	0.200	NA	1.201	2.092	0.574	0.046	0.094	NA	0.182	0.906	NA	0.753	0.022	NA	6.345	1.284	4.942	0.354	0.341	NA	601.132	529.048	1.136	3.905	4.838	0.807	11.415	4.495	2.539	1.095	0.774	NA	74.723	82.959	0.901	1.919	1.8355	1.045
AGTPBP1	ENSOARG00000008849	2:33798417-33958935:+1	protein-coding	ATP/GTP binding protein 1	protein binding (GO:0005515) | tubulin binding (GO:0015631) | metallocarboxypeptidase activity (GO:0004181) | binding (GO:0005488) | zinc ion binding (GO:0008270)	adult walking behavior (GO:0007628) | retina development in camera-type eye (GO:0060041) | protein side chain deglutamylation (GO:0035610) | neuromuscular process (GO:0050905) | cerebellar Purkinje cell layer development (GO:0021680) | C-terminal protein deglutamylation (GO:0035609) | proteolysis (GO:0006508) | cerebellum development (GO:0021549) | olfactory bulb development (GO:0021772) | eye ph…	nucleus (GO:0005634) | cytosol (GO:0005829) | cytoplasm (GO:0005737) | mitochondrion (GO:0005739)	3.1585	4.195	0.753	3.010	3.322	0.906	1.192	0.835	NA	2.570	2.384	1.078	3.699	2.926	1.264	2.562	3.128	0.819	2.6735	2.826	0.946	3.219	4.672	0.689	19.775	21.004	0.941	2.862	2.566	1.115	2.073	2.419	0.857	3.89	3.310	1.175	19.248	21.339	0.902	4.672	4.4505	1.050
AGTR1	ENSOARG00000015385	1:237523905-237524984:-1	protein-coding	angiotensin II receptor type 1	protein binding (GO:0005515) | G-protein coupled receptor activity (GO:0004930) | angiotensin type II receptor activity (GO:0004945) | protein heterodimerization activity (GO:0046982) | bradykinin receptor binding (GO:0031711) | angiotensin type I receptor activity (GO:0001596) | signal transducer activity (GO:0004871)	kidney development (GO:0001822) | positive regulation of cytosolic calcium ion concentration involved in phospholipase C-activating G-protein coupled signaling pathway (GO:0051482) | cell chemotaxis (GO:0060326) | phospholipase C-activating angiotensin-activated signaling pathway (GO:0086097) | Rho protein signal transduction (GO:0007266) | positive regulation of phospholipase A2 activity (GO:003…	integral component of membrane (GO:0016021) | plasma membrane (GO:0005886)	0.0275	0.000	NA	0.000	0.000	NA	0.542	0.408	NA	228.008	220.892	1.032	128.797	164.930	0.781	0.000	0.000	NA	1.0945	0.861	NA	0	0.000	NA	1.712	1.657	1.033	4.733	6.467	0.732	4.8435	5.110	0.948	12.4505	3.938	3.162	0.250	0.525	NA	2.037	2.317	0.879
AGTR2	ENSOARG00000009828	X:110300940-110302028:-1	protein-coding	angiotensin II receptor type 2	protein binding (GO:0005515) | G-protein coupled receptor activity (GO:0004930) | angiotensin type II receptor activity (GO:0004945) | signal transducer activity (GO:0004871)	inflammatory response (GO:0006954) | positive regulation of vasodilation (GO:0045909) | brain renin-angiotensin system (GO:0002035) | regulation of metanephros size (GO:0035566) | exploration behavior (GO:0035640) | regulation of systemic arterial blood pressure by circulatory renin-angiotensin (GO:0001991) | vasodilation by angiotensin involved in regulation of systemic arterial blood pressure (…	integral component of membrane (GO:0016021)	0	0.000	NA	0.000	0.000	NA	0.000	0.000	NA	0.323	1.192	NA	0.646	1.820	NA	0.000	0.000	NA	19.887	13.493	1.474	0.0265	0.000	NA	3.299	3.361	0.982	0.000	0.000	NA	0	0.000	NA	0.051	0.000	NA	0.913	0.931	NA	0.261	0.546	NA
AGTRAP	ENSOARG00000000056	12:40063820-40068934:-1	protein-coding	angiotensin II receptor associated protein	protein binding (GO:0005515) | angiotensin type II receptor activity (GO:0004945)	regulation of blood pressure (GO:0008217)	cell cortex (GO:0005938) | cytoplasm (GO:0005737) | plasma membrane (GO:0005886) | nucleoplasm (GO:0005654) | intracellular membrane-bounded organelle (GO:0043231)	69.055	105.114	0.657	18.282	18.340	0.997	26.263	34.493	0.761	24.825	23.449	1.059	27.887	22.683	1.229	61.644	139.011	0.443	25.728	17.952	1.433	37.5225	49.467	0.759	7.446	6.415	1.161	34.571	30.656	1.128	27.24	25.128	1.084	50.0195	17.239	2.902	8.311	7.388	1.125	13.629	14.996	0.909
AGXT	ENSOARG00000018314	1:756716-773856:-1	protein-coding	alanine-glyoxylate aminotransferase	protein binding (GO:0005515) | protein self-association (GO:0043621) | pyridoxal phosphate binding (GO:0030170) | receptor binding (GO:0005102) | amino acid binding (GO:0016597) | catalytic activity (GO:0003824) | protein homodimerization activity (GO:0042803) | alanine-glyoxylate transaminase activity (GO:0008453) | transaminase activity (GO:0008483)	metabolic process (GO:0008152) | oxalic acid secretion (GO:0046724) | proteasomal protein catabolic process (GO:0010498) | L-alanine catabolic process (GO:0042853) | glyoxylate metabolic process (GO:0046487) | glyoxylate catabolic process (GO:0009436) | L-cysteine catabolic process (GO:0019448) | Notch signaling pathway (GO:0007219) | glycine biosynthetic process, by transamination of glyoxylate …	peroxisomal matrix (GO:0005782) | peroxisome (GO:0005777)	0.0145	0.000	NA	0.000	0.000	NA	4.772	2.164	2.205	0.000	0.000	NA	0.000	0.000	NA	0.000	0.000	NA	0.261	0.532	NA	0.019	0.000	NA	0.000	0.000	NA	0.457	0.209	NA	0.6635	0.292	NA	0.0185	0.146	NA	0.111	0.022	NA	0.055	0.041	NA
AGXT2	ENSOARG00000011462	16:39050049-39092566:+1	protein-coding	alanine--glyoxylate aminotransferase 2	pyridoxal phosphate binding (GO:0030170) | alanine-glyoxylate transaminase activity (GO:0008453) | transaminase activity (GO:0008483) | catalytic activity (GO:0003824)	positive regulation of nitric oxide biosynthetic process (GO:0045429) | L-alanine catabolic process, by transamination (GO:0019481) | glyoxylate catabolic process (GO:0009436) | glycine biosynthetic process, by transamination of glyoxylate (GO:0019265)	mitochondrion (GO:0005739)	0.0495	0.152	NA	0.937	0.736	NA	0.102	0.049	NA	0.334	0.225	NA	0.238	0.172	NA	0.201	0.284	NA	0.1895	0.306	NA	1.2795	1.139	1.123	1.041	1.077	0.967	1.897	0.522	NA	6.19	0.301	NA	0.5335	0.413	NA	1.310	1.742	0.752	1.673	1.621	1.032
AHCTF1	ENSOARG00000003217	12:28597320-28670808:+1	protein-coding	AT-hook containing transcription factor 1	DNA binding (GO:0003677) | transcription factor activity, sequence-specific DNA binding (GO:0003700)	regulation of transcription, DNA-templated (GO:0006355) | nuclear pore complex assembly (GO:0051292) | cytokinesis (GO:0000910)	nuclear pore (GO:0005643) | nuclear matrix (GO:0016363) | nuclear pore outer ring (GO:0031080) | condensed chromosome kinetochore (GO:0000777) | nuclear membrane (GO:0031965) | extracellular exosome (GO:0070062) | nucleus (GO:0005634) | cytoplasm (GO:0005737) | chromatin (GO:0000785)	12.5155	12.203	1.026	21.393	16.755	1.277	2.039	2.016	1.011	11.142	10.837	1.028	10.574	10.721	0.986	11.390	8.968	1.270	9.5025	10.1985	0.932	20.697	23.243	0.890	18.475	16.851	1.096	7.658	10.039	0.763	9.9095	9.350	1.060	13.5315	10.966	1.234	11.723	11.183	1.048	11.679	14.438	0.809
AHCYL1	ENSOARG00000019369	1:86443647-86483452:+1	protein-coding	adenosylhomocysteinase like 1	protein binding (GO:0005515) | ketol-acid reductoisomerase activity (GO:0004455) | hydrolase activity (GO:0016787) | adenosylhomocysteinase activity (GO:0004013) | NAD binding (GO:0051287)	regulation of mRNA 3'-end processing (GO:0031440) | cellular amino acid biosynthetic process (GO:0008652) | one-carbon metabolic process (GO:0006730) | mRNA polyadenylation (GO:0006378) | response to calcium ion (GO:0051592) | epithelial fluid transport (GO:0042045) | regulation of ion transmembrane transporter activity (GO:0032412) | regulation of anion transport (GO:0044070) | positive regulati…	cytosol (GO:0005829) | intracellular membrane-bounded organelle (GO:0043231) | extracellular exosome (GO:0070062)	24.1895	23.969	1.009	16.008	12.922	1.239	17.177	13.197	1.302	55.698	63.258	0.880	53.419	52.493	1.018	31.260	29.517	1.059	44.118	42.363	1.041	19.399	21.329	0.910	131.244	131.513	0.998	35.024	68.720	0.510	51.6185	56.803	0.909	29.0445	26.784	1.084	68.237	71.657	0.952	34.841	35.123	0.992
AHCYL2	ENSOARG00000004375	4:93199705-93384524:+1	protein-coding	adenosylhomocysteinase like 2	protein binding (GO:0005515) | hydrolase activity (GO:0016787) | adenosylhomocysteinase activity (GO:0004013) | NAD binding (GO:0051287)	one-carbon metabolic process (GO:0006730) | oxidation-reduction process (GO:0055114)	neuron projection (GO:0043005) | cytosol (GO:0005829) | intracellular membrane-bounded organelle (GO:0043231)	31.6575	35.512	0.891	6.013	5.073	1.185	4.272	6.393	0.668	20.287	15.250	1.330	22.172	21.500	1.031	8.621	8.909	0.968	9.819	10.0215	0.980	4.936	7.672	0.643	40.799	36.404	1.121	98.376	102.148	0.963	105.949	92.923	1.140	8.3365	6.802	1.226	83.871	76.106	1.102	24.698	12.4275	1.987
AHDC1	ENSOARG00000003394	2:238636618-238641219:+1	protein-coding	AT-hook DNA binding motif containing 1	DNA binding (GO:0003677)	unknown	unknown	1.2985	1.587	0.818	4.146	3.602	1.151	2.098	1.375	1.526	15.086	8.733	1.727	15.869	15.813	1.004	0.547	0.427	NA	13.3995	13.528	0.991	5.697	6.242	0.913	29.946	32.370	0.925	3.422	3.467	0.987	3.3035	2.992	1.104	6.6115	3.696	1.789	11.972	10.093	1.186	2.346	1.565	1.499
AHI1	ENSOARG00000014967	8:60341336-60552116:-1	protein-coding	Abelson helper integration site 1	identical protein binding (GO:0042802) | protein binding (GO:0005515)	unknown	centrosome (GO:0005813) | adherens junction (GO:0005912) | primary cilium (GO:0072372) | cell-cell junction (GO:0005911) | ciliary basal body (GO:0036064)	3.4665	3.280	1.057	7.114	6.074	1.171	0.903	0.333	NA	6.967	5.266	1.323	8.633	6.627	1.303	3.599	1.968	1.829	7.3345	5.941	1.235	7.023	6.620	1.061	11.729	9.431	1.244	2.161	3.265	0.662	3.664	2.846	1.287	5.965	5.076	1.175	8.161	6.377	1.280	6.234	5.8765	1.061
AHNAK	ENSOARG00000014988	21:40263049-40293850:-1	protein-coding	AHNAK nucleoprotein	protein binding (GO:0005515) | S100 protein binding (GO:0044548) | poly(A) RNA binding (GO:0044822) | structural molecule activity conferring elasticity (GO:0097493)	protein oligomerization (GO:0051259) | regulation of voltage-gated calcium channel activity (GO:1901385) | regulation of RNA splicing (GO:0043484)	lysosomal membrane (GO:0005765) | actin cytoskeleton (GO:0015629) | costamere (GO:0043034) | cell-cell contact zone (GO:0044291) | plasma membrane (GO:0005886) | membrane (GO:0016020) | vesicle (GO:0031982) | extracellular exosome (GO:0070062) | sarcolemma (GO:0042383) | nucleus (GO:0005634) | cytosol (GO:0005829) | focal adhesion (GO:0005925) | cytoplasm (GO:0005737) | membrane raft (GO:0045121)…	204.5505	216.667	0.944	299.830	232.948	1.287	23.315	12.045	1.936	22.563	21.023	1.073	20.640	23.196	0.890	274.948	225.594	1.219	108.699	118.3885	0.918	374.858	360.094	1.041	16.466	14.675	1.122	165.068	140.150	1.178	78.951	70.101	1.126	70.217	35.797	1.962	10.638	10.820	0.983	106.391	77.922	1.365
AHNAK2	ENSOARG00000008140	18:68080130-68102383:-1	protein-coding	AHNAK nucleoprotein 2	protein binding (GO:0005515)	unknown	cytoplasm (GO:0005737) | plasma membrane (GO:0005886)	20.2905	9.605	2.112	0.569	0.441	NA	0.507	0.434	NA	2.131	1.785	1.194	2.148	1.834	1.171	22.192	30.807	0.720	6.1565	6.488	0.949	0.515	0.646	NA	1.411	0.931	NA	2.985	1.769	1.687	1.443	1.278	1.129	3.1165	1.507	2.068	1.564	1.308	1.196	0.718	0.5615	NA
AHRR	ENSOARG00000015756	16:70550213-70637013:+1	protein-coding	aryl-hydrocarbon receptor repressor	protein dimerization activity (GO:0046983)	unknown	unknown	2.974	3.061	0.972	0.070	0.110	NA	0.389	0.130	NA	0.099	0.063	NA	0.000	0.108	NA	1.784	0.564	NA	0.274	0.4585	NA	0.0295	0.000	NA	0.375	0.761	NA	2.418	3.292	0.735	2.1485	2.788	0.771	0.061	0.000	NA	0.240	0.335	NA	5.378	3.3285	1.616
AHSA1	ENSOARG00000002567	7:85607414-85618360:+1	protein-coding	activator of Hsp90 ATPase activity 1	chaperone binding (GO:0051087) | protein binding (GO:0005515) | ATPase activator activity (GO:0001671)	response to stress (GO:0006950) | positive regulation of ATPase activity (GO:0032781)	cytoplasm (GO:0005737) | extracellular exosome (GO:0070062)	18.2825	20.383	0.897	17.127	13.572	1.262	12.619	13.618	0.927	23.913	23.927	0.999	24.270	26.584	0.913	31.987	21.352	1.498	27.929	27.803	1.005	21.293	22.390	0.951	33.959	32.485	1.045	22.223	21.129	1.052	20.1915	21.238	0.951	22.5125	27.630	0.815	31.000	35.299	0.878	23.608	24.888	0.949
AHSG	ENSOARG00000020528	1:198806196-198813239:-1	protein-coding	alpha 2-HS glycoprotein	cysteine-type endopeptidase inhibitor activity (GO:0004869)	regulation of inflammatory response (GO:0050727) | ossification (GO:0001503) | positive regulation of phagocytosis (GO:0050766) | acute-phase response (GO:0006953) | negative regulation of endopeptidase activity (GO:0010951) | negative regulation of bone mineralization (GO:0030502)	blood microparticle (GO:0072562) | extracellular space (GO:0005615) | extracellular exosome (GO:0070062)	0	0.056	NA	0.000	0.000	NA	1.432	1.987	0.721	5.516	5.414	1.019	4.524	2.557	1.769	0.021	0.025	NA	0	0	NA	0	0.000	NA	1.838	6.306	0.291	1.707	2.228	0.766	0.9625	2.483	NA	1.5815	0.083	NA	1.540	1.926	0.800	0.548	1.1055	NA
AHSP	ENSOARG00000009793	24:27538896-27539425:+1	protein-coding	alpha hemoglobin stabilizing protein	protein binding (GO:0005515) | hemoglobin binding (GO:0030492)	hemopoiesis (GO:0030097) | protein stabilization (GO:0050821) | protein folding (GO:0006457) | hemoglobin metabolic process (GO:0020027)	unknown	1.2545	0.509	NA	0.000	0.416	NA	0.940	0.344	NA	1.080	0.443	NA	1.465	0.551	NA	0.771	0.494	NA	0.2565	0	NA	2.034	0.000	NA	2.188	1.710	1.280	0.916	0.593	NA	0.2355	0.000	NA	0.9135	0.315	NA	36.818	12.176	3.024	0.000	2.73	NA
AICDA	ENSOARG00000001982	3:205985865-205999107:+1	protein-coding	activation induced cytidine deaminase	protein binding (GO:0005515) | cytidine deaminase activity (GO:0004126) | ubiquitin protein ligase binding (GO:0031625) | hydrolase activity (GO:0016787) | hydrolase activity, acting on carbon-nitrogen (but not peptide) bonds, in cyclic amidines (GO:0016814) | catalytic activity (GO:0003824) | zinc ion binding (GO:0008270)	somatic hypermutation of immunoglobulin genes (GO:0016446) | cytidine deamination (GO:0009972) | DNA demethylation (GO:0080111) | isotype switching (GO:0045190) | negative regulation of methylation-dependent chromatin silencing (GO:0090310) | somatic diversification of immunoglobulins (GO:0016445) | cellular response to lipopolysaccharide (GO:0071222)	nucleus (GO:0005634) | cytoplasm (GO:0005737) | exosome (RNase complex) (GO:0000178)	0.486	0.624	NA	2.167	1.915	1.132	0.324	0.459	NA	1.277	1.001	1.276	1.328	1.104	1.203	0.813	0.792	NA	0.936	1.0865	NA	2.131	1.996	1.068	3.064	2.976	1.030	1.436	3.374	0.426	2.27	4.208	0.539	1.9415	11.200	0.173	2.801	3.379	0.829	4.038	7.7085	0.524
AIDA	ENSOARG00000013880	12:24257834-24305203:-1	protein-coding	axin interactor, dorsalization associated	protein binding (GO:0005515) | protein domain specific binding (GO:0019904)	negative regulation of JNK cascade (GO:0046329) | negative regulation of JUN kinase activity (GO:0043508) | regulation of protein homodimerization activity (GO:0043496)	cytoplasm (GO:0005737)	67.6755	67.441	1.003	50.525	55.491	0.911	18.868	10.062	1.875	60.573	61.616	0.983	60.927	61.772	0.986	90.630	57.576	1.574	101.581	108.8235	0.933	50.4265	53.537	0.942	63.516	52.694	1.205	39.830	44.708	0.891	39.8845	40.818	0.977	60.996	56.889	1.072	64.033	59.151	1.083	48.375	50.296	0.962
AIF1	ENSOARG00000007932	20:26823544-26825580:-1	protein-coding	allograft inflammatory factor 1	protein binding (GO:0005515) | calcium ion binding (GO:0005509) | actin filament binding (GO:0051015)	actin filament polymerization (GO:0030041) | actin filament bundle assembly (GO:0051017) | positive regulation of T cell proliferation (GO:0042102) | positive regulation of smooth muscle cell proliferation (GO:0048661) | negative regulation of smooth muscle cell proliferation (GO:0048662) | positive regulation of G1/S transition of mitotic cell cycle (GO:1900087) | phagocytosis, engulfment (GO:00…	ruffle membrane (GO:0032587) | ruffle (GO:0001726) | nucleus (GO:0005634) | actin filament (GO:0005884) | cytosol (GO:0005829) | cytoplasm (GO:0005737) | lamellipodium (GO:0030027) | perinuclear region of cytoplasm (GO:0048471) | phagocytic cup (GO:0001891)	639.02	735.402	0.869	143.565	174.264	0.824	22.233	21.541	1.032	12.565	12.814	0.981	14.219	13.671	1.040	639.115	953.829	0.670	105.0765	106.813	0.984	185.0675	356.684	0.519	27.328	25.391	1.076	95.921	73.631	1.303	78.2155	80.545	0.971	221.304	118.800	1.863	60.329	60.097	1.004	250.052	172.1555	1.452
AIFM1	ENSOARG00000015422	X:108316770-108344828:-1	protein-coding	apoptosis inducing factor, mitochondria associated 1	flavin adenine dinucleotide binding (GO:0050660) | protein binding (GO:0005515) | NAD(P)H oxidase activity (GO:0016174) | FAD binding (GO:0071949) | oxidoreductase activity, acting on NAD(P)H (GO:0016651) | DNA binding (GO:0003677) | protein dimerization activity (GO:0046983) | oxidoreductase activity (GO:0016491)	apoptotic process (GO:0006915) | activation of cysteine-type endopeptidase activity involved in apoptotic process (GO:0006919) | cell redox homeostasis (GO:0045454) | neuron apoptotic process (GO:0051402) | intrinsic apoptotic signaling pathway in response to endoplasmic reticulum stress (GO:0070059) | positive regulation of cell death (GO:0010942) | regulation of apoptotic DNA fragmentation (GO:…	mitochondrial intermembrane space (GO:0005758) | nucleus (GO:0005634) | cytosol (GO:0005829) | cytoplasm (GO:0005737) | mitochondrion (GO:0005739)	20.1295	20.667	0.974	25.304	17.952	1.410	23.997	31.151	0.770	104.155	116.384	0.895	90.346	59.663	1.514	17.105	18.132	0.943	17.9695	17.611	1.020	33.845	27.783	1.218	30.995	32.278	0.960	27.010	31.722	0.851	29.779	31.240	0.953	23.583	26.802	0.880	18.812	19.734	0.953	33.372	34.257	0.974
AIFM2	ENSOARG00000005841	25:26129139-26168011:-1	protein-coding	apoptosis inducing factor, mitochondria associated 2	flavin adenine dinucleotide binding (GO:0050660) | DNA binding (GO:0003677) | electron-transferring-flavoprotein dehydrogenase activity (GO:0004174) | oxidoreductase activity (GO:0016491)	positive regulation of apoptotic process (GO:0043065) | apoptotic mitochondrial changes (GO:0008637) | oxidation-reduction process (GO:0055114)	extracellular space (GO:0005615) | cytosol (GO:0005829) | cytoplasm (GO:0005737) | mitochondrial outer membrane (GO:0005741) | lipid particle (GO:0005811) | mitochondrion (GO:0005739)	8.39	8.111	1.034	7.824	8.227	0.951	2.314	1.865	1.241	8.782	9.504	0.924	8.645	7.331	1.179	6.138	10.761	0.570	8.161	9.9165	0.823	7.898	6.761	1.168	12.767	14.304	0.893	5.773	9.062	0.637	7.4335	7.349	1.011	7.501	9.065	0.827	11.236	13.143	0.855	10.238	9.613	1.065
AIG1	ENSOARG00000001530	8:67448966-67706755:+1	protein-coding	androgen induced 1	protein binding (GO:0005515)	unknown	integral component of membrane (GO:0016021)	2.94	2.924	1.005	2.668	3.381	0.789	5.758	5.940	0.969	76.761	66.665	1.151	74.533	65.291	1.142	5.765	19.535	0.295	38.272	42.2265	0.906	3.313	3.161	1.048	113.154	114.013	0.992	37.871	56.322	0.672	43.7415	48.383	0.904	18.2895	10.878	1.681	98.868	97.375	1.015	90.196	56.123	1.607
AIM1	ENSOARG00000011149	8:30465808-30521543:-1	protein-coding	absent in melanoma 1	unknown	unknown	unknown	19.7855	11.269	1.756	8.527	7.602	1.122	1.866	2.298	0.812	1.615	1.710	0.944	1.468	1.556	0.943	34.076	9.774	3.486	4.0955	3.861	1.061	11.763	16.358	0.719	1.228	1.061	1.157	17.224	11.941	1.442	11.3715	10.799	1.053	6.567	5.301	1.239	2.111	1.770	1.193	12.225	10.148	1.205
AIM1L	ENSOARG00000004720	2:239655006-239672946:+1	protein-coding	absent in melanoma 1-like	unknown	unknown	unknown	0.017	0.017	NA	1.065	1.077	0.989	2.001	2.391	0.837	0.010	0.010	NA	0.011	0.017	NA	0.016	0.017	NA	0.0175	0.034	NA	1.5685	1.137	1.380	0.028	0.000	NA	11.549	11.807	0.978	8.3495	7.031	1.188	0.5305	0.356	NA	0.102	0.139	NA	12.209	8.5655	1.425
AIMP2	ENSOARG00000001572	24:37907715-37915133:+1	protein-coding	aminoacyl tRNA synthase complex-interacting multifunctional protein 2	protein binding (GO:0005515)	negative regulation of cell proliferation (GO:0008285) | Type II pneumocyte differentiation (GO:0060510) | positive regulation of protein ubiquitination (GO:0031398)	nucleus (GO:0005634) | membrane (GO:0016020)	19.71	19.093	1.032	14.098	12.556	1.123	15.235	15.877	0.960	26.408	30.978	0.852	25.469	31.810	0.801	24.294	19.899	1.221	17.3365	16.055	1.080	16.7375	18.371	0.911	19.646	21.643	0.908	24.730	20.741	1.192	18.642	19.095	0.976	21.979	23.011	0.955	17.653	17.664	0.999	24.234	23.1975	1.045
AIP	ENSOARG00000012489	21:44651161-44657106:+1	protein-coding	aryl hydrocarbon receptor interacting protein	transcription cofactor activity (GO:0003712) | protein binding (GO:0005515) | unfolded protein binding (GO:0051082) | GAF domain binding (GO:0036004) | aryl hydrocarbon receptor binding (GO:0017162)	xenobiotic metabolic process (GO:0006805) | protein maturation by protein folding (GO:0022417) | protein folding (GO:0006457) | protein targeting to mitochondrion (GO:0006626)	cytosol (GO:0005829) | cytoplasm (GO:0005737) | aryl hydrocarbon receptor complex (GO:0034751) | plasma membrane (GO:0005886) | membrane (GO:0016020) | nucleoplasm (GO:0005654)	31.639	30.822	1.027	50.816	45.955	1.106	13.811	17.457	0.791	62.867	62.259	1.010	60.506	65.026	0.930	27.911	33.500	0.833	50.779	47.952	1.059	72.815	75.672	0.962	58.054	57.239	1.014	27.078	26.019	1.041	22.527	24.083	0.935	68.81	69.426	0.991	41.159	32.844	1.253	31.235	35.1835	0.888
AIPL1	ENSOARG00000002219	11:25047636-25060312:+1	protein-coding	aryl hydrocarbon receptor interacting protein like 1	protein binding (GO:0005515) | farnesylated protein binding (GO:0001918)	negative regulation of apoptotic process (GO:0043066) | protein farnesylation (GO:0018343) | regulation of cGMP metabolic process (GO:0030823) | retina homeostasis (GO:0001895) | phototransduction, visible light (GO:0007603)	nucleus (GO:0005634) | photoreceptor inner segment (GO:0001917) | cytoplasm (GO:0005737)	0	0.000	NA	0.000	0.000	NA	0.000	0.000	NA	0.000	0.000	NA	0.000	0.000	NA	0.022	0.499	NA	0.008	0	NA	0.0955	0.000	NA	0.000	0.000	NA	0.000	0.000	NA	0	0.000	NA	0.139	0.016	NA	0.004	0.012	NA	0.006	0.001	NA
AIRE	ENSOARG00000011819	1:262382331-262398194:+1	protein-coding	autoimmune regulator	chromatin binding (GO:0003682) | protein binding (GO:0005515) | identical protein binding (GO:0042802) | histone binding (GO:0042393) | metal ion binding (GO:0046872) | DNA binding (GO:0003677) | RNA polymerase II regulatory region sequence-specific DNA binding (GO:0000977) | translation regulator activity (GO:0045182) | transcription regulatory region DNA binding (GO:0044212) | zinc ion binding …	positive regulation of transcription from RNA polymerase II promoter (GO:0045944) | regulation of transcription, DNA-templated (GO:0006355) | positive regulation of transcription, DNA-templated (GO:0045893) | negative thymic T cell selection (GO:0045060) | humoral immune response (GO:0006959) | regulation of translation (GO:0006417)	intracellular (GO:0005622) | nucleus (GO:0005634) | cytoplasm (GO:0005737)	0	0.000	NA	0.000	0.000	NA	0.000	0.000	NA	0.000	0.000	NA	0.000	0.000	NA	0.000	0.000	NA	0	0	NA	0	0.000	NA	0.000	0.000	NA	0.000	0.000	NA	0.0435	0.195	NA	3.8535	2.326	1.657	0.000	0.000	NA	0.000	0.0525	NA
AJAP1	ENSOARG00000014312	12:46636260-46753955:-1	protein-coding	adherens junctions associated protein 1	unknown	unknown	unknown	0.0135	0.025	NA	0.000	0.000	NA	0.017	0.000	NA	0.552	0.173	NA	0.466	0.586	NA	0.000	0.000	NA	2.283	0.866	NA	0	0.000	NA	8.106	6.284	1.290	0.124	0.041	NA	0	0.051	NA	0.3205	0.096	NA	3.717	3.467	1.072	0.044	0.038	NA
AK1	ENSOARG00000011321	3:8260726-8268916:+1	protein-coding	adenylate kinase isoenzyme 1	ATP binding (GO:0005524) | nucleobase-containing compound kinase activity (GO:0019205) | transferase activity (GO:0016740) | nucleoside diphosphate kinase activity (GO:0004550) | kinase activity (GO:0016301) | adenylate kinase activity (GO:0004017)	nucleobase-containing compound metabolic process (GO:0006139) | cell cycle arrest (GO:0007050) | phosphorylation (GO:0016310) | nucleoside diphosphate phosphorylation (GO:0006165) | nucleoside triphosphate biosynthetic process (GO:0009142) | ATP metabolic process (GO:0046034)	outer dense fiber (GO:0001520) | sperm flagellum (GO:0036126) | cytoplasm (GO:0005737) | plasma membrane (GO:0005886) | extracellular exosome (GO:0070062)	1.5575	1.934	0.805	0.258	0.325	NA	14.450	23.914	0.604	36.649	26.721	1.372	43.280	38.016	1.138	0.397	0.422	NA	31.837	26.953	1.181	1.0125	0.809	NA	142.893	137.952	1.036	57.128	40.683	1.404	24.2315	32.565	0.744	14.998	13.102	1.145	48.781	48.298	1.010	6.505	7.488	0.869
AK2	ENSOARG00000020868	2:233730933-233753041:+1	protein-coding	adenylate kinase 2	ATP binding (GO:0005524) | nucleobase-containing compound kinase activity (GO:0019205) | transferase activity (GO:0016740) | kinase activity (GO:0016301) | phosphotransferase activity, phosphate group as acceptor (GO:0016776) | nucleotide binding (GO:0000166) | adenylate kinase activity (GO:0004017)	nucleobase-containing compound metabolic process (GO:0006139) | phosphorylation (GO:0016310) | ADP biosynthetic process (GO:0006172) | AMP metabolic process (GO:0046033) | ATP metabolic process (GO:0046034) | nucleotide phosphorylation (GO:0046939)	mitochondrial intermembrane space (GO:0005758) | sperm flagellum (GO:0036126) | sperm mitochondrial sheath (GO:0097226) | mitochondrion (GO:0005739) | extracellular exosome (GO:0070062) | mitochondrial inner membrane (GO:0005743)	82.9935	82.767	1.003	49.615	37.429	1.326	52.416	60.430	0.867	85.915	92.772	0.926	79.591	68.663	1.159	114.952	117.949	0.975	52.368	49.3945	1.060	63.8315	83.412	0.765	31.994	32.865	0.973	75.755	76.803	0.986	72.2945	77.020	0.939	68.4255	78.910	0.867	32.247	26.138	1.234	109.339	110.955	0.985
AK3	ENSOARG00000013449	2:72480101-72499884:-1	protein-coding	adenylate kinase 3	nucleobase-containing compound kinase activity (GO:0019205) | protein binding (GO:0005515) | nucleoside triphosphate adenylate kinase activity (GO:0046899) | kinase activity (GO:0016301) | nucleotide binding (GO:0000166) | ATP binding (GO:0005524) | transferase activity (GO:0016740) | phosphotransferase activity, phosphate group as acceptor (GO:0016776) | adenylate kinase activity (GO:0004017) | …	GTP metabolic process (GO:0046039) | UTP metabolic process (GO:0046051) | nucleotide phosphorylation (GO:0046939) | nucleobase-containing compound metabolic process (GO:0006139) | ITP metabolic process (GO:0046041) | phosphorylation (GO:0016310) | ADP biosynthetic process (GO:0006172) | AMP metabolic process (GO:0046033)	mitochondrion (GO:0005739) | mitochondrial matrix (GO:0005759)	38.9385	39.885	0.976	12.723	12.363	1.029	25.205	25.983	0.970	50.116	42.694	1.174	50.739	37.939	1.337	41.692	47.030	0.886	26.268	27.347	0.961	28.2005	21.943	1.285	16.654	18.586	0.896	84.043	62.607	1.342	58.995	58.896	1.002	56.4725	26.354	2.143	15.284	14.934	1.023	99.379	70.4455	1.411
AK4	ENSOARG00000010184	1:40353308-40441416:+1	protein-coding	adenylate kinase 4	ATP binding (GO:0005524) | nucleobase-containing compound kinase activity (GO:0019205) | transferase activity (GO:0016740) | nucleoside diphosphate kinase activity (GO:0004550) | nucleoside triphosphate adenylate kinase activity (GO:0046899) | kinase activity (GO:0016301) | adenylate kinase activity (GO:0004017)	GTP metabolic process (GO:0046039) | nucleobase-containing compound metabolic process (GO:0006139) | phosphorylation (GO:0016310) | nucleoside diphosphate phosphorylation (GO:0006165) | nucleoside triphosphate biosynthetic process (GO:0009142) | ATP metabolic process (GO:0046034) | AMP metabolic process (GO:0046033)	mitochondrion (GO:0005739) | mitochondrial matrix (GO:0005759) | extracellular exosome (GO:0070062)	15.1945	26.865	0.566	0.057	0.046	NA	0.191	0.070	NA	22.157	16.808	1.318	19.177	9.962	1.925	3.152	11.512	0.274	3.637	3.6845	0.987	0.1325	0.071	NA	27.562	34.628	0.796	1.404	0.681	NA	0.3375	0.702	NA	0.5965	0.485	NA	14.107	12.283	1.148	0.444	0.3255	NA
AK5	ENSOARG00000012935	1:53123782-53390133:+1	protein-coding	adenylate kinase 5	ATP binding (GO:0005524) | nucleobase-containing compound kinase activity (GO:0019205) | nucleoside kinase activity (GO:0019206) | transferase activity (GO:0016740) | nucleoside diphosphate kinase activity (GO:0004550) | kinase activity (GO:0016301) | adenylate kinase activity (GO:0004017)	nucleobase-containing compound metabolic process (GO:0006139) | phosphorylation (GO:0016310) | nucleoside diphosphate phosphorylation (GO:0006165) | nucleoside triphosphate biosynthetic process (GO:0009142) | ATP metabolic process (GO:0046034)	microtubule organizing center (GO:0005815) | cytoplasm (GO:0005737)	0.023	0.103	NA	0.682	0.564	NA	0.346	0.121	NA	0.684	1.002	NA	6.242	8.171	0.764	0.082	0.103	NA	0.161	0.185	NA	0.963	0.329	NA	3.887	5.181	0.750	0.163	0.202	NA	0.194	0.262	NA	0.181	0.209	NA	19.075	25.488	0.748	0.109	0.1815	NA
AK6	ENSOARG00000005659	16:10361305-10375165:+1	protein-coding	adenylate kinase isoenzyme 6	ATP binding (GO:0005524) | transferase activity (GO:0016740) | kinase activity (GO:0016301) | ATPase activity (GO:0016887) | nucleotide binding (GO:0000166) | adenylate kinase activity (GO:0004017)	phosphorylation (GO:0016310) | nucleotide phosphorylation (GO:0046939)	nucleus (GO:0005634) | Cajal body (GO:0015030) | nucleoplasm (GO:0005654)	17.874	19.944	0.896	20.206	14.053	1.438	8.465	10.048	0.842	34.065	36.268	0.939	32.945	32.352	1.018	25.154	20.054	1.254	27.2815	24.3185	1.122	21.482	16.293	1.318	34.850	35.568	0.980	17.875	16.565	1.079	16.671	18.281	0.912	19.0525	24.661	0.773	41.003	43.962	0.933	17.796	19.3275	0.921
AK7	ENSOARG00000016325	18:59965169-60036994:+1	protein-coding	adenylate kinase 7	ATP binding (GO:0005524) | nucleobase-containing compound kinase activity (GO:0019205) | nucleoside kinase activity (GO:0019206) | nucleoside diphosphate kinase activity (GO:0004550) | adenylate kinase activity (GO:0004017) | cytidylate kinase activity (GO:0004127)	nucleobase-containing compound metabolic process (GO:0006139) | nucleoside diphosphate phosphorylation (GO:0006165) | nucleoside triphosphate biosynthetic process (GO:0009142)	unknown	0.572	0.574	NA	1.524	1.942	0.785	0.278	0.370	NA	1.066	1.025	1.040	1.197	1.272	0.941	0.612	0.436	NA	0.948	1.3165	NA	1.921	1.464	1.312	2.432	2.511	0.969	3.528	3.448	1.023	1.9985	1.893	1.056	2.736	2.859	0.957	4.267	4.748	0.899	3.675	3.5585	1.033
AK8	ENSOARG00000005769	3:3952498-4089014:+1	protein-coding	adenylate kinase 8	ATP binding (GO:0005524) | nucleobase-containing compound kinase activity (GO:0019205) | protein binding (GO:0005515) | nucleoside kinase activity (GO:0019206) | nucleoside diphosphate kinase activity (GO:0004550) | cytidylate kinase activity (GO:0004127) | adenylate kinase activity (GO:0004017)	nucleobase-containing compound metabolic process (GO:0006139) | ventricular system development (GO:0021591) | nucleoside diphosphate phosphorylation (GO:0006165) | nucleoside triphosphate biosynthetic process (GO:0009142)	sperm flagellum (GO:0036126) | axoneme (GO:0005930)	0.9235	1.084	NA	0.312	0.443	NA	0.415	0.360	NA	2.216	1.709	1.297	1.976	1.501	1.316	0.580	0.680	NA	1.464	1.433	1.022	0.4915	0.313	NA	1.200	1.178	1.019	0.908	0.832	NA	0.87	0.632	NA	0.643	0.614	NA	0.781	0.811	NA	0.714	0.46	NA
AK9	ENSOARG00000010252	8:27663314-27788700:+1	protein-coding	adenylate kinase 9	ATP binding (GO:0005524) | nucleobase-containing compound kinase activity (GO:0019205) | nucleoside kinase activity (GO:0019206) | nucleoside diphosphate kinase activity (GO:0004550) | nucleoside phosphate kinase activity (GO:0050145)	dCMP phosphorylation (GO:0061567) | dAMP phosphorylation (GO:0061565) | ATP generation from ADP (GO:0006757) | dCDP phosphorylation (GO:0061570) | GDP phosphorylation (GO:0061568) | TDP phosphorylation (GO:0061571) | nucleobase-containing compound metabolic process (GO:0006139) | dGDP phosphorylation (GO:0006186) | dADP phosphorylation (GO:0006174) | AMP phosphorylation (GO:0006756) | CMP phospho…	nucleus (GO:0005634) | cytoplasm (GO:0005737) | nucleoplasm (GO:0005654) | nuclear membrane (GO:0031965)	0.326	0.386	NA	3.130	3.034	1.032	0.162	0.202	NA	1.040	0.785	NA	0.985	1.069	NA	0.766	0.535	NA	1.1145	0.9985	NA	2.9195	2.438	1.197	3.110	2.993	1.039	0.635	1.185	NA	1.531	1.061	1.443	1.484	1.476	1.005	2.342	2.990	0.783	2.005	1.8745	1.070
AKAP1	ENSOARG00000007626	11:7502959-7514463:+1	protein-coding	A-kinase anchoring protein 1	RNA binding (GO:0003723) | protein binding (GO:0005515) | nucleic acid binding (GO:0003676) | protein kinase A regulatory subunit binding (GO:0034237) | poly(A) RNA binding (GO:0044822)	unknown	membrane (GO:0016020) | mitochondrion (GO:0005739)	9.5685	9.454	1.012	21.025	17.642	1.192	13.572	8.967	1.514	16.657	11.171	1.491	17.970	14.636	1.228	10.658	11.672	0.913	11.2895	9.1065	1.240	24.0895	16.214	1.486	22.429	22.358	1.003	37.330	38.768	0.963	33.207	36.942	0.899	16.327	16.199	1.008	10.213	8.789	1.162	20.169	19.4525	1.037
AKAP10	ENSOARG00000017604	11:33294409-33333966:+1	protein-coding	A-kinase anchoring protein 10	unknown	termination of G-protein coupled receptor signaling pathway (GO:0038032) | protein localization (GO:0008104)	cytoplasm (GO:0005737) | plasma membrane (GO:0005886) | mitochondrion (GO:0005739)	19.4705	20.382	0.955	27.181	24.600	1.105	4.926	3.697	1.332	24.751	19.549	1.266	22.261	16.586	1.342	20.558	17.068	1.204	12.112	10.3255	1.173	22.812	22.749	1.003	21.748	20.705	1.050	12.986	15.069	0.862	13.7725	14.882	0.925	20.752	19.505	1.064	17.162	16.622	1.032	22.721	22.362	1.016
AKAP11	ENSOARG00000007363	10:12787061-12822647:+1	protein-coding	A-kinase anchoring protein 11	unknown	unknown	unknown	20.8	22.331	0.931	32.157	39.778	0.808	2.784	2.401	1.160	14.283	11.492	1.243	15.808	13.180	1.199	19.483	19.929	0.978	9.066	9.773	0.928	29.1395	29.558	0.986	59.527	62.063	0.959	8.878	16.811	0.528	16.971	14.687	1.156	18.838	15.920	1.183	45.953	51.368	0.895	19.966	18.9015	1.056
AKAP12	ENSOARG00000003112	8:74932326-75026888:+1	protein-coding	A-kinase anchoring protein 12	protein binding (GO:0005515) | adenylate cyclase binding (GO:0008179) | protein kinase A binding (GO:0051018)	protein targeting (GO:0006605) | signal transduction (GO:0007165) | positive regulation of cAMP biosynthetic process (GO:0030819) | positive regulation of protein kinase A signaling (GO:0010739) | regulation of protein kinase C signaling (GO:0090036)	intracellular (GO:0005622) | focal adhesion (GO:0005925) | cytoplasm (GO:0005737) | plasma membrane (GO:0005886)	0.092	0.094	NA	0.553	0.524	NA	1.389	1.339	1.037	21.465	15.918	1.348	43.091	37.039	1.163	0.034	0.039	NA	51.7195	58.602	0.883	0.5375	0.494	NA	45.062	38.822	1.161	8.621	13.737	0.628	9.241	10.585	0.873	9.493	4.546	2.088	11.565	11.996	0.964	9.143	8.0825	1.131
AKAP13	ENSOARG00000010666	18:15519143-15713264:+1	protein-coding	A-kinase anchoring protein 13	protein complex scaffold (GO:0032947) | Rho GTPase binding (GO:0017048) | Rho guanyl-nucleotide exchange factor activity (GO:0005089) | protein binding (GO:0005515) | cAMP-dependent protein kinase activity (GO:0004691) | protein kinase A binding (GO:0051018) | MAP-kinase scaffold activity (GO:0005078)	heart development (GO:0007507) | adrenergic receptor signaling pathway involved in heart process (GO:0086023) | regulation of glucocorticoid mediated signaling pathway (GO:1900169) | positive regulation of GTPase activity (GO:0043547) | cardiac muscle cell differentiation (GO:0055007) | regulation of Rho protein signal transduction (GO:0035023) | bone development (GO:0060348) | G-protein coupled …	cytosol (GO:0005829) | cell cortex (GO:0005938) | actin cytoskeleton (GO:0015629) | actin filament (GO:0005884) | cytoplasm (GO:0005737) | membrane (GO:0016020) | cortical actin cytoskeleton (GO:0030864)	17.7045	23.210	0.763	63.702	65.343	0.975	1.762	2.217	0.795	2.876	2.389	1.204	3.691	3.068	1.203	25.906	30.856	0.840	11.9755	10.8815	1.101	47.6915	42.892	1.112	3.746	5.580	0.671	10.409	17.536	0.594	14.111	11.951	1.181	25.169	20.572	1.223	5.574	5.757	0.968	20.720	15.726	1.318
AKAP14	ENSOARG00000015993	X:108954180-108966228:-1	protein-coding	A-kinase anchoring protein 14	unknown	unknown	unknown	0.0315	0.453	NA	0.119	0.187	NA	0.581	0.320	NA	1.211	2.416	0.501	1.698	1.578	1.076	0.111	0.160	NA	0.5685	1.3785	NA	1.1575	1.339	0.864	2.781	2.696	1.032	0.611	0.403	NA	0.407	0.916	NA	0.899	2.571	NA	3.248	4.936	0.658	1.140	2.283	0.499
AKAP2	ENSOARG00000006946	2:13115138-13629521:-1	protein-coding	A-kinase anchoring protein 2	protein binding (GO:0005515) | protein kinase A binding (GO:0051018)	regulation of cell shape (GO:0008360) | actin filament organization (GO:0007015) | transmembrane receptor protein serine/threonine kinase signaling pathway (GO:0007178) | protein localization (GO:0008104)	membrane (GO:0016020)	1.663	1.214	1.370	1.793	0.971	NA	1.024	1.394	0.735	13.169	8.613	1.529	13.122	10.245	1.281	0.988	0.134	NA	7.0035	7.1895	0.974	1.77	2.266	0.781	6.276	6.260	1.003	2.783	4.666	0.596	5.0965	4.528	1.126	14.179	8.546	1.659	6.970	6.308	1.105	4.020	3.685	1.091
AKAP3	ENSOARG00000009557	3:209466456-209490869:+1	protein-coding	A-kinase anchoring protein 3	protein binding (GO:0005515) | protein kinase A binding (GO:0051018)	transmembrane receptor protein serine/threonine kinase signaling pathway (GO:0007178) | protein localization (GO:0008104)	acrosomal vesicle (GO:0001669) | nucleus (GO:0005634) | sperm principal piece (GO:0097228) | motile cilium (GO:0031514) | sperm fibrous sheath (GO:0035686)	1.3295	1.481	0.898	4.655	6.955	0.669	0.751	0.810	NA	3.394	2.914	1.165	3.275	3.184	1.029	1.812	1.480	1.224	2.4705	2.483	0.995	5.727	4.588	1.248	7.405	7.241	1.023	3.492	3.497	0.999	3.322	3.061	1.085	3.41	3.806	0.896	3.582	4.450	0.805	3.812	3.5045	1.088
AKAP4	ENSOARG00000010039	X:51963679-51980108:+1	protein-coding	A-kinase anchoring protein 4	protein binding (GO:0005515) | protein kinase A binding (GO:0051018)	establishment of protein localization (GO:0045184) | sperm motility (GO:0030317) | transmembrane receptor protein serine/threonine kinase signaling pathway (GO:0007178) | motile cilium assembly (GO:0044458) | protein localization (GO:0008104)	nucleus (GO:0005634) | sperm principal piece (GO:0097228) | perinuclear region of cytoplasm (GO:0048471) | cilium (GO:0005929) | motile cilium (GO:0031514) | sperm fibrous sheath (GO:0035686) | Z disc (GO:0030018)	0.011	0.013	NA	0.000	0.000	NA	0.626	0.455	NA	3.392	4.392	0.772	3.485	5.041	0.691	0.000	0.000	NA	7.876	10.0265	0.786	0.0195	0.000	NA	32.052	32.637	0.982	0.671	0.473	NA	0.979	0.502	NA	2.219	0.680	NA	1.464	1.269	1.154	0.182	0.0645	NA
AKAP5	ENSOARG00000000991	7:73534501-73535772:+1	protein-coding	A-kinase anchoring protein 5	protein binding (GO:0005515) | protein kinase A regulatory subunit binding (GO:0034237) | adenylate cyclase binding (GO:0008179)	protein targeting (GO:0006605) | amylase secretion (GO:0036394) | signal transduction (GO:0007165) | positive regulation of cAMP biosynthetic process (GO:0030819) | positive regulation of protein kinase A signaling (GO:0010739)	intracellular (GO:0005622) | cytoskeleton (GO:0005856) | plasma membrane (GO:0005886)	0.336	0.437	NA	6.229	5.772	1.079	1.225	0.708	NA	3.827	2.024	1.891	3.164	2.074	1.526	3.831	1.349	2.840	1.493	2.4185	0.617	9.594	14.048	0.683	4.287	1.728	2.481	2.407	2.324	1.036	5.5285	3.643	1.518	18.479	29.973	0.617	20.312	22.769	0.892	7.130	33.3805	0.214
AKAP6	ENSOARG00000006557	18:41629326-42119054:+1	protein-coding	A-kinase anchoring protein 6	protein binding (GO:0005515) | ion channel binding (GO:0044325) | adenylate cyclase binding (GO:0008179)	positive regulation of delayed rectifier potassium channel activity (GO:1902261) | positive regulation of potassium ion transmembrane transport (GO:1901381) | cellular response to cAMP (GO:0071320) | regulation of membrane repolarization (GO:0060306)	nuclear envelope (GO:0005635) | perinuclear region of cytoplasm (GO:0048471) | nuclear membrane (GO:0031965) | sarcoplasmic reticulum (GO:0016529) | calcium channel complex (GO:0034704)	0.507	0.440	NA	0.000	0.000	NA	0.136	0.067	NA	0.210	0.237	NA	1.965	1.390	1.414	0.089	0.083	NA	0.0655	0.116	NA	0	0.000	NA	32.090	31.659	1.014	0.235	0.518	NA	0.3905	0.442	NA	0.1235	0.077	NA	10.407	10.785	0.965	0.591	0.4255	NA
AKAP7	ENSOARG00000013910	8:56406661-56522909:+1	protein-coding	A-kinase anchoring protein 7	protein binding (GO:0005515) | protein kinase A regulatory subunit binding (GO:0034237) | protein kinase binding (GO:0019901) | protein kinase A binding (GO:0051018)	unknown	nucleus (GO:0005634) | cytosol (GO:0005829) | cytoplasm (GO:0005737)	1.5235	1.068	1.426	2.164	3.451	0.627	1.577	0.905	NA	17.592	24.652	0.714	16.038	20.303	0.790	6.148	2.116	2.905	4.168	4.5235	0.921	3.7915	5.514	0.688	4.479	5.170	0.866	7.327	7.294	1.005	8.3405	7.027	1.187	5.882	3.876	1.518	13.101	12.498	1.048	12.319	14.235	0.865
AKAP8	ENSOARG00000003568	5:7547600-7561201:+1	protein-coding	A-kinase anchoring protein 8	protein binding (GO:0005515) | protein kinase A regulatory subunit binding (GO:0034237) | poly(A) RNA binding (GO:0044822) | NF-kappaB binding (GO:0051059) | DNA binding (GO:0003677) | histone deacetylase binding (GO:0042826)	regulation of histone phosphorylation (GO:0033127) | cell cycle G2/M phase transition (GO:0044839) | mitotic chromosome condensation (GO:0007076) | negative regulation of tumor necrosis factor production (GO:0032720) | positive regulation of histone deacetylation (GO:0031065) | cellular response to prostaglandin E stimulus (GO:0071380) | cellular response to lipopolysaccharide (GO:0071222)	condensed chromosome (GO:0000793) | nuclear matrix (GO:0016363) | female pronucleus (GO:0001939) | nucleus (GO:0005634) | membrane (GO:0016020) | nucleoplasm (GO:0005654)	16.371	14.868	1.101	56.622	68.475	0.827	7.605	6.037	1.260	22.966	19.859	1.156	22.757	20.564	1.107	18.291	16.752	1.092	16.9525	16.4635	1.030	35.2765	30.064	1.173	43.983	35.953	1.223	22.953	25.295	0.907	21.7105	22.095	0.983	33.1335	38.815	0.854	15.926	15.144	1.052	25.765	25.4585	1.012
AKAP8L	ENSOARG00000003411	5:7513910-7544611:+1	protein-coding	A-kinase anchoring protein 8 like	lamin binding (GO:0005521) | protein binding (GO:0005515) | poly(A) RNA binding (GO:0044822) | DNA binding (GO:0003677) | histone deacetylase binding (GO:0042826)	positive regulation of transcription from RNA polymerase II promoter (GO:0045944) | nuclear envelope disassembly (GO:0051081) | regulation of histone phosphorylation (GO:0033127) | cell cycle G2/M phase transition (GO:0044839) | mitotic chromosome condensation (GO:0007076) | regulation of mRNA export from nucleus (GO:0010793) | positive regulation of histone deacetylation (GO:0031065) | mRNA proc…	nuclear speck (GO:0016607) | nuclear matrix (GO:0016363) | nucleus (GO:0005634) | cytoplasm (GO:0005737) | chromatin (GO:0000785) | nucleoplasm (GO:0005654)	7.1635	8.110	0.883	35.544	30.031	1.184	10.583	11.365	0.931	40.515	37.324	1.085	39.931	47.670	0.838	10.256	10.392	0.987	31.7945	35.215	0.903	41.907	39.262	1.067	53.961	52.621	1.025	39.402	47.237	0.834	36.622	38.105	0.961	57.8155	50.699	1.140	25.398	24.607	1.032	35.405	36.377	0.973
AKAP9	ENSOARG00000017010	4:9183142-9351553:+1	protein-coding	A-kinase anchoring protein 9	protein complex scaffold (GO:0032947) | protein binding (GO:0005515) | ion channel binding (GO:0044325) | protein kinase A regulatory subunit binding (GO:0034237) | potassium channel regulator activity (GO:0015459)	positive regulation of potassium ion transmembrane transporter activity (GO:1901018) | positive regulation of peptidyl-serine phosphorylation (GO:0033138) | regulation of ventricular cardiac muscle cell membrane repolarization (GO:0060307) | signal transduction (GO:0007165) | microtubule nucleation (GO:0007020) | cellular response to cAMP (GO:0071320) | regulation of heart rate by cardiac conduct…	centrosome (GO:0005813) | Golgi stack (GO:0005795) | cis-Golgi network (GO:0005801) | Golgi apparatus (GO:0005794) | voltage-gated potassium channel complex (GO:0008076) | intracellular membrane-bounded organelle (GO:0043231)	5.433	6.593	0.824	15.739	15.921	0.989	2.598	2.413	1.077	11.593	10.334	1.122	12.881	11.483	1.122	8.095	8.983	0.901	5.98	6.3115	0.947	12.3765	12.732	0.972	18.120	19.177	0.945	13.382	15.756	0.849	13.8045	12.366	1.116	8.002	8.376	0.955	19.865	20.741	0.958	16.356	16.8415	0.971
AKIP1	ENSOARG00000014158	15:43224117-43231495:-1	protein-coding	A-kinase interacting protein 1	protein binding (GO:0005515)	substrate adhesion-dependent cell spreading (GO:0034446)	nucleoplasm (GO:0005654)	25.232	29.951	0.842	8.698	5.505	1.580	10.825	11.516	0.940	20.155	23.477	0.858	21.187	27.256	0.777	28.018	25.898	1.082	24.071	26.784	0.899	9.9745	12.647	0.789	44.784	48.657	0.920	20.098	19.629	1.024	18.3285	18.010	1.018	24.0305	20.128	1.194	27.005	22.324	1.210	14.362	11.573	1.241
AKIRIN1	ENSOARG00000019981	1:13484368-13492693:+1	protein-coding	akirin 1	protein binding (GO:0005515)	unknown	nucleus (GO:0005634) | nucleoplasm (GO:0005654) | nuclear membrane (GO:0031965)	27.8745	32.692	0.853	55.274	61.349	0.901	8.462	5.381	1.573	63.187	58.706	1.076	59.216	51.325	1.154	28.021	20.783	1.348	30.79	30.4495	1.011	51.637	53.533	0.965	48.949	47.845	1.023	29.434	39.781	0.740	36.676	38.583	0.951	46.9575	47.548	0.988	54.771	61.020	0.898	51.840	50.6645	1.023
AKIRIN2	ENSOARG00000012967	8:49378101-49400794:+1	protein-coding	akirin 2	protein binding (GO:0005515) | enzyme binding (GO:0019899)	positive regulation of transcription from RNA polymerase II promoter (GO:0045944) | response to lipopolysaccharide (GO:0032496) | embryo development (GO:0009790) | positive regulation of interleukin-6 production (GO:0032755)	nucleus (GO:0005634)	270.622	318.989	0.848	126.118	153.436	0.822	12.214	11.989	1.019	64.493	57.637	1.119	58.856	52.014	1.132	156.869	176.677	0.888	96.6415	79.4965	1.216	94.573	72.396	1.306	79.185	70.357	1.125	38.496	36.982	1.041	32.5475	36.164	0.900	67.525	62.925	1.073	74.637	77.612	0.962	59.151	68.181	0.868
AKNA	ENSOARG00000006030	2:9311734-9352831:+1	protein-coding	AT-hook transcription factor	transcriptional activator activity, RNA polymerase II core promoter proximal region sequence-specific binding (GO:0001077) | RNA polymerase II core promoter proximal region sequence-specific DNA binding (GO:0000978)	positive regulation of transcription from RNA polymerase II promoter (GO:0045944)	membrane (GO:0016020)	7.3225	7.374	0.993	45.557	52.679	0.865	2.599	1.917	1.356	2.132	3.295	0.647	1.797	3.140	0.572	8.283	10.072	0.822	5.7765	6.1205	0.944	49.283	64.271	0.767	2.031	2.096	0.969	8.476	11.251	0.753	11.4685	14.656	0.783	45.188	66.457	0.680	5.018	3.958	1.268	29.710	28.136	1.056
AKR1A1	ENSOARG00000001793	1:19965267-19971556:+1	protein-coding	aldo-keto reductase family 1 member A1	alditol:NADP+ 1-oxidoreductase activity (GO:0004032) | protein binding (GO:0005515) | L-glucuronate reductase activity (GO:0047939) | oxidoreductase activity (GO:0016491)	aldehyde catabolic process (GO:0046185) | D-glucuronate catabolic process (GO:0042840) | L-ascorbic acid biosynthetic process (GO:0019853) | oxidation-reduction process (GO:0055114)	extracellular space (GO:0005615) | cytosol (GO:0005829) | apical plasma membrane (GO:0016324) | extracellular exosome (GO:0070062)	158.0265	180.875	0.874	52.761	51.136	1.032	35.348	70.992	0.498	78.886	89.469	0.882	78.167	82.027	0.953	157.899	256.113	0.617	48.454	60.357	0.803	71.6615	85.628	0.837	48.373	65.682	0.736	109.461	96.106	1.139	72.2745	81.455	0.887	70.2	82.663	0.849	48.613	53.266	0.913	126.620	137.1535	0.923
AKR1D1	ENSOARG00000010045	4:101544228-101598085:+1	protein-coding	aldo-keto reductase family 1 member D1	oxidoreductase activity (GO:0016491)	digestion (GO:0007586) | cholesterol catabolic process (GO:0006707) | androgen metabolic process (GO:0008209) | bile acid biosynthetic process (GO:0006699) | C21-steroid hormone metabolic process (GO:0008207) | oxidation-reduction process (GO:0055114)	cytosol (GO:0005829) | extracellular exosome (GO:0070062)	0.244	0.326	NA	0.921	0.936	NA	0.064	0.122	NA	0.566	0.245	NA	0.696	0.350	NA	0.227	0.204	NA	0.318	0.542	NA	1.205	0.842	NA	1.854	1.484	1.249	0.320	0.519	NA	0.4345	0.485	NA	0.799	0.467	NA	5.896	7.078	0.833	5.606	4.945	1.134
AKR1E2	ENSOARG00000012747	13:43026873-43042300:-1	protein-coding	aldo-keto reductase family 1 member E2	oxidoreductase activity (GO:0016491)	mitophagy in response to mitochondrial depolarization (GO:0098779) | oxidation-reduction process (GO:0055114)	extracellular exosome (GO:0070062)	4.3495	4.101	1.061	8.352	8.597	0.972	2.250	2.179	1.033	7.817	9.043	0.864	8.154	9.431	0.865	6.229	8.759	0.711	6.7965	5.887	1.154	16.073	9.707	1.656	12.031	12.325	0.976	5.626	6.498	0.866	6.618	5.862	1.129	12.8305	12.790	1.003	9.120	10.883	0.838	9.031	9.029	1.000
AKT1S1	ENSOARG00000013656	14:55246932-55250091:-1	protein-coding	AKT1 substrate 1	protein binding (GO:0005515)	negative regulation of protein kinase activity (GO:0006469) | negative regulation of cell size (GO:0045792) | negative regulation of TOR signaling (GO:0032007) | neurotrophin TRK receptor signaling pathway (GO:0048011)	TORC1 complex (GO:0031931) | cytoplasm (GO:0005737)	11.913	12.046	0.989	8.326	8.408	0.990	5.509	7.244	0.760	18.809	20.166	0.933	15.160	15.254	0.994	8.866	8.120	1.092	9.5	11.238	0.845	8.094	6.326	1.279	14.330	15.818	0.906	15.731	11.872	1.325	13.962	13.730	1.017	7.692	6.177	1.245	9.651	6.839	1.411	6.687	5.6825	1.177
AKT2	ENSOARG00000006526	14:48772301-48801288:-1	protein-coding	AKT serine/threonine kinase 2	protein binding (GO:0005515) | transferase activity, transferring phosphorus-containing groups (GO:0016772) | kinase activity (GO:0016301) | protein serine/threonine kinase activity (GO:0004674) | nucleotide binding (GO:0000166) | ATP binding (GO:0005524) | transferase activity (GO:0016740) | protein tyrosine kinase activity (GO:0004713) | protein kinase activity (GO:0004672)	positive regulation of glycogen biosynthetic process (GO:0045725) | positive regulation of glucose import in response to insulin stimulus (GO:2001275) | positive regulation of glucose metabolic process (GO:0010907) | intracellular protein transmembrane transport (GO:0065002) | positive regulation of protein targeting to membrane (GO:0090314) | insulin receptor signaling pathway (GO:0008286) | pos…	nucleus (GO:0005634) | ruffle membrane (GO:0032587) | cell cortex (GO:0005938) | plasma membrane (GO:0005886)	45.9905	44.561	1.032	69.777	57.472	1.214	18.399	16.386	1.123	49.466	41.395	1.195	51.747	44.084	1.174	44.357	66.518	0.667	51.7445	47.6275	1.086	80.734	71.851	1.124	93.361	93.364	1.000	43.594	47.648	0.915	42.0455	43.191	0.973	64.524	62.183	1.038	33.973	31.637	1.074	43.098	44.695	0.964
AKT3	ENSOARG00000006076	12:31520090-31783953:+1	protein-coding	AKT serine/threonine kinase 3	protein binding (GO:0005515) | transferase activity, transferring phosphorus-containing groups (GO:0016772) | kinase activity (GO:0016301) | protein serine/threonine kinase activity (GO:0004674) | nucleotide binding (GO:0000166) | ATP binding (GO:0005524) | transferase activity (GO:0016740) | protein tyrosine kinase activity (GO:0004713) | protein kinase activity (GO:0004672)	signal transduction (GO:0007165) | protein phosphorylation (GO:0006468) | mitochondrial genome maintenance (GO:0000002) | phosphorylation (GO:0016310)	Golgi apparatus (GO:0005794) | cytoplasm (GO:0005737) | plasma membrane (GO:0005886) | nucleoplasm (GO:0005654)	4.627	6.396	0.723	11.998	12.263	0.978	1.357	0.625	NA	22.321	19.982	1.117	24.129	21.373	1.129	13.952	21.874	0.638	21.0765	23.4555	0.899	10.2805	15.412	0.667	59.119	56.999	1.037	3.370	6.128	0.550	6.54	5.229	1.251	25.0975	11.726	2.140	56.491	54.880	1.029	9.456	7.0965	1.332
AKTIP	ENSOARG00000017853	14:21322593-21331087:-1	protein-coding	AKT interacting protein	protein binding (GO:0005515)	positive regulation of protein binding (GO:0032092) | positive regulation of protein phosphorylation (GO:0001934) | lysosome organization (GO:0007040) | endosome to lysosome transport (GO:0008333) | endosome organization (GO:0007032) | early endosome to late endosome transport (GO:0045022)	HOPS complex (GO:0030897) | Golgi apparatus (GO:0005794) | FHF complex (GO:0070695) | cytoplasm (GO:0005737) | nucleolus (GO:0005730) | plasma membrane (GO:0005886)	10.1205	11.393	0.888	13.409	12.048	1.113	8.921	9.531	0.936	22.825	23.408	0.975	26.853	24.367	1.102	9.904	9.027	1.097	28.4035	33.187	0.856	18.8455	24.098	0.782	43.999	45.704	0.963	20.105	21.065	0.954	19.109	18.864	1.013	24.497	24.298	1.008	48.279	48.996	0.985	20.386	19.859	1.027
ALAD	ENSOARG00000006271	2:10262221-10269457:+1	protein-coding	aminolevulinate dehydratase	identical protein binding (GO:0042802) | metal ion binding (GO:0046872) | lyase activity (GO:0016829) | zinc ion binding (GO:0008270) | lead ion binding (GO:0032791) | catalytic activity (GO:0003824) | porphobilinogen synthase activity (GO:0004655)	tetrapyrrole biosynthetic process (GO:0033014) | porphyrin-containing compound biosynthetic process (GO:0006779) | heme biosynthetic process (GO:0006783) | cellular response to interleukin-4 (GO:0071353) | protein homooligomerization (GO:0051260)	nucleus (GO:0005634) | extracellular exosome (GO:0070062)	1.581	1.168	1.354	1.748	1.736	1.007	7.585	7.463	1.016	35.118	25.056	1.402	30.395	23.651	1.285	2.127	1.781	1.194	7.6995	6.6325	1.161	3.2665	2.375	1.375	14.465	14.516	0.996	9.607	12.092	0.794	11.687	9.479	1.233	10.685	7.058	1.514	12.682	11.435	1.109	5.384	5.8295	0.924
ALAS1	ENSOARG00000006209	19:48656108-48670752:-1	protein-coding	5'-aminolevulinate synthase 1	protein binding (GO:0005515) | transferase activity (GO:0016740) | 5-aminolevulinate synthase activity (GO:0003870) | pyridoxal phosphate binding (GO:0030170) | transferase activity, transferring acyl groups (GO:0016746) | catalytic activity (GO:0003824)	metabolic process (GO:0008152) | tetrapyrrole biosynthetic process (GO:0033014) | protoporphyrinogen IX biosynthetic process (GO:0006782) | porphyrin-containing compound metabolic process (GO:0006778) | heme biosynthetic process (GO:0006783) | biosynthetic process (GO:0009058)	cytoplasm (GO:0005737) | nucleoplasm (GO:0005654) | mitochondrion (GO:0005739) | mitochondrial matrix (GO:0005759)	163.64	183.717	0.891	14.554	13.811	1.054	25.661	38.753	0.662	1005.134	751.888	1.337	956.568	481.527	1.987	201.623	226.496	0.890	23.886	22.9105	1.043	22.032	23.730	0.928	67.634	53.932	1.254	43.426	57.505	0.755	43.639	60.435	0.722	26.9625	25.948	1.039	62.965	59.313	1.062	37.886	44.939	0.843
ALAS2	ENSOARG00000005674	X:47828609-47849887:+1	protein-coding	5'-aminolevulinate synthase 2	protein binding (GO:0005515) | transferase activity (GO:0016740) | 5-aminolevulinate synthase activity (GO:0003870) | pyridoxal phosphate binding (GO:0030170) | transferase activity, transferring acyl groups (GO:0016746) | catalytic activity (GO:0003824)	hemoglobin biosynthetic process (GO:0042541) | erythrocyte differentiation (GO:0030218) | porphyrin-containing compound metabolic process (GO:0006778) | heme biosynthetic process (GO:0006783) | protoporphyrinogen IX biosynthetic process (GO:0006782) | tetrapyrrole biosynthetic process (GO:0033014) | metabolic process (GO:0008152) | response to hypoxia (GO:0001666) | biosynthetic process (GO:00090…	mitochondrion (GO:0005739) | mitochondrial inner membrane (GO:0005743) | mitochondrial matrix (GO:0005759)	0.047	0.078	NA	0.124	0.128	NA	0.000	0.010	NA	0.000	0.000	NA	0.000	0.000	NA	0.090	0.062	NA	0.0555	0	NA	0.275	0.201	NA	0.000	0.000	NA	0.032	0.052	NA	0.0355	0.044	NA	0.274	0.466	NA	0.344	0.088	NA	0.168	0.4325	NA
ALB	ENSOARG00000013782	6:88136611-88159187:+1	protein-coding	serum albumin precursor	protein binding (GO:0005515) | pyridoxal phosphate binding (GO:0030170) | oxygen binding (GO:0019825) | toxic substance binding (GO:0015643) | chaperone binding (GO:0051087) | identical protein binding (GO:0042802) | fatty acid binding (GO:0005504) | DNA binding (GO:0003677) | drug binding (GO:0008144)	negative regulation of apoptotic process (GO:0043066) | hemolysis by symbiont of host erythrocytes (GO:0019836) | retina homeostasis (GO:0001895) | transport (GO:0006810) | cellular response to starvation (GO:0009267) | maintenance of mitochondrion location (GO:0051659)	protein complex (GO:0043234) | Golgi apparatus (GO:0005794) | extracellular space (GO:0005615) | endoplasmic reticulum (GO:0005783) | extracellular region (GO:0005576) | extracellular exosome (GO:0070062) | myelin sheath (GO:0043209) | blood microparticle (GO:0072562) | nucleus (GO:0005634) | cytoplasm (GO:0005737)	1.25	1.714	0.729	4.154	3.700	1.123	3.575	3.039	1.176	1.964	1.599	1.228	2.030	2.012	1.009	1.853	0.933	NA	2.0325	1.6235	1.252	4.3265	2.270	1.906	5.252	4.814	1.091	2.282	2.491	0.916	2.432	2.156	1.128	3.1005	2.379	1.303	3.899	5.029	0.775	3.879	3.551	1.092
ALCAM	ENSOARG00000018737	1:168393395-168624986:+1	protein-coding	activated leukocyte cell adhesion molecule	protein binding (GO:0005515)	heterophilic cell-cell adhesion via plasma membrane cell adhesion molecules (GO:0007157) | motor neuron axon guidance (GO:0008045) | axon guidance (GO:0007411)	integral component of membrane (GO:0016021) | immunological synapse (GO:0001772) | membrane (GO:0016020) | intrinsic component of plasma membrane (GO:0031226) | extracellular exosome (GO:0070062) | axon (GO:0030424) | external side of plasma membrane (GO:0009897) | T cell receptor complex (GO:0042101) | focal adhesion (GO:0005925) | neuronal cell body (GO:0043025)	21.9565	37.826	0.580	10.727	8.184	1.311	7.226	6.385	1.132	1.794	1.586	1.131	2.663	4.226	0.630	56.998	62.922	0.906	13.689	17.694	0.774	7.1985	8.732	0.824	16.377	10.242	1.599	8.824	11.665	0.756	11.4885	10.594	1.084	6.1675	7.347	0.839	60.662	76.944	0.788	13.018	14.3105	0.910
ALDH16A1	ENSOARG00000013087	14:54943795-54956985:+1	protein-coding	aldehyde dehydrogenase 16 family member A1	oxidoreductase activity (GO:0016491) | oxidoreductase activity, acting on the aldehyde or oxo group of donors, NAD or NADP as acceptor (GO:0016620)	metabolic process (GO:0008152) | oxidation-reduction process (GO:0055114)	membrane (GO:0016020) | extracellular exosome (GO:0070062)	13.4955	10.767	1.253	9.947	8.878	1.120	4.929	6.545	0.753	16.737	17.150	0.976	15.956	13.959	1.143	10.659	12.098	0.881	6.2175	5.3165	1.169	13.803	14.836	0.930	9.684	10.240	0.946	17.047	18.547	0.919	14.451	17.175	0.841	24.3965	20.394	1.196	4.630	4.048	1.144	25.288	22.076	1.145
ALDH18A1	ENSOARG00000006313	22:16339468-16375732:-1	protein-coding	aldehyde dehydrogenase 18 family member A1	protein binding (GO:0005515) | delta1-pyrroline-5-carboxylate synthetase activity (GO:0017084) | glutamate-5-semialdehyde dehydrogenase activity (GO:0004350) | catalytic activity (GO:0003824) | oxidoreductase activity, acting on the aldehyde or oxo group of donors, NAD or NADP as acceptor (GO:0016620) | glutamate 5-kinase activity (GO:0004349) | identical protein binding (GO:0042802) | transferas…	metabolic process (GO:0008152) | citrulline biosynthetic process (GO:0019240) | glutamate metabolic process (GO:0006536) | ornithine biosynthetic process (GO:0006592) | proline biosynthetic process (GO:0006561) | phosphorylation (GO:0016310) | oxidation-reduction process (GO:0055114)	cytoplasm (GO:0005737) | mitochondrion (GO:0005739)	8.5025	8.345	1.019	6.505	4.917	1.323	9.209	10.784	0.854	29.692	32.552	0.912	31.495	30.432	1.035	6.849	4.550	1.505	27.7035	28.8755	0.959	12.609	11.648	1.083	18.709	18.968	0.986	29.153	48.444	0.602	44.3915	51.287	0.866	14.9455	17.626	0.848	28.593	30.282	0.944	65.821	66.174	0.995
ALDH1A1	ENSOARG00000012705	2:63232708-63288217:+1	protein-coding	aldehyde dehydrogenase 1 family member A1	aldehyde dehydrogenase (NAD) activity (GO:0004029) | retinal dehydrogenase activity (GO:0001758) | acyl-CoA dehydrogenase activity (GO:0003995) | oxidoreductase activity (GO:0016491) | oxidoreductase activity, acting on the aldehyde or oxo group of donors, NAD or NADP as acceptor (GO:0016620)	metabolic process (GO:0008152) | bioluminescence (GO:0008218) | oxidation-reduction process (GO:0055114) | retinol metabolic process (GO:0042572)	cytoplasm (GO:0005737) | extracellular exosome (GO:0070062)	47.822	36.520	1.309	3.359	1.511	2.223	95.264	136.834	0.696	2779.810	2523.110	1.102	2665.380	1939.390	1.374	28.881	40.883	0.706	127.479	137.9715	0.924	2.123	3.232	0.657	7.523	1.887	3.987	137.085	115.137	1.191	116.6455	105.551	1.105	67.714	34.209	1.979	4.612	5.665	0.814	310.806	218.631	1.422
ALDH1A2	ENSOARG00000020860	7:49203957-49320857:+1	protein-coding	aldehyde dehydrogenase 1 family member A2	retinal dehydrogenase activity (GO:0001758) | 3-chloroallyl aldehyde dehydrogenase activity (GO:0004028) | oxidoreductase activity (GO:0016491) | oxidoreductase activity, acting on the aldehyde or oxo group of donors, NAD or NADP as acceptor (GO:0016620)	embryonic camera-type eye development (GO:0031076) | camera-type eye development (GO:0043010) | determination of bilateral symmetry (GO:0009855) | anterior/posterior pattern specification (GO:0009952) | proximal/distal pattern formation (GO:0009954) | face development (GO:0060324) | neural crest cell development (GO:0014032) | positive regulation of apoptotic process (GO:0043065) | heart morphoge…	cytoplasm (GO:0005737)	0	0.000	NA	0.000	0.000	NA	2.513	2.430	1.034	232.814	152.577	1.526	213.463	112.712	1.894	0.118	0.019	NA	38.417	19.914	1.929	0.081	0.104	NA	4.766	1.826	2.610	17.312	25.430	0.681	15.3565	17.242	0.891	1.9395	0.250	NA	2.168	3.109	0.697	19.688	13.8475	1.422
ALDH1A3	ENSOARG00000009599	18:4690980-4728935:-1	protein-coding	aldehyde dehydrogenase 1 family member A3	thyroid hormone binding (GO:0070324) | aldehyde dehydrogenase (NAD) activity (GO:0004029) | protein homodimerization activity (GO:0042803) | aldehyde dehydrogenase [NAD(P)+] activity (GO:0004030) | oxidoreductase activity (GO:0016491) | NAD+ binding (GO:0070403) | oxidoreductase activity, acting on the aldehyde or oxo group of donors, NAD or NADP as acceptor (GO:0016620)	embryonic camera-type eye development (GO:0031076) | locomotory behavior (GO:0007626) | face development (GO:0060324) | retinoic acid metabolic process (GO:0042573) | optic cup morphogenesis involved in camera-type eye development (GO:0002072) | positive regulation of apoptotic process (GO:0043065) | neuromuscular process controlling balance (GO:0050885) | inner ear morphogenesis (GO:0042472) | r…	cytoplasm (GO:0005737) | extracellular exosome (GO:0070062)	4.154	5.469	0.760	0.096	0.084	NA	2.940	2.900	1.014	0.767	0.430	NA	0.656	1.193	NA	0.529	0.172	NA	30.009	29.323	1.023	0.0235	0.145	NA	0.798	0.484	NA	2.152	3.340	0.644	3.6305	4.552	0.798	12.341	4.789	2.577	7.580	10.124	0.749	35.087	28.8705	1.215
ALDH1L1	ENSOARG00000006377	19:59698219-59726176:-1	protein-coding	aldehyde dehydrogenase 1 family member L1	protein binding (GO:0005515) | aldehyde dehydrogenase (NAD) activity (GO:0004029) | oxidoreductase activity (GO:0016491) | methyltransferase activity (GO:0008168) | catalytic activity (GO:0003824) | oxidoreductase activity, acting on the aldehyde or oxo group of donors, NAD or NADP as acceptor (GO:0016620) | formyltetrahydrofolate dehydrogenase activity (GO:0016155) | hydroxymethyl-, formyl- and …	metabolic process (GO:0008152) | one-carbon metabolic process (GO:0006730) | methylation (GO:0032259) | 10-formyltetrahydrofolate catabolic process (GO:0009258) | oxidation-reduction process (GO:0055114) | biosynthetic process (GO:0009058)	cytoplasm (GO:0005737) | mitochondrion (GO:0005739) | extracellular exosome (GO:0070062)	0.03	0.037	NA	0.145	0.205	NA	0.206	0.035	NA	9.719	6.209	1.565	5.520	3.855	1.432	0.056	0.064	NA	0.278	0.351	NA	0.2505	0.146	NA	10.803	9.609	1.124	0.202	0.181	NA	0.145	0.111	NA	0.911	0.332	NA	3.205	2.200	1.457	0.284	0.286	NA
ALDH1L2	ENSOARG00000017047	3:173626773-173689562:-1	protein-coding	aldehyde dehydrogenase 1 family member L2	aldehyde dehydrogenase (NAD) activity (GO:0004029) | oxidoreductase activity (GO:0016491) | methyltransferase activity (GO:0008168) | catalytic activity (GO:0003824) | oxidoreductase activity, acting on the aldehyde or oxo group of donors, NAD or NADP as acceptor (GO:0016620) | formyltetrahydrofolate dehydrogenase activity (GO:0016155) | hydroxymethyl-, formyl- and related transferase activity (G…	metabolic process (GO:0008152) | one-carbon metabolic process (GO:0006730) | methylation (GO:0032259) | 10-formyltetrahydrofolate catabolic process (GO:0009258) | oxidation-reduction process (GO:0055114) | biosynthetic process (GO:0009058)	cytoplasm (GO:0005737) | mitochondrion (GO:0005739) | extracellular exosome (GO:0070062)	0.189	0.288	NA	0.035	0.032	NA	3.844	4.405	0.873	4.488	1.975	2.272	4.475	4.198	1.066	0.022	0.061	NA	7.725	10.56	0.732	0.054	0.078	NA	15.615	16.336	0.956	3.994	3.660	1.091	11.8085	4.550	2.595	4.6865	2.609	1.796	6.360	7.667	0.830	1.626	1.4725	1.104
ALDH3A1	ENSOARG00000017886	11:33426696-33432625:+1	protein-coding	aldehyde dehydrogenase 3 family member A1	protein binding (GO:0005515) | benzaldehyde dehydrogenase (NAD+) activity (GO:0018479) | aldehyde dehydrogenase (NAD) activity (GO:0004029) | aldehyde dehydrogenase [NAD(P)+] activity (GO:0004030) | 3-chloroallyl aldehyde dehydrogenase activity (GO:0004028) | oxidoreductase activity, acting on the aldehyde or oxo group of donors, NAD or NADP as acceptor (GO:0016620) | alcohol dehydrogenase (NADP+…	metabolic process (GO:0008152) | cellular aldehyde metabolic process (GO:0006081) | oxidation-reduction process (GO:0055114)	integral component of membrane (GO:0016021) | extracellular space (GO:0005615) | cytoplasm (GO:0005737) | plasma membrane (GO:0005886) | endoplasmic reticulum (GO:0005783) | nucleoplasm (GO:0005654) | intracellular membrane-bounded organelle (GO:0043231)	0	0.000	NA	0.000	0.000	NA	0.063	0.030	NA	0.000	0.000	NA	0.061	0.091	NA	0.129	0.116	NA	1.269	1.8805	0.675	0.0415	0.000	NA	0.078	0.075	NA	0.000	0.000	NA	0	0.048	NA	0.034	0.000	NA	0.030	0.027	NA	0.022	0.021	NA
ALDH3B1	ENSOARG00000014292	21:44827945-44839141:+1	protein-coding	aldehyde dehydrogenase 3 family member B1	protein binding (GO:0005515) | aldehyde dehydrogenase (NAD) activity (GO:0004029) | aldehyde dehydrogenase [NAD(P)+] activity (GO:0004030) | oxidoreductase activity (GO:0016491) | oxidoreductase activity, acting on the aldehyde or oxo group of donors, NAD or NADP as acceptor (GO:0016620)	metabolic process (GO:0008152) | aldehyde catabolic process (GO:0046185) | cellular response to oxidative stress (GO:0034599) | oxidation-reduction process (GO:0055114)	cytosol (GO:0005829) | cytoplasm (GO:0005737) | plasma membrane (GO:0005886) | vesicle (GO:0031982) | extracellular exosome (GO:0070062)	35.757	26.220	1.364	2.742	2.086	1.314	3.837	3.489	1.100	2.848	2.252	1.265	3.350	3.890	0.861	47.233	36.885	1.281	16.0625	14.269	1.126	5.653	7.185	0.787	2.123	2.301	0.923	7.411	4.239	1.748	5.2605	4.219	1.247	10.6035	5.705	1.859	2.347	1.887	1.244	4.749	2.8105	1.690
ALDH3B2	ENSOARG00000014051	21:44780244-44784539:-1	protein-coding	aldehyde dehydrogenase 3 family member B2	aldehyde dehydrogenase [NAD(P)+] activity (GO:0004030) | oxidoreductase activity (GO:0016491) | oxidoreductase activity, acting on the aldehyde or oxo group of donors, NAD or NADP as acceptor (GO:0016620)	metabolic process (GO:0008152) | oxidation-reduction process (GO:0055114)	unknown	11.477	9.124	1.258	0.835	0.550	NA	1.149	0.786	NA	0.714	0.348	NA	0.854	0.641	NA	13.683	10.649	1.285	4.844	4.351	1.113	1.0515	1.874	0.561	0.147	0.119	NA	1.661	1.383	1.201	1.152	1.099	1.048	2.635	1.018	2.588	0.495	0.317	NA	0.818	0.398	NA
ALDH4A1	ENSOARG00000010442	2:246601952-246620781:+1	protein-coding	aldehyde dehydrogenase 4 family member A1	identical protein binding (GO:0042802) | aldehyde dehydrogenase (NAD) activity (GO:0004029) | 1-pyrroline-5-carboxylate dehydrogenase activity (GO:0003842) | oxidoreductase activity (GO:0016491) | oxidoreductase activity, acting on the aldehyde or oxo group of donors, NAD or NADP as acceptor (GO:0016620)	metabolic process (GO:0008152) | proline biosynthetic process (GO:0006561) | glutamate biosynthetic process (GO:0006537) | oxidation-reduction process (GO:0055114)	mitochondrion (GO:0005739)	24.0375	28.577	0.841	10.368	11.339	0.914	7.197	7.049	1.021	16.989	9.606	1.769	18.643	12.347	1.510	8.166	25.020	0.326	29.064	19.603	1.483	10.3605	16.372	0.633	20.972	21.410	0.980	16.826	14.964	1.124	12.379	12.836	0.964	14.863	11.540	1.288	15.332	10.738	1.428	5.873	6.219	0.944
ALDH5A1	ENSOARG00000006546	20:32124363-32149978:-1	protein-coding	aldehyde dehydrogenase 5 family member A1	succinate-semialdehyde dehydrogenase (NAD+) activity (GO:0004777) | succinate-semialdehyde dehydrogenase [NAD(P)+] activity (GO:0009013) | oxidoreductase activity (GO:0016491) | oxidoreductase activity, acting on the aldehyde or oxo group of donors, NAD or NADP as acceptor (GO:0016620)	glycerophospholipid metabolic process (GO:0006650) | glucosylceramide metabolic process (GO:0006678) | acetate metabolic process (GO:0006083) | glutamine metabolic process (GO:0006541) | neurotransmitter catabolic process (GO:0042135) | respiratory electron transport chain (GO:0022904) | short-chain fatty acid metabolic process (GO:0046459) | glucose metabolic process (GO:0006006) | gamma-aminobu…	mitochondrion (GO:0005739)	20.019	16.702	1.199	12.906	8.836	1.461	11.236	9.759	1.151	34.154	37.627	0.908	33.389	35.224	0.948	17.340	12.757	1.359	24.8345	23.956	1.037	20.294	18.939	1.072	98.771	97.055	1.018	30.788	45.303	0.680	29.3395	37.383	0.785	23.5295	25.892	0.909	89.512	95.320	0.939	22.876	20.9005	1.095
ALDH6A1	ENSOARG00000000940	7:82334615-82346419:-1	protein-coding	aldehyde dehydrogenase 6 family member A1	methylmalonate-semialdehyde dehydrogenase (acylating) activity (GO:0004491) | poly(A) RNA binding (GO:0044822) | oxidoreductase activity (GO:0016491) | oxidoreductase activity, acting on the aldehyde or oxo group of donors, NAD or NADP as acceptor (GO:0016620)	valine catabolic process (GO:0006574) | metabolic process (GO:0008152) | brown fat cell differentiation (GO:0050873) | thymine catabolic process (GO:0006210) | oxidation-reduction process (GO:0055114)	mitochondrion (GO:0005739) | nucleoplasm (GO:0005654) | extracellular exosome (GO:0070062)	10.7665	10.381	1.037	8.590	7.010	1.225	13.275	16.641	0.798	60.182	54.032	1.114	52.826	47.052	1.123	9.939	15.293	0.650	19.13	19.2025	0.996	17.81	21.506	0.828	37.655	38.517	0.978	22.414	27.675	0.810	23.506	23.447	1.003	25.2065	27.360	0.921	36.490	29.807	1.224	16.535	18.034	0.917
ALDH7A1	ENSOARG00000018344	5:24781254-24819505:+1	protein-coding	aldehyde dehydrogenase 7 family member A1	protein binding (GO:0005515) | L-aminoadipate-semialdehyde dehydrogenase activity (GO:0004043) | oxidoreductase activity (GO:0016491) | oxidoreductase activity, acting on the aldehyde or oxo group of donors, NAD or NADP as acceptor (GO:0016620)	metabolic process (GO:0008152) | oxidation-reduction process (GO:0055114)	cytoplasm (GO:0005737) | mitochondrion (GO:0005739) | extracellular exosome (GO:0070062)	51.5485	54.982	0.938	14.426	13.019	1.108	17.610	20.057	0.878	74.134	70.746	1.048	71.367	61.984	1.151	37.205	39.552	0.941	66.7615	72.856	0.916	14.4915	19.945	0.727	46.937	47.175	0.995	27.089	32.468	0.834	29.1125	29.705	0.980	31.1905	31.497	0.990	43.650	41.386	1.055	20.873	24.1615	0.864
ALDH8A1	ENSOARG00000014749	8:59987597-60013962:-1	protein-coding	aldehyde dehydrogenase 8 family member A1	retinal dehydrogenase activity (GO:0001758) | oxidoreductase activity (GO:0016491) | oxidoreductase activity, acting on the aldehyde or oxo group of donors, NAD or NADP as acceptor (GO:0016620)	metabolic process (GO:0008152) | retinal metabolic process (GO:0042574) | 9-cis-retinoic acid biosynthetic process (GO:0042904) | retinoic acid metabolic process (GO:0042573) | oxidation-reduction process (GO:0055114)	intracellular (GO:0005622) | extracellular exosome (GO:0070062)	0	0.023	NA	0.246	0.240	NA	0.032	0.089	NA	0.103	0.057	NA	0.000	0.208	NA	0.112	0.088	NA	0.0495	0.1655	NA	0.159	0.123	NA	0.094	0.396	NA	0.095	0.079	NA	0.116	0.054	NA	0.0655	0.048	NA	1.525	1.391	1.096	0.061	0.0805	NA
ALDH9A1	ENSOARG00000011512	1:115821368-115850063:-1	protein-coding	aldehyde dehydrogenase 9 family member A1	aldehyde dehydrogenase (NAD) activity (GO:0004029) | aminobutyraldehyde dehydrogenase activity (GO:0019145) | oxidoreductase activity (GO:0016491) | oxidoreductase activity, acting on the aldehyde or oxo group of donors, NAD or NADP as acceptor (GO:0016620)	metabolic process (GO:0008152) | cellular aldehyde metabolic process (GO:0006081) | neurotransmitter biosynthetic process (GO:0042136) | oxidation-reduction process (GO:0055114)	extracellular exosome (GO:0070062)	31.067	58.156	0.534	50.032	70.803	0.707	26.002	25.303	1.028	71.234	103.224	0.690	62.572	111.795	0.560	38.602	63.998	0.603	96.3955	108.6405	0.887	62.768	111.518	0.563	74.974	122.204	0.614	109.036	136.215	0.800	95.455	126.966	0.752	82.8185	108.086	0.766	56.335	68.481	0.823	127.075	131.9165	0.963
ALDOA	ENSOARG00000004143	24:26218820-26227471:-1	protein-coding	aldolase, fructose-bisphosphate A	protein binding (GO:0005515) | fructose binding (GO:0070061) | cytoskeletal protein binding (GO:0008092) | poly(A) RNA binding (GO:0044822) | fructose-bisphosphate aldolase activity (GO:0004332) | lyase activity (GO:0016829) | catalytic activity (GO:0003824)	muscle cell cellular homeostasis (GO:0046716) | regulation of cell shape (GO:0008360) | ATP biosynthetic process (GO:0006754) | glycolytic process (GO:0006096) | fructose metabolic process (GO:0006000) | striated muscle contraction (GO:0006941) | fructose 1,6-bisphosphate metabolic process (GO:0030388)	nucleus (GO:0005634) | extracellular space (GO:0005615) | actin cytoskeleton (GO:0015629) | membrane (GO:0016020) | extracellular exosome (GO:0070062)	256.6525	248.526	1.033	68.019	43.986	1.546	87.535	88.166	0.993	86.088	82.520	1.043	81.689	93.742	0.871	220.853	271.196	0.814	91.508	94.9515	0.964	79.6335	93.250	0.854	201.223	188.782	1.066	164.313	158.075	1.039	121.6605	129.008	0.943	81.797	64.292	1.272	138.770	121.724	1.140	51.288	43.435	1.181
ALDOB	ENSOARG00000007511	2:21476904-21623190:+1	protein-coding	aldolase, fructose-bisphosphate B	protein binding (GO:0005515) | fructose binding (GO:0070061) | cytoskeletal protein binding (GO:0008092) | fructose-bisphosphate aldolase activity (GO:0004332) | catalytic activity (GO:0003824) | identical protein binding (GO:0042802) | fructose-1-phosphate aldolase activity (GO:0061609) | lyase activity (GO:0016829) | ATPase binding (GO:0051117)	vacuolar proton-transporting V-type ATPase complex assembly (GO:0070072) | glycolytic process (GO:0006096) | fructose metabolic process (GO:0006000) | NADH oxidation (GO:0006116) | positive regulation of ATPase activity (GO:0032781) | fructose 1,6-bisphosphate metabolic process (GO:0030388)	microtubule organizing center (GO:0005815) | centriolar satellite (GO:0034451) | extracellular exosome (GO:0070062)	0.1705	0.074	NA	1.286	1.294	0.994	0.270	0.603	NA	1.118	1.232	0.907	0.903	1.524	NA	0.119	0.367	NA	0.7325	0.968	NA	1.299	0.828	NA	2.884	3.696	0.780	258.633	400.514	0.646	325.458	251.094	1.296	2.1945	0.956	NA	1.617	2.243	0.721	198.681	91.3725	2.174
ALDOC	ENSOARG00000000484	11:19654086-19658422:-1	protein-coding	aldolase, fructose-bisphosphate C	protein binding (GO:0005515) | cytoskeletal protein binding (GO:0008092) | fructose-bisphosphate aldolase activity (GO:0004332) | lyase activity (GO:0016829) | catalytic activity (GO:0003824)	epithelial cell differentiation (GO:0030855) | glycolytic process (GO:0006096) | fructose 1,6-bisphosphate metabolic process (GO:0030388)	mitochondrion (GO:0005739) | extracellular exosome (GO:0070062)	10.6575	9.886	1.078	0.488	1.136	NA	11.427	14.275	0.800	30.408	39.473	0.770	123.361	139.534	0.884	1.260	4.357	0.289	4.043	3.084	1.311	0.679	1.659	NA	2613.790	2333.090	1.120	2.848	3.437	0.829	2.287	3.089	0.740	5.4595	2.853	1.914	545.477	453.316	1.203	3.154	2.1695	1.454
ALG11	ENSOARG00000009109	10:21730534-21741216:+1	protein-coding	ALG11, alpha-1,2-mannosyltransferase	unknown	biosynthetic process (GO:0009058)	membrane (GO:0016020)	6.162	6.531	0.944	6.709	5.853	1.146	2.103	1.549	1.358	10.916	8.031	1.359	11.352	9.969	1.139	8.199	7.505	1.092	9.195	8.454	1.088	5.219	5.014	1.041	14.315	12.340	1.160	6.071	9.698	0.626	7.9045	7.845	1.008	8.8025	6.789	1.297	12.979	12.700	1.022	9.125	7.1265	1.280
ALG12	ENSOARG00000019629	3:223545248-223550165:-1	protein-coding	ALG12, alpha-1,6-mannosyltransferase	transferase activity, transferring glycosyl groups (GO:0016757)	dolichol-linked oligosaccharide biosynthetic process (GO:0006488) | protein N-linked glycosylation (GO:0006487)	membrane (GO:0016020)	18.8195	17.024	1.105	12.234	12.165	1.006	12.505	18.678	0.670	20.444	20.562	0.994	20.063	23.951	0.838	23.767	23.159	1.026	16.1575	16.6255	0.972	13.002	15.843	0.821	22.483	21.369	1.052	25.291	30.760	0.822	24.913	30.750	0.810	21.0405	19.046	1.105	19.564	13.140	1.489	24.027	20.519	1.171
ALG13	ENSOARG00000017633	X:116952877-117034337:-1	protein-coding	ALG13, UDP-N-acetylglucosaminyltransferase subunit	poly(A) RNA binding (GO:0044822) | carbohydrate binding (GO:0030246) | transferase activity, transferring hexosyl groups (GO:0016758)	carbohydrate metabolic process (GO:0005975) | lipid glycosylation (GO:0030259)	unknown	1.4365	2.244	0.640	10.629	12.098	0.879	2.605	2.392	1.089	7.381	6.919	1.067	8.927	8.697	1.026	2.475	2.289	1.081	8.2165	8.88	0.925	12.7495	11.955	1.066	24.030	22.157	1.085	7.785	9.448	0.824	8.6065	8.764	0.982	12.759	12.971	0.984	12.319	14.080	0.875	9.210	9.2735	0.993
ALG2	ENSOARG00000010960	2:48313731-48317508:+1	protein-coding	ALG2, alpha-1,3/1,6-mannosyltransferase	glycolipid 6-alpha-mannosyltransferase activity (GO:0033164) | protein binding (GO:0005515) | protein N-terminus binding (GO:0047485) | alpha-1,3-mannosyltransferase activity (GO:0000033) | GDP-Man:Man1GlcNAc2-PP-Dol alpha-1,3-mannosyltransferase activity (GO:0004378) | calcium-dependent protein binding (GO:0048306) | protein heterodimerization activity (GO:0046982)	protein glycosylation in endoplasmic reticulum (GO:0033577) | response to calcium ion (GO:0051592) | dolichol-linked oligosaccharide biosynthetic process (GO:0006488) | mannosylation (GO:0097502) | biosynthetic process (GO:0009058)	nucleus (GO:0005634) | cytoplasm (GO:0005737) | membrane (GO:0016020) | perinuclear region of cytoplasm (GO:0048471)	8.112	8.239	0.985	3.841	3.621	1.061	1.854	2.379	0.779	9.750	10.659	0.915	10.629	9.635	1.103	10.986	10.098	1.088	4.5175	5.898	0.766	4.1645	7.550	0.552	7.707	8.898	0.866	5.406	10.636	0.508	8.9505	9.339	0.958	7.353	5.691	1.292	7.701	6.049	1.273	7.504	7.1425	1.051
ALG3	ENSOARG00000020606	1:201135369-201140685:+1	protein-coding	ALG3, alpha-1,3- mannosyltransferase	alpha-1,3-mannosyltransferase activity (GO:0000033) | transferase activity, transferring hexosyl groups (GO:0016758)	metabolic process (GO:0008152)	integral component of membrane (GO:0016021) | endoplasmic reticulum membrane (GO:0005789) | endoplasmic reticulum (GO:0005783)	12.578	12.577	1.000	6.637	4.896	1.356	8.248	9.566	0.862	14.716	14.340	1.026	14.104	14.889	0.947	12.484	11.502	1.085	8.789	10.4315	0.843	10.217	8.395	1.217	11.787	11.152	1.057	17.366	20.555	0.845	17.916	21.289	0.842	14.659	12.357	1.186	7.220	6.133	1.177	11.662	10.677	1.092
ALG5	ENSOARG00000010275	10:24936260-24960025:+1	protein-coding	ALG5, dolichyl-phosphate beta-glucosyltransferase	transferase activity (GO:0016740) | transferase activity, transferring glycosyl groups (GO:0016757)	metabolic process (GO:0008152) | determination of left/right symmetry (GO:0007368)	membrane (GO:0016020)	50.8785	57.848	0.880	18.396	14.624	1.258	21.379	31.171	0.686	30.880	41.962	0.736	29.941	35.003	0.855	65.273	59.754	1.092	24.99	26.867	0.930	19.014	24.509	0.776	15.651	18.322	0.854	47.900	54.196	0.884	49.9265	59.241	0.843	29.2695	29.805	0.982	31.617	35.791	0.883	53.647	57.5315	0.932
ALG6	ENSOARG00000009650	1:38405546-38458545:+1	protein-coding	ALG6, alpha-1,3-glucosyltransferase	glucosyltransferase activity (GO:0046527) | transferase activity, transferring hexosyl groups (GO:0016758)	protein N-linked glycosylation (GO:0006487)	endoplasmic reticulum membrane (GO:0005789) | membrane (GO:0016020)	12.864	12.070	1.066	9.367	10.727	0.873	3.852	3.842	1.003	12.155	14.218	0.855	12.963	11.559	1.121	11.950	9.432	1.267	7.8555	8.879	0.885	10.314	10.979	0.939	11.817	10.741	1.100	10.904	16.290	0.669	11.36	12.727	0.893	9.7575	10.727	0.910	10.420	11.516	0.905	16.666	16.141	1.033
ALG8	ENSOARG00000006601	21:17334948-17360878:+1	protein-coding	ALG8, alpha-1,3-glucosyltransferase	alpha-1,3-mannosyltransferase activity (GO:0000033) | transferase activity, transferring hexosyl groups (GO:0016758)	protein N-linked glycosylation (GO:0006487)	endoplasmic reticulum membrane (GO:0005789)	9.401	10.298	0.913	2.462	1.519	1.621	2.202	2.073	1.062	9.124	8.479	1.076	9.021	8.398	1.074	7.355	6.081	1.210	3.452	3.224	1.071	4.2425	6.559	0.647	7.322	7.383	0.992	5.019	6.843	0.733	6.324	6.577	0.962	7.987	6.831	1.169	8.530	8.861	0.963	8.265	7.93	1.042
ALKBH1	ENSOARG00000002621	7:85773504-85795810:-1	protein-coding	alkB homolog 1, histone H2A dioxygenase	protein binding (GO:0005515) | methylcytosine dioxygenase activity (GO:0070579) | ferrous iron binding (GO:0008198) | oxidoreductase activity, acting on paired donors, with incorporation or reduction of molecular oxygen, 2-oxoglutarate as one donor, and incorporation of one atom each of oxygen into both donors (GO:0016706) | chemoattractant activity (GO:0042056) | oxidoreductase activity (GO:0016…	placenta development (GO:0001890) | cell differentiation (GO:0030154) | regulation of gene expression (GO:0010468) | neuron projection development (GO:0031175) | neuron migration (GO:0001764) | RNA repair (GO:0042245) | developmental growth (GO:0048589) | DNA demethylation (GO:0080111) | DNA dealkylation involved in DNA repair (GO:0006307) | negative regulation of neuron apoptotic process (GO:004…	mitochondrion (GO:0005739) | nuclear euchromatin (GO:0005719)	6.724	7.421	0.906	8.740	6.990	1.250	4.416	2.718	1.625	12.077	12.422	0.972	12.659	12.477	1.015	8.833	8.837	1.000	8.977	9.8635	0.910	11.9435	11.139	1.072	12.281	10.071	1.219	10.664	13.581	0.785	12.68	12.078	1.050	15.336	15.840	0.968	8.152	8.300	0.982	13.148	12.5155	1.051
ALKBH2	ENSOARG00000016925	17:63655089-63659427:+1	protein-coding	alkB homolog 2, alpha-ketoglutarate dependent dioxygenase	ferrous iron binding (GO:0008198) | oxidoreductase activity, acting on paired donors, with incorporation or reduction of molecular oxygen, 2-oxoglutarate as one donor, and incorporation of one atom each of oxygen into both donors (GO:0016706) | oxidoreductase activity (GO:0016491) | DNA-N1-methyladenine dioxygenase activity (GO:0043734) | cytosine C-5 DNA demethylase activity (GO:0051747)	oxidative DNA demethylation (GO:0035511) | DNA dealkylation involved in DNA repair (GO:0006307) | oxidation-reduction process (GO:0055114)	microtubule cytoskeleton (GO:0015630) | nucleus (GO:0005634) | nucleoplasm (GO:0005654)	2.362	2.366	0.998	1.094	0.755	NA	1.085	1.234	0.879	4.611	4.672	0.987	5.046	4.143	1.218	2.120	1.869	1.134	2.781	2.9455	0.944	1.193	1.584	0.753	4.907	4.685	1.047	2.655	2.191	1.212	1.8905	1.541	1.227	3.0485	3.988	0.764	4.087	4.519	0.904	1.655	1.9165	0.864
ALKBH3	ENSOARG00000001123	15:72164703-72205335:+1	protein-coding	alkB homolog 3, alpha-ketoglutaratedependent dioxygenase	protein binding (GO:0005515) | ferrous iron binding (GO:0008198) | RNA N1-methyladenosine dioxygenase activity (GO:1990930) | oxidoreductase activity, acting on paired donors, with incorporation or reduction of molecular oxygen, 2-oxoglutarate as one donor, and incorporation of one atom each of oxygen into both donors (GO:0016706) | oxidoreductase activity (GO:0016491) | DNA-N1-methyladenine diox…	oxidative single-stranded DNA demethylation (GO:0035552) | DNA repair (GO:0006281) | cell proliferation (GO:0008283) | DNA dealkylation involved in DNA repair (GO:0006307) | oxidative single-stranded RNA demethylation (GO:0035553) | oxidation-reduction process (GO:0055114)	nucleus (GO:0005634) | cytoplasm (GO:0005737) | mitochondrion (GO:0005739) | nucleoplasm (GO:0005654)	28.737	31.585	0.910	12.078	8.588	1.406	5.844	10.354	0.564	14.938	14.427	1.035	15.340	14.024	1.094	30.499	37.792	0.807	18.6205	14.4685	1.287	19.786	17.371	1.139	21.738	21.166	1.027	13.239	13.983	0.947	14.8425	12.326	1.204	18.6465	18.957	0.984	16.592	15.329	1.082	16.278	17.5995	0.925
ALKBH4	ENSOARG00000014366	24:34489297-34496401:+1	protein-coding	alkB homolog 4, lysine demethylase	actin binding (GO:0003779) | protein binding (GO:0005515) | oxidoreductase activity, acting on paired donors, with incorporation or reduction of molecular oxygen, 2-oxoglutarate as one donor, and incorporation of one atom each of oxygen into both donors (GO:0016706)	actomyosin structure organization (GO:0031032) | cleavage furrow ingression (GO:0036090) | protein demethylation (GO:0006482)	midbody (GO:0030496) | contractile ring (GO:0070938)	6.242	6.686	0.934	9.206	10.915	0.843	5.067	7.158	0.708	7.473	8.047	0.929	8.304	9.821	0.846	5.663	5.118	1.106	9.304	7.4025	1.257	10.515	13.427	0.783	18.675	23.276	0.802	9.986	9.485	1.053	8.2605	8.553	0.966	11.551	10.417	1.109	10.137	11.968	0.847	8.406	7.608	1.105
ALKBH5	ENSOARG00000000695	11:33963381-33979428:-1	protein-coding	alkB homolog 5, RNA demethylase	oxidoreductase activity, acting on paired donors, with incorporation or reduction of molecular oxygen, 2-oxoglutarate as one donor, and incorporation of one atom each of oxygen into both donors (GO:0016706) | poly(A) RNA binding (GO:0044822) | oxidative RNA demethylase activity (GO:0035515)	response to hypoxia (GO:0001666) | xenophagy (GO:0098792) | mRNA export from nucleus (GO:0006406) | positive regulation of defense response to virus by host (GO:0002230) | mRNA processing (GO:0006397) | spermatogenesis (GO:0007283) | oxidative single-stranded RNA demethylation (GO:0035553)	nuclear speck (GO:0016607) | nucleus (GO:0005634)	29.9615	32.707	0.916	37.928	34.067	1.113	11.652	7.416	1.571	55.349	43.871	1.262	51.639	40.114	1.287	27.669	28.070	0.986	35.956	31.8845	1.128	40.0445	37.684	1.063	57.971	59.236	0.979	31.092	36.761	0.846	34.401	30.909	1.113	38.5895	34.226	1.127	35.051	30.819	1.137	28.637	26.749	1.071
ALKBH6	ENSOARG00000005191	14:45799629-45807293:-1	protein-coding	alkB homolog 6	protein binding (GO:0005515) | oxidoreductase activity, acting on paired donors, with incorporation or reduction of molecular oxygen, 2-oxoglutarate as one donor, and incorporation of one atom each of oxygen into both donors (GO:0016706) | oxidoreductase activity (GO:0016491)	oxidation-reduction process (GO:0055114)	unknown	4.8415	4.841	1.000	9.021	9.009	1.001	4.467	4.950	0.902	14.282	13.022	1.097	14.563	14.001	1.040	5.085	4.754	1.070	10.27	10.6145	0.968	10.2385	8.100	1.264	19.510	19.247	1.014	9.271	11.916	0.778	10.04	10.886	0.922	11.3975	9.820	1.161	14.603	16.937	0.862	11.419	10.83	1.054
ALKBH7	ENSOARG00000006195	5:15694166-15695806:-1	protein-coding	alkB homolog 7	unknown	fatty acid metabolic process (GO:0006631) | regulation of lipid storage (GO:0010883) | regulation of mitochondrial membrane permeability involved in programmed necrotic cell death (GO:1902445) | cellular response to DNA damage stimulus (GO:0006974)	mitochondrion (GO:0005739) | mitochondrial matrix (GO:0005759)	18.107	17.710	1.022	21.699	20.619	1.052	15.702	23.749	0.661	46.665	37.019	1.261	36.439	41.580	0.876	13.377	20.866	0.641	20.652	15.3755	1.343	24.9825	21.006	1.189	21.315	23.850	0.894	31.738	23.242	1.366	19.9465	19.278	1.035	21.8395	19.042	1.147	28.860	26.831	1.076	22.706	18.055	1.258
ALKBH8	ENSOARG00000010464	15:16371963-16491308:-1	protein-coding	alkB homolog 8, tRNA methyltransferase	iron ion binding (GO:0005506) | protein binding (GO:0005515) | nucleic acid binding (GO:0003676) | oxidoreductase activity, acting on paired donors, with incorporation or reduction of molecular oxygen, 2-oxoglutarate as one donor, and incorporation of one atom each of oxygen into both donors (GO:0016706) | tRNA (uracil) methyltransferase activity (GO:0016300) | tRNA binding (GO:0000049) | nucleot…	metabolic process (GO:0008152) | tRNA methylation (GO:0030488) | tRNA wobble uridine modification (GO:0002098) | cellular response to DNA damage stimulus (GO:0006974) | oxidation-reduction process (GO:0055114)	microtubule cytoskeleton (GO:0015630) | nucleus (GO:0005634) | cytosol (GO:0005829) | nucleoplasm (GO:0005654)	2.926	3.441	0.850	3.663	2.990	1.225	1.822	1.459	1.249	3.426	3.235	1.059	3.171	3.529	0.899	3.490	3.550	0.983	5.4205	5.606	0.967	3.7125	4.816	0.771	3.923	3.388	1.158	3.960	5.360	0.739	4.811	5.201	0.925	5.974	5.510	1.084	4.209	4.289	0.981	6.817	6.7335	1.012
ALLC	ENSOARG00000005424	2:1935687-1955528:+1	protein-coding	allantoicase	allantoicase activity (GO:0004037)	allantoin catabolic process (GO:0000256)	unknown	0.046	0.000	NA	0.000	0.000	NA	0.064	0.052	NA	1.271	1.065	1.193	1.015	0.612	NA	0.000	0.000	NA	0	0	NA	0	0.000	NA	0.000	0.000	NA	0.000	0.074	NA	0.0455	0.000	NA	0	0.000	NA	0.008	0.004	NA	0.000	0	NA
ALMS1	ENSOARG00000011883	3:95330763-95522032:+1	protein-coding	ALMS1, centrosome and basal body associated protein	alpha-actinin binding (GO:0051393)	calcium-mediated signaling (GO:0019722) | establishment of planar polarity (GO:0001736) | lipid metabolic process (GO:0006629) | sensory perception of sound (GO:0007605) | spermatid development (GO:0007286) | negative regulation of multicellular organism growth (GO:0040015) | glucose homeostasis (GO:0042593) | regulation of stress fiber assembly (GO:0051492) | endosomal transport (GO:0016197) | i…	intracellular (GO:0005622)	2.0205	2.442	0.827	9.290	9.097	1.021	1.123	1.190	0.944	6.014	5.579	1.078	6.063	5.862	1.034	2.015	2.228	0.904	4.7645	5.7915	0.823	8.278	8.086	1.024	31.750	34.152	0.930	2.460	4.233	0.581	4.1525	3.559	1.167	5.478	5.830	0.940	8.305	9.741	0.853	5.522	5.75	0.960
ALOX12	ENSOARG00000009252	11:26412282-26425109:+1	protein-coding	arachidonate 12-lipoxygenase, 12S type	iron ion binding (GO:0005506) | protein binding (GO:0005515) | oxidoreductase activity, acting on single donors with incorporation of molecular oxygen, incorporation of two atoms of oxygen (GO:0016702) | metal ion binding (GO:0046872) | dioxygenase activity (GO:0051213) | oxidoreductase activity (GO:0016491) | linoleate 13S-lipoxygenase activity (GO:0016165) | arachidonate 12-lipoxygenase activit…	positive regulation of angiogenesis (GO:0045766) | establishment of skin barrier (GO:0061436) | linoleic acid metabolic process (GO:0043651) | lipoxin B4 biosynthetic process (GO:2001306) | lipoxygenase pathway (GO:0019372) | negative regulation of muscle cell apoptotic process (GO:0010656) | positive regulation of cell proliferation (GO:0008284) | leukotriene A4 metabolic process (GO:1901751) | …	sarcolemma (GO:0042383) | cytosol (GO:0005829) | cytoplasm (GO:0005737) | membrane (GO:0016020) | extracellular exosome (GO:0070062)	1.863	2.179	0.855	0.710	0.267	NA	3.931	4.474	0.879	1.444	1.255	1.151	1.288	1.263	1.020	1.921	2.283	0.841	8.4315	8.421	1.001	1.0755	1.439	0.747	3.450	3.551	0.972	30.428	22.061	1.379	28.3825	36.391	0.780	2.592	2.025	1.280	3.222	2.649	1.216	28.660	17.4525	1.642
ALOX12B	ENSOARG00000018715	11:27280313-27291308:-1	protein-coding	arachidonate 12-lipoxygenase, 12R type	iron ion binding (GO:0005506) | linoleate 9S-lipoxygenase activity (GO:1990136) | protein binding (GO:0005515) | metal ion binding (GO:0046872) | dioxygenase activity (GO:0051213) | oxidoreductase activity (GO:0016491) | oxidoreductase activity, acting on single donors with incorporation of molecular oxygen, incorporation of two atoms of oxygen (GO:0016702) | catalytic activity (GO:0003824) | ara…	establishment of skin barrier (GO:0061436) | ceramide biosynthetic process (GO:0046513) | positive regulation of mucus secretion (GO:0070257) | arachidonic acid metabolic process (GO:0019369) | linoleic acid metabolic process (GO:0043651) | positive regulation of gene expression (GO:0010628) | sphingolipid metabolic process (GO:0006665) | lipoxygenase pathway (GO:0019372) | positive regulation of…	unknown	0	0.000	NA	0.000	0.000	NA	0.000	0.000	NA	0.053	0.018	NA	0.107	0.059	NA	0.014	0.000	NA	0.132	0.147	NA	0	0.000	NA	3.230	2.846	1.135	0.025	0.025	NA	0.012	0.031	NA	0.0325	0.000	NA	0.184	0.161	NA	0.008	0	NA
ALOX15	ENSOARG00000008480	11:26321704-26328096:+1	protein-coding	arachidonate 15-lipoxygenase	iron ion binding (GO:0005506) | protein binding (GO:0005515) | arachidonate 15-lipoxygenase activity (GO:0050473) | phosphatidylinositol-4,5-bisphosphate binding (GO:0005546) | oxidoreductase activity, acting on single donors with incorporation of molecular oxygen, incorporation of two atoms of oxygen (GO:0016702) | metal ion binding (GO:0046872) | dioxygenase activity (GO:0051213) | oxidoreducta…	apoptotic cell clearance (GO:0043277) | positive regulation of actin filament polymerization (GO:0030838) | phosphatidylethanolamine biosynthetic process (GO:0006646) | response to endoplasmic reticulum stress (GO:0034976) | positive regulation of ERK1 and ERK2 cascade (GO:0070374) | wound healing (GO:0042060) | cellular response to calcium ion (GO:0071277) | lipoxygenase pathway (GO:0019372) | o…	cytosol (GO:0005829) | cytoplasm (GO:0005737) | lipid particle (GO:0005811) | plasma membrane (GO:0005886) | membrane (GO:0016020) | extrinsic component of cytoplasmic side of plasma membrane (GO:0031234)	0.0385	0.000	NA	0.067	0.053	NA	1.292	0.513	NA	0.608	0.186	NA	0.466	0.034	NA	0.160	0.157	NA	2.7715	3.8	0.729	0.5225	1.260	NA	0.200	0.248	NA	14.749	1.067	13.823	5.152	1.544	3.337	56.1175	4.038	13.897	0.503	0.329	NA	4.056	1.973	2.056
ALOX15B	ENSOARG00000018613	11:27256343-27268302:+1	protein-coding	arachidonate 15-lipoxygenase, type B	iron ion binding (GO:0005506) | protein binding (GO:0005515) | arachidonate 15-lipoxygenase activity (GO:0050473) | oxidoreductase activity, acting on single donors with incorporation of molecular oxygen, incorporation of two atoms of oxygen (GO:0016702) | calcium ion binding (GO:0005509) | metal ion binding (GO:0046872) | arachidonate 8(S)-lipoxygenase activity (GO:0036403) | dioxygenase activit…	negative regulation of growth (GO:0045926) | positive regulation of peroxisome proliferator activated receptor signaling pathway (GO:0035360) | positive regulation of macrophage derived foam cell differentiation (GO:0010744) | positive regulation of keratinocyte differentiation (GO:0045618) | arachidonic acid metabolic process (GO:0019369) | linoleic acid metabolic process (GO:0043651) | negative…	cytoskeleton (GO:0005856) | plasma membrane (GO:0005886) | membrane (GO:0016020) | extracellular exosome (GO:0070062) | intracellular (GO:0005622) | cytosol (GO:0005829) | extrinsic component of membrane (GO:0019898) | cytoplasm (GO:0005737)	6.4705	2.568	2.520	2.507	2.162	1.160	0.403	0.470	NA	2.150	1.568	1.371	3.187	3.503	0.910	4.473	0.476	NA	0.435	0.717	NA	2.9045	2.288	1.269	6.635	6.641	0.999	0.961	1.198	NA	1.201	0.943	NA	2.559	2.556	1.001	6.223	7.235	0.860	6.035	5.644	1.069
ALOX5	ENSOARG00000002819	25:43956610-43996375:-1	protein-coding	arachidonate 5-lipoxygenase	iron ion binding (GO:0005506) | protein binding (GO:0005515) | metal ion binding (GO:0046872) | dioxygenase activity (GO:0051213) | arachidonate 5-lipoxygenase activity (GO:0004051) | oxidoreductase activity (GO:0016491) | oxidoreductase activity, acting on single donors with incorporation of molecular oxygen, incorporation of two atoms of oxygen (GO:0016702)	inflammatory response (GO:0006954) | leukotriene metabolic process (GO:0006691) | leukotriene production involved in inflammatory response (GO:0002540) | leukotriene biosynthetic process (GO:0019370) | oxidation-reduction process (GO:0055114)	nuclear envelope (GO:0005635) | nuclear matrix (GO:0016363) | nuclear envelope lumen (GO:0005641) | extracellular space (GO:0005615) | nucleus (GO:0005634) | cytosol (GO:0005829) | cytoplasm (GO:0005737) | nuclear membrane (GO:0031965)	16.675	7.303	2.283	0.392	0.347	NA	7.584	4.154	1.826	0.676	0.643	NA	0.768	0.706	NA	8.800	43.478	0.202	9.981	12.703	0.786	0.9075	0.442	NA	3.365	2.697	1.248	14.227	7.843	1.814	12.1525	9.511	1.278	34.288	10.025	3.420	6.513	6.692	0.973	28.331	14.8125	1.913
ALOX5AP	ENSOARG00000011856	10:30365435-30388526:-1	protein-coding	arachidonate 5-lipoxygenase activating protein	protein binding (GO:0005515) | enzyme activator activity (GO:0008047)	leukotriene production involved in inflammatory response (GO:0002540) | leukotriene metabolic process (GO:0006691) | positive regulation of catalytic activity (GO:0043085) | leukotriene biosynthetic process (GO:0019370)	integral component of membrane (GO:0016021) | nucleus (GO:0005634)	39.3675	25.296	1.556	27.052	25.455	1.063	7.743	11.270	0.687	1.443	1.670	0.864	2.256	1.804	1.251	46.815	19.784	2.366	27.6525	29.2875	0.944	41.3165	70.975	0.582	4.507	5.648	0.798	26.411	9.581	2.757	21.296	13.912	1.531	121.0945	36.887	3.283	16.502	12.110	1.363	23.968	15.8885	1.509
ALOXE3	ENSOARG00000018782	11:27299950-27321627:-1	protein-coding	arachidonate lipoxygenase 3	iron ion binding (GO:0005506) | protein binding (GO:0005515) | metal ion binding (GO:0046872) | dioxygenase activity (GO:0051213) | hepoxilin A3 synthase activity (GO:0051120) | oxidoreductase activity (GO:0016491) | oxidoreductase activity, acting on single donors with incorporation of molecular oxygen, incorporation of two atoms of oxygen (GO:0016702)	establishment of skin barrier (GO:0061436) | fat cell differentiation (GO:0045444) | ceramide biosynthetic process (GO:0046513) | arachidonic acid metabolic process (GO:0019369) | linoleic acid metabolic process (GO:0043651) | peroxisome proliferator activated receptor signaling pathway (GO:0035357) | hepoxilin biosynthetic process (GO:0051122) | sphingolipid metabolic process (GO:0006665) | lipo…	unknown	0.4045	0.772	NA	1.187	1.239	0.958	0.146	0.200	NA	1.374	1.708	0.804	1.274	1.046	1.218	0.499	0.417	NA	0.5985	0.5435	NA	1.4175	1.229	1.153	1.322	1.179	1.121	0.896	1.163	NA	1.1735	0.844	NA	0.748	0.514	NA	1.019	1.177	0.866	0.987	0.909	NA
ALPK1	ENSOARG00000002625	6:13242967-13334553:-1	protein-coding	alpha kinase 1	ATP binding (GO:0005524) | transferase activity, transferring phosphorus-containing groups (GO:0016772) | protein serine/threonine kinase activity (GO:0004674)	xenophagy (GO:0098792) | mitophagy in response to mitochondrial depolarization (GO:0098779) | protein phosphorylation (GO:0006468) | positive regulation of defense response to virus by host (GO:0002230)	unknown	2.7115	2.187	1.240	0.774	0.490	NA	1.313	0.696	NA	6.730	5.699	1.181	6.148	5.439	1.130	3.306	3.729	0.887	5.788	5.8095	0.996	2.664	1.159	2.299	0.791	0.561	NA	4.270	4.691	0.910	5.886	5.317	1.107	5.4155	2.978	1.819	2.213	2.096	1.056	6.792	6.4525	1.053
ALPK2	ENSOARG00000005476	23:57817552-57942973:-1	protein-coding	alpha kinase 2	ATP binding (GO:0005524) | transferase activity, transferring phosphorus-containing groups (GO:0016772) | protein binding (GO:0005515) | protein serine/threonine kinase activity (GO:0004674)	protein phosphorylation (GO:0006468)	nucleoplasm (GO:0005654)	0.0415	0.083	NA	0.505	0.944	NA	0.029	0.056	NA	0.042	0.017	NA	0.021	0.031	NA	0.061	0.081	NA	0.1495	0.183	NA	0.5295	0.576	NA	0.184	0.178	NA	0.069	0.039	NA	0.0465	0.048	NA	0.3435	0.428	NA	0.032	0.044	NA	0.114	0.0765	NA
ALPK3	ENSOARG00000013306	18:21557453-21608975:+1	protein-coding	alpha kinase 3	ATP binding (GO:0005524) | transferase activity, transferring phosphorus-containing groups (GO:0016772) | protein binding (GO:0005515) | protein serine/threonine kinase activity (GO:0004674)	protein phosphorylation (GO:0006468)	unknown	0.29	0.390	NA	0.697	0.763	NA	1.845	0.903	NA	38.406	26.549	1.447	31.907	22.171	1.439	0.265	0.503	NA	4.6535	5.3305	0.873	0.685	0.603	NA	15.726	14.381	1.094	3.345	4.588	0.729	2.1405	2.223	0.963	1.508	2.347	0.643	1.476	1.531	0.964	0.619	1.088	NA
ALPL	ENSOARG00000008507	2:244076534-244097446:-1	protein-coding	alkaline phosphatase, liver/bone/kidney	pyrophosphatase activity (GO:0016462) | alkaline phosphatase activity (GO:0004035) | protein binding (GO:0005515) | hydrolase activity (GO:0016787) | phosphatase activity (GO:0016791) | catalytic activity (GO:0003824)	osteoblast differentiation (GO:0001649) | endochondral ossification (GO:0001958) | response to vitamin D (GO:0033280) | dephosphorylation (GO:0016311) | metabolic process (GO:0008152) | response to antibiotic (GO:0046677) | cellular response to organic cyclic compound (GO:0071407) | developmental process involved in reproduction (GO:0003006)	proteinaceous extracellular matrix (GO:0005578) | extracellular membrane-bounded organelle (GO:0065010) | membrane (GO:0016020) | plasma membrane (GO:0005886) | extracellular exosome (GO:0070062)	0.834	0.326	NA	3.830	9.542	0.401	47.708	21.445	2.225	53.317	94.501	0.564	64.594	76.010	0.850	33.421	1.673	19.977	2.1345	2.5035	0.853	5.62	12.048	0.466	6.758	8.453	0.799	1.496	1.153	1.297	1.861	1.265	1.471	6.206	4.178	1.485	4.257	4.171	1.021	1.125	0.274	NA
[truncated: 20,721 more rows]
[truncated: 87 more columns]
