# Supplementary material for: A high resolution atlas of gene expression in the domestic sheep (Ovis aries)
Source: PLoS Genet. 2017 Sep 15;13(9):e1006997. doi: 10.1371/journal.pgen.1006997 (PMC5626511; doi:10.1371/journal.pgen.1006997)
Supplement: S2 Table — (XLSX) [file pgen.1006997.s008.xlsx]

## Sheet: S2 Table
S2 Table. Details of library type and tissue/cell samples used in each subset of samples.
Atlas tissue subset	RNA-seq protocol and depth	Tissue/cell line	Organ system
Core	mRNA-seq, >25 million reads	Abomasum	Gastrointestinal tract
		Adrenal gland cortex	Endocrine system
		Adrenal gland medulla	Endocrine system
		Alveolar macrophages	Immune system
		Aortic valve	Cardiovascular system
		Atrioventricular valve (left)	Cardiovascular system
		Atrioventricular valve (right)	Cardiovascular system
		Auricle (left)	Cardiovascular system
		Auricle (right)	Cardiovascular system
		Blood leukocytes	Immune system
		Bone marrow derived macrophages 2h (+LPS)	Immune system
		Bone marrow derived macrophages 4h (+LPS)	Immune system
		Bone marrow derived macrophages 24h (+LPS)	Immune system
		Caecum	Gastrointestinal tract
		Caruncle (female only)	Reproductive system (female)
		Cerebellum	Nervous system
		Colon distal	Gastrointestinal tract
		Colon spiral	Gastrointestinal tract
		Duodenum	Gastrointestinal tract
		Epididymis (male only)	Reproductive system (male)
		Fallopian tube (female only)	Reproductive system (female)
		Haemolymph node	Immune system
		Intercaruncular tissue (female only)	Reproductive system (female)
		Jejunum	Gastrointestinal tract
		Kidney cortex	Renal system
		Lung	Respiratory system
		Mammary gland (female only)	Reproductive system (female)
		Mesenteric lymph node	Immune system
		Monocyte-derived macrophages	Immune system
		Omasum	Gastrointestinal tract
		Peripheral blood monocytes	Immune system
		Peyer's patch	Gastrointestinal tract
		Pituitary gland	Nervous system
		Popliteal lymph node	Immune system
		Prescapular lymph node	Immune system
		Pylorus	Gastrointestinal tract
		Rectum	Gastrointestinal tract
		Rumen	Gastrointestinal tract
		Salivary gland	Gastrointestinal tract
		Skeletal muscle (longitudinal dorsal)	Muscular system
		Submandibular lymph node	Immune system
		Thoracic oesophagus	Gastrointestinal tract
		Thyroid	Endocrine system
		Tonsil	Immune system
		Vas deferens (male only)	Reproductive system (male)
		Ventricle (right)	Cardiovascular system
	Total RNA-seq, >100 million reads	Bone marrow derived macrophages 0h (-LPS)	Immune system
		Bone marrow derived macrophages 7h (+LPS)	Immune system
		Hippocampus	Nervous system
		Ileum	Gastrointestinal tract
		Kidney medulla	Renal system
		Liver	Endocrine system
		Ovary (female only)	Reproductive system (female)
		Reticulum	Gastrointestinal tract
		Skeletal muscle (bicep)	Muscular system
		Spleen	Immune system
		Testes (male only)	Reproductive system (male)
		Thymus	Immune system
		Ventricle (left)	Cardiovascular system
GI tract time series	mRNA-seq, >25 million reads	Abomasum	Gastrointestinal tract
		Caecum	Gastrointestinal tract
		Colon distal	Gastrointestinal tract
		Colon spiral	Gastrointestinal tract
		Duodenum	Gastrointestinal tract
		Ileum	Gastrointestinal tract
		Jejunum	Gastrointestinal tract
		Omasum	Gastrointestinal tract
		Peyer's patch	Gastrointestinal tract
		Pylorus	Gastrointestinal tract
		Rectum	Gastrointestinal tract
		Reticulum	Gastrointestinal tract
		Rumen	Gastrointestinal tract
Early development	NuGen single cell RNA-seq system, > 66 million reads	Day 7 blastocysts (pools of 8 blasts)	Blastocyst
	mRNA-seq, >25 million reads	Liver	Endocrine system
		Ovary	Reproductive system (female)
		Brain	Nervous system
		Embryonic fibroblasts	Embryo
	Total RNA-seq, >100 million reads	Day 23 embryo	Embryo
Reproductive time series	mRNA-seq, >25 million reads	Ovary	Reproductive system (female)
		Caruncle	Reproductive system (female)
		Placentome	Reproductive system (female)
