# Supplementary material for: A high resolution atlas of gene expression in the domestic sheep (Ovis aries)
Source: PLoS Genet. 2017 Sep 15;13(9):e1006997. doi: 10.1371/journal.pgen.1006997 (PMC5626511; doi:10.1371/journal.pgen.1006997)
Supplement: S3 Table — (XLSX) [file pgen.1006997.s009.xlsx]

## Sheet: S3 Table
S3 Table. Number of reads, and number of aligned reads, per TxBF sample.
Tissue type	Age	Sex	Individual animal no.	No. of reads (millions)	Total no. of read alignments (millions)	Alignment-to-read ratio	No. of non-unique alignments (millions)	% of non-unique alignments
abomasum	adult	female	1	65.17	51.42	78.9013	8.26	16.06
abomasum	adult	female	2	63.29	46.98	74.2297	7.23	15.4
abomasum	adult	female	3	39.84	28.4	71.2851	5.96	20.98
abomasum	adult	male	1	40.25	30.58	75.9752	6.08	19.89
abomasum	adult	male	2	40.42	28.86	71.4003	5.11	17.7
abomasum	adult	male	3	60.5	45.74	75.6033	5.28	11.55
abomasum	lamb/1 week	female	5	59.85	44.73	74.7368	7.41	16.57
abomasum	lamb/1 week	female	7	59.4	43.78	73.7037	6.94	15.85
abomasum	lamb/8 weeks	female	10	48.38	34.85	72.0339	5.52	15.84
abomasum	lamb/8 weeks	male	8	45.43	37.22	81.9282	7.08	19.03
abomasum	lamb/8 weeks	male	9	47.71	37.63	78.8724	6.37	16.94
abomasum	lamb/newborn	female	3	44.69	33.3	74.5133	6.49	19.5
abomasum	lamb/newborn	female	4	45.54	32.88	72.2003	6.49	19.74
abomasum	lamb/newborn	male	1	42.12	32.94	78.2051	6.54	19.87
adrenal gland cortex	adult	female	1	44.06	30.45	69.1103	6.24	20.51
adrenal gland cortex	adult	female	2	79.92	57.03	71.3589	10.57	18.53
adrenal gland cortex	adult	female	3	44.11	31.65	71.7524	5.96	18.84
adrenal gland cortex	adult	male	1	37.29	26.32	70.5819	5.2	19.78
adrenal gland cortex	adult	male	2	43.98	30.04	68.3038	5.96	19.84
adrenal gland cortex	adult	male	3	74.38	54.75	73.6085	10.45	19.08
adrenal gland medulla	adult	female	1	49.32	35.16	71.2895	6.8	19.34
adrenal gland medulla	adult	female	2	73.5	52.23	71.0612	10.41	19.92
adrenal gland medulla	adult	female	3	45.1	32	70.9534	6.37	19.89
adrenal gland medulla	adult	male	1	42.2	29.6	70.1422	6.27	21.16
adrenal gland medulla	adult	male	2	34.32	24.17	70.4254	5.74	23.76
adrenal gland medulla	adult	male	3	49.05	35.19	71.7431	6.62	18.8
alveolar macrophage	adult	female	3	80.15	64.73	80.7611	12.48	19.27
alveolar macrophage	adult	male	1	59.25	49.6	83.7131	10.79	21.76
alveolar macrophage	adult	male	2	75.91	63.23	83.296	13.24	20.94
alveolar macrophage	adult	male	3	62.67	53.02	84.6019	11.16	21.04
aortic valve	adult	female	2	49.95	38.05	76.1762	8.14	21.39
aortic valve	adult	female	3	46.32	34.75	75.0216	7.32	21.05
aortic valve	adult	male	1	45.71	34.34	75.1258	7.72	22.47
aortic valve	adult	male	2	50.14	37.73	75.2493	8.22	21.79
blastocyst first pool	blastocyst	unknown sex	1	230.3	119.79	52.0148	33.44	27.91
blastocyst second pool	blastocyst	unknown sex	1	172.28	86.17	50.0174	21.87	25.38
blastocyst third pool	blastocyst	unknown sex	1	128.7	65.24	50.6915	17.3	26.51
blood leukocytes	adult	female	2	47.4	33.22	70.0844	7.88	23.72
blood leukocytes	adult	female	3	65.32	48.13	73.6834	12.83	26.65
blood leukocytes	adult	male	1	28.78	23.8	82.6963	5.78	24.3
blood leukocytes	adult	male	2	69.29	50.53	72.9254	12.34	24.43
blood leukocytes	adult	male	3	45.35	32.75	72.2161	7.79	23.8
BMDM LPS time course 0 hrs	adult	female	1	163.85	149.69	91.3579	36.38	24.3
BMDM LPS time course 0 hrs	adult	female	2	156.17	139.18	89.1208	31.71	22.78
BMDM LPS time course 0 hrs	adult	female	3	167.3	145.31	86.8559	34.15	23.5
BMDM LPS time course 0 hrs	adult	male	1	171.06	118.94	69.5312	27.83	23.4
BMDM LPS time course 0 hrs	adult	male	2	229.37	200.42	87.3785	44	21.95
BMDM LPS time course 0 hrs	adult	male	3	167.8	147.51	87.9082	35.72	24.21
BMDM LPS time course 2 hrs	adult	female	1	31.95	25.69	80.4069	4.78	18.62
BMDM LPS time course 2 hrs	adult	female	2	55.88	45.34	81.1382	8.77	19.35
BMDM LPS time course 2 hrs	adult	female	3	60.03	48.19	80.2765	9.05	18.78
BMDM LPS time course 2 hrs	adult	male	1	59.77	47.7	79.8059	9.13	19.14
BMDM LPS time course 2 hrs	adult	male	2	59.85	46.5	77.6942	8.11	17.45
BMDM LPS time course 2 hrs	adult	male	3	46.91	38.05	81.1128	7.49	19.67
BMDM LPS time course 4 hrs	adult	female	1	54.88	44.8	81.6327	7.25	18.48
BMDM LPS time course 4 hrs	adult	female	2	88.91	73.47	82.6341	7.1	19.07
BMDM LPS time course 4 hrs	adult	female	3	67.06	54.54	81.3302	7.53	18.73
BMDM LPS time course 4 hrs	adult	male	1	60.37	49.47	81.9447	8.19	19.58
BMDM LPS time course 4 hrs	adult	male	2	36.96	30.11	81.4665	7.11	18.72
BMDM LPS time course 4 hrs	adult	male	3	55.88	43.92	78.597	6.88	19.5
BMDM LPS time course 7 hrs	adult	female	1	49.31	39.24	79.5782	32.01	21.48
BMDM LPS time course 7 hrs	adult	female	2	46.27	37.24	80.4841	37.64	21.87
BMDM LPS time course 7 hrs	adult	female	3	49.93	40.22	80.5528	38.81	23.49
BMDM LPS time course 7 hrs	adult	male	1	51.56	41.83	81.1288	27.49	24.14
BMDM LPS time course 7 hrs	adult	male	2	48.44	37.96	78.365	33.48	21.49
BMDM LPS time course 7 hrs	adult	male	3	44.47	35.28	79.3344	28.7	21.25
BMDM LPS time course 24 hrs	adult	female	1	174.05	149.07	85.6478	8.61	19.22
BMDM LPS time course 24 hrs	adult	female	2	198.36	172.1	86.7614	14.77	20.1
BMDM LPS time course 24 hrs	adult	female	3	190.48	165.26	86.7598	10.3	18.89
BMDM LPS time course 24 hrs	adult	male	1	192.7	113.89	59.1022	9.56	19.33
BMDM LPS time course 24 hrs	adult	male	2	183.62	155.78	84.8383	5.62	18.67
BMDM LPS time course 24 hrs	adult	male	3	164.77	135.06	81.9688	8.44	19.23
brain	embryo/35 days	female	5	60.25	40.61	67.4025	8.55	21.06
brain	embryo/35 days	female	7	57.4	39.34	68.5366	8.36	21.24
brain	embryo/35 days	male	6	57.4	38.82	67.6307	8.03	20.68
caecum	adult	male	1	57.71	45.83	79.4143	9.58	20.9
caecum	adult	male	2	51.07	39.91	78.1476	8.77	21.98
caecum	adult	male	3	55.2	43.91	79.5471	9.06	20.62
caecum	lamb/1 week	female	5	49.72	37.13	74.6782	7.09	19.1
caecum	lamb/1 week	female	7	50.08	38.56	76.9968	6.96	18.04
caecum	lamb/1 week	male	6	46.29	35.21	76.0639	6.47	18.37
caecum	lamb/8 weeks	female	10	46.38	36.33	78.3312	7.18	19.76
caecum	lamb/8 weeks	male	8	49.29	39.12	79.367	7.79	19.91
caecum	lamb/8 weeks	male	9	46.22	36.59	79.1649	7.26	19.85
caecum	lamb/newborn	female	3	61.22	45.56	74.4201	9.15	20.09
caecum	lamb/newborn	female	4	62.38	46.46	74.479	9.5	20.46
caecum	lamb/newborn	male	1	58.84	43.2	73.4194	9.29	21.5
caruncle	adult	female	2	74.38	54.12	72.7615	12.99	24
caruncle	adult	female	3	45.42	34.19	75.2752	7.78	22.75
caruncle	adult/23 days gestation	female	3	51.11	38.92	76.1495	7.36	18.9
caruncle	adult/23 days gestation	female	4	52.13	38.8	74.4293	6.94	17.89
cerebellum	adult	female	1	39.91	24.74	61.9895	4.23	17.09
cerebellum	adult	female	2	68.51	40.9	59.6993	7.33	17.92
cerebellum	adult	female	3	44.02	26.72	60.6997	4.85	18.14
cerebellum	adult	male	1	55.24	33.91	61.3867	5.85	17.26
cerebellum	adult	male	2	44.51	26.74	60.0764	4.83	18.07
cerebellum	adult	male	3	78.49	46.98	59.8548	8.2	17.46
colon distal	adult	female	1	52.56	39.91	75.9323	7.42	18.6
colon distal	adult	female	2	69.56	52.5	75.4744	10.6	20.19
colon distal	adult	female	3	40.92	31.09	75.9775	6.86	22.05
colon distal	adult	male	1	53.45	39.57	74.0318	7.75	19.58
colon distal	adult	male	2	35.99	26.42	73.4093	5.56	21.06
colon distal	adult	male	3	40.29	29.58	73.4177	5.5	18.6
colon large	lamb/1 week	female	5	50.22	37.79	75.2489	7.37	19.51
colon large	lamb/1 week	female	7	46.55	34.25	73.5768	6.04	17.64
colon large	lamb/1 week	male	6	48.55	36.27	74.7065	6.61	18.21
colon large	lamb/8 weeks	female	10	46.78	34.66	74.0915	6.32	18.22
colon large	lamb/8 weeks	male	8	45.34	34.14	75.2978	6.09	17.85
colon large	lamb/8 weeks	male	9	46.61	35.83	76.8719	6.81	19.02
colon large	lamb/newborn	female	3	53.41	39.01	73.0388	8.36	21.43
colon large	lamb/newborn	female	4	60.68	45.6	75.1483	9.61	21.07
colon large	lamb/newborn	male	1	58.86	43.81	74.4309	8.88	20.27
colon spiral	adult	female	1	47.96	36.28	75.6464	7.43	20.48
colon spiral	adult	female	3	45.79	33.82	73.8589	7.25	21.44
colon spiral	adult	male	1	38.23	28.57	74.7319	5.5	19.27
colon spiral	adult	male	2	41.3	30.92	74.8668	6.53	21.12
colon spiral	adult	male	3	50.51	36.89	73.035	7.09	19.23
colon spiral	lamb/1 week	female	5	54.93	40.17	73.1294	7.95	19.79
colon spiral	lamb/1 week	female	7	56.66	42.59	75.1677	7.68	18.03
colon spiral	lamb/1 week	male	6	59.17	45.56	76.9985	8.63	18.94
colon spiral	lamb/8 weeks	female	10	47.81	36.01	75.319	6.64	18.43
colon spiral	lamb/8 weeks	male	8	46.57	34.29	73.6311	6.29	18.35
colon spiral	lamb/8 weeks	male	9	44.13	33.07	74.9377	6.21	18.79
colon spiral	lamb/newborn	female	3	62.86	46.03	73.2262	9.66	20.99
colon spiral	lamb/newborn	female	4	53.72	39.95	74.3671	8.41	21.06
colon spiral	lamb/newborn	male	1	55.49	41.22	74.2837	8.82	21.4
duodenum	adult	male	1	79.94	61.06	76.3823	11.54	18.91
duodenum	adult	male	3	61.87	47.62	76.9678	9.33	19.59
duodenum	lamb/1 week	female	5	61.34	46.69	76.1167	9.11	19.52
duodenum	lamb/1 week	female	7	58.79	44.64	75.9313	8.47	18.97
duodenum	lamb/1 week	male	6	63.51	47.98	75.5472	9.89	20.6
duodenum	lamb/8 weeks	female	10	47.3	37.71	79.7252	7.23	19.16
duodenum	lamb/8 weeks	male	8	49.03	38.62	78.7681	7.29	18.88
duodenum	lamb/8 weeks	male	9	48.69	38.53	79.1333	7.17	18.6
duodenum	lamb/newborn	female	3	43.38	33.05	76.1872	6.95	21.02
duodenum	lamb/newborn	female	4	58.62	45.02	76.7997	9.56	21.24
duodenum	lamb/newborn	male	1	45.23	34.58	76.4537	7.4	21.4
embryo	embryo/23 days	male	2	211.62	115.72	54.6829	40.21	34.75
embryo	embryo/23 days	male	3	246.05	130.93	53.2128	46.16	35.25
embryo	embryo/23 days	male	4	236.54	126.85	53.6273	44.37	34.98
embryonic fibroblast	embryo/35 days	female	4	57.28	50.31	87.8317	9.2	18.29
epididymis	adult	male	1	46.07	32.88	71.3697	7.17	21.8
epididymis	adult	male	2	68.39	49.17	71.8965	10.69	21.73
epididymis	adult	male	3	60.32	42.91	71.1373	8.71	20.31
fallopian tube	adult	female	1	45.89	31.96	69.6448	7.77	24.3
fallopian tube	adult	female	2	72.43	54.69	75.5074	13.5	24.69
fallopian tube	adult	female	3	50.01	38.79	77.5645	9.46	24.39
hemolymph node	adult	female	2	62.96	46.45	73.777	10.54	22.69
hemolymph node	adult	female	3	35.27	26.01	73.7454	6.15	23.64
hemolymph node	adult	male	1	47.28	35.34	74.7462	8.72	24.67
hemolymph node	adult	male	2	65.09	49.48	76.0178	15.04	30.41
hemolymph node	adult	male	3	73.01	54.61	74.798	12.55	22.97
hippocampus	adult	female	1	256.63	170.14	66.2978	48.08	28.26
hippocampus	adult	female	2	179.65	117.67	65.4996	31.01	26.35
hippocampus	adult	female	3	223.11	136.63	61.2389	39.15	28.66
hippocampus	adult	male	1	270.58	166.48	61.5271	49.86	29.95
hippocampus	adult	male	2	232.56	133.76	57.5163	49.06	36.68
hippocampus	adult	male	3	238.25	149.88	62.9087	44.11	29.43
ileum	adult	female	1	239.35	137.6	57.489	47.91	34.82
ileum	adult	female	2	186.96	117.69	62.9493	39.01	33.14
ileum	adult	female	3	237.97	189.57	79.6613	52.1	27.48
ileum	adult	male	1	246.01	145.37	59.0911	49.63	34.14
ileum	adult	male	2	298.03	177.73	59.6349	52.74	29.67
ileum	adult	male	3	212.58	128.07	60.2456	41.6	32.48
ileum	lamb/1 week	female	5	50.69	37.14	73.2689	7.96	21.43
ileum	lamb/1 week	female	7	51.21	37.92	74.048	7.71	20.33
ileum	lamb/1 week	male	6	50.81	38.09	74.9656	7.7	20.22
ileum	lamb/8 weeks	female	10	49.43	38.24	77.3619	8.29	21.68
ileum	lamb/8 weeks	male	8	46.86	35.31	75.3521	7.46	21.13
ileum	lamb/8 weeks	male	9	47.47	35.97	75.7742	7.52	20.91
ileum	lamb/newborn	female	3	51.73	38.02	73.497	8.46	22.26
ileum	lamb/newborn	female	4	60.62	43.86	72.3524	9.88	22.52
ileum	lamb/newborn	male	1	61.04	44.69	73.2143	9.92	22.2
intercaruncular tissue	adult	female	2	67.43	48.16	71.4222	11.48	23.85
intercaruncular tissue	adult	female	3	54.42	40.8	74.9724	9.25	22.68
jejunum	adult	female	1	61.61	47.43	76.9843	9.65	20.35
jejunum	adult	female	2	58.55	45.48	77.6772	9.83	21.62
jejunum	adult	female	3	43.16	33.74	78.1742	7.5	22.24
jejunum	adult	male	1	49.05	37.58	76.6157	7.84	20.86
jejunum	adult	male	2	40.74	31.2	76.5832	7.22	23.16
jejunum	adult	male	3	62	48.55	78.3065	9.67	19.91
jejunum	lamb/1 week	female	5	52.44	39.32	74.9809	7.56	19.22
jejunum	lamb/1 week	female	7	50.62	38.14	75.3457	7.71	20.23
jejunum	lamb/1 week	male	6	48.56	36.28	74.7117	7.02	19.35
jejunum	lamb/8 weeks	female	10	60.52	47.32	78.189	9.25	19.54
jejunum	lamb/8 weeks	male	8	50.38	39.43	78.2652	7.06	17.9
jejunum	lamb/8 weeks	male	9	49.81	38.5	77.2937	7.63	19.81
jejunum	lamb/newborn	female	3	60.32	45.3	75.0995	9.37	20.69
jejunum	lamb/newborn	female	4	57.55	42.84	74.4396	8.96	20.91
jejunum	lamb/newborn	male	1	68.24	50.3	73.7104	10.3	20.47
kidney cortex	adult	female	1	46.77	34.73	74.257	6.53	18.8
kidney cortex	adult	female	2	86.22	65.81	76.328	12.07	18.34
kidney cortex	adult	female	3	38.2	28.79	75.3665	5.21	18.1
kidney cortex	adult	male	1	44.81	33.46	74.6708	6.09	18.2
kidney cortex	adult	male	2	55.89	32.52	58.1857	8.08	24.85
kidney cortex	adult	male	3	74.43	57.15	76.7836	10.3	18.02
kidney medulla	adult	female	1	263.29	163.62	62.1444	50.6	30.93
kidney medulla	adult	female	2	223.02	154.17	69.1283	36.47	23.66
kidney medulla	adult	female	3	232.2	124.48	53.609	45.64	36.66
kidney medulla	adult	male	1	258.45	140.8	54.4786	49.74	35.33
kidney medulla	adult	male	2	287.82	169.16	58.7728	64.5	38.13
kidney medulla	adult	male	3	230.36	129.05	56.021	43.21	33.48
left atrioventricular valve	adult	female	2	81.76	60.77	74.3273	12.58	20.71
left atrioventricular valve	adult	female	3	38.48	28.66	74.4802	6.09	21.23
left atrioventricular valve	adult	male	1	51.61	38.27	74.1523	8.2	21.43
left atrioventricular valve	adult	male	3	72.99	54.49	74.6541	11.16	20.48
left auricle	adult	female	3	41.94	32.8	78.207	5.17	15.77
left auricle	adult	male	1	35.62	28.42	79.7866	4.66	16.4
left auricle	adult	male	2	41.16	32.25	78.3528	5.61	17.39
left auricle	adult	male	3	80.67	64.32	79.7322	9.54	14.83
left ventricle	adult	female	1	278.17	223.57	80.3717	29.41	13.16
left ventricle	adult	female	2	192.8	157.15	81.5093	19.18	12.21
left ventricle	adult	female	3	253.79	152.07	59.9196	49.56	32.59
left ventricle	adult	male	1	245.6	190.73	77.6588	29.65	15.55
left ventricle	adult	male	2	282.7	162.77	57.5769	26.97	16.57
left ventricle	adult	male	3	188.44	153.43	81.4211	19.38	12.63
liver	adult	female	1	244.38	189.4	77.5023	51.96	27.44
liver	adult	female	2	195.43	149.38	76.4366	42.34	28.35
liver	adult	female	3	286.38	201.84	70.4798	58.37	28.92
liver	adult	male	1	277.51	213.13	76.8008	57.47	26.96
liver	adult	male	2	245.04	155.04	63.2713	52.78	34.04
liver	adult	male	3	204.2	159.62	78.1685	38.9	24.37
liver	embryo/35 days	female	5	54.28	44.37	81.7428	5.56	13.34
liver	embryo/35 days	female	7	54.38	44.32	81.5006	5.56	13.51
liver	embryo/35 days	male	6	55.81	45.34	81.2399	6.04	13.8
liver	embryo/100 days	female	8	51.5	41.69	80.9515	5.87	13.24
liver	embryo/100 days	female	9	51.23	41.16	80.3435	6.02	13.59
liver	embryo/100 days	female	10	54.46	43.74	80.3158	5.88	12.97
lung	adult	female	1	44.07	31.68	71.8856	6.49	20.48
lung	adult	female	2	53.42	38.97	72.9502	7.81	20.04
lung	adult	female	3	43.27	26.11	60.342	7.99	30.61
lung	adult	male	2	74.99	54.31	72.423	14.63	26.94
lung	adult	male	3	70	49.6	70.8571	9.34	18.83
mammary gland	adult	female	1	45.96	32.9	71.584	7.56	22.99
mammary gland	adult	female	2	74.7	57.98	77.6171	12.83	22.13
mammary gland	adult	female	3	63.61	46.4	72.9445	11.29	24.34
MDM	adult	female	1	67.86	56.55	83.3333	11.18	19.76
MDM	adult	female	3	51.27	42.06	82.0363	8.7	20.69
MDM	adult	male	1	63.07	51.74	82.0358	10.39	20.08
MDM	adult	male	2	80.61	65.03	80.6724	12.89	19.83
MDM	adult	male	3	57.17	48.16	84.24	10.29	21.37
mesenteric lymph node	adult	female	1	46.84	34	72.5875	8.34	24.52
mesenteric lymph node	adult	female	2	71.9	53.69	74.6732	13.58	25.3
mesenteric lymph node	adult	female	3	58.09	50.05	86.1594	16.63	33.22
mesenteric lymph node	adult	male	1	45.06	33.49	74.3231	8.67	25.9
mesenteric lymph node	adult	male	2	66.06	47.96	72.6007	12.15	25.34
mesenteric lymph node	adult	male	3	63.9	46.77	73.1925	10.84	23.17
omasum	adult	female	1	62.39	51.65	82.7857	9.68	18.75
omasum	adult	female	2	58.12	47.03	80.9188	8.85	18.81
omasum	adult	female	3	43.06	40.46	93.9619	8.54	21.1
omasum	adult	male	1	50.41	41.51	82.3448	7.38	17.78
omasum	adult	male	2	37.01	29.26	79.0597	5.9	20.16
omasum	adult	male	3	56.86	46.08	81.0412	8.48	18.4
omasum	lamb/1 week	female	5	59.99	46.06	76.7795	8.55	18.55
omasum	lamb/1 week	female	7	51.01	39.48	77.3966	7.99	20.24
omasum	lamb/1 week	male	6	44.69	34.57	77.3551	7.52	21.76
omasum	lamb/8 weeks	female	10	55.05	45.69	82.9973	8.69	19.02
omasum	lamb/8 weeks	male	8	44.41	36.15	81.4006	7.06	19.54
omasum	lamb/8 weeks	male	9	46.32	38.08	82.2107	7.09	18.61
omasum	lamb/newborn	female	3	65.86	51.02	77.4674	13.17	25.81
omasum	lamb/newborn	female	4	62.94	50.01	79.4566	13.22	26.43
omasum	lamb/newborn	male	1	64.51	51.2	79.3675	13.04	25.47
ovary	adult	female	1	254.88	160.16	62.8374	56.74	35.43
ovary	adult	female	2	247.06	155.33	62.8714	61.74	39.75
ovary	adult	female	3	266.44	170.58	64.0219	51.2	30.01
ovary	embryo/100 days	female	8	46.82	38.85	82.9774	7.59	20.12
ovary	embryo/100 days	female	10	48.8	39.19	80.3074	8.39	20.16
ovary	adult/23 days gestation	female	3	49.55	37.76	76.2059	9.72	23.34
ovary	adult/23 days gestation	female	4	55.23	41.62	75.3576	9.09	21.58
ovary	adult/35 days gestation	female	5	50.64	41.65	82.2472	8.81	24
ovary	adult/35 days gestation	female	6	50.95	42.14	82.7085	7.96	22.01
ovary	adult/100 days gestation	female	7	43.96	36.7	83.485	8.27	21.28
ovary	adult/100 days gestation	female	8	44.26	36.17	81.7216	9.14	23.31
PBMC	adult	female	1	39.6	30.92	78.0808	8.94	28.92
PBMC	adult	female	2	45.96	34.24	74.4996	8.61	25.13
PBMC	adult	female	3	44.45	32.48	73.0709	8.71	26.81
PBMC	adult	male	1	51.16	38.28	74.8241	10.4	27.16
PBMC	adult	male	2	54.09	37.38	69.107	10.53	28.18
PBMC	adult	male	3	52.96	39.18	73.9804	10.57	26.96
Peyer's patch	adult	female	2	68.97	50.21	72.7998	11.64	23.17
Peyer's patch	adult	female	3	59.62	44.39	74.4549	10.56	23.8
Peyer's patch	adult	male	2	44.16	33.08	74.9094	7.88	23.83
Peyer's patch	adult	male	3	81.21	60.97	75.077	13.4	21.98
Peyer's patch	lamb/1 week	female	5	45.53	33.57	73.7316	6.84	20.37
Peyer's patch	lamb/1 week	female	7	52.17	38.35	73.5097	7.95	20.73
Peyer's patch	lamb/1 week	male	6	50.07	37.54	74.975	7.67	20.42
Peyer's patch	lamb/8 weeks	female	10	41.87	31.87	76.1166	6.33	19.85
Peyer's patch	lamb/8 weeks	male	9	52.81	39.57	74.929	8.33	21.04
Peyer's patch	lamb/newborn	female	3	61.03	45.33	74.2749	9.69	21.38
Peyer's patch	lamb/newborn	female	4	60.71	44.22	72.8381	10.09	22.82
Peyer's patch	lamb/newborn	male	1	61.54	45.33	73.6594	10.05	22.16
pituitary gland	adult	female	1	76.8	51.19	66.6536	10.25	20.03
pituitary gland	adult	female	2	81.23	58.01	71.4145	9.82	16.93
pituitary gland	adult	female	3	38.43	27.47	71.4806	4.9	17.83
pituitary gland	adult	male	1	45.26	32.28	71.3213	5.58	17.29
pituitary gland	adult	male	2	40.54	28.92	71.337	4.8	16.61
pituitary gland	adult	male	3	72.81	53.19	73.0532	9.04	16.99
placenta	adult/35 days gestation	female	5	49.2	36.9	75	6.77	17.57
placenta	adult/35 days gestation	female	6	52.2	36.72	70.3448	6.84	17.26
placenta	adult/100 days gestation	female	7	49.65	38.51	77.5629	5.9	16
placenta	adult/100 days gestation	female	8	51.88	39.61	76.3493	6.37	17.36
popliteal lymph node	adult	female	1	48.46	35.28	72.8023	9.45	26.79
popliteal lymph node	adult	female	3	61.6	44.5	72.2403	10.95	24.61
popliteal lymph node	adult	male	2	44.18	41.03	92.8701	10.96	26.72
popliteal lymph node	adult	male	3	45.53	33.76	74.1489	8.43	24.96
prescapular lymph node	adult	female	1	45.37	33.77	74.4324	8.19	24.25
prescapular lymph node	adult	female	3	61.95	48.47	78.2405	15.02	30.98
prescapular lymph node	adult	male	1	46.09	33.19	72.0113	8.31	25.04
prescapular lymph node	adult	male	2	43.62	42.21	96.7675	11.63	27.56
prescapular lymph node	adult	male	3	82.1	61.7	75.1523	15.17	24.59
pylorus	adult	female	1	81.35	61.67	75.8082	11.79	19.12
pylorus	adult	female	3	52.88	39.51	74.7163	8.13	20.58
pylorus	adult	male	2	69.03	48.48	70.2303	10.4	21.45
pylorus	adult	male	3	46.6	35.41	75.9871	6.47	18.26
pylorus	lamb/1 week	female	5	61.47	45.16	73.4667	8.66	19.18
pylorus	lamb/1 week	female	7	62.24	47.47	76.2693	9.56	20.15
pylorus	lamb/1 week	male	6	68.01	49.54	72.8422	10.36	20.92
pylorus	lamb/8 weeks	female	10	44.68	34.2	76.5443	6.41	18.75
pylorus	lamb/8 weeks	male	8	45.54	35.14	77.1629	6.56	18.68
pylorus	lamb/8 weeks	male	9	45.11	34.33	76.1029	6.16	17.93
pylorus	lamb/newborn	female	3	44.94	32.39	72.0739	6.51	20.09
pylorus	lamb/newborn	female	4	44.24	32.39	73.2143	6.86	21.17
pylorus	lamb/newborn	male	1	39.98	28.79	72.011	6.15	21.36
rectum	adult	male	1	90.76	67.1	73.9312	12.6	18.79
rectum	adult	male	2	41.71	30.55	73.2438	6.28	20.54
rectum	adult	male	3	77.26	58.71	75.9902	11.22	19.11
reticulum	adult	female	1	275.59	182.91	66.3703	52.14	28.51
reticulum	adult	female	2	203.55	130.26	63.9941	46.94	36.03
reticulum	adult	female	3	264.48	157.9	59.7021	61.1	38.7
reticulum	adult	male	1	247.88	190.97	77.0413	45.46	23.81
reticulum	adult	male	2	238.9	175.31	73.3822	54.26	30.95
reticulum	adult	male	3	260.13	180.13	69.2461	54.19	30.08
reticulum	lamb/1 week	female	5	60.23	46.62	77.4033	8.98	19.27
reticulum	lamb/1 week	female	7	59.64	46.51	77.9846	9.13	19.62
reticulum	lamb/1 week	male	6	63.22	48.3	76.3999	9.94	20.58
reticulum	lamb/8 weeks	female	10	46.62	36.94	79.2364	6.9	18.68
reticulum	lamb/8 weeks	male	8	43.44	34.68	79.8343	6.34	18.27
reticulum	lamb/8 weeks	male	9	48.54	39.33	81.026	6.98	17.76
reticulum	lamb/newborn	female	3	61.78	47.06	76.1735	11.52	24.48
reticulum	lamb/newborn	female	4	64.13	48.39	75.4561	11.46	23.68
reticulum	lamb/newborn	male	1	62.82	47.45	75.5333	11.21	23.63
right atrioventricular valve	adult	female	2	98	71.67	73.1327	15.14	21.13
right atrioventricular valve	adult	male	1	45.09	33.08	73.3644	6.83	20.63
right atrioventricular valve	adult	male	2	39.47	29.75	75.3737	5.71	19.18
right atrioventricular valve	adult	male	3	73.31	54.42	74.2327	11.41	20.96
right auricle	adult	female	1	36.03	28.49	79.073	4.52	15.85
right auricle	adult	female	3	37.88	29.66	78.2999	4.66	15.71
right auricle	adult	male	1	44.73	34.74	77.666	5.94	17.1
right auricle	adult	male	2	39.19	30.36	77.4687	4.89	16.1
right auricle	adult	male	3	62.99	49.41	78.441	8.22	16.63
right ventricle	adult	female	1	55.65	45.38	81.5454	6.72	14.81
right ventricle	adult	female	2	82.64	67.49	81.6675	9.86	14.61
right ventricle	adult	female	3	60.2	47.77	79.3522	7.19	15.04
right ventricle	adult	male	1	39.63	31.98	80.6964	5.11	15.97
right ventricle	adult	male	2	45.04	35.15	78.0417	5.63	16.02
right ventricle	adult	male	3	70.51	57.42	81.4353	8.79	15.31
rumen	adult	female	1	57.17	47.55	83.173	9.11	19.15
rumen	adult	female	2	112.84	91.13	80.7604	16.77	18.41
rumen	adult	female	3	39.63	32.1	80.9992	7.36	22.92
rumen	adult	male	1	53.96	43.75	81.0786	7.9	18.05
rumen	adult	male	2	42.32	34.06	80.482	7.31	21.47
rumen	adult	male	3	73.91	58.66	79.3668	10.84	18.47
rumen	lamb/1 week	female	5	52.6	42.03	79.9049	7.45	17.73
rumen	lamb/1 week	female	7	45.05	35.39	78.5572	6.37	17.99
rumen	lamb/1 week	male	6	56.83	46.81	82.3685	9.37	20.01
rumen	lamb/8 weeks	female	10	42.06	35.7	84.8787	6.72	18.82
rumen	lamb/8 weeks	male	8	42.2	34.09	80.782	5.75	16.88
rumen	lamb/8 weeks	male	9	42.04	34.16	81.2559	6.32	18.49
rumen	lamb/newborn	female	3	59.43	47.07	79.2024	12.6	26.76
rumen	lamb/newborn	female	4	59.76	47.44	79.3842	12.68	26.74
rumen	lamb/newborn	male	1	51.7	42.48	82.1663	10.41	24.51
salivary gland	adult	female	2	65.96	44.23	67.0558	10.5	23.73
salivary gland	adult	female	3	61.46	40.87	66.4985	9.93	24.3
salivary gland	adult	male	1	46.91	31.76	67.7041	7.16	22.55
salivary gland	adult	male	2	59.69	43.03	72.0891	10.45	24.29
salivary gland	adult	male	3	40.51	27.78	68.5757	6.44	23.2
skeletal muscle bicep	adult	female	1	251.09	208.98	83.2291	28.85	13.81
skeletal muscle bicep	adult	female	2	254.96	212.71	83.4288	30.66	14.41
skeletal muscle bicep	adult	female	3	288.78	232.93	80.66	38.87	16.69
skeletal muscle bicep	adult	male	1	272.68	223.01	81.7845	36.45	16.34
skeletal muscle bicep	adult	male	2	205.14	167.39	81.5979	25.8	15.41
skeletal muscle bicep	adult	male	3	256.75	204.9	79.8053	33.18	16.19
skeletal muscle longitudinal dorsal	adult	female	1	45.49	38.56	84.7659	5.15	13.36
skeletal muscle longitudinal dorsal	adult	female	2	63.51	54.32	85.5298	6.56	12.07
skeletal muscle longitudinal dorsal	adult	female	3	69.24	57.44	82.9578	7.05	12.27
skeletal muscle longitudinal dorsal	adult	male	1	45.23	38	84.015	5.45	14.34
skeletal muscle longitudinal dorsal	adult	male	2	82.3	69.19	84.0705	9.23	13.34
skeletal muscle longitudinal dorsal	adult	male	3	57.26	48.87	85.3475	6.28	12.85
spleen	adult	female	1	293.45	177.73	60.5657	64.75	36.43
spleen	adult	female	2	224.79	125.18	55.6875	46.68	37.29
spleen	adult	female	3	271.25	177.91	65.5889	66.24	37.23
spleen	adult	male	1	310.04	173.12	55.838	65.26	37.7
spleen	adult	male	2	216.25	118.23	54.6728	43.8	37.05
spleen	adult	male	3	207.1	113.96	55.0266	41.03	36
submandibular lymph node	adult	female	1	45.69	33.85	74.0862	8.64	25.52
submandibular lymph node	adult	female	2	68.1	50.53	74.1997	11.69	23.14
submandibular lymph node	adult	female	3	55.83	40.32	72.2192	9.77	24.23
submandibular lymph node	adult	male	1	45.89	33.96	74.0031	8.34	24.57
submandibular lymph node	adult	male	2	57.97	41.27	71.192	10.44	25.3
submandibular lymph node	adult	male	3	61.66	46.09	74.7486	10.82	23.47
testes	adult	male	1	210.22	135.01	64.2232	44.7	33.11
testes	adult	male	2	250.99	187.9	74.8635	33.48	17.82
testes	adult	male	3	281.82	171.94	61.0106	52.69	30.65
thoracic oesophagus	adult	female	1	53.06	40.54	76.4041	6.35	15.67
thoracic oesophagus	adult	female	2	77.45	61.32	79.1737	8.87	14.46
thoracic oesophagus	adult	female	3	39.83	30.54	76.6759	5.35	17.5
thoracic oesophagus	adult	male	1	119.23	94.08	78.9063	14.19	15.08
thoracic oesophagus	adult	male	2	39.85	31.9	80.0502	4.69	14.71
thoracic oesophagus	adult	male	3	76.56	61.24	79.9896	8.01	13.09
thymus	adult	female	2	210.33	121.95	57.9803	42.92	35.2
thymus	adult	female	3	284.57	154.8	54.3979	57.91	37.41
thymus	adult	male	1	228.53	124.44	54.4524	48.38	38.87
thymus	adult	male	2	260.4	149.69	57.4846	55.04	36.77
thymus	adult	male	3	232.91	129.96	55.7984	45.97	35.37
thyroid	adult	female	1	45.9	32.25	70.2614	6.09	18.89
thyroid	adult	female	2	74.9	53.3	71.1615	9.46	17.75
thyroid	adult	female	3	61.23	42.23	68.9695	6.6	15.63
thyroid	adult	male	1	49.33	35.35	71.6602	6.55	18.53
thyroid	adult	male	2	50.05	35.72	71.3686	6.56	18.37
thyroid	adult	male	3	65.27	48.16	73.7858	8.3	17.23
tonsil	adult	female	1	44.51	33.67	75.6459	8.24	24.48
tonsil	adult	female	2	59.11	44.05	74.5221	10.25	23.27
tonsil	adult	female	3	69.3	52.06	75.1227	12.04	23.12
tonsil	adult	male	1	40.53	30.24	74.6114	7.11	23.52
tonsil	adult	male	2	58.09	43.65	75.142	10.18	23.32
tonsil	adult	male	3	54.37	43.84	80.6327	7.21	16.45
vas deferens	adult	male	1	43.9	32.01	72.9157	6.67	20.84
vas deferens	adult	male	2	45.81	33.53	73.1936	6.93	20.67
vas deferens	adult	male	3	70.31	52.55	74.7404	11.11	21.15
			Sum	37087.5	26621.2		6258.96
