# Supplementary material for: A high resolution atlas of gene expression in the domestic sheep (Ovis aries)
Source: PLoS Genet. 2017 Sep 15;13(9):e1006997. doi: 10.1371/journal.pgen.1006997 (PMC5626511; doi:10.1371/journal.pgen.1006997)
Supplement: S4 Table — (XLSX) [file pgen.1006997.s010.xlsx]

## Sheet: S4 Table
S4 Table. Genes undetected (TPM < 1) in every tissue/cell line of the expression atlas.
This list was compiled after quantifying expression using the 'second pass' Kallisto index and merging the TxBF with Texel data. With this index, note that various genes (such as rRNAs) are excluded from analysis and so we do not determine whether they have detectable expression; these genes are not listed here.
Highlighted genes (n=36) are those for whom the output of the online coding potential assessment tool, CPAT v1.2.2, suggested that there was no coding potential. In conjunction with no detectable expression across the scope of the atlas, this suggests the gene model is spurious.
Gene name	Ensembl gene ID	Description	GO term (molecular function)	GO term (biological process)	GO term (cellular component)
ANKDD1B	ENSOARG00000016796	ankyrin repeat and death domain containing 1B	protein binding (GO:0005515)	.	.
ANKK1	ENSOARG00000017719	ankyrin repeat and kinase domain containing 1	ATP binding (GO:0005524) | protein tyrosine kinase activity (GO:0004713) | transferase activity, transferring phosphorus-containing groups (GO:0016772) | protein binding (GO:0005515) | protein kinase activity (GO:0004672)	protein phosphorylation (GO:0006468)	.
BPIFB4	ENSOARG00000005988	BPI fold containing family B member 4	lipid binding (GO:0008289)	.	.
C2orf71	ENSOARG00000019592	chromosome 2 open reading frame 71	.	protein localization to photoreceptor outer segment (GO:1903546) | photoreceptor cell outer segment organization (GO:0035845)	photoreceptor outer segment (GO:0001750) | photoreceptor inner segment (GO:0001917) | primary cilium (GO:0072372)
CACNA1F	ENSOARG00000010594	calcium voltage-gated channel subunit alpha1 F	ion channel activity (GO:0005216) | calcium channel activity (GO:0005262) | voltage-gated ion channel activity (GO:0005244) | voltage-gated calcium channel activity (GO:0005245) | high voltage-gated calcium channel activity (GO:0008331)	detection of light stimulus involved in visual perception (GO:0050908) | T cell homeostasis (GO:0043029) | transport (GO:0006810) | visual perception (GO:0007601) | ion transport (GO:0006811) | calcium ion transport (GO:0006816) | regulation of T cell receptor signaling pathway (GO:0050856) | regulation of ion transmembrane transport (GO:0034765) | calcium ion transmembrane transport (GO:0070588)…	integral component of membrane (GO:0016021) | voltage-gated calcium channel complex (GO:0005891) | membrane (GO:0016020)
CDX4	ENSOARG00000017963	caudal type homeobox 4	transcriptional activator activity, RNA polymerase II core promoter proximal region sequence-specific binding (GO:0001077) | sequence-specific DNA binding (GO:0043565) | protein binding (GO:0005515) | RNA polymerase II core promoter proximal region sequence-specific DNA binding (GO:0000978) | DNA binding (GO:0003677)	placenta development (GO:0001890) | regulation of transcription, DNA-templated (GO:0006355) | blood vessel development (GO:0001568) | labyrinthine layer development (GO:0060711) | negative regulation of transcription from RNA polymerase II promoter (GO:0000122) | positive regulation of transcription from RNA polymerase II promoter (GO:0045944) | anterior/posterior pattern specification (GO:000995…	nucleus (GO:0005634)
CNGA4	ENSOARG00000018786	cyclic nucleotide gated channel alpha 4	ion channel activity (GO:0005216) | voltage-gated potassium channel activity (GO:0005249)	sensory perception of smell (GO:0007608) | potassium ion transmembrane transport (GO:0071805) | transport (GO:0006810) | ion transmembrane transport (GO:0034220) | ion transport (GO:0006811) | potassium ion transport (GO:0006813) | transmembrane transport (GO:0055085)	integral component of membrane (GO:0016021) | membrane (GO:0016020)
CRX	ENSOARG00000011460	cone-rod homeobox	transcriptional activator activity, RNA polymerase II core promoter proximal region sequence-specific binding (GO:0001077) | sequence-specific DNA binding (GO:0043565) | protein binding (GO:0005515) | RNA polymerase II core promoter proximal region sequence-specific DNA binding (GO:0000978) | DNA binding (GO:0003677) | leucine zipper domain binding (GO:0043522) | transcription factor activity, se…	positive regulation of transcription from RNA polymerase II promoter (GO:0045944) | regulation of transcription, DNA-templated (GO:0006355) | multicellular organism development (GO:0007275)	nucleus (GO:0005634)
CRYGA	ENSOARG00000018947	crystallin gamma A	.	lens development in camera-type eye (GO:0002088) | eye development (GO:0001654)	.
CRYGC	ENSOARG00000018915	crystallin gamma C	protein binding (GO:0005515)	visual perception (GO:0007601)	nucleus (GO:0005634) | cytoplasm (GO:0005737)
CST11	ENSOARG00000005686	cystatin 11	cysteine-type endopeptidase inhibitor activity (GO:0004869) | peptidase inhibitor activity (GO:0030414)	negative regulation of endopeptidase activity (GO:0010951) | negative regulation of peptidase activity (GO:0010466)	.
DSPP	ENSOARG00000005089	dentin sialophosphoprotein	.	.	cytoplasm (GO:0005737)
DYTN	ENSOARG00000018743	dystrotelin	zinc ion binding (GO:0008270)	.	.
EIF4A3	ENSOARG00000005144	eukaryotic translation initiation factor 4A3	ATP binding (GO:0005524) | nucleic acid binding (GO:0003676) | hydrolase activity (GO:0016787) | nucleotide binding (GO:0000166) | helicase activity (GO:0004386)	.	.
ENSOARG00000000039	ENSOARG00000000039	.	G-protein coupled receptor activity (GO:0004930) | olfactory receptor activity (GO:0004984) | signal transducer activity (GO:0004871)	sensory perception of smell (GO:0007608) | detection of chemical stimulus involved in sensory perception of smell (GO:0050911) | G-protein coupled receptor signaling pathway (GO:0007186) | signal transduction (GO:0007165) | response to stimulus (GO:0050896)	integral component of membrane (GO:0016021) | membrane (GO:0016020) | plasma membrane (GO:0005886)
ENSOARG00000000050	ENSOARG00000000050	.	G-protein coupled receptor activity (GO:0004930) | signal transducer activity (GO:0004871)	G-protein coupled receptor signaling pathway (GO:0007186) | signal transduction (GO:0007165)	integral component of membrane (GO:0016021)
ENSOARG00000000060	ENSOARG00000000060	.	G-protein coupled receptor activity (GO:0004930) | olfactory receptor activity (GO:0004984) | signal transducer activity (GO:0004871)	sensory perception of smell (GO:0007608) | detection of chemical stimulus involved in sensory perception of smell (GO:0050911) | G-protein coupled receptor signaling pathway (GO:0007186) | signal transduction (GO:0007165) | response to stimulus (GO:0050896)	integral component of membrane (GO:0016021) | membrane (GO:0016020) | plasma membrane (GO:0005886)
ENSOARG00000000061	ENSOARG00000000061	.	G-protein coupled receptor activity (GO:0004930) | olfactory receptor activity (GO:0004984) | signal transducer activity (GO:0004871)	detection of chemical stimulus involved in sensory perception of smell (GO:0050911) | G-protein coupled receptor signaling pathway (GO:0007186) | signal transduction (GO:0007165)	integral component of membrane (GO:0016021) | membrane (GO:0016020)
ENSOARG00000000062	ENSOARG00000000062	.	G-protein coupled receptor activity (GO:0004930) | pheromone receptor activity (GO:0016503)	G-protein coupled receptor signaling pathway (GO:0007186) | sensory perception of taste (GO:0050909)	integral component of membrane (GO:0016021)
ENSOARG00000000108	ENSOARG00000000108	.	.	.	intermediate filament (GO:0005882) | keratin filament (GO:0045095)
ENSOARG00000000323	ENSOARG00000000323	.	G-protein coupled receptor activity (GO:0004930) | olfactory receptor activity (GO:0004984) | signal transducer activity (GO:0004871)	sensory perception of smell (GO:0007608) | detection of chemical stimulus involved in sensory perception of smell (GO:0050911) | G-protein coupled receptor signaling pathway (GO:0007186) | signal transduction (GO:0007165) | response to stimulus (GO:0050896)	integral component of membrane (GO:0016021) | membrane (GO:0016020) | plasma membrane (GO:0005886)
ENSOARG00000000441	ENSOARG00000000441	.	.	positive regulation of apoptotic process (GO:0043065)	integral component of membrane (GO:0016021) | mitochondrial envelope (GO:0005740)
ENSOARG00000000494	ENSOARG00000000494	.	.	.	.
ENSOARG00000000629	ENSOARG00000000629	.	G-protein coupled receptor activity (GO:0004930) | olfactory receptor activity (GO:0004984) | signal transducer activity (GO:0004871)	detection of chemical stimulus involved in sensory perception of smell (GO:0050911) | G-protein coupled receptor signaling pathway (GO:0007186) | signal transduction (GO:0007165)	integral component of membrane (GO:0016021) | membrane (GO:0016020)
ENSOARG00000000640	ENSOARG00000000640	.	protein binding (GO:0005515)	.	.
ENSOARG00000000652	ENSOARG00000000652	.	G-protein coupled receptor activity (GO:0004930) | olfactory receptor activity (GO:0004984) | signal transducer activity (GO:0004871)	detection of chemical stimulus involved in sensory perception of smell (GO:0050911) | G-protein coupled receptor signaling pathway (GO:0007186) | signal transduction (GO:0007165)	integral component of membrane (GO:0016021) | membrane (GO:0016020)
ENSOARG00000000677	ENSOARG00000000677	.	G-protein coupled receptor activity (GO:0004930) | olfactory receptor activity (GO:0004984) | signal transducer activity (GO:0004871)	detection of chemical stimulus involved in sensory perception of smell (GO:0050911) | G-protein coupled receptor signaling pathway (GO:0007186) | signal transduction (GO:0007165)	integral component of membrane (GO:0016021) | membrane (GO:0016020)
ENSOARG00000000711	ENSOARG00000000711	.	G-protein coupled receptor activity (GO:0004930) | olfactory receptor activity (GO:0004984) | signal transducer activity (GO:0004871)	sensory perception of smell (GO:0007608) | detection of chemical stimulus involved in sensory perception of smell (GO:0050911) | G-protein coupled receptor signaling pathway (GO:0007186) | signal transduction (GO:0007165) | response to stimulus (GO:0050896)	integral component of membrane (GO:0016021) | membrane (GO:0016020) | plasma membrane (GO:0005886)
ENSOARG00000000713	ENSOARG00000000713	.	G-protein coupled receptor activity (GO:0004930) | olfactory receptor activity (GO:0004984) | signal transducer activity (GO:0004871)	sensory perception of smell (GO:0007608) | detection of chemical stimulus involved in sensory perception of smell (GO:0050911) | G-protein coupled receptor signaling pathway (GO:0007186) | signal transduction (GO:0007165) | response to stimulus (GO:0050896)	integral component of membrane (GO:0016021) | membrane (GO:0016020) | plasma membrane (GO:0005886)
ENSOARG00000000719	ENSOARG00000000719	.	.	.	.
ENSOARG00000000723	ENSOARG00000000723	.	G-protein coupled receptor activity (GO:0004930) | olfactory receptor activity (GO:0004984) | signal transducer activity (GO:0004871)	sensory perception of smell (GO:0007608) | detection of chemical stimulus involved in sensory perception of smell (GO:0050911) | G-protein coupled receptor signaling pathway (GO:0007186) | signal transduction (GO:0007165) | response to stimulus (GO:0050896)	integral component of membrane (GO:0016021) | membrane (GO:0016020) | plasma membrane (GO:0005886)
ENSOARG00000000802	ENSOARG00000000802	.	DNA binding (GO:0003677) | transcription factor activity, sequence-specific DNA binding (GO:0003700)	regulation of transcription, DNA-templated (GO:0006355)	.
ENSOARG00000000849	ENSOARG00000000849	.	ferric iron binding (GO:0008199)	iron ion transport (GO:0006826) | cellular iron ion homeostasis (GO:0006879)	cell (GO:0005623)
ENSOARG00000000871	ENSOARG00000000871	.	.	.	.
ENSOARG00000000905	ENSOARG00000000905	.	.	.	.
ENSOARG00000000919	ENSOARG00000000919	.	metal ion binding (GO:0046872) | ferric iron binding (GO:0008199)	iron ion transport (GO:0006826) | cellular iron ion homeostasis (GO:0006879)	cell (GO:0005623)
ENSOARG00000000973	ENSOARG00000000973	.	.	.	.
ENSOARG00000000987	ENSOARG00000000987	.	protein binding (GO:0005515) | metal ion binding (GO:0046872) | zinc ion binding (GO:0008270)	.	nucleus (GO:0005634) | cytoplasm (GO:0005737)
ENSOARG00000001007	ENSOARG00000001007	.	G-protein coupled receptor activity (GO:0004930) | pheromone receptor activity (GO:0016503)	G-protein coupled receptor signaling pathway (GO:0007186) | sensory perception of taste (GO:0050909)	integral component of membrane (GO:0016021)
ENSOARG00000001029	ENSOARG00000001029	.	G-protein coupled receptor activity (GO:0004930)	G-protein coupled receptor signaling pathway (GO:0007186)	integral component of membrane (GO:0016021)
ENSOARG00000001104	ENSOARG00000001104	.	G-protein coupled receptor activity (GO:0004930)	G-protein coupled receptor signaling pathway (GO:0007186)	integral component of membrane (GO:0016021)
ENSOARG00000001126	ENSOARG00000001126	.	G-protein coupled receptor activity (GO:0004930) | olfactory receptor activity (GO:0004984) | signal transducer activity (GO:0004871)	sensory perception of smell (GO:0007608) | detection of chemical stimulus involved in sensory perception of smell (GO:0050911) | G-protein coupled receptor signaling pathway (GO:0007186) | signal transduction (GO:0007165) | response to stimulus (GO:0050896)	integral component of membrane (GO:0016021) | membrane (GO:0016020) | plasma membrane (GO:0005886)
ENSOARG00000001176	ENSOARG00000001176	.	G-protein coupled receptor activity (GO:0004930) | olfactory receptor activity (GO:0004984) | signal transducer activity (GO:0004871)	detection of chemical stimulus involved in sensory perception of smell (GO:0050911) | G-protein coupled receptor signaling pathway (GO:0007186) | signal transduction (GO:0007165)	integral component of membrane (GO:0016021) | membrane (GO:0016020)
ENSOARG00000001205	ENSOARG00000001205	.	.	.	.
ENSOARG00000001258	ENSOARG00000001258	.	solute:proton antiporter activity (GO:0015299) | antiporter activity (GO:0015297) | sodium:proton antiporter activity (GO:0015385)	regulation of pH (GO:0006885) | hydrogen ion transmembrane transport (GO:1902600) | transport (GO:0006810) | sodium ion transmembrane transport (GO:0035725) | ion transport (GO:0006811) | cation transport (GO:0006812) | sodium ion transport (GO:0006814) | transmembrane transport (GO:0055085)	integral component of membrane (GO:0016021)
ENSOARG00000001303	ENSOARG00000001303	.	G-protein coupled receptor activity (GO:0004930) | olfactory receptor activity (GO:0004984) | signal transducer activity (GO:0004871)	sensory perception of smell (GO:0007608) | detection of chemical stimulus involved in sensory perception of smell (GO:0050911) | G-protein coupled receptor signaling pathway (GO:0007186) | signal transduction (GO:0007165) | response to stimulus (GO:0050896)	integral component of membrane (GO:0016021) | membrane (GO:0016020) | plasma membrane (GO:0005886)
ENSOARG00000001312	ENSOARG00000001312	.	G-protein coupled receptor activity (GO:0004930) | olfactory receptor activity (GO:0004984) | signal transducer activity (GO:0004871)	sensory perception of smell (GO:0007608) | detection of chemical stimulus involved in sensory perception of smell (GO:0050911) | G-protein coupled receptor signaling pathway (GO:0007186) | signal transduction (GO:0007165) | response to stimulus (GO:0050896)	integral component of membrane (GO:0016021) | membrane (GO:0016020) | plasma membrane (GO:0005886)
ENSOARG00000001321	ENSOARG00000001321	.	G-protein coupled receptor activity (GO:0004930) | olfactory receptor activity (GO:0004984) | signal transducer activity (GO:0004871)	sensory perception of smell (GO:0007608) | detection of chemical stimulus involved in sensory perception of smell (GO:0050911) | G-protein coupled receptor signaling pathway (GO:0007186) | signal transduction (GO:0007165) | response to stimulus (GO:0050896)	integral component of membrane (GO:0016021) | membrane (GO:0016020) | plasma membrane (GO:0005886)
ENSOARG00000001327	ENSOARG00000001327	.	G-protein coupled receptor activity (GO:0004930) | olfactory receptor activity (GO:0004984) | signal transducer activity (GO:0004871)	detection of chemical stimulus involved in sensory perception of smell (GO:0050911) | G-protein coupled receptor signaling pathway (GO:0007186) | signal transduction (GO:0007165)	integral component of membrane (GO:0016021) | membrane (GO:0016020)
ENSOARG00000001467	ENSOARG00000001467	.	G-protein coupled receptor activity (GO:0004930) | olfactory receptor activity (GO:0004984) | signal transducer activity (GO:0004871)	sensory perception of smell (GO:0007608) | detection of chemical stimulus involved in sensory perception of smell (GO:0050911) | G-protein coupled receptor signaling pathway (GO:0007186) | signal transduction (GO:0007165) | response to stimulus (GO:0050896)	integral component of membrane (GO:0016021) | membrane (GO:0016020) | plasma membrane (GO:0005886)
ENSOARG00000001501	ENSOARG00000001501	.	G-protein coupled receptor activity (GO:0004930) | olfactory receptor activity (GO:0004984) | signal transducer activity (GO:0004871)	detection of chemical stimulus involved in sensory perception of smell (GO:0050911) | G-protein coupled receptor signaling pathway (GO:0007186) | signal transduction (GO:0007165)	integral component of membrane (GO:0016021) | membrane (GO:0016020)
ENSOARG00000001503	ENSOARG00000001503	.	G-protein coupled receptor activity (GO:0004930) | olfactory receptor activity (GO:0004984) | signal transducer activity (GO:0004871)	detection of chemical stimulus involved in sensory perception of smell (GO:0050911) | G-protein coupled receptor signaling pathway (GO:0007186) | signal transduction (GO:0007165)	integral component of membrane (GO:0016021) | membrane (GO:0016020)
ENSOARG00000001601	ENSOARG00000001601	.	.	.	.
ENSOARG00000001609	ENSOARG00000001609	.	.	.	.
ENSOARG00000001729	ENSOARG00000001729	.	.	intracellular protein transport (GO:0006886) | vesicle-mediated transport (GO:0016192)	membrane coat (GO:0030117)
ENSOARG00000001795	ENSOARG00000001795	.	chromatin binding (GO:0003682) | protein binding (GO:0005515) | protein N-terminus binding (GO:0047485)	double-strand break repair via homologous recombination (GO:0000724) | histone H2A acetylation (GO:0043968) | histone deacetylation (GO:0016575) | cell proliferation (GO:0008283) | histone H4 acetylation (GO:0043967)	Sin3 complex (GO:0016580) | NuA4 histone acetyltransferase complex (GO:0035267) | nucleus (GO:0005634) | nucleoplasm (GO:0005654)
ENSOARG00000001826	ENSOARG00000001826	.	.	defense response (GO:0006952)	extracellular region (GO:0005576)
ENSOARG00000002068	ENSOARG00000002068	.	.	.	.
ENSOARG00000002266	ENSOARG00000002266	.	.	.	.
ENSOARG00000002273	ENSOARG00000002273	.	.	.	.
ENSOARG00000002280	ENSOARG00000002280	.	.	.	.
ENSOARG00000002392	ENSOARG00000002392	.	protein binding (GO:0005515)	.	.
ENSOARG00000002413	ENSOARG00000002413	.	G-protein coupled receptor activity (GO:0004930) | olfactory receptor activity (GO:0004984) | signal transducer activity (GO:0004871)	sensory perception of smell (GO:0007608) | detection of chemical stimulus involved in sensory perception of smell (GO:0050911) | G-protein coupled receptor signaling pathway (GO:0007186) | signal transduction (GO:0007165) | response to stimulus (GO:0050896)	integral component of membrane (GO:0016021) | membrane (GO:0016020) | plasma membrane (GO:0005886)
ENSOARG00000002421	ENSOARG00000002421	.	G-protein coupled receptor activity (GO:0004930) | trace-amine receptor activity (GO:0001594) | signal transducer activity (GO:0004871)	G-protein coupled receptor signaling pathway (GO:0007186) | signal transduction (GO:0007165)	integral component of membrane (GO:0016021)
ENSOARG00000002437	ENSOARG00000002437	.	.	.	.
ENSOARG00000002438	ENSOARG00000002438	.	G-protein coupled receptor activity (GO:0004930) | trace-amine receptor activity (GO:0001594) | signal transducer activity (GO:0004871)	G-protein coupled receptor signaling pathway (GO:0007186) | signal transduction (GO:0007165)	integral component of membrane (GO:0016021)
ENSOARG00000002456	ENSOARG00000002456	.	G-protein coupled receptor activity (GO:0004930) | trace-amine receptor activity (GO:0001594) | signal transducer activity (GO:0004871)	G-protein coupled receptor signaling pathway (GO:0007186) | signal transduction (GO:0007165)	integral component of membrane (GO:0016021)
ENSOARG00000002473	ENSOARG00000002473	.	G-protein coupled receptor activity (GO:0004930) | trace-amine receptor activity (GO:0001594) | signal transducer activity (GO:0004871)	G-protein coupled receptor signaling pathway (GO:0007186) | signal transduction (GO:0007165)	integral component of membrane (GO:0016021)
ENSOARG00000002527	ENSOARG00000002527	.	G-protein coupled receptor activity (GO:0004930) | trace-amine receptor activity (GO:0001594) | signal transducer activity (GO:0004871)	sensory perception of chemical stimulus (GO:0007606) | G-protein coupled receptor signaling pathway (GO:0007186) | signal transduction (GO:0007165)	integral component of membrane (GO:0016021)
ENSOARG00000002749	ENSOARG00000002749	.	phosphoric diester hydrolase activity (GO:0008081)	lipid metabolic process (GO:0006629)	.
ENSOARG00000002818	ENSOARG00000002818	.	.	.	.
ENSOARG00000002864	ENSOARG00000002864	.	nucleic acid binding (GO:0003676)	regulation of transcription, DNA-templated (GO:0006355)	intracellular (GO:0005622) | nucleus (GO:0005634)
ENSOARG00000002940	ENSOARG00000002940	.	.	mitochondrial respiratory chain complex I assembly (GO:0032981)	.
ENSOARG00000003019	ENSOARG00000003019	.	.	.	.
ENSOARG00000003089	ENSOARG00000003089	.	G-protein coupled receptor activity (GO:0004930) | signal transducer activity (GO:0004871)	G-protein coupled receptor signaling pathway (GO:0007186) | signal transduction (GO:0007165)	integral component of membrane (GO:0016021) | membrane (GO:0016020) | plasma membrane (GO:0005886)
ENSOARG00000003143	ENSOARG00000003143	.	G-protein coupled receptor activity (GO:0004930) | olfactory receptor activity (GO:0004984) | signal transducer activity (GO:0004871)	detection of chemical stimulus involved in sensory perception of smell (GO:0050911) | G-protein coupled receptor signaling pathway (GO:0007186) | signal transduction (GO:0007165)	integral component of membrane (GO:0016021) | membrane (GO:0016020)
ENSOARG00000003152	ENSOARG00000003152	.	G-protein coupled receptor activity (GO:0004930) | olfactory receptor activity (GO:0004984) | signal transducer activity (GO:0004871)	detection of chemical stimulus involved in sensory perception of smell (GO:0050911) | G-protein coupled receptor signaling pathway (GO:0007186) | signal transduction (GO:0007165)	integral component of membrane (GO:0016021) | membrane (GO:0016020)
ENSOARG00000003157	ENSOARG00000003157	.	G-protein coupled receptor activity (GO:0004930) | olfactory receptor activity (GO:0004984) | signal transducer activity (GO:0004871)	detection of chemical stimulus involved in sensory perception of smell (GO:0050911) | G-protein coupled receptor signaling pathway (GO:0007186) | signal transduction (GO:0007165)	integral component of membrane (GO:0016021) | membrane (GO:0016020)
ENSOARG00000003398	ENSOARG00000003398	.	protein binding (GO:0005515) | metal ion binding (GO:0046872) | zinc ion binding (GO:0008270)	.	intracellular (GO:0005622)
ENSOARG00000003461	ENSOARG00000003461	.	.	.	.
ENSOARG00000003497	ENSOARG00000003497	.	protein binding (GO:0005515) | metal ion binding (GO:0046872) | zinc ion binding (GO:0008270)	.	intracellular (GO:0005622)
ENSOARG00000003555	ENSOARG00000003555	.	protein binding (GO:0005515) | metal ion binding (GO:0046872) | zinc ion binding (GO:0008270)	.	intracellular (GO:0005622)
ENSOARG00000003584	ENSOARG00000003584	.	retinoic acid receptor binding (GO:0042974)	negative regulation of retinoic acid receptor signaling pathway (GO:0048387) | negative regulation of apoptotic process (GO:0043066) | negative regulation of cell differentiation (GO:0045596) | positive regulation of cell proliferation (GO:0008284) | negative regulation of transcription, DNA-templated (GO:0045892)	.
ENSOARG00000003655	ENSOARG00000003655	.	.	.	integral component of membrane (GO:0016021) | membrane (GO:0016020)
ENSOARG00000003680	ENSOARG00000003680	.	protein binding (GO:0005515) | metal ion binding (GO:0046872) | zinc ion binding (GO:0008270)	.	intracellular (GO:0005622)
ENSOARG00000003748	ENSOARG00000003748	.	G-protein coupled receptor activity (GO:0004930) | olfactory receptor activity (GO:0004984) | signal transducer activity (GO:0004871)	sensory perception of smell (GO:0007608) | detection of chemical stimulus involved in sensory perception of smell (GO:0050911) | G-protein coupled receptor signaling pathway (GO:0007186) | signal transduction (GO:0007165) | response to stimulus (GO:0050896)	integral component of membrane (GO:0016021) | membrane (GO:0016020) | plasma membrane (GO:0005886)
ENSOARG00000003785	ENSOARG00000003785	.	RNA binding (GO:0003723) | pseudouridine synthase activity (GO:0009982)	pseudouridine synthesis (GO:0001522) | RNA modification (GO:0009451) | RNA processing (GO:0006396)	.
ENSOARG00000003847	ENSOARG00000003847	.	G-protein coupled receptor activity (GO:0004930) | olfactory receptor activity (GO:0004984) | signal transducer activity (GO:0004871)	sensory perception of smell (GO:0007608) | detection of chemical stimulus involved in sensory perception of smell (GO:0050911) | G-protein coupled receptor signaling pathway (GO:0007186) | signal transduction (GO:0007165) | response to stimulus (GO:0050896)	integral component of membrane (GO:0016021) | membrane (GO:0016020) | plasma membrane (GO:0005886)
ENSOARG00000003858	ENSOARG00000003858	.	G-protein coupled receptor activity (GO:0004930) | olfactory receptor activity (GO:0004984) | signal transducer activity (GO:0004871)	detection of chemical stimulus involved in sensory perception of smell (GO:0050911) | G-protein coupled receptor signaling pathway (GO:0007186) | signal transduction (GO:0007165)	integral component of membrane (GO:0016021) | membrane (GO:0016020)
ENSOARG00000003981	ENSOARG00000003981	.	G-protein coupled receptor activity (GO:0004930) | signal transducer activity (GO:0004871)	G-protein coupled receptor signaling pathway (GO:0007186) | signal transduction (GO:0007165)	integral component of membrane (GO:0016021)
ENSOARG00000004066	ENSOARG00000004066	.	scavenger receptor activity (GO:0005044)	receptor-mediated endocytosis (GO:0006898)	membrane (GO:0016020)
ENSOARG00000004072	ENSOARG00000004072	.	nucleic acid binding (GO:0003676) | nucleotide binding (GO:0000166)	.	.
ENSOARG00000004115	ENSOARG00000004115	.	.	positive regulation of apoptotic process (GO:0043065)	integral component of membrane (GO:0016021) | mitochondrial envelope (GO:0005740)
ENSOARG00000004120	ENSOARG00000004120	.	G-protein coupled receptor activity (GO:0004930) | olfactory receptor activity (GO:0004984) | signal transducer activity (GO:0004871)	sensory perception of smell (GO:0007608) | detection of chemical stimulus involved in sensory perception of smell (GO:0050911) | G-protein coupled receptor signaling pathway (GO:0007186) | signal transduction (GO:0007165) | response to stimulus (GO:0050896)	integral component of membrane (GO:0016021) | membrane (GO:0016020) | plasma membrane (GO:0005886)
ENSOARG00000004204	ENSOARG00000004204	.	G-protein coupled receptor activity (GO:0004930) | olfactory receptor activity (GO:0004984) | signal transducer activity (GO:0004871)	sensory perception of smell (GO:0007608) | detection of chemical stimulus involved in sensory perception of smell (GO:0050911) | G-protein coupled receptor signaling pathway (GO:0007186) | signal transduction (GO:0007165) | response to stimulus (GO:0050896)	integral component of membrane (GO:0016021) | membrane (GO:0016020) | plasma membrane (GO:0005886)
ENSOARG00000004343	ENSOARG00000004343	.	structural constituent of ribosome (GO:0003735)	translation (GO:0006412)	intracellular (GO:0005622) | ribosome (GO:0005840)
ENSOARG00000004344	ENSOARG00000004344	.	ribose phosphate diphosphokinase activity (GO:0004749) | magnesium ion binding (GO:0000287)	nucleotide biosynthetic process (GO:0009165)	.
ENSOARG00000004363	ENSOARG00000004363	.	.	.	.
ENSOARG00000004671	ENSOARG00000004671	.	DNA binding (GO:0003677)	regulation of transcription, DNA-templated (GO:0006355)	.
ENSOARG00000004682	ENSOARG00000004682	.	protein binding (GO:0005515) | protein transporter activity (GO:0008565)	anterograde synaptic vesicle transport (GO:0048490) | transport (GO:0006810) | protein transport (GO:0015031) | anterograde axonal transport (GO:0008089) | intracellular protein transport (GO:0006886) | vesicle-mediated transport (GO:0016192)	membrane coat (GO:0030117) | AP-3 adaptor complex (GO:0030123) | membrane (GO:0016020) | intracellular membrane-bounded organelle (GO:0043231)
ENSOARG00000004748	ENSOARG00000004748	.	G-protein coupled receptor activity (GO:0004930) | olfactory receptor activity (GO:0004984) | signal transducer activity (GO:0004871)	detection of chemical stimulus involved in sensory perception of smell (GO:0050911) | G-protein coupled receptor signaling pathway (GO:0007186) | signal transduction (GO:0007165)	integral component of membrane (GO:0016021) | membrane (GO:0016020)
ENSOARG00000005175	ENSOARG00000005175	.	small molecule binding (GO:0036094)	transport (GO:0006810)	extracellular region (GO:0005576)
ENSOARG00000005439	ENSOARG00000005439	.	nucleic acid binding (GO:0003676) | DNA binding (GO:0003677)	regulation of transcription, DNA-templated (GO:0006355)	.
ENSOARG00000005470	ENSOARG00000005470	.	nucleic acid binding (GO:0003676) | DNA binding (GO:0003677)	regulation of transcription, DNA-templated (GO:0006355)	.
ENSOARG00000005509	ENSOARG00000005509	.	nucleic acid binding (GO:0003676) | DNA binding (GO:0003677)	regulation of transcription, DNA-templated (GO:0006355)	.
ENSOARG00000005535	ENSOARG00000005535	.	nucleic acid binding (GO:0003676) | nucleotide binding (GO:0000166)	.	.
ENSOARG00000005632	ENSOARG00000005632	.	.	.	.
ENSOARG00000005649	ENSOARG00000005649	.	.	.	.
ENSOARG00000005677	ENSOARG00000005677	.	galactosyltransferase activity (GO:0008378) | transferase activity (GO:0016740) | transferase activity, transferring glycosyl groups (GO:0016757)	protein glycosylation (GO:0006486)	integral component of membrane (GO:0016021) | Golgi apparatus (GO:0005794) | membrane (GO:0016020)
ENSOARG00000005684	ENSOARG00000005684	.	.	.	.
ENSOARG00000005840	ENSOARG00000005840	.	G-protein coupled receptor activity (GO:0004930) | olfactory receptor activity (GO:0004984) | signal transducer activity (GO:0004871)	sensory perception of smell (GO:0007608) | detection of chemical stimulus involved in sensory perception of smell (GO:0050911) | G-protein coupled receptor signaling pathway (GO:0007186) | signal transduction (GO:0007165) | response to stimulus (GO:0050896)	integral component of membrane (GO:0016021) | membrane (GO:0016020) | plasma membrane (GO:0005886)
ENSOARG00000006010	ENSOARG00000006010	.	cytokine activity (GO:0005125)	positive regulation of immune response (GO:0050778) | defense response to virus (GO:0051607) | JAK-STAT cascade (GO:0007259)	intracellular (GO:0005622)
ENSOARG00000006052	ENSOARG00000006052	.	structural constituent of ribosome (GO:0003735)	translation (GO:0006412)	ribosome (GO:0005840)
ENSOARG00000006188	ENSOARG00000006188	.	G-protein coupled receptor activity (GO:0004930) | olfactory receptor activity (GO:0004984) | signal transducer activity (GO:0004871)	detection of chemical stimulus involved in sensory perception of smell (GO:0050911) | G-protein coupled receptor signaling pathway (GO:0007186) | signal transduction (GO:0007165)	integral component of membrane (GO:0016021) | membrane (GO:0016020)
ENSOARG00000006199	ENSOARG00000006199	.	translation elongation factor activity (GO:0003746)	translation (GO:0006412) | translational elongation (GO:0006414)	eukaryotic translation elongation factor 1 complex (GO:0005853)
ENSOARG00000006290	ENSOARG00000006290	.	.	mitotic spindle assembly checkpoint (GO:0007094)	.
ENSOARG00000006440	ENSOARG00000006440	.	G-protein coupled receptor activity (GO:0004930) | olfactory receptor activity (GO:0004984) | signal transducer activity (GO:0004871)	detection of chemical stimulus involved in sensory perception of smell (GO:0050911) | G-protein coupled receptor signaling pathway (GO:0007186) | signal transduction (GO:0007165)	integral component of membrane (GO:0016021) | membrane (GO:0016020)
ENSOARG00000006457	ENSOARG00000006457	.	G-protein coupled receptor activity (GO:0004930) | olfactory receptor activity (GO:0004984) | signal transducer activity (GO:0004871)	sensory perception of smell (GO:0007608) | detection of chemical stimulus involved in sensory perception of smell (GO:0050911) | G-protein coupled receptor signaling pathway (GO:0007186) | signal transduction (GO:0007165) | response to stimulus (GO:0050896)	integral component of membrane (GO:0016021) | membrane (GO:0016020) | plasma membrane (GO:0005886)
ENSOARG00000006475	ENSOARG00000006475	.	G-protein coupled receptor activity (GO:0004930) | olfactory receptor activity (GO:0004984) | signal transducer activity (GO:0004871)	sensory perception of smell (GO:0007608) | detection of chemical stimulus involved in sensory perception of smell (GO:0050911) | G-protein coupled receptor signaling pathway (GO:0007186) | signal transduction (GO:0007165) | response to stimulus (GO:0050896)	integral component of membrane (GO:0016021) | membrane (GO:0016020) | plasma membrane (GO:0005886)
ENSOARG00000006490	ENSOARG00000006490	.	G-protein coupled receptor activity (GO:0004930) | olfactory receptor activity (GO:0004984) | signal transducer activity (GO:0004871)	detection of chemical stimulus involved in sensory perception of smell (GO:0050911) | G-protein coupled receptor signaling pathway (GO:0007186) | signal transduction (GO:0007165)	integral component of membrane (GO:0016021) | membrane (GO:0016020)
ENSOARG00000006505	ENSOARG00000006505	.	G-protein coupled receptor activity (GO:0004930) | olfactory receptor activity (GO:0004984) | signal transducer activity (GO:0004871)	detection of chemical stimulus involved in sensory perception of smell (GO:0050911) | G-protein coupled receptor signaling pathway (GO:0007186) | signal transduction (GO:0007165)	integral component of membrane (GO:0016021) | membrane (GO:0016020)
ENSOARG00000006564	ENSOARG00000006564	.	.	.	.
ENSOARG00000006579	ENSOARG00000006579	.	G-protein coupled receptor activity (GO:0004930) | olfactory receptor activity (GO:0004984) | signal transducer activity (GO:0004871)	detection of chemical stimulus involved in sensory perception of smell (GO:0050911) | G-protein coupled receptor signaling pathway (GO:0007186) | signal transduction (GO:0007165)	integral component of membrane (GO:0016021) | membrane (GO:0016020)
ENSOARG00000006628	ENSOARG00000006628	.	G-protein coupled receptor activity (GO:0004930) | olfactory receptor activity (GO:0004984) | signal transducer activity (GO:0004871)	detection of chemical stimulus involved in sensory perception of smell (GO:0050911) | G-protein coupled receptor signaling pathway (GO:0007186) | signal transduction (GO:0007165)	integral component of membrane (GO:0016021) | membrane (GO:0016020)
ENSOARG00000006682	ENSOARG00000006682	.	phosphoprotein phosphatase activity (GO:0004721)	mRNA processing (GO:0006397) | dephosphorylation (GO:0016311)	nucleus (GO:0005634)
ENSOARG00000006696	ENSOARG00000006696	.	G-protein coupled receptor activity (GO:0004930) | olfactory receptor activity (GO:0004984) | signal transducer activity (GO:0004871)	sensory perception of smell (GO:0007608) | detection of chemical stimulus involved in sensory perception of smell (GO:0050911) | G-protein coupled receptor signaling pathway (GO:0007186) | signal transduction (GO:0007165) | response to stimulus (GO:0050896)	integral component of membrane (GO:0016021) | membrane (GO:0016020) | plasma membrane (GO:0005886)
ENSOARG00000006751	ENSOARG00000006751	.	G-protein coupled receptor activity (GO:0004930) | olfactory receptor activity (GO:0004984) | signal transducer activity (GO:0004871)	detection of chemical stimulus involved in sensory perception of smell (GO:0050911) | G-protein coupled receptor signaling pathway (GO:0007186) | signal transduction (GO:0007165)	integral component of membrane (GO:0016021) | membrane (GO:0016020)
ENSOARG00000006816	ENSOARG00000006816	.	protein binding (GO:0005515)	ubiquitin-dependent protein catabolic process (GO:0006511)	.
ENSOARG00000006904	ENSOARG00000006904	.	G-protein coupled receptor activity (GO:0004930) | olfactory receptor activity (GO:0004984) | signal transducer activity (GO:0004871)	detection of chemical stimulus involved in sensory perception of smell (GO:0050911) | G-protein coupled receptor signaling pathway (GO:0007186) | signal transduction (GO:0007165)	integral component of membrane (GO:0016021) | membrane (GO:0016020)
ENSOARG00000006917	ENSOARG00000006917	.	G-protein coupled receptor activity (GO:0004930) | olfactory receptor activity (GO:0004984) | signal transducer activity (GO:0004871)	sensory perception of smell (GO:0007608) | detection of chemical stimulus involved in sensory perception of smell (GO:0050911) | G-protein coupled receptor signaling pathway (GO:0007186) | signal transduction (GO:0007165) | response to stimulus (GO:0050896)	integral component of membrane (GO:0016021) | membrane (GO:0016020) | plasma membrane (GO:0005886)
ENSOARG00000006945	ENSOARG00000006945	.	G-protein coupled receptor activity (GO:0004930) | olfactory receptor activity (GO:0004984) | signal transducer activity (GO:0004871)	detection of chemical stimulus involved in sensory perception of smell (GO:0050911) | G-protein coupled receptor signaling pathway (GO:0007186) | signal transduction (GO:0007165)	integral component of membrane (GO:0016021) | membrane (GO:0016020)
ENSOARG00000006955	ENSOARG00000006955	.	G-protein coupled receptor activity (GO:0004930) | olfactory receptor activity (GO:0004984) | signal transducer activity (GO:0004871)	sensory perception of smell (GO:0007608) | detection of chemical stimulus involved in sensory perception of smell (GO:0050911) | G-protein coupled receptor signaling pathway (GO:0007186) | signal transduction (GO:0007165) | response to stimulus (GO:0050896)	integral component of membrane (GO:0016021) | membrane (GO:0016020) | plasma membrane (GO:0005886)
ENSOARG00000006961	ENSOARG00000006961	.	G-protein coupled receptor activity (GO:0004930) | olfactory receptor activity (GO:0004984) | signal transducer activity (GO:0004871)	detection of chemical stimulus involved in sensory perception of smell (GO:0050911) | G-protein coupled receptor signaling pathway (GO:0007186) | signal transduction (GO:0007165)	integral component of membrane (GO:0016021) | membrane (GO:0016020)
ENSOARG00000007005	ENSOARG00000007005	.	G-protein coupled receptor activity (GO:0004930) | olfactory receptor activity (GO:0004984) | signal transducer activity (GO:0004871)	sensory perception of smell (GO:0007608) | detection of chemical stimulus involved in sensory perception of smell (GO:0050911) | G-protein coupled receptor signaling pathway (GO:0007186) | signal transduction (GO:0007165) | response to stimulus (GO:0050896)	integral component of membrane (GO:0016021) | membrane (GO:0016020) | plasma membrane (GO:0005886)
ENSOARG00000007037	ENSOARG00000007037	.	G-protein coupled receptor activity (GO:0004930) | signal transducer activity (GO:0004871)	G-protein coupled receptor signaling pathway (GO:0007186) | signal transduction (GO:0007165)	integral component of membrane (GO:0016021)
ENSOARG00000007038	ENSOARG00000007038	.	G-protein coupled receptor activity (GO:0004930) | olfactory receptor activity (GO:0004984) | signal transducer activity (GO:0004871)	sensory perception of smell (GO:0007608) | detection of chemical stimulus involved in sensory perception of smell (GO:0050911) | G-protein coupled receptor signaling pathway (GO:0007186) | signal transduction (GO:0007165) | response to stimulus (GO:0050896)	integral component of membrane (GO:0016021) | membrane (GO:0016020) | plasma membrane (GO:0005886)
ENSOARG00000007043	ENSOARG00000007043	.	G-protein coupled receptor activity (GO:0004930)	G-protein coupled receptor signaling pathway (GO:0007186)	integral component of membrane (GO:0016021)
ENSOARG00000007054	ENSOARG00000007054	.	G-protein coupled receptor activity (GO:0004930) | olfactory receptor activity (GO:0004984) | signal transducer activity (GO:0004871)	detection of chemical stimulus involved in sensory perception of smell (GO:0050911) | G-protein coupled receptor signaling pathway (GO:0007186) | signal transduction (GO:0007165)	integral component of membrane (GO:0016021) | membrane (GO:0016020)
ENSOARG00000007068	ENSOARG00000007068	.	G-protein coupled receptor activity (GO:0004930) | olfactory receptor activity (GO:0004984) | signal transducer activity (GO:0004871)	detection of chemical stimulus involved in sensory perception of smell (GO:0050911) | G-protein coupled receptor signaling pathway (GO:0007186) | signal transduction (GO:0007165)	integral component of membrane (GO:0016021) | membrane (GO:0016020)
ENSOARG00000007084	ENSOARG00000007084	.	G-protein coupled receptor activity (GO:0004930) | olfactory receptor activity (GO:0004984) | signal transducer activity (GO:0004871)	sensory perception of smell (GO:0007608) | detection of chemical stimulus involved in sensory perception of smell (GO:0050911) | G-protein coupled receptor signaling pathway (GO:0007186) | signal transduction (GO:0007165) | response to stimulus (GO:0050896)	integral component of membrane (GO:0016021) | membrane (GO:0016020) | plasma membrane (GO:0005886)
ENSOARG00000007131	ENSOARG00000007131	.	G-protein coupled receptor activity (GO:0004930) | olfactory receptor activity (GO:0004984) | signal transducer activity (GO:0004871)	sensory perception of smell (GO:0007608) | detection of chemical stimulus involved in sensory perception of smell (GO:0050911) | G-protein coupled receptor signaling pathway (GO:0007186) | signal transduction (GO:0007165) | response to stimulus (GO:0050896)	integral component of membrane (GO:0016021) | membrane (GO:0016020) | plasma membrane (GO:0005886)
ENSOARG00000007133	ENSOARG00000007133	.	G-protein coupled receptor activity (GO:0004930) | olfactory receptor activity (GO:0004984) | signal transducer activity (GO:0004871)	sensory perception of smell (GO:0007608) | detection of chemical stimulus involved in sensory perception of smell (GO:0050911) | G-protein coupled receptor signaling pathway (GO:0007186) | signal transduction (GO:0007165) | response to stimulus (GO:0050896)	integral component of membrane (GO:0016021) | membrane (GO:0016020) | plasma membrane (GO:0005886)
ENSOARG00000007147	ENSOARG00000007147	.	G-protein coupled receptor activity (GO:0004930) | signal transducer activity (GO:0004871)	G-protein coupled receptor signaling pathway (GO:0007186) | signal transduction (GO:0007165)	integral component of membrane (GO:0016021)
ENSOARG00000007149	ENSOARG00000007149	.	G-protein coupled receptor activity (GO:0004930) | olfactory receptor activity (GO:0004984) | signal transducer activity (GO:0004871)	sensory perception of smell (GO:0007608) | detection of chemical stimulus involved in sensory perception of smell (GO:0050911) | G-protein coupled receptor signaling pathway (GO:0007186) | signal transduction (GO:0007165) | response to stimulus (GO:0050896)	integral component of membrane (GO:0016021) | membrane (GO:0016020) | plasma membrane (GO:0005886)
ENSOARG00000007219	ENSOARG00000007219	.	.	.	.
ENSOARG00000007235	ENSOARG00000007235	.	G-protein coupled receptor activity (GO:0004930) | olfactory receptor activity (GO:0004984) | signal transducer activity (GO:0004871)	sensory perception of smell (GO:0007608) | detection of chemical stimulus involved in sensory perception of smell (GO:0050911) | G-protein coupled receptor signaling pathway (GO:0007186) | signal transduction (GO:0007165) | response to stimulus (GO:0050896)	integral component of membrane (GO:0016021) | membrane (GO:0016020) | plasma membrane (GO:0005886)
ENSOARG00000007243	ENSOARG00000007243	.	G-protein coupled receptor activity (GO:0004930) | olfactory receptor activity (GO:0004984) | signal transducer activity (GO:0004871)	sensory perception of smell (GO:0007608) | detection of chemical stimulus involved in sensory perception of smell (GO:0050911) | G-protein coupled receptor signaling pathway (GO:0007186) | signal transduction (GO:0007165) | response to stimulus (GO:0050896)	integral component of membrane (GO:0016021) | membrane (GO:0016020) | plasma membrane (GO:0005886)
ENSOARG00000007292	ENSOARG00000007292	.	G-protein coupled receptor activity (GO:0004930) | olfactory receptor activity (GO:0004984) | signal transducer activity (GO:0004871)	sensory perception of smell (GO:0007608) | detection of chemical stimulus involved in sensory perception of smell (GO:0050911) | G-protein coupled receptor signaling pathway (GO:0007186) | signal transduction (GO:0007165) | response to stimulus (GO:0050896)	integral component of membrane (GO:0016021) | membrane (GO:0016020) | plasma membrane (GO:0005886)
ENSOARG00000007308	ENSOARG00000007308	.	G-protein coupled receptor activity (GO:0004930) | olfactory receptor activity (GO:0004984) | signal transducer activity (GO:0004871)	detection of chemical stimulus involved in sensory perception of smell (GO:0050911) | G-protein coupled receptor signaling pathway (GO:0007186) | signal transduction (GO:0007165)	integral component of membrane (GO:0016021) | membrane (GO:0016020)
ENSOARG00000007410	ENSOARG00000007410	.	.	.	.
ENSOARG00000007430	ENSOARG00000007430	.	G-protein coupled receptor activity (GO:0004930) | signal transducer activity (GO:0004871)	G-protein coupled receptor signaling pathway (GO:0007186) | signal transduction (GO:0007165)	integral component of membrane (GO:0016021)
ENSOARG00000007431	ENSOARG00000007431	.	G-protein coupled receptor activity (GO:0004930) | olfactory receptor activity (GO:0004984) | signal transducer activity (GO:0004871)	detection of chemical stimulus involved in sensory perception of smell (GO:0050911) | G-protein coupled receptor signaling pathway (GO:0007186) | signal transduction (GO:0007165)	integral component of membrane (GO:0016021) | membrane (GO:0016020)
ENSOARG00000007450	ENSOARG00000007450	.	G-protein coupled receptor activity (GO:0004930) | olfactory receptor activity (GO:0004984) | signal transducer activity (GO:0004871)	sensory perception of smell (GO:0007608) | detection of chemical stimulus involved in sensory perception of smell (GO:0050911) | G-protein coupled receptor signaling pathway (GO:0007186) | signal transduction (GO:0007165) | response to stimulus (GO:0050896)	integral component of membrane (GO:0016021) | membrane (GO:0016020) | plasma membrane (GO:0005886)
ENSOARG00000007466	ENSOARG00000007466	.	G-protein coupled receptor activity (GO:0004930) | olfactory receptor activity (GO:0004984) | signal transducer activity (GO:0004871)	sensory perception of smell (GO:0007608) | detection of chemical stimulus involved in sensory perception of smell (GO:0050911) | G-protein coupled receptor signaling pathway (GO:0007186) | signal transduction (GO:0007165) | response to stimulus (GO:0050896)	integral component of membrane (GO:0016021) | membrane (GO:0016020) | plasma membrane (GO:0005886)
ENSOARG00000007479	ENSOARG00000007479	.	G-protein coupled receptor activity (GO:0004930) | olfactory receptor activity (GO:0004984) | signal transducer activity (GO:0004871)	detection of chemical stimulus involved in sensory perception of smell (GO:0050911) | G-protein coupled receptor signaling pathway (GO:0007186) | signal transduction (GO:0007165)	integral component of membrane (GO:0016021) | membrane (GO:0016020)
ENSOARG00000007499	ENSOARG00000007499	.	G-protein coupled receptor activity (GO:0004930) | olfactory receptor activity (GO:0004984) | signal transducer activity (GO:0004871)	sensory perception of smell (GO:0007608) | detection of chemical stimulus involved in sensory perception of smell (GO:0050911) | G-protein coupled receptor signaling pathway (GO:0007186) | signal transduction (GO:0007165) | response to stimulus (GO:0050896)	integral component of membrane (GO:0016021) | membrane (GO:0016020) | plasma membrane (GO:0005886)
ENSOARG00000007517	ENSOARG00000007517	.	G-protein coupled receptor activity (GO:0004930) | olfactory receptor activity (GO:0004984) | signal transducer activity (GO:0004871)	sensory perception of smell (GO:0007608) | detection of chemical stimulus involved in sensory perception of smell (GO:0050911) | G-protein coupled receptor signaling pathway (GO:0007186) | signal transduction (GO:0007165) | response to stimulus (GO:0050896)	integral component of membrane (GO:0016021) | membrane (GO:0016020) | plasma membrane (GO:0005886)
ENSOARG00000007572	ENSOARG00000007572	.	.	.	.
ENSOARG00000007597	ENSOARG00000007597	.	structural constituent of ribosome (GO:0003735)	translation (GO:0006412)	intracellular (GO:0005622) | small ribosomal subunit (GO:0015935) | ribosome (GO:0005840)
ENSOARG00000007654	ENSOARG00000007654	.	G-protein coupled receptor activity (GO:0004930) | olfactory receptor activity (GO:0004984) | signal transducer activity (GO:0004871)	sensory perception of smell (GO:0007608) | detection of chemical stimulus involved in sensory perception of smell (GO:0050911) | G-protein coupled receptor signaling pathway (GO:0007186) | signal transduction (GO:0007165) | response to stimulus (GO:0050896)	integral component of membrane (GO:0016021) | membrane (GO:0016020) | plasma membrane (GO:0005886)
ENSOARG00000007669	ENSOARG00000007669	.	.	.	.
ENSOARG00000007709	ENSOARG00000007709	.	G-protein coupled receptor activity (GO:0004930) | olfactory receptor activity (GO:0004984) | signal transducer activity (GO:0004871)	detection of chemical stimulus involved in sensory perception of smell (GO:0050911) | G-protein coupled receptor signaling pathway (GO:0007186) | signal transduction (GO:0007165)	integral component of membrane (GO:0016021) | membrane (GO:0016020)
ENSOARG00000007802	ENSOARG00000007802	.	G-protein coupled receptor activity (GO:0004930) | signal transducer activity (GO:0004871)	G-protein coupled receptor signaling pathway (GO:0007186) | signal transduction (GO:0007165)	integral component of membrane (GO:0016021)
ENSOARG00000007869	ENSOARG00000007869	.	nucleotide binding (GO:0000166)	.	.
ENSOARG00000007902	ENSOARG00000007902	.	.	.	.
ENSOARG00000008059	ENSOARG00000008059	.	G-protein coupled receptor activity (GO:0004930) | olfactory receptor activity (GO:0004984) | signal transducer activity (GO:0004871)	detection of chemical stimulus involved in sensory perception of smell (GO:0050911) | G-protein coupled receptor signaling pathway (GO:0007186) | signal transduction (GO:0007165)	integral component of membrane (GO:0016021) | membrane (GO:0016020)
ENSOARG00000008071	ENSOARG00000008071	.	oxidoreductase activity (GO:0016491)	metabolic process (GO:0008152) | oxidation-reduction process (GO:0055114)	.
ENSOARG00000008106	ENSOARG00000008106	.	ribonuclease activity (GO:0004540)	tRNA processing (GO:0008033) | RNA phosphodiester bond hydrolysis (GO:0090501)	.
ENSOARG00000008201	ENSOARG00000008201	.	single-stranded DNA endodeoxyribonuclease activity (GO:0000014)	DNA damage checkpoint (GO:0000077) | DNA repair (GO:0006281)	.
ENSOARG00000008378	ENSOARG00000008378	.	hydrolase activity (GO:0016787)	metabolic process (GO:0008152)	.
ENSOARG00000008457	ENSOARG00000008457	.	G-protein coupled receptor activity (GO:0004930) | olfactory receptor activity (GO:0004984) | signal transducer activity (GO:0004871)	sensory perception of smell (GO:0007608) | detection of chemical stimulus involved in sensory perception of smell (GO:0050911) | G-protein coupled receptor signaling pathway (GO:0007186) | signal transduction (GO:0007165) | response to stimulus (GO:0050896)	integral component of membrane (GO:0016021) | membrane (GO:0016020) | plasma membrane (GO:0005886)
ENSOARG00000008500	ENSOARG00000008500	.	G-protein coupled receptor activity (GO:0004930) | signal transducer activity (GO:0004871)	G-protein coupled receptor signaling pathway (GO:0007186) | signal transduction (GO:0007165)	integral component of membrane (GO:0016021)
ENSOARG00000008627	ENSOARG00000008627	.	hormone activity (GO:0005179)	.	extracellular region (GO:0005576)
ENSOARG00000008695	ENSOARG00000008695	.	G-protein coupled receptor activity (GO:0004930) | signal transducer activity (GO:0004871)	G-protein coupled receptor signaling pathway (GO:0007186) | signal transduction (GO:0007165)	integral component of membrane (GO:0016021)
ENSOARG00000008763	ENSOARG00000008763	.	G-protein coupled receptor activity (GO:0004930) | olfactory receptor activity (GO:0004984) | signal transducer activity (GO:0004871)	sensory perception of smell (GO:0007608) | detection of chemical stimulus involved in sensory perception of smell (GO:0050911) | G-protein coupled receptor signaling pathway (GO:0007186) | signal transduction (GO:0007165) | response to stimulus (GO:0050896)	integral component of membrane (GO:0016021) | membrane (GO:0016020) | plasma membrane (GO:0005886)
ENSOARG00000008805	ENSOARG00000008805	.	hydrolase activity (GO:0016787) | peptidase activity (GO:0008233) | aspartic-type endopeptidase activity (GO:0004190)	proteolysis (GO:0006508)	.
ENSOARG00000008826	ENSOARG00000008826	.	nucleic acid binding (GO:0003676) | metal ion binding (GO:0046872)	.	.
ENSOARG00000008866	ENSOARG00000008866	.	G-protein coupled receptor activity (GO:0004930) | olfactory receptor activity (GO:0004984) | signal transducer activity (GO:0004871)	detection of chemical stimulus involved in sensory perception of smell (GO:0050911) | G-protein coupled receptor signaling pathway (GO:0007186) | signal transduction (GO:0007165)	integral component of membrane (GO:0016021) | membrane (GO:0016020)
ENSOARG00000008879	ENSOARG00000008879	.	G-protein coupled receptor activity (GO:0004930) | olfactory receptor activity (GO:0004984) | signal transducer activity (GO:0004871)	detection of chemical stimulus involved in sensory perception of smell (GO:0050911) | G-protein coupled receptor signaling pathway (GO:0007186) | signal transduction (GO:0007165)	integral component of membrane (GO:0016021) | membrane (GO:0016020)
ENSOARG00000008927	ENSOARG00000008927	.	GTPase activity (GO:0003924) | translation elongation factor activity (GO:0003746) | nucleotide binding (GO:0000166) | GTP binding (GO:0005525)	translational elongation (GO:0006414)	cytoplasm (GO:0005737)
ENSOARG00000008945	ENSOARG00000008945	.	G-protein coupled receptor activity (GO:0004930) | olfactory receptor activity (GO:0004984) | signal transducer activity (GO:0004871)	sensory perception of smell (GO:0007608) | detection of chemical stimulus involved in sensory perception of smell (GO:0050911) | G-protein coupled receptor signaling pathway (GO:0007186) | signal transduction (GO:0007165) | response to stimulus (GO:0050896)	integral component of membrane (GO:0016021) | membrane (GO:0016020) | plasma membrane (GO:0005886)
ENSOARG00000008954	ENSOARG00000008954	.	G-protein coupled receptor activity (GO:0004930) | olfactory receptor activity (GO:0004984) | signal transducer activity (GO:0004871)	detection of chemical stimulus involved in sensory perception of smell (GO:0050911) | G-protein coupled receptor signaling pathway (GO:0007186) | signal transduction (GO:0007165)	integral component of membrane (GO:0016021) | membrane (GO:0016020)
ENSOARG00000008979	ENSOARG00000008979	.	G-protein coupled receptor activity (GO:0004930) | olfactory receptor activity (GO:0004984) | signal transducer activity (GO:0004871)	sensory perception of smell (GO:0007608) | detection of chemical stimulus involved in sensory perception of smell (GO:0050911) | G-protein coupled receptor signaling pathway (GO:0007186) | signal transduction (GO:0007165) | response to stimulus (GO:0050896)	integral component of membrane (GO:0016021) | membrane (GO:0016020) | plasma membrane (GO:0005886)
ENSOARG00000009027	ENSOARG00000009027	.	G-protein coupled receptor activity (GO:0004930) | olfactory receptor activity (GO:0004984) | signal transducer activity (GO:0004871)	detection of chemical stimulus involved in sensory perception of smell (GO:0050911) | G-protein coupled receptor signaling pathway (GO:0007186) | signal transduction (GO:0007165)	integral component of membrane (GO:0016021) | membrane (GO:0016020)
ENSOARG00000009065	ENSOARG00000009065	.	sequence-specific DNA binding (GO:0043565) | DNA binding (GO:0003677) | transcription factor activity, sequence-specific DNA binding (GO:0003700)	regulation of transcription, DNA-templated (GO:0006355)	nucleus (GO:0005634)
ENSOARG00000009099	ENSOARG00000009099	.	.	.	.
ENSOARG00000009110	ENSOARG00000009110	.	.	.	.
ENSOARG00000009112	ENSOARG00000009112	.	G-protein coupled receptor activity (GO:0004930) | olfactory receptor activity (GO:0004984) | signal transducer activity (GO:0004871)	sensory perception of smell (GO:0007608) | detection of chemical stimulus involved in sensory perception of smell (GO:0050911) | G-protein coupled receptor signaling pathway (GO:0007186) | signal transduction (GO:0007165) | response to stimulus (GO:0050896)	integral component of membrane (GO:0016021) | membrane (GO:0016020) | plasma membrane (GO:0005886)
ENSOARG00000009125	ENSOARG00000009125	.	G-protein coupled receptor activity (GO:0004930) | olfactory receptor activity (GO:0004984) | signal transducer activity (GO:0004871)	detection of chemical stimulus involved in sensory perception of smell (GO:0050911) | G-protein coupled receptor signaling pathway (GO:0007186) | signal transduction (GO:0007165)	integral component of membrane (GO:0016021) | membrane (GO:0016020)
ENSOARG00000009134	ENSOARG00000009134	.	G-protein coupled receptor activity (GO:0004930) | olfactory receptor activity (GO:0004984) | signal transducer activity (GO:0004871)	sensory perception of smell (GO:0007608) | detection of chemical stimulus involved in sensory perception of smell (GO:0050911) | G-protein coupled receptor signaling pathway (GO:0007186) | signal transduction (GO:0007165) | response to stimulus (GO:0050896)	integral component of membrane (GO:0016021) | membrane (GO:0016020) | plasma membrane (GO:0005886)
ENSOARG00000009142	ENSOARG00000009142	.	DNA-directed RNA polymerase activity (GO:0003899) | DNA binding (GO:0003677)	transcription from RNA polymerase III promoter (GO:0006383)	DNA-directed RNA polymerase III complex (GO:0005666)
ENSOARG00000009150	ENSOARG00000009150	.	odorant binding (GO:0005549) | transporter activity (GO:0005215)	transport (GO:0006810)	.
ENSOARG00000009167	ENSOARG00000009167	.	mechanically-gated ion channel activity (GO:0008381)	ion transmembrane transport (GO:0034220)	integral component of membrane (GO:0016021)
ENSOARG00000009219	ENSOARG00000009219	.	.	.	.
ENSOARG00000009356	ENSOARG00000009356	.	.	.	.
ENSOARG00000009387	ENSOARG00000009387	.	.	.	.
ENSOARG00000009448	ENSOARG00000009448	.	telomeric DNA binding (GO:0042162) | DNA binding (GO:0003677) | damaged DNA binding (GO:0003684) | ATP-dependent DNA helicase activity (GO:0004003)	DNA duplex unwinding (GO:0032508) | telomere maintenance (GO:0000723) | double-strand break repair via nonhomologous end joining (GO:0006303)	nucleus (GO:0005634) | Ku70:Ku80 complex (GO:0043564)
ENSOARG00000009487	ENSOARG00000009487	.	.	.	.
ENSOARG00000009560	ENSOARG00000009560	.	DNA binding (GO:0003677) | transcription factor activity, sequence-specific DNA binding (GO:0003700)	regulation of transcription, DNA-templated (GO:0006355) | response to heat (GO:0009408) | transcription, DNA-templated (GO:0006351)	nucleus (GO:0005634)
ENSOARG00000009619	ENSOARG00000009619	.	G-protein coupled receptor activity (GO:0004930) | olfactory receptor activity (GO:0004984) | signal transducer activity (GO:0004871)	detection of chemical stimulus involved in sensory perception of smell (GO:0050911) | G-protein coupled receptor signaling pathway (GO:0007186) | signal transduction (GO:0007165)	integral component of membrane (GO:0016021) | membrane (GO:0016020)
ENSOARG00000009721	ENSOARG00000009721	.	G-protein coupled receptor activity (GO:0004930) | olfactory receptor activity (GO:0004984) | signal transducer activity (GO:0004871)	sensory perception of smell (GO:0007608) | detection of chemical stimulus involved in sensory perception of smell (GO:0050911) | G-protein coupled receptor signaling pathway (GO:0007186) | signal transduction (GO:0007165) | response to stimulus (GO:0050896)	integral component of membrane (GO:0016021) | membrane (GO:0016020) | plasma membrane (GO:0005886)
ENSOARG00000009756	ENSOARG00000009756	.	G-protein coupled receptor activity (GO:0004930) | olfactory receptor activity (GO:0004984) | signal transducer activity (GO:0004871)	sensory perception of smell (GO:0007608) | detection of chemical stimulus involved in sensory perception of smell (GO:0050911) | G-protein coupled receptor signaling pathway (GO:0007186) | signal transduction (GO:0007165) | response to stimulus (GO:0050896)	integral component of membrane (GO:0016021) | membrane (GO:0016020) | plasma membrane (GO:0005886)
ENSOARG00000009899	ENSOARG00000009899	.	G-protein coupled receptor activity (GO:0004930)	G-protein coupled receptor signaling pathway (GO:0007186)	integral component of membrane (GO:0016021)
ENSOARG00000010001	ENSOARG00000010001	.	G-protein coupled receptor activity (GO:0004930) | olfactory receptor activity (GO:0004984) | signal transducer activity (GO:0004871)	detection of chemical stimulus involved in sensory perception of smell (GO:0050911) | G-protein coupled receptor signaling pathway (GO:0007186) | signal transduction (GO:0007165)	integral component of membrane (GO:0016021) | membrane (GO:0016020)
ENSOARG00000010015	ENSOARG00000010015	.	G-protein coupled receptor activity (GO:0004930) | olfactory receptor activity (GO:0004984) | signal transducer activity (GO:0004871)	detection of chemical stimulus involved in sensory perception of smell (GO:0050911) | G-protein coupled receptor signaling pathway (GO:0007186) | signal transduction (GO:0007165)	integral component of membrane (GO:0016021) | membrane (GO:0016020)
ENSOARG00000010612	ENSOARG00000010612	.	G-protein coupled receptor activity (GO:0004930) | olfactory receptor activity (GO:0004984) | signal transducer activity (GO:0004871)	detection of chemical stimulus involved in sensory perception of smell (GO:0050911) | G-protein coupled receptor signaling pathway (GO:0007186) | signal transduction (GO:0007165)	integral component of membrane (GO:0016021) | membrane (GO:0016020)
ENSOARG00000010621	ENSOARG00000010621	.	G-protein coupled receptor activity (GO:0004930) | olfactory receptor activity (GO:0004984) | signal transducer activity (GO:0004871)	detection of chemical stimulus involved in sensory perception of smell (GO:0050911) | G-protein coupled receptor signaling pathway (GO:0007186) | signal transduction (GO:0007165)	integral component of membrane (GO:0016021) | membrane (GO:0016020)
ENSOARG00000010893	ENSOARG00000010893	.	.	.	.
ENSOARG00000010900	ENSOARG00000010900	.	G-protein coupled receptor activity (GO:0004930) | signal transducer activity (GO:0004871)	G-protein coupled receptor signaling pathway (GO:0007186) | signal transduction (GO:0007165)	integral component of membrane (GO:0016021)
ENSOARG00000011025	ENSOARG00000011025	.	retinoic acid receptor binding (GO:0042974)	negative regulation of retinoic acid receptor signaling pathway (GO:0048387) | negative regulation of apoptotic process (GO:0043066) | negative regulation of cell differentiation (GO:0045596) | positive regulation of cell proliferation (GO:0008284) | negative regulation of transcription, DNA-templated (GO:0045892)	.
ENSOARG00000011039	ENSOARG00000011039	.	retinoic acid receptor binding (GO:0042974)	negative regulation of retinoic acid receptor signaling pathway (GO:0048387) | negative regulation of apoptotic process (GO:0043066) | negative regulation of cell differentiation (GO:0045596) | positive regulation of cell proliferation (GO:0008284) | negative regulation of transcription, DNA-templated (GO:0045892)	.
ENSOARG00000011067	ENSOARG00000011067	.	.	.	.
ENSOARG00000011099	ENSOARG00000011099	.	ATP binding (GO:0005524) | protein tyrosine kinase activity (GO:0004713) | transferase activity, transferring phosphorus-containing groups (GO:0016772) | protein kinase activity (GO:0004672) | protein serine/threonine kinase activity (GO:0004674) | nucleotide binding (GO:0000166)	protein phosphorylation (GO:0006468) | regulation of signal transduction (GO:0009966)	.
ENSOARG00000011145	ENSOARG00000011145	.	structural constituent of ribosome (GO:0003735)	translation (GO:0006412)	intracellular (GO:0005622) | ribosome (GO:0005840)
ENSOARG00000011153	ENSOARG00000011153	.	.	.	.
ENSOARG00000011177	ENSOARG00000011177	.	G-protein coupled receptor activity (GO:0004930) | olfactory receptor activity (GO:0004984) | signal transducer activity (GO:0004871)	detection of chemical stimulus involved in sensory perception of smell (GO:0050911) | G-protein coupled receptor signaling pathway (GO:0007186) | signal transduction (GO:0007165)	integral component of membrane (GO:0016021) | membrane (GO:0016020)
ENSOARG00000011178	ENSOARG00000011178	.	retinoic acid receptor binding (GO:0042974)	negative regulation of retinoic acid receptor signaling pathway (GO:0048387) | negative regulation of apoptotic process (GO:0043066) | negative regulation of cell differentiation (GO:0045596) | positive regulation of cell proliferation (GO:0008284) | negative regulation of transcription, DNA-templated (GO:0045892)	.
ENSOARG00000011194	ENSOARG00000011194	.	G-protein coupled receptor activity (GO:0004930) | olfactory receptor activity (GO:0004984) | signal transducer activity (GO:0004871)	sensory perception of smell (GO:0007608) | detection of chemical stimulus involved in sensory perception of smell (GO:0050911) | G-protein coupled receptor signaling pathway (GO:0007186) | signal transduction (GO:0007165) | response to stimulus (GO:0050896)	integral component of membrane (GO:0016021) | membrane (GO:0016020) | plasma membrane (GO:0005886)
ENSOARG00000011208	ENSOARG00000011208	.	.	.	.
ENSOARG00000011209	ENSOARG00000011209	.	retinoic acid receptor binding (GO:0042974)	negative regulation of retinoic acid receptor signaling pathway (GO:0048387) | negative regulation of apoptotic process (GO:0043066) | negative regulation of cell differentiation (GO:0045596) | positive regulation of cell proliferation (GO:0008284) | negative regulation of transcription, DNA-templated (GO:0045892)	.
ENSOARG00000011325	ENSOARG00000011325	.	G-protein coupled receptor activity (GO:0004930) | olfactory receptor activity (GO:0004984) | signal transducer activity (GO:0004871)	detection of chemical stimulus involved in sensory perception of smell (GO:0050911) | G-protein coupled receptor signaling pathway (GO:0007186) | signal transduction (GO:0007165)	integral component of membrane (GO:0016021) | membrane (GO:0016020)
ENSOARG00000011339	ENSOARG00000011339	.	oxidoreductase activity, acting on NAD(P)H (GO:0016651)	respiratory electron transport chain (GO:0022904)	mitochondrial inner membrane (GO:0005743)
ENSOARG00000011390	ENSOARG00000011390	.	retinoic acid receptor binding (GO:0042974)	negative regulation of retinoic acid receptor signaling pathway (GO:0048387) | negative regulation of apoptotic process (GO:0043066) | negative regulation of cell differentiation (GO:0045596) | positive regulation of cell proliferation (GO:0008284) | negative regulation of transcription, DNA-templated (GO:0045892)	.
ENSOARG00000011480	ENSOARG00000011480	.	pheromone receptor activity (GO:0016503)	G-protein coupled receptor signaling pathway (GO:0007186)	integral component of membrane (GO:0016021)
ENSOARG00000011516	ENSOARG00000011516	.	G-protein coupled receptor activity (GO:0004930) | olfactory receptor activity (GO:0004984) | signal transducer activity (GO:0004871)	sensory perception of smell (GO:0007608) | detection of chemical stimulus involved in sensory perception of smell (GO:0050911) | G-protein coupled receptor signaling pathway (GO:0007186) | signal transduction (GO:0007165) | response to stimulus (GO:0050896)	integral component of membrane (GO:0016021) | membrane (GO:0016020) | plasma membrane (GO:0005886)
ENSOARG00000011524	ENSOARG00000011524	.	.	.	.
ENSOARG00000011528	ENSOARG00000011528	.	G-protein coupled receptor activity (GO:0004930) | olfactory receptor activity (GO:0004984) | signal transducer activity (GO:0004871)	sensory perception of smell (GO:0007608) | detection of chemical stimulus involved in sensory perception of smell (GO:0050911) | G-protein coupled receptor signaling pathway (GO:0007186) | signal transduction (GO:0007165) | response to stimulus (GO:0050896)	integral component of membrane (GO:0016021) | membrane (GO:0016020) | plasma membrane (GO:0005886)
ENSOARG00000011567	ENSOARG00000011567	.	retinoic acid receptor binding (GO:0042974)	negative regulation of retinoic acid receptor signaling pathway (GO:0048387) | negative regulation of apoptotic process (GO:0043066) | negative regulation of cell differentiation (GO:0045596) | positive regulation of cell proliferation (GO:0008284) | negative regulation of transcription, DNA-templated (GO:0045892)	.
ENSOARG00000011609	ENSOARG00000011609	.	G-protein coupled receptor activity (GO:0004930) | olfactory receptor activity (GO:0004984) | signal transducer activity (GO:0004871)	detection of chemical stimulus involved in sensory perception of smell (GO:0050911) | G-protein coupled receptor signaling pathway (GO:0007186) | signal transduction (GO:0007165)	integral component of membrane (GO:0016021) | membrane (GO:0016020)
ENSOARG00000011625	ENSOARG00000011625	.	G-protein coupled receptor activity (GO:0004930) | olfactory receptor activity (GO:0004984) | signal transducer activity (GO:0004871)	sensory perception of smell (GO:0007608) | detection of chemical stimulus involved in sensory perception of smell (GO:0050911) | G-protein coupled receptor signaling pathway (GO:0007186) | signal transduction (GO:0007165) | response to stimulus (GO:0050896)	integral component of membrane (GO:0016021) | membrane (GO:0016020) | plasma membrane (GO:0005886)
ENSOARG00000011647	ENSOARG00000011647	.	.	.	.
ENSOARG00000011765	ENSOARG00000011765	.	G-protein coupled receptor activity (GO:0004930) | olfactory receptor activity (GO:0004984) | signal transducer activity (GO:0004871)	sensory perception of smell (GO:0007608) | detection of chemical stimulus involved in sensory perception of smell (GO:0050911) | G-protein coupled receptor signaling pathway (GO:0007186) | signal transduction (GO:0007165) | response to stimulus (GO:0050896)	integral component of membrane (GO:0016021) | membrane (GO:0016020) | plasma membrane (GO:0005886)
ENSOARG00000011776	ENSOARG00000011776	.	G-protein coupled receptor activity (GO:0004930) | olfactory receptor activity (GO:0004984) | signal transducer activity (GO:0004871)	sensory perception of smell (GO:0007608) | detection of chemical stimulus involved in sensory perception of smell (GO:0050911) | G-protein coupled receptor signaling pathway (GO:0007186) | signal transduction (GO:0007165) | response to stimulus (GO:0050896)	integral component of membrane (GO:0016021) | membrane (GO:0016020) | plasma membrane (GO:0005886)
ENSOARG00000011907	ENSOARG00000011907	.	G-protein coupled receptor activity (GO:0004930) | olfactory receptor activity (GO:0004984) | signal transducer activity (GO:0004871)	sensory perception of smell (GO:0007608) | detection of chemical stimulus involved in sensory perception of smell (GO:0050911) | G-protein coupled receptor signaling pathway (GO:0007186) | signal transduction (GO:0007165) | response to stimulus (GO:0050896)	integral component of membrane (GO:0016021) | membrane (GO:0016020) | plasma membrane (GO:0005886)
ENSOARG00000011912	ENSOARG00000011912	.	G-protein coupled receptor activity (GO:0004930) | olfactory receptor activity (GO:0004984) | signal transducer activity (GO:0004871)	detection of chemical stimulus involved in sensory perception of smell (GO:0050911) | G-protein coupled receptor signaling pathway (GO:0007186) | signal transduction (GO:0007165)	integral component of membrane (GO:0016021) | membrane (GO:0016020)
ENSOARG00000011956	ENSOARG00000011956	.	.	.	.
ENSOARG00000011976	ENSOARG00000011976	.	G-protein coupled receptor activity (GO:0004930) | olfactory receptor activity (GO:0004984) | signal transducer activity (GO:0004871)	sensory perception of smell (GO:0007608) | detection of chemical stimulus involved in sensory perception of smell (GO:0050911) | G-protein coupled receptor signaling pathway (GO:0007186) | signal transduction (GO:0007165) | response to stimulus (GO:0050896)	integral component of membrane (GO:0016021) | membrane (GO:0016020) | plasma membrane (GO:0005886)
ENSOARG00000011980	ENSOARG00000011980	.	protein binding (GO:0005515)	.	.
ENSOARG00000011982	ENSOARG00000011982	.	structural constituent of ribosome (GO:0003735)	translation (GO:0006412)	intracellular (GO:0005622) | small ribosomal subunit (GO:0015935) | intracellular ribonucleoprotein complex (GO:0030529) | ribosome (GO:0005840)
ENSOARG00000012041	ENSOARG00000012041	.	G-protein coupled receptor activity (GO:0004930) | olfactory receptor activity (GO:0004984) | signal transducer activity (GO:0004871)	sensory perception of smell (GO:0007608) | detection of chemical stimulus involved in sensory perception of smell (GO:0050911) | G-protein coupled receptor signaling pathway (GO:0007186) | signal transduction (GO:0007165) | response to stimulus (GO:0050896)	integral component of membrane (GO:0016021) | membrane (GO:0016020) | plasma membrane (GO:0005886)
ENSOARG00000012058	ENSOARG00000012058	.	G-protein coupled receptor activity (GO:0004930) | olfactory receptor activity (GO:0004984) | signal transducer activity (GO:0004871)	detection of chemical stimulus involved in sensory perception of smell (GO:0050911) | G-protein coupled receptor signaling pathway (GO:0007186) | signal transduction (GO:0007165)	integral component of membrane (GO:0016021) | membrane (GO:0016020)
ENSOARG00000012118	ENSOARG00000012118	.	G-protein coupled receptor activity (GO:0004930) | olfactory receptor activity (GO:0004984) | signal transducer activity (GO:0004871)	sensory perception of smell (GO:0007608) | detection of chemical stimulus involved in sensory perception of smell (GO:0050911) | G-protein coupled receptor signaling pathway (GO:0007186) | signal transduction (GO:0007165) | response to stimulus (GO:0050896)	integral component of membrane (GO:0016021) | membrane (GO:0016020) | plasma membrane (GO:0005886)
ENSOARG00000012123	ENSOARG00000012123	.	.	Arp2/3 complex-mediated actin nucleation (GO:0034314) | regulation of actin filament polymerization (GO:0030833)	actin cytoskeleton (GO:0015629) | Arp2/3 protein complex (GO:0005885)
ENSOARG00000012198	ENSOARG00000012198	.	G-protein coupled receptor activity (GO:0004930) | olfactory receptor activity (GO:0004984) | signal transducer activity (GO:0004871)	sensory perception of smell (GO:0007608) | detection of chemical stimulus involved in sensory perception of smell (GO:0050911) | G-protein coupled receptor signaling pathway (GO:0007186) | signal transduction (GO:0007165) | response to stimulus (GO:0050896)	integral component of membrane (GO:0016021) | membrane (GO:0016020) | plasma membrane (GO:0005886)
ENSOARG00000012199	ENSOARG00000012199	.	.	protein transport (GO:0015031)	integral component of membrane (GO:0016021)
ENSOARG00000012254	ENSOARG00000012254	.	pyrimidine nucleotide transmembrane transporter activity (GO:0015218)	transport (GO:0006810) | mitochondrion organization (GO:0007005) | mitochondrial genome maintenance (GO:0000002) | regulation of mitochondrial membrane potential (GO:0051881) | pyrimidine nucleotide transport (GO:0006864)	integral component of membrane (GO:0016021) | membrane (GO:0016020) | mitochondrion (GO:0005739)
ENSOARG00000012293	ENSOARG00000012293	.	.	regulation of microtubule polymerization or depolymerization (GO:0031110)	.
ENSOARG00000012353	ENSOARG00000012353	.	oxidoreductase activity (GO:0016491)	oxidation-reduction process (GO:0055114)	.
ENSOARG00000012442	ENSOARG00000012442	.	G-protein coupled receptor activity (GO:0004930) | olfactory receptor activity (GO:0004984) | signal transducer activity (GO:0004871)	detection of chemical stimulus involved in sensory perception of smell (GO:0050911) | G-protein coupled receptor signaling pathway (GO:0007186) | signal transduction (GO:0007165)	integral component of membrane (GO:0016021) | membrane (GO:0016020)
ENSOARG00000012453	ENSOARG00000012453	.	protein binding (GO:0005515)	.	.
ENSOARG00000012572	ENSOARG00000012572	.	nucleic acid binding (GO:0003676)	regulation of transcription, DNA-templated (GO:0006355)	intracellular (GO:0005622)
ENSOARG00000012590	ENSOARG00000012590	.	protein binding (GO:0005515) | G-protein coupled receptor activity (GO:0004930) | thyrotropin-releasing hormone receptor activity (GO:0004997) | signal transducer activity (GO:0004871)	phospholipase C-activating G-protein coupled receptor signaling pathway (GO:0007200) | G-protein coupled receptor signaling pathway (GO:0007186) | signal transduction (GO:0007165)	integral component of membrane (GO:0016021)
ENSOARG00000012708	ENSOARG00000012708	.	G-protein coupled receptor activity (GO:0004930) | olfactory receptor activity (GO:0004984) | signal transducer activity (GO:0004871)	sensory perception of smell (GO:0007608) | detection of chemical stimulus involved in sensory perception of smell (GO:0050911) | G-protein coupled receptor signaling pathway (GO:0007186) | signal transduction (GO:0007165) | response to stimulus (GO:0050896)	integral component of membrane (GO:0016021) | membrane (GO:0016020) | plasma membrane (GO:0005886)
ENSOARG00000012722	ENSOARG00000012722	.	G-protein coupled receptor activity (GO:0004930) | olfactory receptor activity (GO:0004984) | signal transducer activity (GO:0004871)	detection of chemical stimulus involved in sensory perception of smell (GO:0050911) | G-protein coupled receptor signaling pathway (GO:0007186) | signal transduction (GO:0007165)	integral component of membrane (GO:0016021) | membrane (GO:0016020)
ENSOARG00000012760	ENSOARG00000012760	.	DNA binding (GO:0003677) | transcription factor activity, sequence-specific DNA binding (GO:0003700)	regulation of transcription, DNA-templated (GO:0006355)	nucleus (GO:0005634)
ENSOARG00000012791	ENSOARG00000012791	.	G-protein coupled receptor activity (GO:0004930) | olfactory receptor activity (GO:0004984) | signal transducer activity (GO:0004871)	detection of chemical stimulus involved in sensory perception of smell (GO:0050911) | G-protein coupled receptor signaling pathway (GO:0007186) | signal transduction (GO:0007165)	integral component of membrane (GO:0016021) | membrane (GO:0016020)
ENSOARG00000012792	ENSOARG00000012792	.	.	.	.
ENSOARG00000012847	ENSOARG00000012847	.	.	.	.
ENSOARG00000012872	ENSOARG00000012872	.	G-protein coupled receptor activity (GO:0004930) | olfactory receptor activity (GO:0004984) | signal transducer activity (GO:0004871)	sensory perception of smell (GO:0007608) | detection of chemical stimulus involved in sensory perception of smell (GO:0050911) | G-protein coupled receptor signaling pathway (GO:0007186) | signal transduction (GO:0007165) | response to stimulus (GO:0050896)	integral component of membrane (GO:0016021) | membrane (GO:0016020) | plasma membrane (GO:0005886)
ENSOARG00000012902	ENSOARG00000012902	.	G-protein coupled receptor activity (GO:0004930) | olfactory receptor activity (GO:0004984) | signal transducer activity (GO:0004871)	detection of chemical stimulus involved in sensory perception of smell (GO:0050911) | G-protein coupled receptor signaling pathway (GO:0007186) | signal transduction (GO:0007165)	integral component of membrane (GO:0016021) | membrane (GO:0016020)
ENSOARG00000012906	ENSOARG00000012906	.	oxidoreductase activity (GO:0016491)	oxidation-reduction process (GO:0055114)	.
ENSOARG00000012908	ENSOARG00000012908	.	.	.	.
ENSOARG00000012919	ENSOARG00000012919	.	G-protein coupled receptor activity (GO:0004930) | olfactory receptor activity (GO:0004984) | signal transducer activity (GO:0004871)	detection of chemical stimulus involved in sensory perception of smell (GO:0050911) | G-protein coupled receptor signaling pathway (GO:0007186) | signal transduction (GO:0007165)	integral component of membrane (GO:0016021) | membrane (GO:0016020)
ENSOARG00000012995	ENSOARG00000012995	.	.	.	.
ENSOARG00000013034	ENSOARG00000013034	.	ATP binding (GO:0005524) | unfolded protein binding (GO:0051082) | nucleotide binding (GO:0000166)	protein folding (GO:0006457)	cytoplasm (GO:0005737)
ENSOARG00000013072	ENSOARG00000013072	.	ATP binding (GO:0005524) | protein tyrosine kinase activity (GO:0004713) | transferase activity, transferring phosphorus-containing groups (GO:0016772) | protein kinase activity (GO:0004672) | phosphorus-oxygen lyase activity (GO:0016849)	protein phosphorylation (GO:0006468) | cyclic nucleotide biosynthetic process (GO:0009190) | intracellular signal transduction (GO:0035556)	intracellular (GO:0005622)
ENSOARG00000013131	ENSOARG00000013131	.	G-protein coupled receptor activity (GO:0004930) | olfactory receptor activity (GO:0004984) | signal transducer activity (GO:0004871)	detection of chemical stimulus involved in sensory perception of smell (GO:0050911) | G-protein coupled receptor signaling pathway (GO:0007186) | signal transduction (GO:0007165)	integral component of membrane (GO:0016021) | membrane (GO:0016020)
ENSOARG00000013185	ENSOARG00000013185	.	G-protein coupled receptor activity (GO:0004930) | olfactory receptor activity (GO:0004984) | signal transducer activity (GO:0004871)	sensory perception of smell (GO:0007608) | detection of chemical stimulus involved in sensory perception of smell (GO:0050911) | G-protein coupled receptor signaling pathway (GO:0007186) | signal transduction (GO:0007165) | response to stimulus (GO:0050896)	integral component of membrane (GO:0016021) | membrane (GO:0016020) | plasma membrane (GO:0005886)
ENSOARG00000013197	ENSOARG00000013197	.	protein-L-isoaspartate (D-aspartate) O-methyltransferase activity (GO:0004719)	methylation (GO:0032259) | protein methylation (GO:0006479) | cellular protein modification process (GO:0006464)	.
ENSOARG00000013323	ENSOARG00000013323	.	G-protein coupled receptor activity (GO:0004930) | olfactory receptor activity (GO:0004984) | signal transducer activity (GO:0004871)	sensory perception of smell (GO:0007608) | detection of chemical stimulus involved in sensory perception of smell (GO:0050911) | G-protein coupled receptor signaling pathway (GO:0007186) | signal transduction (GO:0007165) | response to stimulus (GO:0050896)	integral component of membrane (GO:0016021) | membrane (GO:0016020) | plasma membrane (GO:0005886)
ENSOARG00000013393	ENSOARG00000013393	.	G-protein coupled receptor activity (GO:0004930) | olfactory receptor activity (GO:0004984) | signal transducer activity (GO:0004871)	sensory perception of smell (GO:0007608) | detection of chemical stimulus involved in sensory perception of smell (GO:0050911) | G-protein coupled receptor signaling pathway (GO:0007186) | signal transduction (GO:0007165) | response to stimulus (GO:0050896)	integral component of membrane (GO:0016021) | membrane (GO:0016020) | plasma membrane (GO:0005886)
ENSOARG00000013477	ENSOARG00000013477	.	protein binding (GO:0005515)	.	.
ENSOARG00000013537	ENSOARG00000013537	.	G-protein coupled receptor activity (GO:0004930) | olfactory receptor activity (GO:0004984) | signal transducer activity (GO:0004871)	detection of chemical stimulus involved in sensory perception of smell (GO:0050911) | G-protein coupled receptor signaling pathway (GO:0007186) | signal transduction (GO:0007165)	integral component of membrane (GO:0016021) | membrane (GO:0016020)
ENSOARG00000013576	ENSOARG00000013576	.	.	protein ubiquitination (GO:0016567) | regulation of growth (GO:0040008) | intracellular signal transduction (GO:0035556)	intracellular (GO:0005622)
ENSOARG00000013604	ENSOARG00000013604	.	G-protein coupled receptor activity (GO:0004930) | olfactory receptor activity (GO:0004984) | signal transducer activity (GO:0004871)	sensory perception of smell (GO:0007608) | detection of chemical stimulus involved in sensory perception of smell (GO:0050911) | G-protein coupled receptor signaling pathway (GO:0007186) | signal transduction (GO:0007165) | response to stimulus (GO:0050896)	integral component of membrane (GO:0016021) | membrane (GO:0016020) | plasma membrane (GO:0005886)
ENSOARG00000014067	ENSOARG00000014067	.	G-protein coupled receptor activity (GO:0004930) | olfactory receptor activity (GO:0004984) | signal transducer activity (GO:0004871)	sensory perception of smell (GO:0007608) | detection of chemical stimulus involved in sensory perception of smell (GO:0050911) | G-protein coupled receptor signaling pathway (GO:0007186) | signal transduction (GO:0007165) | response to stimulus (GO:0050896)	integral component of membrane (GO:0016021) | membrane (GO:0016020) | plasma membrane (GO:0005886)
ENSOARG00000014080	ENSOARG00000014080	.	.	.	.
ENSOARG00000014102	ENSOARG00000014102	.	G-protein coupled receptor activity (GO:0004930) | olfactory receptor activity (GO:0004984) | signal transducer activity (GO:0004871)	detection of chemical stimulus involved in sensory perception of smell (GO:0050911) | G-protein coupled receptor signaling pathway (GO:0007186) | signal transduction (GO:0007165)	integral component of membrane (GO:0016021) | membrane (GO:0016020)
ENSOARG00000014161	ENSOARG00000014161	.	.	.	integral component of membrane (GO:0016021) | membrane (GO:0016020)
ENSOARG00000014326	ENSOARG00000014326	.	nucleic acid binding (GO:0003676)	regulation of transcription, DNA-templated (GO:0006355)	intracellular (GO:0005622)
ENSOARG00000014333	ENSOARG00000014333	.	G-protein coupled receptor activity (GO:0004930) | trace-amine receptor activity (GO:0001594) | signal transducer activity (GO:0004871)	G-protein coupled receptor signaling pathway (GO:0007186) | signal transduction (GO:0007165)	integral component of membrane (GO:0016021)
ENSOARG00000014359	ENSOARG00000014359	.	G-protein coupled receptor activity (GO:0004930) | trace-amine receptor activity (GO:0001594) | signal transducer activity (GO:0004871)	G-protein coupled receptor signaling pathway (GO:0007186) | signal transduction (GO:0007165)	integral component of membrane (GO:0016021)
ENSOARG00000014383	ENSOARG00000014383	.	G-protein coupled receptor activity (GO:0004930) | trace-amine receptor activity (GO:0001594) | signal transducer activity (GO:0004871)	G-protein coupled receptor signaling pathway (GO:0007186) | signal transduction (GO:0007165)	integral component of membrane (GO:0016021)
ENSOARG00000014584	ENSOARG00000014584	.	.	.	.
ENSOARG00000014610	ENSOARG00000014610	.	phosphatidylinositol binding (GO:0035091)	.	.
ENSOARG00000014691	ENSOARG00000014691	.	calcium ion binding (GO:0005509)	.	.
ENSOARG00000014840	ENSOARG00000014840	.	odorant binding (GO:0005549) | transporter activity (GO:0005215)	transport (GO:0006810)	.
ENSOARG00000014864	ENSOARG00000014864	.	oxidoreductase activity, acting on the aldehyde or oxo group of donors, disulfide as acceptor (GO:0016624) | pyruvate dehydrogenase (acetyl-transferring) activity (GO:0004739) | oxidoreductase activity (GO:0016491)	metabolic process (GO:0008152) | glycolytic process (GO:0006096) | oxidation-reduction process (GO:0055114)	intracellular membrane-bounded organelle (GO:0043231)
ENSOARG00000014914	ENSOARG00000014914	.	.	.	.
ENSOARG00000015020	ENSOARG00000015020	.	G-protein coupled receptor activity (GO:0004930) | pheromone receptor activity (GO:0016503)	G-protein coupled receptor signaling pathway (GO:0007186) | sensory perception of taste (GO:0050909)	integral component of membrane (GO:0016021)
ENSOARG00000015115	ENSOARG00000015115	.	.	.	.
ENSOARG00000015306	ENSOARG00000015306	.	G-protein coupled receptor activity (GO:0004930) | signal transducer activity (GO:0004871)	G-protein coupled receptor signaling pathway (GO:0007186) | signal transduction (GO:0007165)	integral component of membrane (GO:0016021)
ENSOARG00000015315	ENSOARG00000015315	.	G-protein coupled receptor activity (GO:0004930) | olfactory receptor activity (GO:0004984) | signal transducer activity (GO:0004871)	detection of chemical stimulus involved in sensory perception of smell (GO:0050911) | G-protein coupled receptor signaling pathway (GO:0007186) | signal transduction (GO:0007165)	integral component of membrane (GO:0016021) | membrane (GO:0016020)
ENSOARG00000015362	ENSOARG00000015362	.	G-protein coupled receptor activity (GO:0004930) | olfactory receptor activity (GO:0004984) | signal transducer activity (GO:0004871)	sensory perception of smell (GO:0007608) | detection of chemical stimulus involved in sensory perception of smell (GO:0050911) | G-protein coupled receptor signaling pathway (GO:0007186) | signal transduction (GO:0007165) | response to stimulus (GO:0050896)	integral component of membrane (GO:0016021) | membrane (GO:0016020) | plasma membrane (GO:0005886)
ENSOARG00000015371	ENSOARG00000015371	.	G-protein coupled receptor activity (GO:0004930) | signal transducer activity (GO:0004871)	G-protein coupled receptor signaling pathway (GO:0007186) | signal transduction (GO:0007165)	integral component of membrane (GO:0016021)
ENSOARG00000015377	ENSOARG00000015377	.	G-protein coupled receptor activity (GO:0004930) | olfactory receptor activity (GO:0004984) | signal transducer activity (GO:0004871)	sensory perception of smell (GO:0007608) | detection of chemical stimulus involved in sensory perception of smell (GO:0050911) | G-protein coupled receptor signaling pathway (GO:0007186) | signal transduction (GO:0007165) | response to stimulus (GO:0050896)	integral component of membrane (GO:0016021) | membrane (GO:0016020) | plasma membrane (GO:0005886)
ENSOARG00000015383	ENSOARG00000015383	.	protein binding (GO:0005515)	.	.
ENSOARG00000015389	ENSOARG00000015389	.	G-protein coupled receptor activity (GO:0004930) | olfactory receptor activity (GO:0004984) | signal transducer activity (GO:0004871)	sensory perception of smell (GO:0007608) | detection of chemical stimulus involved in sensory perception of smell (GO:0050911) | G-protein coupled receptor signaling pathway (GO:0007186) | signal transduction (GO:0007165) | response to stimulus (GO:0050896)	integral component of membrane (GO:0016021) | membrane (GO:0016020) | plasma membrane (GO:0005886)
ENSOARG00000015401	ENSOARG00000015401	.	G-protein coupled receptor activity (GO:0004930) | olfactory receptor activity (GO:0004984) | signal transducer activity (GO:0004871)	sensory perception of smell (GO:0007608) | detection of chemical stimulus involved in sensory perception of smell (GO:0050911) | G-protein coupled receptor signaling pathway (GO:0007186) | signal transduction (GO:0007165) | response to stimulus (GO:0050896)	integral component of membrane (GO:0016021) | membrane (GO:0016020) | plasma membrane (GO:0005886)
ENSOARG00000015411	ENSOARG00000015411	.	G-protein coupled receptor activity (GO:0004930) | olfactory receptor activity (GO:0004984) | signal transducer activity (GO:0004871)	sensory perception of smell (GO:0007608) | detection of chemical stimulus involved in sensory perception of smell (GO:0050911) | G-protein coupled receptor signaling pathway (GO:0007186) | signal transduction (GO:0007165) | response to stimulus (GO:0050896)	integral component of membrane (GO:0016021) | membrane (GO:0016020) | plasma membrane (GO:0005886)
ENSOARG00000015426	ENSOARG00000015426	.	G-protein coupled receptor activity (GO:0004930) | olfactory receptor activity (GO:0004984) | signal transducer activity (GO:0004871)	sensory perception of smell (GO:0007608) | detection of chemical stimulus involved in sensory perception of smell (GO:0050911) | G-protein coupled receptor signaling pathway (GO:0007186) | signal transduction (GO:0007165) | response to stimulus (GO:0050896)	integral component of membrane (GO:0016021) | membrane (GO:0016020) | plasma membrane (GO:0005886)
ENSOARG00000015460	ENSOARG00000015460	.	G-protein coupled receptor activity (GO:0004930) | olfactory receptor activity (GO:0004984) | signal transducer activity (GO:0004871)	detection of chemical stimulus involved in sensory perception of smell (GO:0050911) | G-protein coupled receptor signaling pathway (GO:0007186) | signal transduction (GO:0007165)	integral component of membrane (GO:0016021) | membrane (GO:0016020)
ENSOARG00000015470	ENSOARG00000015470	.	G-protein coupled receptor activity (GO:0004930) | olfactory receptor activity (GO:0004984) | signal transducer activity (GO:0004871)	sensory perception of smell (GO:0007608) | detection of chemical stimulus involved in sensory perception of smell (GO:0050911) | G-protein coupled receptor signaling pathway (GO:0007186) | signal transduction (GO:0007165) | response to stimulus (GO:0050896)	integral component of membrane (GO:0016021) | membrane (GO:0016020) | plasma membrane (GO:0005886)
ENSOARG00000015483	ENSOARG00000015483	.	G-protein coupled receptor activity (GO:0004930) | signal transducer activity (GO:0004871)	G-protein coupled receptor signaling pathway (GO:0007186) | signal transduction (GO:0007165)	integral component of membrane (GO:0016021)
ENSOARG00000015490	ENSOARG00000015490	.	G-protein coupled receptor activity (GO:0004930) | olfactory receptor activity (GO:0004984) | signal transducer activity (GO:0004871)	detection of chemical stimulus involved in sensory perception of smell (GO:0050911) | G-protein coupled receptor signaling pathway (GO:0007186) | signal transduction (GO:0007165)	integral component of membrane (GO:0016021) | membrane (GO:0016020)
ENSOARG00000015501	ENSOARG00000015501	.	G-protein coupled receptor activity (GO:0004930) | olfactory receptor activity (GO:0004984) | signal transducer activity (GO:0004871)	sensory perception of smell (GO:0007608) | detection of chemical stimulus involved in sensory perception of smell (GO:0050911) | G-protein coupled receptor signaling pathway (GO:0007186) | signal transduction (GO:0007165) | response to stimulus (GO:0050896)	integral component of membrane (GO:0016021) | membrane (GO:0016020) | plasma membrane (GO:0005886)
ENSOARG00000015511	ENSOARG00000015511	.	G-protein coupled receptor activity (GO:0004930) | olfactory receptor activity (GO:0004984) | signal transducer activity (GO:0004871)	detection of chemical stimulus involved in sensory perception of smell (GO:0050911) | G-protein coupled receptor signaling pathway (GO:0007186) | signal transduction (GO:0007165)	integral component of membrane (GO:0016021) | membrane (GO:0016020)
ENSOARG00000015520	ENSOARG00000015520	.	G-protein coupled receptor activity (GO:0004930) | olfactory receptor activity (GO:0004984) | signal transducer activity (GO:0004871)	detection of chemical stimulus involved in sensory perception of smell (GO:0050911) | G-protein coupled receptor signaling pathway (GO:0007186) | signal transduction (GO:0007165)	integral component of membrane (GO:0016021) | membrane (GO:0016020)
ENSOARG00000015523	ENSOARG00000015523	.	G-protein coupled receptor activity (GO:0004930) | olfactory receptor activity (GO:0004984) | signal transducer activity (GO:0004871)	detection of chemical stimulus involved in sensory perception of smell (GO:0050911) | G-protein coupled receptor signaling pathway (GO:0007186) | signal transduction (GO:0007165)	integral component of membrane (GO:0016021) | membrane (GO:0016020)
ENSOARG00000015549	ENSOARG00000015549	.	.	.	.
ENSOARG00000015573	ENSOARG00000015573	.	.	.	.
ENSOARG00000015612	ENSOARG00000015612	.	.	viral process (GO:0016032) | virion assembly (GO:0019068)	.
ENSOARG00000015617	ENSOARG00000015617	.	.	.	.
ENSOARG00000015627	ENSOARG00000015627	.	.	.	.
ENSOARG00000015683	ENSOARG00000015683	.	G-protein coupled receptor activity (GO:0004930)	G-protein coupled receptor signaling pathway (GO:0007186)	integral component of membrane (GO:0016021)
ENSOARG00000015732	ENSOARG00000015732	.	protein binding (GO:0005515)	.	.
ENSOARG00000015736	ENSOARG00000015736	.	oxidoreductase activity (GO:0016491)	oxidation-reduction process (GO:0055114)	.
ENSOARG00000015841	ENSOARG00000015841	.	nucleic acid binding (GO:0003676) | nucleotide binding (GO:0000166)	.	.
ENSOARG00000015872	ENSOARG00000015872	.	ligase activity (GO:0016874)	metabolic process (GO:0008152)	.
ENSOARG00000015894	ENSOARG00000015894	.	.	.	.
ENSOARG00000015906	ENSOARG00000015906	.	.	Arp2/3 complex-mediated actin nucleation (GO:0034314) | actin filament polymerization (GO:0030041)	actin cytoskeleton (GO:0015629) | Arp2/3 protein complex (GO:0005885)
ENSOARG00000015917	ENSOARG00000015917	.	G-protein coupled receptor activity (GO:0004930) | olfactory receptor activity (GO:0004984) | signal transducer activity (GO:0004871)	detection of chemical stimulus involved in sensory perception of smell (GO:0050911) | G-protein coupled receptor signaling pathway (GO:0007186) | signal transduction (GO:0007165)	integral component of membrane (GO:0016021) | membrane (GO:0016020)
ENSOARG00000016122	ENSOARG00000016122	.	G-protein coupled receptor activity (GO:0004930) | olfactory receptor activity (GO:0004984) | signal transducer activity (GO:0004871)	detection of chemical stimulus involved in sensory perception of smell (GO:0050911) | G-protein coupled receptor signaling pathway (GO:0007186) | signal transduction (GO:0007165)	integral component of membrane (GO:0016021) | membrane (GO:0016020)
ENSOARG00000016140	ENSOARG00000016140	.	G-protein coupled receptor activity (GO:0004930) | olfactory receptor activity (GO:0004984) | signal transducer activity (GO:0004871)	detection of chemical stimulus involved in sensory perception of smell (GO:0050911) | G-protein coupled receptor signaling pathway (GO:0007186) | signal transduction (GO:0007165)	integral component of membrane (GO:0016021) | membrane (GO:0016020)
ENSOARG00000016154	ENSOARG00000016154	.	G-protein coupled receptor activity (GO:0004930) | olfactory receptor activity (GO:0004984) | signal transducer activity (GO:0004871)	detection of chemical stimulus involved in sensory perception of smell (GO:0050911) | G-protein coupled receptor signaling pathway (GO:0007186) | signal transduction (GO:0007165)	integral component of membrane (GO:0016021) | membrane (GO:0016020)
ENSOARG00000016203	ENSOARG00000016203	.	G-protein coupled receptor activity (GO:0004930) | olfactory receptor activity (GO:0004984) | signal transducer activity (GO:0004871)	detection of chemical stimulus involved in sensory perception of smell (GO:0050911) | G-protein coupled receptor signaling pathway (GO:0007186) | signal transduction (GO:0007165)	integral component of membrane (GO:0016021) | membrane (GO:0016020)
ENSOARG00000016221	ENSOARG00000016221	.	G-protein coupled receptor activity (GO:0004930) | olfactory receptor activity (GO:0004984) | signal transducer activity (GO:0004871)	sensory perception of smell (GO:0007608) | detection of chemical stimulus involved in sensory perception of smell (GO:0050911) | G-protein coupled receptor signaling pathway (GO:0007186) | signal transduction (GO:0007165) | response to stimulus (GO:0050896)	integral component of membrane (GO:0016021) | membrane (GO:0016020) | plasma membrane (GO:0005886)
ENSOARG00000016233	ENSOARG00000016233	.	G-protein coupled receptor activity (GO:0004930) | olfactory receptor activity (GO:0004984) | signal transducer activity (GO:0004871)	detection of chemical stimulus involved in sensory perception of smell (GO:0050911) | G-protein coupled receptor signaling pathway (GO:0007186) | signal transduction (GO:0007165)	integral component of membrane (GO:0016021) | membrane (GO:0016020)
ENSOARG00000016249	ENSOARG00000016249	.	G-protein coupled receptor activity (GO:0004930) | olfactory receptor activity (GO:0004984) | signal transducer activity (GO:0004871)	detection of chemical stimulus involved in sensory perception of smell (GO:0050911) | G-protein coupled receptor signaling pathway (GO:0007186) | signal transduction (GO:0007165)	integral component of membrane (GO:0016021) | membrane (GO:0016020)
ENSOARG00000016266	ENSOARG00000016266	.	G-protein coupled receptor activity (GO:0004930) | olfactory receptor activity (GO:0004984) | signal transducer activity (GO:0004871)	sensory perception of smell (GO:0007608) | detection of chemical stimulus involved in sensory perception of smell (GO:0050911) | G-protein coupled receptor signaling pathway (GO:0007186) | signal transduction (GO:0007165) | response to stimulus (GO:0050896)	integral component of membrane (GO:0016021) | membrane (GO:0016020) | plasma membrane (GO:0005886)
ENSOARG00000016283	ENSOARG00000016283	.	G-protein coupled receptor activity (GO:0004930) | olfactory receptor activity (GO:0004984) | signal transducer activity (GO:0004871)	sensory perception of smell (GO:0007608) | detection of chemical stimulus involved in sensory perception of smell (GO:0050911) | G-protein coupled receptor signaling pathway (GO:0007186) | signal transduction (GO:0007165) | response to stimulus (GO:0050896)	integral component of membrane (GO:0016021) | membrane (GO:0016020) | plasma membrane (GO:0005886)
ENSOARG00000016299	ENSOARG00000016299	.	G-protein coupled receptor activity (GO:0004930) | olfactory receptor activity (GO:0004984) | signal transducer activity (GO:0004871)	sensory perception of smell (GO:0007608) | detection of chemical stimulus involved in sensory perception of smell (GO:0050911) | G-protein coupled receptor signaling pathway (GO:0007186) | signal transduction (GO:0007165) | response to stimulus (GO:0050896)	integral component of membrane (GO:0016021) | membrane (GO:0016020) | plasma membrane (GO:0005886)
ENSOARG00000016316	ENSOARG00000016316	.	G-protein coupled receptor activity (GO:0004930) | olfactory receptor activity (GO:0004984) | signal transducer activity (GO:0004871)	detection of chemical stimulus involved in sensory perception of smell (GO:0050911) | G-protein coupled receptor signaling pathway (GO:0007186) | signal transduction (GO:0007165)	integral component of membrane (GO:0016021) | membrane (GO:0016020)
ENSOARG00000016376	ENSOARG00000016376	.	G-protein coupled receptor activity (GO:0004930) | signal transducer activity (GO:0004871)	G-protein coupled receptor signaling pathway (GO:0007186) | signal transduction (GO:0007165)	integral component of membrane (GO:0016021)
ENSOARG00000016381	ENSOARG00000016381	.	G-protein coupled receptor activity (GO:0004930) | olfactory receptor activity (GO:0004984) | signal transducer activity (GO:0004871)	detection of chemical stimulus involved in sensory perception of smell (GO:0050911) | G-protein coupled receptor signaling pathway (GO:0007186) | signal transduction (GO:0007165)	integral component of membrane (GO:0016021) | membrane (GO:0016020)
ENSOARG00000016396	ENSOARG00000016396	.	G-protein coupled receptor activity (GO:0004930) | olfactory receptor activity (GO:0004984) | signal transducer activity (GO:0004871)	detection of chemical stimulus involved in sensory perception of smell (GO:0050911) | G-protein coupled receptor signaling pathway (GO:0007186) | signal transduction (GO:0007165)	integral component of membrane (GO:0016021) | membrane (GO:0016020)
ENSOARG00000016582	ENSOARG00000016582	.	.	.	.
ENSOARG00000016698	ENSOARG00000016698	.	G-protein coupled receptor activity (GO:0004930) | olfactory receptor activity (GO:0004984) | signal transducer activity (GO:0004871)	sensory perception of smell (GO:0007608) | detection of chemical stimulus involved in sensory perception of smell (GO:0050911) | G-protein coupled receptor signaling pathway (GO:0007186) | signal transduction (GO:0007165) | response to stimulus (GO:0050896)	integral component of membrane (GO:0016021) | membrane (GO:0016020) | plasma membrane (GO:0005886)
ENSOARG00000016732	ENSOARG00000016732	.	G-protein coupled receptor activity (GO:0004930) | olfactory receptor activity (GO:0004984) | signal transducer activity (GO:0004871)	detection of chemical stimulus involved in sensory perception of smell (GO:0050911) | G-protein coupled receptor signaling pathway (GO:0007186) | signal transduction (GO:0007165)	integral component of membrane (GO:0016021) | membrane (GO:0016020)
ENSOARG00000016746	ENSOARG00000016746	.	G-protein coupled receptor activity (GO:0004930) | olfactory receptor activity (GO:0004984) | signal transducer activity (GO:0004871)	sensory perception of smell (GO:0007608) | detection of chemical stimulus involved in sensory perception of smell (GO:0050911) | G-protein coupled receptor signaling pathway (GO:0007186) | signal transduction (GO:0007165) | response to stimulus (GO:0050896)	integral component of membrane (GO:0016021) | membrane (GO:0016020) | plasma membrane (GO:0005886)
ENSOARG00000016749	ENSOARG00000016749	.	mechanically-gated ion channel activity (GO:0008381)	ion transmembrane transport (GO:0034220)	integral component of membrane (GO:0016021)
ENSOARG00000016863	ENSOARG00000016863	.	.	.	.
ENSOARG00000016875	ENSOARG00000016875	.	G-protein coupled receptor activity (GO:0004930) | olfactory receptor activity (GO:0004984) | signal transducer activity (GO:0004871)	sensory perception of smell (GO:0007608) | detection of chemical stimulus involved in sensory perception of smell (GO:0050911) | G-protein coupled receptor signaling pathway (GO:0007186) | signal transduction (GO:0007165) | response to stimulus (GO:0050896)	integral component of membrane (GO:0016021) | membrane (GO:0016020) | plasma membrane (GO:0005886)
ENSOARG00000016881	ENSOARG00000016881	.	.	.	.
ENSOARG00000016890	ENSOARG00000016890	.	G-protein coupled receptor activity (GO:0004930) | olfactory receptor activity (GO:0004984) | signal transducer activity (GO:0004871)	sensory perception of smell (GO:0007608) | detection of chemical stimulus involved in sensory perception of smell (GO:0050911) | G-protein coupled receptor signaling pathway (GO:0007186) | signal transduction (GO:0007165) | response to stimulus (GO:0050896)	integral component of membrane (GO:0016021) | membrane (GO:0016020) | plasma membrane (GO:0005886)
ENSOARG00000016892	ENSOARG00000016892	.	.	.	.
ENSOARG00000016901	ENSOARG00000016901	.	pyridoxal kinase activity (GO:0008478)	pyridoxal 5'-phosphate salvage (GO:0009443) | phosphorylation (GO:0016310)	.
ENSOARG00000017056	ENSOARG00000017056	.	G-protein coupled receptor activity (GO:0004930) | olfactory receptor activity (GO:0004984) | signal transducer activity (GO:0004871)	detection of chemical stimulus involved in sensory perception of smell (GO:0050911) | G-protein coupled receptor signaling pathway (GO:0007186) | signal transduction (GO:0007165)	integral component of membrane (GO:0016021) | membrane (GO:0016020)
ENSOARG00000017071	ENSOARG00000017071	.	.	.	.
ENSOARG00000017095	ENSOARG00000017095	.	G-protein coupled receptor activity (GO:0004930) | olfactory receptor activity (GO:0004984) | signal transducer activity (GO:0004871)	sensory perception of smell (GO:0007608) | detection of chemical stimulus involved in sensory perception of smell (GO:0050911) | G-protein coupled receptor signaling pathway (GO:0007186) | signal transduction (GO:0007165) | response to stimulus (GO:0050896)	integral component of membrane (GO:0016021) | membrane (GO:0016020) | plasma membrane (GO:0005886)
ENSOARG00000017128	ENSOARG00000017128	.	protein binding (GO:0005515)	.	.
ENSOARG00000017162	ENSOARG00000017162	.	G-protein coupled receptor activity (GO:0004930) | olfactory receptor activity (GO:0004984) | signal transducer activity (GO:0004871)	sensory perception of smell (GO:0007608) | detection of chemical stimulus involved in sensory perception of smell (GO:0050911) | G-protein coupled receptor signaling pathway (GO:0007186) | signal transduction (GO:0007165) | response to stimulus (GO:0050896)	integral component of membrane (GO:0016021) | membrane (GO:0016020) | plasma membrane (GO:0005886)
ENSOARG00000017164	ENSOARG00000017164	.	G-protein coupled receptor activity (GO:0004930) | olfactory receptor activity (GO:0004984) | signal transducer activity (GO:0004871)	sensory perception of smell (GO:0007608) | detection of chemical stimulus involved in sensory perception of smell (GO:0050911) | G-protein coupled receptor signaling pathway (GO:0007186) | signal transduction (GO:0007165) | response to stimulus (GO:0050896)	integral component of membrane (GO:0016021) | membrane (GO:0016020) | plasma membrane (GO:0005886)
ENSOARG00000017173	ENSOARG00000017173	.	G-protein coupled receptor activity (GO:0004930) | olfactory receptor activity (GO:0004984) | signal transducer activity (GO:0004871)	sensory perception of smell (GO:0007608) | detection of chemical stimulus involved in sensory perception of smell (GO:0050911) | G-protein coupled receptor signaling pathway (GO:0007186) | signal transduction (GO:0007165) | response to stimulus (GO:0050896)	integral component of membrane (GO:0016021) | membrane (GO:0016020) | plasma membrane (GO:0005886)
ENSOARG00000017182	ENSOARG00000017182	.	G-protein coupled receptor activity (GO:0004930) | olfactory receptor activity (GO:0004984) | signal transducer activity (GO:0004871)	detection of chemical stimulus involved in sensory perception of smell (GO:0050911) | G-protein coupled receptor signaling pathway (GO:0007186) | signal transduction (GO:0007165)	integral component of membrane (GO:0016021) | membrane (GO:0016020)
ENSOARG00000017190	ENSOARG00000017190	.	G-protein coupled receptor activity (GO:0004930) | olfactory receptor activity (GO:0004984) | signal transducer activity (GO:0004871)	detection of chemical stimulus involved in sensory perception of smell (GO:0050911) | G-protein coupled receptor signaling pathway (GO:0007186) | signal transduction (GO:0007165)	integral component of membrane (GO:0016021) | membrane (GO:0016020)
ENSOARG00000017200	ENSOARG00000017200	.	G-protein coupled receptor activity (GO:0004930) | olfactory receptor activity (GO:0004984) | signal transducer activity (GO:0004871)	sensory perception of smell (GO:0007608) | detection of chemical stimulus involved in sensory perception of smell (GO:0050911) | G-protein coupled receptor signaling pathway (GO:0007186) | signal transduction (GO:0007165) | response to stimulus (GO:0050896)	integral component of membrane (GO:0016021) | membrane (GO:0016020) | plasma membrane (GO:0005886)
ENSOARG00000017228	ENSOARG00000017228	.	G-protein coupled receptor activity (GO:0004930) | olfactory receptor activity (GO:0004984) | signal transducer activity (GO:0004871)	detection of chemical stimulus involved in sensory perception of smell (GO:0050911) | G-protein coupled receptor signaling pathway (GO:0007186) | signal transduction (GO:0007165)	integral component of membrane (GO:0016021) | membrane (GO:0016020)
ENSOARG00000017255	ENSOARG00000017255	.	G-protein coupled receptor activity (GO:0004930) | olfactory receptor activity (GO:0004984) | signal transducer activity (GO:0004871)	sensory perception of smell (GO:0007608) | detection of chemical stimulus involved in sensory perception of smell (GO:0050911) | G-protein coupled receptor signaling pathway (GO:0007186) | signal transduction (GO:0007165) | response to stimulus (GO:0050896)	integral component of membrane (GO:0016021) | membrane (GO:0016020) | plasma membrane (GO:0005886)
ENSOARG00000017274	ENSOARG00000017274	.	.	.	.
ENSOARG00000017280	ENSOARG00000017280	.	G-protein coupled receptor activity (GO:0004930) | olfactory receptor activity (GO:0004984) | signal transducer activity (GO:0004871)	sensory perception of smell (GO:0007608) | detection of chemical stimulus involved in sensory perception of smell (GO:0050911) | G-protein coupled receptor signaling pathway (GO:0007186) | signal transduction (GO:0007165) | response to stimulus (GO:0050896)	integral component of membrane (GO:0016021) | membrane (GO:0016020) | plasma membrane (GO:0005886)
ENSOARG00000017287	ENSOARG00000017287	.	G-protein coupled receptor activity (GO:0004930) | olfactory receptor activity (GO:0004984) | signal transducer activity (GO:0004871)	sensory perception of smell (GO:0007608) | detection of chemical stimulus involved in sensory perception of smell (GO:0050911) | G-protein coupled receptor signaling pathway (GO:0007186) | signal transduction (GO:0007165) | response to stimulus (GO:0050896)	integral component of membrane (GO:0016021) | membrane (GO:0016020) | plasma membrane (GO:0005886)
ENSOARG00000017297	ENSOARG00000017297	.	.	transport (GO:0006810)	integral component of membrane (GO:0016021) | membrane (GO:0016020)
ENSOARG00000017305	ENSOARG00000017305	.	heme binding (GO:0020037) | metal ion binding (GO:0046872) | electron carrier activity (GO:0009055)	oxidation-reduction process (GO:0055114)	respiratory chain (GO:0070469) | mitochondrion (GO:0005739)
ENSOARG00000017312	ENSOARG00000017312	.	G-protein coupled receptor activity (GO:0004930) | olfactory receptor activity (GO:0004984) | signal transducer activity (GO:0004871)	sensory perception of smell (GO:0007608) | detection of chemical stimulus involved in sensory perception of smell (GO:0050911) | G-protein coupled receptor signaling pathway (GO:0007186) | signal transduction (GO:0007165) | response to stimulus (GO:0050896)	integral component of membrane (GO:0016021) | membrane (GO:0016020) | plasma membrane (GO:0005886)
ENSOARG00000017322	ENSOARG00000017322	.	G-protein coupled receptor activity (GO:0004930) | olfactory receptor activity (GO:0004984) | signal transducer activity (GO:0004871)	detection of chemical stimulus involved in sensory perception of smell (GO:0050911) | G-protein coupled receptor signaling pathway (GO:0007186) | signal transduction (GO:0007165)	integral component of membrane (GO:0016021) | membrane (GO:0016020)
ENSOARG00000017331	ENSOARG00000017331	.	G-protein coupled receptor activity (GO:0004930) | olfactory receptor activity (GO:0004984) | signal transducer activity (GO:0004871)	sensory perception of smell (GO:0007608) | detection of chemical stimulus involved in sensory perception of smell (GO:0050911) | G-protein coupled receptor signaling pathway (GO:0007186) | signal transduction (GO:0007165) | response to stimulus (GO:0050896)	integral component of membrane (GO:0016021) | membrane (GO:0016020) | plasma membrane (GO:0005886)
ENSOARG00000017416	ENSOARG00000017416	.	G-protein coupled receptor activity (GO:0004930) | olfactory receptor activity (GO:0004984) | signal transducer activity (GO:0004871)	detection of chemical stimulus involved in sensory perception of smell (GO:0050911) | G-protein coupled receptor signaling pathway (GO:0007186) | signal transduction (GO:0007165)	integral component of membrane (GO:0016021) | membrane (GO:0016020)
ENSOARG00000017440	ENSOARG00000017440	.	G-protein coupled receptor activity (GO:0004930) | olfactory receptor activity (GO:0004984) | signal transducer activity (GO:0004871)	detection of chemical stimulus involved in sensory perception of smell (GO:0050911) | G-protein coupled receptor signaling pathway (GO:0007186) | signal transduction (GO:0007165)	integral component of membrane (GO:0016021) | membrane (GO:0016020)
ENSOARG00000017473	ENSOARG00000017473	.	.	.	integral component of membrane (GO:0016021) | membrane (GO:0016020)
ENSOARG00000017629	ENSOARG00000017629	.	G-protein coupled receptor activity (GO:0004930) | olfactory receptor activity (GO:0004984) | signal transducer activity (GO:0004871)	sensory perception of smell (GO:0007608) | detection of chemical stimulus involved in sensory perception of smell (GO:0050911) | G-protein coupled receptor signaling pathway (GO:0007186) | signal transduction (GO:0007165) | response to stimulus (GO:0050896)	integral component of membrane (GO:0016021) | membrane (GO:0016020) | plasma membrane (GO:0005886)
ENSOARG00000017676	ENSOARG00000017676	.	.	.	.
ENSOARG00000017681	ENSOARG00000017681	.	G-protein coupled receptor activity (GO:0004930) | olfactory receptor activity (GO:0004984) | signal transducer activity (GO:0004871)	sensory perception of smell (GO:0007608) | detection of chemical stimulus involved in sensory perception of smell (GO:0050911) | G-protein coupled receptor signaling pathway (GO:0007186) | signal transduction (GO:0007165) | response to stimulus (GO:0050896)	integral component of membrane (GO:0016021) | membrane (GO:0016020) | plasma membrane (GO:0005886)
ENSOARG00000017724	ENSOARG00000017724	.	.	.	.
ENSOARG00000017749	ENSOARG00000017749	.	G-protein coupled receptor activity (GO:0004930) | olfactory receptor activity (GO:0004984) | signal transducer activity (GO:0004871)	detection of chemical stimulus involved in sensory perception of smell (GO:0050911) | G-protein coupled receptor signaling pathway (GO:0007186) | signal transduction (GO:0007165)	integral component of membrane (GO:0016021) | membrane (GO:0016020)
ENSOARG00000017756	ENSOARG00000017756	.	G-protein coupled receptor activity (GO:0004930) | olfactory receptor activity (GO:0004984) | signal transducer activity (GO:0004871)	sensory perception of smell (GO:0007608) | detection of chemical stimulus involved in sensory perception of smell (GO:0050911) | G-protein coupled receptor signaling pathway (GO:0007186) | signal transduction (GO:0007165) | response to stimulus (GO:0050896)	integral component of membrane (GO:0016021) | membrane (GO:0016020) | plasma membrane (GO:0005886)
ENSOARG00000017764	ENSOARG00000017764	.	G-protein coupled receptor activity (GO:0004930) | olfactory receptor activity (GO:0004984) | signal transducer activity (GO:0004871)	sensory perception of smell (GO:0007608) | detection of chemical stimulus involved in sensory perception of smell (GO:0050911) | G-protein coupled receptor signaling pathway (GO:0007186) | signal transduction (GO:0007165) | response to stimulus (GO:0050896)	integral component of membrane (GO:0016021) | membrane (GO:0016020) | plasma membrane (GO:0005886)
ENSOARG00000017834	ENSOARG00000017834	.	.	.	.
ENSOARG00000017863	ENSOARG00000017863	.	.	.	.
ENSOARG00000017891	ENSOARG00000017891	.	G-protein coupled receptor activity (GO:0004930) | olfactory receptor activity (GO:0004984) | signal transducer activity (GO:0004871)	detection of chemical stimulus involved in sensory perception of smell (GO:0050911) | G-protein coupled receptor signaling pathway (GO:0007186) | signal transduction (GO:0007165)	integral component of membrane (GO:0016021) | membrane (GO:0016020)
ENSOARG00000017966	ENSOARG00000017966	.	G-protein coupled receptor activity (GO:0004930) | olfactory receptor activity (GO:0004984) | signal transducer activity (GO:0004871)	sensory perception of smell (GO:0007608) | detection of chemical stimulus involved in sensory perception of smell (GO:0050911) | G-protein coupled receptor signaling pathway (GO:0007186) | signal transduction (GO:0007165) | response to stimulus (GO:0050896)	integral component of membrane (GO:0016021) | membrane (GO:0016020) | plasma membrane (GO:0005886)
ENSOARG00000018025	ENSOARG00000018025	.	RNA binding (GO:0003723)	spermatogenesis (GO:0007283)	.
ENSOARG00000018031	ENSOARG00000018031	.	G-protein coupled receptor activity (GO:0004930) | olfactory receptor activity (GO:0004984) | signal transducer activity (GO:0004871)	detection of chemical stimulus involved in sensory perception of smell (GO:0050911) | G-protein coupled receptor signaling pathway (GO:0007186) | signal transduction (GO:0007165)	integral component of membrane (GO:0016021) | membrane (GO:0016020)
ENSOARG00000018054	ENSOARG00000018054	.	DNA binding (GO:0003677)	.	nucleus (GO:0005634)
ENSOARG00000018059	ENSOARG00000018059	.	G-protein coupled receptor activity (GO:0004930) | olfactory receptor activity (GO:0004984) | signal transducer activity (GO:0004871)	sensory perception of smell (GO:0007608) | detection of chemical stimulus involved in sensory perception of smell (GO:0050911) | G-protein coupled receptor signaling pathway (GO:0007186) | signal transduction (GO:0007165) | response to stimulus (GO:0050896)	integral component of membrane (GO:0016021) | membrane (GO:0016020) | plasma membrane (GO:0005886)
ENSOARG00000018073	ENSOARG00000018073	.	G-protein coupled receptor activity (GO:0004930) | olfactory receptor activity (GO:0004984) | signal transducer activity (GO:0004871)	sensory perception of smell (GO:0007608) | detection of chemical stimulus involved in sensory perception of smell (GO:0050911) | G-protein coupled receptor signaling pathway (GO:0007186) | signal transduction (GO:0007165) | response to stimulus (GO:0050896)	integral component of membrane (GO:0016021) | membrane (GO:0016020) | plasma membrane (GO:0005886)
ENSOARG00000018092	ENSOARG00000018092	.	G-protein coupled receptor activity (GO:0004930) | olfactory receptor activity (GO:0004984) | signal transducer activity (GO:0004871)	sensory perception of smell (GO:0007608) | detection of chemical stimulus involved in sensory perception of smell (GO:0050911) | G-protein coupled receptor signaling pathway (GO:0007186) | signal transduction (GO:0007165) | response to stimulus (GO:0050896)	integral component of membrane (GO:0016021) | membrane (GO:0016020) | plasma membrane (GO:0005886)
ENSOARG00000018106	ENSOARG00000018106	.	G-protein coupled receptor activity (GO:0004930) | olfactory receptor activity (GO:0004984) | signal transducer activity (GO:0004871)	sensory perception of smell (GO:0007608) | detection of chemical stimulus involved in sensory perception of smell (GO:0050911) | G-protein coupled receptor signaling pathway (GO:0007186) | signal transduction (GO:0007165) | response to stimulus (GO:0050896)	integral component of membrane (GO:0016021) | membrane (GO:0016020) | plasma membrane (GO:0005886)
ENSOARG00000018114	ENSOARG00000018114	.	structural constituent of ribosome (GO:0003735)	translation (GO:0006412)	intracellular (GO:0005622) | ribosome (GO:0005840)
ENSOARG00000018124	ENSOARG00000018124	.	G-protein coupled receptor activity (GO:0004930) | olfactory receptor activity (GO:0004984) | signal transducer activity (GO:0004871)	sensory perception of smell (GO:0007608) | detection of chemical stimulus involved in sensory perception of smell (GO:0050911) | G-protein coupled receptor signaling pathway (GO:0007186) | signal transduction (GO:0007165) | response to stimulus (GO:0050896)	integral component of membrane (GO:0016021) | membrane (GO:0016020) | plasma membrane (GO:0005886)
ENSOARG00000018155	ENSOARG00000018155	.	G-protein coupled receptor activity (GO:0004930) | olfactory receptor activity (GO:0004984) | signal transducer activity (GO:0004871)	sensory perception of smell (GO:0007608) | detection of chemical stimulus involved in sensory perception of smell (GO:0050911) | G-protein coupled receptor signaling pathway (GO:0007186) | signal transduction (GO:0007165) | response to stimulus (GO:0050896)	integral component of membrane (GO:0016021) | membrane (GO:0016020) | plasma membrane (GO:0005886)
ENSOARG00000018315	ENSOARG00000018315	.	G-protein coupled receptor activity (GO:0004930) | olfactory receptor activity (GO:0004984) | signal transducer activity (GO:0004871)	detection of chemical stimulus involved in sensory perception of smell (GO:0050911) | G-protein coupled receptor signaling pathway (GO:0007186) | signal transduction (GO:0007165)	integral component of membrane (GO:0016021) | membrane (GO:0016020)
ENSOARG00000018322	ENSOARG00000018322	.	G-protein coupled receptor activity (GO:0004930) | signal transducer activity (GO:0004871)	G-protein coupled receptor signaling pathway (GO:0007186) | signal transduction (GO:0007165)	integral component of membrane (GO:0016021)
ENSOARG00000018335	ENSOARG00000018335	.	.	.	.
ENSOARG00000018363	ENSOARG00000018363	.	G-protein coupled receptor activity (GO:0004930) | olfactory receptor activity (GO:0004984) | signal transducer activity (GO:0004871)	sensory perception of smell (GO:0007608) | detection of chemical stimulus involved in sensory perception of smell (GO:0050911) | G-protein coupled receptor signaling pathway (GO:0007186) | signal transduction (GO:0007165) | response to stimulus (GO:0050896)	integral component of membrane (GO:0016021) | membrane (GO:0016020) | plasma membrane (GO:0005886)
ENSOARG00000018380	ENSOARG00000018380	.	G-protein coupled receptor activity (GO:0004930) | olfactory receptor activity (GO:0004984) | signal transducer activity (GO:0004871)	sensory perception of smell (GO:0007608) | detection of chemical stimulus involved in sensory perception of smell (GO:0050911) | G-protein coupled receptor signaling pathway (GO:0007186) | signal transduction (GO:0007165) | response to stimulus (GO:0050896)	integral component of membrane (GO:0016021) | membrane (GO:0016020) | plasma membrane (GO:0005886)
ENSOARG00000018499	ENSOARG00000018499	.	.	.	.
ENSOARG00000018562	ENSOARG00000018562	.	.	.	.
ENSOARG00000018569	ENSOARG00000018569	.	G-protein coupled receptor activity (GO:0004930) | olfactory receptor activity (GO:0004984) | signal transducer activity (GO:0004871)	detection of chemical stimulus involved in sensory perception of smell (GO:0050911) | G-protein coupled receptor signaling pathway (GO:0007186) | signal transduction (GO:0007165)	integral component of membrane (GO:0016021) | membrane (GO:0016020)
ENSOARG00000018584	ENSOARG00000018584	.	G-protein coupled receptor activity (GO:0004930) | olfactory receptor activity (GO:0004984) | signal transducer activity (GO:0004871)	detection of chemical stimulus involved in sensory perception of smell (GO:0050911) | G-protein coupled receptor signaling pathway (GO:0007186) | signal transduction (GO:0007165)	integral component of membrane (GO:0016021) | membrane (GO:0016020)
ENSOARG00000018597	ENSOARG00000018597	.	G-protein coupled receptor activity (GO:0004930) | olfactory receptor activity (GO:0004984) | signal transducer activity (GO:0004871)	detection of chemical stimulus involved in sensory perception of smell (GO:0050911) | G-protein coupled receptor signaling pathway (GO:0007186) | signal transduction (GO:0007165)	integral component of membrane (GO:0016021) | membrane (GO:0016020)
ENSOARG00000018631	ENSOARG00000018631	.	G-protein coupled receptor activity (GO:0004930) | olfactory receptor activity (GO:0004984) | signal transducer activity (GO:0004871)	sensory perception of smell (GO:0007608) | detection of chemical stimulus involved in sensory perception of smell (GO:0050911) | G-protein coupled receptor signaling pathway (GO:0007186) | signal transduction (GO:0007165) | response to stimulus (GO:0050896)	integral component of membrane (GO:0016021) | membrane (GO:0016020) | plasma membrane (GO:0005886)
ENSOARG00000018634	ENSOARG00000018634	.	G-protein coupled receptor activity (GO:0004930) | olfactory receptor activity (GO:0004984) | signal transducer activity (GO:0004871)	detection of chemical stimulus involved in sensory perception of smell (GO:0050911) | G-protein coupled receptor signaling pathway (GO:0007186) | signal transduction (GO:0007165)	integral component of membrane (GO:0016021) | membrane (GO:0016020)
ENSOARG00000018646	ENSOARG00000018646	.	protein binding (GO:0005515)	.	.
ENSOARG00000018654	ENSOARG00000018654	.	G-protein coupled receptor activity (GO:0004930) | olfactory receptor activity (GO:0004984) | signal transducer activity (GO:0004871)	detection of chemical stimulus involved in sensory perception of smell (GO:0050911) | G-protein coupled receptor signaling pathway (GO:0007186) | signal transduction (GO:0007165)	integral component of membrane (GO:0016021) | membrane (GO:0016020)
ENSOARG00000018664	ENSOARG00000018664	.	G-protein coupled receptor activity (GO:0004930) | olfactory receptor activity (GO:0004984) | signal transducer activity (GO:0004871)	detection of chemical stimulus involved in sensory perception of smell (GO:0050911) | G-protein coupled receptor signaling pathway (GO:0007186) | signal transduction (GO:0007165)	integral component of membrane (GO:0016021) | membrane (GO:0016020)
ENSOARG00000018672	ENSOARG00000018672	.	G-protein coupled receptor activity (GO:0004930) | olfactory receptor activity (GO:0004984) | signal transducer activity (GO:0004871)	detection of chemical stimulus involved in sensory perception of smell (GO:0050911) | G-protein coupled receptor signaling pathway (GO:0007186) | signal transduction (GO:0007165)	integral component of membrane (GO:0016021) | membrane (GO:0016020)
ENSOARG00000018698	ENSOARG00000018698	.	metal ion binding (GO:0046872) | ferric iron binding (GO:0008199)	iron ion transport (GO:0006826) | cellular iron ion homeostasis (GO:0006879)	cell (GO:0005623)
ENSOARG00000018711	ENSOARG00000018711	.	G-protein coupled receptor activity (GO:0004930) | transmembrane signaling receptor activity (GO:0004888)	cell surface receptor signaling pathway (GO:0007166) | G-protein coupled receptor signaling pathway (GO:0007186)	integral component of membrane (GO:0016021) | membrane (GO:0016020)
ENSOARG00000018735	ENSOARG00000018735	.	.	.	.
ENSOARG00000018759	ENSOARG00000018759	.	.	.	transport vesicle (GO:0030133) | BLOC-1 complex (GO:0031083)
ENSOARG00000018828	ENSOARG00000018828	.	structural constituent of ribosome (GO:0003735)	translation (GO:0006412)	intracellular ribonucleoprotein complex (GO:0030529) | ribosome (GO:0005840)
ENSOARG00000018888	ENSOARG00000018888	.	.	.	.
ENSOARG00000018912	ENSOARG00000018912	.	protein binding (GO:0005515) | structural constituent of ribosome (GO:0003735)	translation (GO:0006412)	ribosome (GO:0005840)
ENSOARG00000018917	ENSOARG00000018917	.	.	.	.
ENSOARG00000018935	ENSOARG00000018935	.	G-protein coupled receptor activity (GO:0004930) | olfactory receptor activity (GO:0004984) | signal transducer activity (GO:0004871)	detection of chemical stimulus involved in sensory perception of smell (GO:0050911) | G-protein coupled receptor signaling pathway (GO:0007186) | signal transduction (GO:0007165)	integral component of membrane (GO:0016021) | membrane (GO:0016020)
ENSOARG00000018959	ENSOARG00000018959	.	G-protein coupled receptor activity (GO:0004930) | olfactory receptor activity (GO:0004984) | signal transducer activity (GO:0004871)	detection of chemical stimulus involved in sensory perception of smell (GO:0050911) | G-protein coupled receptor signaling pathway (GO:0007186) | signal transduction (GO:0007165)	integral component of membrane (GO:0016021) | membrane (GO:0016020)
ENSOARG00000019078	ENSOARG00000019078	.	.	.	.
ENSOARG00000019173	ENSOARG00000019173	.	.	.	.
ENSOARG00000019251	ENSOARG00000019251	.	G-protein coupled receptor activity (GO:0004930) | olfactory receptor activity (GO:0004984) | signal transducer activity (GO:0004871)	sensory perception of smell (GO:0007608) | detection of chemical stimulus involved in sensory perception of smell (GO:0050911) | G-protein coupled receptor signaling pathway (GO:0007186) | signal transduction (GO:0007165) | response to stimulus (GO:0050896)	integral component of membrane (GO:0016021) | membrane (GO:0016020) | plasma membrane (GO:0005886)
ENSOARG00000019259	ENSOARG00000019259	.	G-protein coupled receptor activity (GO:0004930) | olfactory receptor activity (GO:0004984) | signal transducer activity (GO:0004871)	detection of chemical stimulus involved in sensory perception of smell (GO:0050911) | G-protein coupled receptor signaling pathway (GO:0007186) | signal transduction (GO:0007165)	integral component of membrane (GO:0016021) | membrane (GO:0016020)
ENSOARG00000019284	ENSOARG00000019284	.	G-protein coupled receptor activity (GO:0004930) | olfactory receptor activity (GO:0004984) | signal transducer activity (GO:0004871)	detection of chemical stimulus involved in sensory perception of smell (GO:0050911) | G-protein coupled receptor signaling pathway (GO:0007186) | signal transduction (GO:0007165)	integral component of membrane (GO:0016021) | membrane (GO:0016020)
ENSOARG00000019821	ENSOARG00000019821	.	.	.	.
ENSOARG00000019846	ENSOARG00000019846	.	G-protein coupled receptor activity (GO:0004930) | olfactory receptor activity (GO:0004984) | signal transducer activity (GO:0004871)	detection of chemical stimulus involved in sensory perception of smell (GO:0050911) | G-protein coupled receptor signaling pathway (GO:0007186) | signal transduction (GO:0007165)	integral component of membrane (GO:0016021) | membrane (GO:0016020)
ENSOARG00000019853	ENSOARG00000019853	.	G-protein coupled receptor activity (GO:0004930) | olfactory receptor activity (GO:0004984) | signal transducer activity (GO:0004871)	detection of chemical stimulus involved in sensory perception of smell (GO:0050911) | G-protein coupled receptor signaling pathway (GO:0007186) | signal transduction (GO:0007165)	integral component of membrane (GO:0016021) | membrane (GO:0016020)
ENSOARG00000019856	ENSOARG00000019856	.	G-protein coupled receptor activity (GO:0004930) | olfactory receptor activity (GO:0004984) | signal transducer activity (GO:0004871)	sensory perception of smell (GO:0007608) | detection of chemical stimulus involved in sensory perception of smell (GO:0050911) | G-protein coupled receptor signaling pathway (GO:0007186) | signal transduction (GO:0007165) | response to stimulus (GO:0050896)	integral component of membrane (GO:0016021) | membrane (GO:0016020) | plasma membrane (GO:0005886)
ENSOARG00000019861	ENSOARG00000019861	.	G-protein coupled receptor activity (GO:0004930) | olfactory receptor activity (GO:0004984) | signal transducer activity (GO:0004871)	sensory perception of smell (GO:0007608) | detection of chemical stimulus involved in sensory perception of smell (GO:0050911) | G-protein coupled receptor signaling pathway (GO:0007186) | signal transduction (GO:0007165) | response to stimulus (GO:0050896)	integral component of membrane (GO:0016021) | membrane (GO:0016020) | plasma membrane (GO:0005886)
ENSOARG00000019865	ENSOARG00000019865	.	G-protein coupled receptor activity (GO:0004930) | olfactory receptor activity (GO:0004984) | signal transducer activity (GO:0004871)	sensory perception of smell (GO:0007608) | detection of chemical stimulus involved in sensory perception of smell (GO:0050911) | G-protein coupled receptor signaling pathway (GO:0007186) | signal transduction (GO:0007165) | response to stimulus (GO:0050896)	integral component of membrane (GO:0016021) | membrane (GO:0016020) | plasma membrane (GO:0005886)
ENSOARG00000019880	ENSOARG00000019880	.	G-protein coupled receptor activity (GO:0004930) | pheromone receptor activity (GO:0016503)	G-protein coupled receptor signaling pathway (GO:0007186) | sensory perception of taste (GO:0050909)	integral component of membrane (GO:0016021)
ENSOARG00000019927	ENSOARG00000019927	.	G-protein coupled receptor activity (GO:0004930) | olfactory receptor activity (GO:0004984) | signal transducer activity (GO:0004871)	sensory perception of smell (GO:0007608) | detection of chemical stimulus involved in sensory perception of smell (GO:0050911) | G-protein coupled receptor signaling pathway (GO:0007186) | signal transduction (GO:0007165) | response to stimulus (GO:0050896)	integral component of membrane (GO:0016021) | membrane (GO:0016020) | plasma membrane (GO:0005886)
ENSOARG00000019930	ENSOARG00000019930	.	G-protein coupled receptor activity (GO:0004930) | olfactory receptor activity (GO:0004984) | signal transducer activity (GO:0004871)	sensory perception of smell (GO:0007608) | detection of chemical stimulus involved in sensory perception of smell (GO:0050911) | G-protein coupled receptor signaling pathway (GO:0007186) | signal transduction (GO:0007165) | response to stimulus (GO:0050896)	integral component of membrane (GO:0016021) | membrane (GO:0016020) | plasma membrane (GO:0005886)
ENSOARG00000019946	ENSOARG00000019946	.	.	.	.
ENSOARG00000020142	ENSOARG00000020142	.	RNA polymerase II transcription cofactor activity (GO:0001104)	regulation of transcription from RNA polymerase II promoter (GO:0006357) | transcription from RNA polymerase II promoter (GO:0006366)	mediator complex (GO:0016592)
ENSOARG00000020223	ENSOARG00000020223	.	calcium ion binding (GO:0005509)	.	.
ENSOARG00000020261	ENSOARG00000020261	.	structural constituent of ribosome (GO:0003735)	translation (GO:0006412)	intracellular (GO:0005622) | ribosome (GO:0005840)
ENSOARG00000020310	ENSOARG00000020310	.	G-protein coupled receptor activity (GO:0004930) | signal transducer activity (GO:0004871) | bitter taste receptor activity (GO:0033038)	G-protein coupled receptor signaling pathway (GO:0007186) | signal transduction (GO:0007165) | sensory perception of taste (GO:0050909) | detection of chemical stimulus involved in sensory perception of bitter taste (GO:0001580) | response to stimulus (GO:0050896)	integral component of membrane (GO:0016021) | membrane (GO:0016020)
ENSOARG00000020320	ENSOARG00000020320	.	.	.	.
ENSOARG00000020333	ENSOARG00000020333	.	.	.	.
ENSOARG00000020486	ENSOARG00000020486	.	G-protein coupled receptor activity (GO:0004930) | olfactory receptor activity (GO:0004984) | signal transducer activity (GO:0004871)	detection of chemical stimulus involved in sensory perception of smell (GO:0050911) | G-protein coupled receptor signaling pathway (GO:0007186) | signal transduction (GO:0007165)	integral component of membrane (GO:0016021) | membrane (GO:0016020)
ENSOARG00000020489	ENSOARG00000020489	.	G-protein coupled receptor activity (GO:0004930)	G-protein coupled receptor signaling pathway (GO:0007186)	integral component of membrane (GO:0016021)
ENSOARG00000020491	ENSOARG00000020491	.	G-protein coupled receptor activity (GO:0004930)	G-protein coupled receptor signaling pathway (GO:0007186)	integral component of membrane (GO:0016021)
ENSOARG00000020494	ENSOARG00000020494	.	G-protein coupled receptor activity (GO:0004930) | olfactory receptor activity (GO:0004984) | signal transducer activity (GO:0004871)	detection of chemical stimulus involved in sensory perception of smell (GO:0050911) | G-protein coupled receptor signaling pathway (GO:0007186) | signal transduction (GO:0007165)	integral component of membrane (GO:0016021) | membrane (GO:0016020)
ENSOARG00000020504	ENSOARG00000020504	.	.	.	.
ENSOARG00000020635	ENSOARG00000020635	.	iron ion binding (GO:0005506) | heme binding (GO:0020037) | metal ion binding (GO:0046872) | monooxygenase activity (GO:0004497) | oxidoreductase activity (GO:0016491) | oxidoreductase activity, acting on paired donors, with incorporation or reduction of molecular oxygen (GO:0016705)	oxidation-reduction process (GO:0055114)	.
ENSOARG00000020898	ENSOARG00000020898	.	.	.	.
ENSOARG00000020915	ENSOARG00000020915	.	G-protein coupled receptor activity (GO:0004930) | signal transducer activity (GO:0004871)	G-protein coupled receptor signaling pathway (GO:0007186) | signal transduction (GO:0007165) | sensory perception of taste (GO:0050909) | response to stimulus (GO:0050896)	integral component of membrane (GO:0016021) | membrane (GO:0016020)
ENSOARG00000020920	ENSOARG00000020920	.	actin filament binding (GO:0051015)	cell adhesion (GO:0007155)	.
ENSOARG00000020989	ENSOARG00000020989	.	isomerase activity (GO:0016853) | peptidyl-prolyl cis-trans isomerase activity (GO:0003755)	protein folding (GO:0006457) | protein peptidyl-prolyl isomerization (GO:0000413)	.
ENSOARG00000021100	ENSOARG00000021100	.	.	.	.
ENSOARG00000021143	ENSOARG00000021143	.	transcription factor activity, sequence-specific DNA binding (GO:0003700)	regulation of transcription, DNA-templated (GO:0006355)	.
FFAR1	ENSOARG00000011223	free fatty acid receptor 1	G-protein coupled receptor activity (GO:0004930) | bioactive lipid receptor activity (GO:0045125)	positive regulation of calcium ion transport (GO:0051928) | insulin secretion (GO:0030073) | G-protein coupled receptor signaling pathway (GO:0007186) | positive regulation of insulin secretion (GO:0032024) | glucose homeostasis (GO:0042593) | response to fatty acid (GO:0070542)	integral component of membrane (GO:0016021) | plasma membrane (GO:0005886) | integral component of plasma membrane (GO:0005887)
FGF8	ENSOARG00000016866	fibroblast growth factor 8	growth factor activity (GO:0008083) | receptor binding (GO:0005102) | fibroblast growth factor receptor binding (GO:0005104)	kidney development (GO:0001822) | limb morphogenesis (GO:0035108) | mesonephros development (GO:0001823) | male genitalia development (GO:0030539) | positive regulation of mitotic nuclear division (GO:0045840) | positive regulation of organ growth (GO:0046622) | BMP signaling pathway (GO:0030509) | generation of neurons (GO:0048699) | positive regulation of ERK1 and ERK2 cascade (GO:0070374) | go…	extracellular region (GO:0005576)
G6PC2	ENSOARG00000004085	glucose-6-phosphatase catalytic subunit 2	catalytic activity (GO:0003824) | glucose-6-phosphatase activity (GO:0004346)	metabolic process (GO:0008152) | regulation of insulin secretion (GO:0050796) | glucose homeostasis (GO:0042593) | dephosphorylation (GO:0016311)	endoplasmic reticulum (GO:0005783) | membrane (GO:0016020)
GAPDH/ENSOARG:18785	ENSOARG00000018785	glyceraldehyde-3-phosphate dehydrogenase	identical protein binding (GO:0042802) | protein binding (GO:0005515) | NADP binding (GO:0050661) | NAD binding (GO:0051287) | oxidoreductase activity (GO:0016491) | glyceraldehyde-3-phosphate dehydrogenase (NAD+) (phosphorylating) activity (GO:0004365) | oxidoreductase activity, acting on the aldehyde or oxo group of donors, NAD or NADP as acceptor (GO:0016620)	glycolytic process (GO:0006096) | negative regulation of translation (GO:0017148) | cellular response to interferon-gamma (GO:0071346) | oxidation-reduction process (GO:0055114) | glucose metabolic process (GO:0006006)	plasma membrane (GO:0005886) | membrane (GO:0016020) | vesicle (GO:0031982) | nuclear membrane (GO:0031965) | GAIT complex (GO:0097452) | extracellular exosome (GO:0070062) | intracellular membrane-bounded organelle (GO:0043231) | nucleus (GO:0005634) | intracellular ribonucleoprotein complex (GO:0030529) | cytosol (GO:0005829) | cytoplasm (GO:0005737) | lipid particle (GO:0005811)
GJD4	ENSOARG00000005001	gap junction protein delta 4	.	regulation of satellite cell activation involved in skeletal muscle regeneration (GO:0014717) | cell communication (GO:0007154)	integral component of membrane (GO:0016021) | connexon complex (GO:0005922) | cell junction (GO:0030054) | membrane (GO:0016020) | plasma membrane (GO:0005886) | gap junction (GO:0005921)
GPR32	ENSOARG00000014142	G protein-coupled receptor 32	G-protein coupled receptor activity (GO:0004930) | signal transducer activity (GO:0004871)	G-protein coupled receptor signaling pathway (GO:0007186) | signal transduction (GO:0007165)	integral component of membrane (GO:0016021)
GSG1L2	ENSOARG00000003334	GSG1 like 2	structural molecule activity (GO:0005198)	.	integral component of membrane (GO:0016021) | bicellular tight junction (GO:0005923)
HNRNPK	ENSOARG00000014946	heterogeneous nuclear ribonucleoprotein K	RNA binding (GO:0003723) | nucleic acid binding (GO:0003676)	.	.
HTR3D	ENSOARG00000020628	5-hydroxytryptamine receptor 3D	protein binding (GO:0005515) | G-protein coupled serotonin receptor activity (GO:0004993) | extracellular ligand-gated ion channel activity (GO:0005230)	transport (GO:0006810) | ion transmembrane transport (GO:0034220) | ion transport (GO:0006811)	integral component of membrane (GO:0016021) | membrane (GO:0016020)
ITM2A	ENSOARG00000000398	integral membrane protein 2A	protein binding (GO:0005515)	immunoglobulin production (GO:0002377) | plasma cell differentiation (GO:0002317)	.
KCNV2	ENSOARG00000013319	potassium voltage-gated channel modifier subfamily V member 2	ion channel activity (GO:0005216) | voltage-gated ion channel activity (GO:0005244) | potassium channel activity (GO:0005267) | voltage-gated potassium channel activity (GO:0005249)	potassium ion transmembrane transport (GO:0071805) | regulation of ion transmembrane transport (GO:0034765) | transport (GO:0006810) | ion transport (GO:0006811) | potassium ion transport (GO:0006813) | protein homooligomerization (GO:0051260) | transmembrane transport (GO:0055085)	integral component of membrane (GO:0016021) | voltage-gated potassium channel complex (GO:0008076) | membrane (GO:0016020)
KLHDC7B	ENSOARG00000019917	kelch domain containing 7B	protein binding (GO:0005515)	.	.
KLRF2	ENSOARG00000021038	killer cell lectin like receptor F2	protein binding (GO:0005515) | protein homodimerization activity (GO:0042803)	.	integral component of plasma membrane (GO:0005887)
KRTAP15-1	ENSOARG00000000784	keratin associated protein 15-1	.	.	.
KRTAP29-1	ENSOARG00000015925	keratin associated protein 29-1	structural molecule activity (GO:0005198)	.	keratin filament (GO:0045095)
KRTAP7-1	ENSOARG00000007941	keratin associated protein 7-1 (gene/pseudogene)	.	.	intermediate filament (GO:0005882)
KRTAP8-1	ENSOARG00000000659	keratin associated protein 8-1	protein binding (GO:0005515)	.	.
LACTBL1	ENSOARG00000007881	lactamase beta like 1	.	.	.
LALBA	ENSOARG00000019223	lactalbumin alpha	protein binding (GO:0005515) | calcium ion binding (GO:0005509) | lactose synthase activity (GO:0004461)	lactose biosynthetic process (GO:0005989)	.
LGSN	ENSOARG00000015637	lengsin, lens protein with glutamine synthetase domain	protein binding (GO:0005515) | glutamate-ammonia ligase activity (GO:0004356) | catalytic activity (GO:0003824)	nitrogen compound metabolic process (GO:0006807) | glutamine biosynthetic process (GO:0006542)	plasma membrane (GO:0005886)
LINC00371	ENSOARG00000008792	long intergenic non-protein coding RNA 371	.	.	.
LRIT2	ENSOARG00000000174	leucine rich repeat, Ig-like and transmembrane domains 2	protein binding (GO:0005515)	.	.
MSGN1	ENSOARG00000016765	mesogenin 1	chromatin binding (GO:0003682) | protein dimerization activity (GO:0046983) | transcriptional activator activity, RNA polymerase II transcription regulatory region sequence-specific binding (GO:0001228)	somitogenesis (GO:0001756) | segment specification (GO:0007379)	.
NKX2-6	ENSOARG00000010059	NK2 homeobox 6	sequence-specific DNA binding (GO:0043565) | DNA binding (GO:0003677) | transcription factor activity, sequence-specific DNA binding (GO:0003700)	negative regulation of apoptotic process (GO:0043066) | pericardium development (GO:0060039) | pharyngeal system development (GO:0060037) | cell differentiation (GO:0030154) | embryonic heart tube development (GO:0035050) | heart development (GO:0007507) | atrial cardiac muscle cell development (GO:0055014) | regulation of transcription, DNA-templated (GO:0006355) | tongue development (GO:0043586…	nucleus (GO:0005634)
OASL	ENSOARG00000013935	2'-5'-oligoadenylate synthetase like	ATP binding (GO:0005524) | RNA binding (GO:0003723) | transferase activity (GO:0016740) | protein binding (GO:0005515) | DNA binding (GO:0003677) | poly(A) RNA binding (GO:0044822) | double-stranded RNA binding (GO:0003725)	metabolic process (GO:0008152) | defense response to virus (GO:0051607) | immune response (GO:0006955) | response to virus (GO:0009615) | negative regulation of viral genome replication (GO:0045071)	cytoplasm (GO:0005737) | nucleolus (GO:0005730) | membrane (GO:0016020)
OR10A7	ENSOARG00000018296	olfactory receptor family 10 subfamily A member 7	G-protein coupled receptor activity (GO:0004930) | olfactory receptor activity (GO:0004984) | signal transducer activity (GO:0004871)	sensory perception of smell (GO:0007608) | detection of chemical stimulus involved in sensory perception of smell (GO:0050911) | G-protein coupled receptor signaling pathway (GO:0007186) | signal transduction (GO:0007165) | response to stimulus (GO:0050896)	integral component of membrane (GO:0016021) | membrane (GO:0016020) | plasma membrane (GO:0005886)
OR10D3	ENSOARG00000015450	olfactory receptor family 10 subfamily D member 3 (putative)	G-protein coupled receptor activity (GO:0004930) | olfactory receptor activity (GO:0004984) | signal transducer activity (GO:0004871)	detection of chemical stimulus involved in sensory perception of smell (GO:0050911) | G-protein coupled receptor signaling pathway (GO:0007186) | signal transduction (GO:0007165)	integral component of membrane (GO:0016021) | membrane (GO:0016020)
OR10G3	ENSOARG00000012240	olfactory receptor family 10 subfamily G member 3	G-protein coupled receptor activity (GO:0004930) | olfactory receptor activity (GO:0004984) | signal transducer activity (GO:0004871)	sensory perception of smell (GO:0007608) | detection of chemical stimulus involved in sensory perception of smell (GO:0050911) | G-protein coupled receptor signaling pathway (GO:0007186) | signal transduction (GO:0007165) | response to stimulus (GO:0050896)	integral component of membrane (GO:0016021) | membrane (GO:0016020) | plasma membrane (GO:0005886)
OR10G6	ENSOARG00000015340	olfactory receptor family 10 subfamily G member 6	G-protein coupled receptor activity (GO:0004930) | olfactory receptor activity (GO:0004984) | signal transducer activity (GO:0004871)	sensory perception of smell (GO:0007608) | detection of chemical stimulus involved in sensory perception of smell (GO:0050911) | G-protein coupled receptor signaling pathway (GO:0007186) | signal transduction (GO:0007165) | response to stimulus (GO:0050896)	integral component of membrane (GO:0016021) | membrane (GO:0016020) | plasma membrane (GO:0005886)
OR11L1	ENSOARG00000011831	olfactory receptor family 11 subfamily L member 1	G-protein coupled receptor activity (GO:0004930) | olfactory receptor activity (GO:0004984) | signal transducer activity (GO:0004871)	sensory perception of smell (GO:0007608) | detection of chemical stimulus involved in sensory perception of smell (GO:0050911) | G-protein coupled receptor signaling pathway (GO:0007186) | signal transduction (GO:0007165) | response to stimulus (GO:0050896)	integral component of membrane (GO:0016021) | membrane (GO:0016020) | plasma membrane (GO:0005886) | extracellular exosome (GO:0070062)
OR13A1	ENSOARG00000002858	olfactory receptor family 13 subfamily A member 1	G-protein coupled receptor activity (GO:0004930) | olfactory receptor activity (GO:0004984) | signal transducer activity (GO:0004871)	sensory perception of smell (GO:0007608) | detection of chemical stimulus involved in sensory perception of smell (GO:0050911) | G-protein coupled receptor signaling pathway (GO:0007186) | signal transduction (GO:0007165) | response to stimulus (GO:0050896)	integral component of membrane (GO:0016021) | membrane (GO:0016020) | plasma membrane (GO:0005886)
OR13G1	ENSOARG00000016851	olfactory receptor family 13 subfamily G member 1	G-protein coupled receptor activity (GO:0004930) | olfactory receptor activity (GO:0004984) | signal transducer activity (GO:0004871)	detection of chemical stimulus involved in sensory perception of smell (GO:0050911) | G-protein coupled receptor signaling pathway (GO:0007186) | signal transduction (GO:0007165)	integral component of membrane (GO:0016021) | membrane (GO:0016020)
OR13J1	ENSOARG00000002390	olfactory receptor family 13 subfamily J member 1	G-protein coupled receptor activity (GO:0004930) | olfactory receptor activity (GO:0004984) | signal transducer activity (GO:0004871)	detection of chemical stimulus involved in sensory perception of smell (GO:0050911) | G-protein coupled receptor signaling pathway (GO:0007186) | signal transduction (GO:0007165)	integral component of membrane (GO:0016021) | membrane (GO:0016020)
OR1B1	ENSOARG00000019220	olfactory receptor family 1 subfamily B member 1 (gene/pseudogene)	G-protein coupled receptor activity (GO:0004930) | olfactory receptor activity (GO:0004984) | signal transducer activity (GO:0004871)	detection of chemical stimulus involved in sensory perception of smell (GO:0050911) | G-protein coupled receptor signaling pathway (GO:0007186) | signal transduction (GO:0007165)	integral component of membrane (GO:0016021) | membrane (GO:0016020)
OR1J1	ENSOARG00000019290	olfactory receptor family 1 subfamily J member 1	G-protein coupled receptor activity (GO:0004930) | olfactory receptor activity (GO:0004984) | signal transducer activity (GO:0004871)	sensory perception of smell (GO:0007608) | detection of chemical stimulus involved in sensory perception of smell (GO:0050911) | G-protein coupled receptor signaling pathway (GO:0007186) | signal transduction (GO:0007165) | response to stimulus (GO:0050896)	integral component of membrane (GO:0016021) | membrane (GO:0016020) | plasma membrane (GO:0005886)
OR1L1	ENSOARG00000019250	olfactory receptor family 1 subfamily L member 1	G-protein coupled receptor activity (GO:0004930) | olfactory receptor activity (GO:0004984) | signal transducer activity (GO:0004871)	detection of chemical stimulus involved in sensory perception of smell (GO:0050911) | G-protein coupled receptor signaling pathway (GO:0007186) | signal transduction (GO:0007165)	integral component of membrane (GO:0016021) | membrane (GO:0016020)
OR1L8	ENSOARG00000019314	olfactory receptor family 1 subfamily L member 8	G-protein coupled receptor activity (GO:0004930) | olfactory receptor activity (GO:0004984) | signal transducer activity (GO:0004871)	detection of chemical stimulus involved in sensory perception of smell (GO:0050911) | G-protein coupled receptor signaling pathway (GO:0007186) | signal transduction (GO:0007165)	integral component of membrane (GO:0016021) | membrane (GO:0016020)
OR2AJ1	ENSOARG00000007912	olfactory receptor family 2 subfamily AJ member 1	G-protein coupled receptor activity (GO:0004930) | olfactory receptor activity (GO:0004984) | signal transducer activity (GO:0004871)	sensory perception of smell (GO:0007608) | detection of chemical stimulus involved in sensory perception of smell (GO:0050911) | G-protein coupled receptor signaling pathway (GO:0007186) | signal transduction (GO:0007165) | response to stimulus (GO:0050896)	integral component of membrane (GO:0016021) | membrane (GO:0016020) | plasma membrane (GO:0005886)
OR2AK2	ENSOARG00000007859	olfactory receptor family 2 subfamily AK member 2	G-protein coupled receptor activity (GO:0004930) | olfactory receptor activity (GO:0004984) | signal transducer activity (GO:0004871)	detection of chemical stimulus involved in sensory perception of smell (GO:0050911) | G-protein coupled receptor signaling pathway (GO:0007186) | signal transduction (GO:0007165)	integral component of membrane (GO:0016021) | membrane (GO:0016020)
OR2B11	ENSOARG00000016783	olfactory receptor family 2 subfamily B member 11	G-protein coupled receptor activity (GO:0004930) | olfactory receptor activity (GO:0004984) | signal transducer activity (GO:0004871)	detection of chemical stimulus involved in sensory perception of smell (GO:0050911) | G-protein coupled receptor signaling pathway (GO:0007186) | signal transduction (GO:0007165)	integral component of membrane (GO:0016021) | membrane (GO:0016020)
OR2B3	ENSOARG00000008966	olfactory receptor family 2 subfamily B member 3	G-protein coupled receptor activity (GO:0004930) | olfactory receptor activity (GO:0004984) | signal transducer activity (GO:0004871)	sensory perception of smell (GO:0007608) | detection of chemical stimulus involved in sensory perception of smell (GO:0050911) | G-protein coupled receptor signaling pathway (GO:0007186) | signal transduction (GO:0007165) | response to stimulus (GO:0050896)	integral component of membrane (GO:0016021) | membrane (GO:0016020) | plasma membrane (GO:0005886)
OR2B6	ENSOARG00000009162	olfactory receptor family 2 subfamily B member 6	G-protein coupled receptor activity (GO:0004930) | olfactory receptor activity (GO:0004984) | signal transducer activity (GO:0004871)	sensory perception of smell (GO:0007608) | detection of chemical stimulus involved in sensory perception of smell (GO:0050911) | G-protein coupled receptor signaling pathway (GO:0007186) | signal transduction (GO:0007165) | response to stimulus (GO:0050896)	integral component of membrane (GO:0016021) | membrane (GO:0016020) | plasma membrane (GO:0005886)
OR2C1	ENSOARG00000010635	olfactory receptor family 2 subfamily C member 1	G-protein coupled receptor activity (GO:0004930) | olfactory receptor activity (GO:0004984) | signal transducer activity (GO:0004871)	sensory perception of smell (GO:0007608) | detection of chemical stimulus involved in sensory perception of smell (GO:0050911) | G-protein coupled receptor signaling pathway (GO:0007186) | signal transduction (GO:0007165) | response to stimulus (GO:0050896)	integral component of membrane (GO:0016021) | cell cortex (GO:0005938) | membrane (GO:0016020) | plasma membrane (GO:0005886)
OR2D2	ENSOARG00000017212	olfactory receptor family 2 subfamily D member 2	G-protein coupled receptor activity (GO:0004930) | olfactory receptor activity (GO:0004984) | signal transducer activity (GO:0004871)	detection of chemical stimulus involved in sensory perception of smell (GO:0050911) | G-protein coupled receptor signaling pathway (GO:0007186) | signal transduction (GO:0007165)	integral component of membrane (GO:0016021) | membrane (GO:0016020)
OR2K2	ENSOARG00000006738	olfactory receptor family 2 subfamily K member 2	G-protein coupled receptor activity (GO:0004930) | olfactory receptor activity (GO:0004984) | signal transducer activity (GO:0004871)	detection of chemical stimulus involved in sensory perception of smell (GO:0050911) | G-protein coupled receptor signaling pathway (GO:0007186) | signal transduction (GO:0007165)	integral component of membrane (GO:0016021) | membrane (GO:0016020)
OR2L13	ENSOARG00000012201	olfactory receptor family 2 subfamily L member 13	protein binding (GO:0005515) | G-protein coupled receptor activity (GO:0004930) | olfactory receptor activity (GO:0004984) | signal transducer activity (GO:0004871)	sensory perception of smell (GO:0007608) | detection of chemical stimulus involved in sensory perception of smell (GO:0050911) | G-protein coupled receptor signaling pathway (GO:0007186) | signal transduction (GO:0007165) | response to stimulus (GO:0050896)	integral component of membrane (GO:0016021) | membrane (GO:0016020) | plasma membrane (GO:0005886)
OR2M4	ENSOARG00000008018	olfactory receptor family 2 subfamily M member 4	G-protein coupled receptor activity (GO:0004930) | olfactory receptor activity (GO:0004984) | signal transducer activity (GO:0004871)	sensory perception of smell (GO:0007608) | detection of chemical stimulus involved in sensory perception of smell (GO:0050911) | G-protein coupled receptor signaling pathway (GO:0007186) | signal transduction (GO:0007165) | response to stimulus (GO:0050896)	integral component of membrane (GO:0016021) | membrane (GO:0016020) | plasma membrane (GO:0005886)
OR2T27	ENSOARG00000012300	olfactory receptor family 2 subfamily T member 27	G-protein coupled receptor activity (GO:0004930) | olfactory receptor activity (GO:0004984) | signal transducer activity (GO:0004871)	sensory perception of smell (GO:0007608) | detection of chemical stimulus involved in sensory perception of smell (GO:0050911) | G-protein coupled receptor signaling pathway (GO:0007186) | signal transduction (GO:0007165) | response to stimulus (GO:0050896)	integral component of membrane (GO:0016021) | membrane (GO:0016020) | plasma membrane (GO:0005886)
OR2W3	ENSOARG00000011844	olfactory receptor family 2 subfamily W member 3	G-protein coupled receptor activity (GO:0004930) | olfactory receptor activity (GO:0004984) | signal transducer activity (GO:0004871)	sensory perception of smell (GO:0007608) | detection of chemical stimulus involved in sensory perception of smell (GO:0050911) | G-protein coupled receptor signaling pathway (GO:0007186) | signal transduction (GO:0007165) | response to stimulus (GO:0050896)	integral component of membrane (GO:0016021) | membrane (GO:0016020) | plasma membrane (GO:0005886)
OR2Z1	ENSOARG00000016493	olfactory receptor family 2 subfamily Z member 1	G-protein coupled receptor activity (GO:0004930) | olfactory receptor activity (GO:0004984) | signal transducer activity (GO:0004871)	detection of chemical stimulus involved in sensory perception of smell (GO:0050911) | G-protein coupled receptor signaling pathway (GO:0007186) | signal transduction (GO:0007165)	integral component of membrane (GO:0016021) | membrane (GO:0016020)
OR4A47	ENSOARG00000003138	olfactory receptor family 4 subfamily A member 47	G-protein coupled receptor activity (GO:0004930) | olfactory receptor activity (GO:0004984) | signal transducer activity (GO:0004871)	sensory perception of smell (GO:0007608) | detection of chemical stimulus involved in sensory perception of smell (GO:0050911) | G-protein coupled receptor signaling pathway (GO:0007186) | signal transduction (GO:0007165) | response to stimulus (GO:0050896)	integral component of membrane (GO:0016021) | membrane (GO:0016020) | plasma membrane (GO:0005886)
OR4C16	ENSOARG00000016904	olfactory receptor family 4 subfamily C member 16 (gene/pseudogene)	G-protein coupled receptor activity (GO:0004930) | olfactory receptor activity (GO:0004984) | signal transducer activity (GO:0004871)	sensory perception of smell (GO:0007608) | detection of chemical stimulus involved in sensory perception of smell (GO:0050911) | G-protein coupled receptor signaling pathway (GO:0007186) | signal transduction (GO:0007165) | response to stimulus (GO:0050896)	integral component of membrane (GO:0016021) | membrane (GO:0016020) | plasma membrane (GO:0005886)
OR4D1	ENSOARG00000003879	olfactory receptor family 4 subfamily D member 1	G-protein coupled receptor activity (GO:0004930) | olfactory receptor activity (GO:0004984) | signal transducer activity (GO:0004871)	sensory perception of smell (GO:0007608) | detection of chemical stimulus involved in sensory perception of smell (GO:0050911) | G-protein coupled receptor signaling pathway (GO:0007186) | signal transduction (GO:0007165) | response to stimulus (GO:0050896)	integral component of membrane (GO:0016021) | membrane (GO:0016020) | plasma membrane (GO:0005886)
OR4D6	ENSOARG00000013308	olfactory receptor family 4 subfamily D member 6	G-protein coupled receptor activity (GO:0004930) | olfactory receptor activity (GO:0004984) | signal transducer activity (GO:0004871)	sensory perception of smell (GO:0007608) | detection of chemical stimulus involved in sensory perception of smell (GO:0050911) | G-protein coupled receptor signaling pathway (GO:0007186) | signal transduction (GO:0007165) | response to stimulus (GO:0050896)	integral component of membrane (GO:0016021) | membrane (GO:0016020) | plasma membrane (GO:0005886)
OR4F15	ENSOARG00000019842	olfactory receptor family 4 subfamily F member 15	G-protein coupled receptor activity (GO:0004930) | olfactory receptor activity (GO:0004984) | signal transducer activity (GO:0004871)	sensory perception of smell (GO:0007608) | detection of chemical stimulus involved in sensory perception of smell (GO:0050911) | G-protein coupled receptor signaling pathway (GO:0007186) | signal transduction (GO:0007165) | response to stimulus (GO:0050896)	integral component of membrane (GO:0016021) | membrane (GO:0016020) | plasma membrane (GO:0005886)
OR4N2	ENSOARG00000013774	olfactory receptor family 4 subfamily N member 2	G-protein coupled receptor activity (GO:0004930) | olfactory receptor activity (GO:0004984) | signal transducer activity (GO:0004871)	sensory perception of smell (GO:0007608) | detection of chemical stimulus involved in sensory perception of smell (GO:0050911) | G-protein coupled receptor signaling pathway (GO:0007186) | signal transduction (GO:0007165) | response to stimulus (GO:0050896)	integral component of membrane (GO:0016021) | membrane (GO:0016020) | plasma membrane (GO:0005886)
OR51B4	ENSOARG00000007355	olfactory receptor family 51 subfamily B member 4	G-protein coupled receptor activity (GO:0004930) | olfactory receptor activity (GO:0004984) | signal transducer activity (GO:0004871)	sensory perception of smell (GO:0007608) | detection of chemical stimulus involved in sensory perception of smell (GO:0050911) | G-protein coupled receptor signaling pathway (GO:0007186) | signal transduction (GO:0007165) | response to stimulus (GO:0050896)	integral component of membrane (GO:0016021) | membrane (GO:0016020) | plasma membrane (GO:0005886)
OR51D1	ENSOARG00000006555	olfactory receptor family 51 subfamily D member 1	G-protein coupled receptor activity (GO:0004930) | olfactory receptor activity (GO:0004984) | signal transducer activity (GO:0004871)	detection of chemical stimulus involved in sensory perception of smell (GO:0050911) | G-protein coupled receptor signaling pathway (GO:0007186) | signal transduction (GO:0007165)	integral component of membrane (GO:0016021) | membrane (GO:0016020)
OR51F1	ENSOARG00000000542	olfactory receptor family 51 subfamily F member 1 (gene/pseudogene)	G-protein coupled receptor activity (GO:0004930) | olfactory receptor activity (GO:0004984) | signal transducer activity (GO:0004871)	detection of chemical stimulus involved in sensory perception of smell (GO:0050911) | G-protein coupled receptor signaling pathway (GO:0007186) | signal transduction (GO:0007165)	integral component of membrane (GO:0016021) | membrane (GO:0016020)
OR51Q1	ENSOARG00000007279	olfactory receptor family 51 subfamily Q member 1 (gene/pseudogene)	G-protein coupled receptor activity (GO:0004930) | olfactory receptor activity (GO:0004984) | signal transducer activity (GO:0004871)	sensory perception of smell (GO:0007608) | detection of chemical stimulus involved in sensory perception of smell (GO:0050911) | G-protein coupled receptor signaling pathway (GO:0007186) | signal transduction (GO:0007165) | response to stimulus (GO:0050896)	integral component of membrane (GO:0016021) | membrane (GO:0016020) | plasma membrane (GO:0005886)
OR51S1	ENSOARG00000006403	olfactory receptor family 51 subfamily S member 1	G-protein coupled receptor activity (GO:0004930) | olfactory receptor activity (GO:0004984) | signal transducer activity (GO:0004871)	sensory perception of smell (GO:0007608) | detection of chemical stimulus involved in sensory perception of smell (GO:0050911) | G-protein coupled receptor signaling pathway (GO:0007186) | signal transduction (GO:0007165) | response to stimulus (GO:0050896)	integral component of membrane (GO:0016021) | membrane (GO:0016020) | plasma membrane (GO:0005886)
OR52B4	ENSOARG00000006656	olfactory receptor family 52 subfamily B member 4 (gene/pseudogene)	G-protein coupled receptor activity (GO:0004930) | olfactory receptor activity (GO:0004984) | signal transducer activity (GO:0004871)	cognition (GO:0050890) | detection of chemical stimulus involved in sensory perception of smell (GO:0050911) | G-protein coupled receptor signaling pathway (GO:0007186) | signal transduction (GO:0007165)	integral component of membrane (GO:0016021) | membrane (GO:0016020)
OR52E5	ENSOARG00000006932	olfactory receptor family 52 subfamily E member 5	G-protein coupled receptor activity (GO:0004930) | olfactory receptor activity (GO:0004984) | signal transducer activity (GO:0004871)	sensory perception of smell (GO:0007608) | detection of chemical stimulus involved in sensory perception of smell (GO:0050911) | G-protein coupled receptor signaling pathway (GO:0007186) | signal transduction (GO:0007165) | response to stimulus (GO:0050896)	integral component of membrane (GO:0016021) | membrane (GO:0016020) | plasma membrane (GO:0005886)
OR52H1	ENSOARG00000007165	olfactory receptor family 52 subfamily H member 1	G-protein coupled receptor activity (GO:0004930) | olfactory receptor activity (GO:0004984) | signal transducer activity (GO:0004871)	detection of chemical stimulus involved in sensory perception of smell (GO:0050911) | G-protein coupled receptor signaling pathway (GO:0007186) | signal transduction (GO:0007165)	integral component of membrane (GO:0016021) | membrane (GO:0016020)
OR52K2	ENSOARG00000000931	olfactory receptor family 52 subfamily K member 2	G-protein coupled receptor activity (GO:0004930) | olfactory receptor activity (GO:0004984) | signal transducer activity (GO:0004871)	sensory perception of smell (GO:0007608) | detection of chemical stimulus involved in sensory perception of smell (GO:0050911) | G-protein coupled receptor signaling pathway (GO:0007186) | signal transduction (GO:0007165) | response to stimulus (GO:0050896)	integral component of membrane (GO:0016021) | membrane (GO:0016020) | plasma membrane (GO:0005886)
OR52N1	ENSOARG00000007021	olfactory receptor family 52 subfamily N member 1	G-protein coupled receptor activity (GO:0004930) | olfactory receptor activity (GO:0004984) | signal transducer activity (GO:0004871)	detection of chemical stimulus involved in sensory perception of smell (GO:0050911) | G-protein coupled receptor signaling pathway (GO:0007186) | signal transduction (GO:0007165)	integral component of membrane (GO:0016021) | membrane (GO:0016020)
OR52N2	ENSOARG00000006988	olfactory receptor family 52 subfamily N member 2	G-protein coupled receptor activity (GO:0004930) | olfactory receptor activity (GO:0004984) | signal transducer activity (GO:0004871)	detection of chemical stimulus involved in sensory perception of smell (GO:0050911) | G-protein coupled receptor signaling pathway (GO:0007186) | signal transduction (GO:0007165)	integral component of membrane (GO:0016021) | membrane (GO:0016020)
OR52N4	ENSOARG00000018944	olfactory receptor family 52 subfamily N member 4 (gene/pseudogene)	G-protein coupled receptor activity (GO:0004930) | olfactory receptor activity (GO:0004984) | signal transducer activity (GO:0004871)	detection of chemical stimulus involved in sensory perception of smell (GO:0050911) | G-protein coupled receptor signaling pathway (GO:0007186) | signal transduction (GO:0007165)	integral component of membrane (GO:0016021) | membrane (GO:0016020)
OR56A1	ENSOARG00000017429	olfactory receptor family 56 subfamily A member 1	G-protein coupled receptor activity (GO:0004930) | olfactory receptor activity (GO:0004984) | signal transducer activity (GO:0004871)	detection of chemical stimulus involved in sensory perception of smell (GO:0050911) | G-protein coupled receptor signaling pathway (GO:0007186) | signal transduction (GO:0007165)	integral component of membrane (GO:0016021) | membrane (GO:0016020)
OR56A3	ENSOARG00000018932	olfactory receptor family 56 subfamily A member 3	G-protein coupled receptor activity (GO:0004930) | olfactory receptor activity (GO:0004984) | signal transducer activity (GO:0004871)	sensory perception of smell (GO:0007608) | detection of chemical stimulus involved in sensory perception of smell (GO:0050911) | G-protein coupled receptor signaling pathway (GO:0007186) | signal transduction (GO:0007165) | response to stimulus (GO:0050896)	integral component of membrane (GO:0016021) | membrane (GO:0016020) | plasma membrane (GO:0005886)
OR5A1	ENSOARG00000013196	olfactory receptor family 5 subfamily A member 1	G-protein coupled receptor activity (GO:0004930) | olfactory receptor activity (GO:0004984) | signal transducer activity (GO:0004871)	detection of chemical stimulus involved in sensory perception of smell (GO:0050911) | G-protein coupled receptor signaling pathway (GO:0007186) | signal transduction (GO:0007165)	integral component of membrane (GO:0016021) | membrane (GO:0016020)
OR5AR1	ENSOARG00000012468	olfactory receptor family 5 subfamily AR member 1 (gene/pseudogene)	G-protein coupled receptor activity (GO:0004930) | olfactory receptor activity (GO:0004984) | signal transducer activity (GO:0004871)	detection of chemical stimulus involved in sensory perception of smell (GO:0050911) | G-protein coupled receptor signaling pathway (GO:0007186) | signal transduction (GO:0007165)	integral component of membrane (GO:0016021) | membrane (GO:0016020)
OR5D18	ENSOARG00000014741	olfactory receptor family 5 subfamily D member 18	G-protein coupled receptor activity (GO:0004930) | olfactory receptor activity (GO:0004984) | signal transducer activity (GO:0004871)	sensory perception of smell (GO:0007608) | detection of chemical stimulus involved in sensory perception of smell (GO:0050911) | G-protein coupled receptor signaling pathway (GO:0007186) | signal transduction (GO:0007165) | response to stimulus (GO:0050896)	integral component of membrane (GO:0016021) | membrane (GO:0016020) | plasma membrane (GO:0005886)
OR5F1	ENSOARG00000012629	olfactory receptor family 5 subfamily F member 1	G-protein coupled receptor activity (GO:0004930) | olfactory receptor activity (GO:0004984) | signal transducer activity (GO:0004871)	sensory perception of smell (GO:0007608) | detection of chemical stimulus involved in sensory perception of smell (GO:0050911) | G-protein coupled receptor signaling pathway (GO:0007186) | signal transduction (GO:0007165) | response to stimulus (GO:0050896)	integral component of membrane (GO:0016021) | membrane (GO:0016020) | plasma membrane (GO:0005886)
OR5M11	ENSOARG00000012347	olfactory receptor family 5 subfamily M member 11	G-protein coupled receptor activity (GO:0004930) | olfactory receptor activity (GO:0004984) | signal transducer activity (GO:0004871)	detection of chemical stimulus involved in sensory perception of smell (GO:0050911) | G-protein coupled receptor signaling pathway (GO:0007186) | signal transduction (GO:0007165)	integral component of membrane (GO:0016021) | membrane (GO:0016020)
OR5R1	ENSOARG00000012335	olfactory receptor family 5 subfamily R member 1 (gene/pseudogene)	G-protein coupled receptor activity (GO:0004930) | olfactory receptor activity (GO:0004984) | signal transducer activity (GO:0004871)	sensory perception of smell (GO:0007608) | detection of chemical stimulus involved in sensory perception of smell (GO:0050911) | G-protein coupled receptor signaling pathway (GO:0007186) | signal transduction (GO:0007165) | response to stimulus (GO:0050896)	integral component of membrane (GO:0016021) | membrane (GO:0016020) | plasma membrane (GO:0005886)
OR5T2	ENSOARG00000011456	olfactory receptor family 5 subfamily T member 2	G-protein coupled receptor activity (GO:0004930) | olfactory receptor activity (GO:0004984) | signal transducer activity (GO:0004871)	detection of chemical stimulus involved in sensory perception of smell (GO:0050911) | G-protein coupled receptor signaling pathway (GO:0007186) | signal transduction (GO:0007165)	integral component of membrane (GO:0016021) | membrane (GO:0016020)
OR6B1	ENSOARG00000001336	olfactory receptor family 6 subfamily B member 1	G-protein coupled receptor activity (GO:0004930) | olfactory receptor activity (GO:0004984) | signal transducer activity (GO:0004871)	detection of chemical stimulus involved in sensory perception of smell (GO:0050911) | G-protein coupled receptor signaling pathway (GO:0007186) | signal transduction (GO:0007165)	integral component of membrane (GO:0016021) | membrane (GO:0016020)
OR6C4	ENSOARG00000005830	olfactory receptor family 6 subfamily C member 4	G-protein coupled receptor activity (GO:0004930) | olfactory receptor activity (GO:0004984) | signal transducer activity (GO:0004871)	sensory perception of smell (GO:0007608) | detection of chemical stimulus involved in sensory perception of smell (GO:0050911) | G-protein coupled receptor signaling pathway (GO:0007186) | signal transduction (GO:0007165) | response to stimulus (GO:0050896)	integral component of membrane (GO:0016021) | membrane (GO:0016020) | plasma membrane (GO:0005886)
OR6C68	ENSOARG00000018160	olfactory receptor family 6 subfamily C member 68	G-protein coupled receptor activity (GO:0004930) | olfactory receptor activity (GO:0004984) | signal transducer activity (GO:0004871)	sensory perception of smell (GO:0007608) | detection of chemical stimulus involved in sensory perception of smell (GO:0050911) | G-protein coupled receptor signaling pathway (GO:0007186) | signal transduction (GO:0007165) | response to stimulus (GO:0050896)	integral component of membrane (GO:0016021) | membrane (GO:0016020) | plasma membrane (GO:0005886)
OR6C70	ENSOARG00000018141	olfactory receptor family 6 subfamily C member 70	G-protein coupled receptor activity (GO:0004930) | olfactory receptor activity (GO:0004984) | signal transducer activity (GO:0004871)	sensory perception of smell (GO:0007608) | detection of chemical stimulus involved in sensory perception of smell (GO:0050911) | G-protein coupled receptor signaling pathway (GO:0007186) | signal transduction (GO:0007165) | response to stimulus (GO:0050896)	integral component of membrane (GO:0016021) | membrane (GO:0016020) | plasma membrane (GO:0005886)
OR6C75	ENSOARG00000018217	olfactory receptor family 6 subfamily C member 75	G-protein coupled receptor activity (GO:0004930) | olfactory receptor activity (GO:0004984) | signal transducer activity (GO:0004871)	sensory perception of smell (GO:0007608) | detection of chemical stimulus involved in sensory perception of smell (GO:0050911) | G-protein coupled receptor signaling pathway (GO:0007186) | signal transduction (GO:0007165) | response to stimulus (GO:0050896)	integral component of membrane (GO:0016021) | membrane (GO:0016020) | plasma membrane (GO:0005886)
OR6C76	ENSOARG00000018202	olfactory receptor family 6 subfamily C member 76	G-protein coupled receptor activity (GO:0004930) | olfactory receptor activity (GO:0004984) | signal transducer activity (GO:0004871)	detection of chemical stimulus involved in sensory perception of smell (GO:0050911) | G-protein coupled receptor signaling pathway (GO:0007186) | signal transduction (GO:0007165)	integral component of membrane (GO:0016021) | membrane (GO:0016020)
OR6F1	ENSOARG00000011744	olfactory receptor family 6 subfamily F member 1	G-protein coupled receptor activity (GO:0004930) | olfactory receptor activity (GO:0004984) | signal transducer activity (GO:0004871)	detection of chemical stimulus involved in sensory perception of smell (GO:0050911) | G-protein coupled receptor signaling pathway (GO:0007186) | signal transduction (GO:0007165)	integral component of membrane (GO:0016021) | membrane (GO:0016020)
OR6K3	ENSOARG00000007551	olfactory receptor family 6 subfamily K member 3	G-protein coupled receptor activity (GO:0004930) | olfactory receptor activity (GO:0004984) | signal transducer activity (GO:0004871)	sensory perception of smell (GO:0007608) | detection of chemical stimulus involved in sensory perception of smell (GO:0050911) | G-protein coupled receptor signaling pathway (GO:0007186) | signal transduction (GO:0007165) | response to stimulus (GO:0050896)	integral component of membrane (GO:0016021) | membrane (GO:0016020) | plasma membrane (GO:0005886)
OR6N2	ENSOARG00000007564	olfactory receptor family 6 subfamily N member 2	G-protein coupled receptor activity (GO:0004930) | olfactory receptor activity (GO:0004984) | signal transducer activity (GO:0004871)	detection of chemical stimulus involved in sensory perception of smell (GO:0050911) | G-protein coupled receptor signaling pathway (GO:0007186) | signal transduction (GO:0007165)	integral component of membrane (GO:0016021) | membrane (GO:0016020)
OR6T1	ENSOARG00000010009	olfactory receptor family 6 subfamily T member 1	G-protein coupled receptor activity (GO:0004930) | olfactory receptor activity (GO:0004984) | signal transducer activity (GO:0004871)	detection of chemical stimulus involved in sensory perception of smell (GO:0050911) | G-protein coupled receptor signaling pathway (GO:0007186) | signal transduction (GO:0007165)	integral component of membrane (GO:0016021) | membrane (GO:0016020)
OR7C2	ENSOARG00000016173	olfactory receptor family 7 subfamily C member 2	G-protein coupled receptor activity (GO:0004930) | olfactory receptor activity (GO:0004984) | signal transducer activity (GO:0004871)	sensory perception of smell (GO:0007608) | detection of chemical stimulus involved in sensory perception of smell (GO:0050911) | G-protein coupled receptor signaling pathway (GO:0007186) | signal transduction (GO:0007165) | response to stimulus (GO:0050896)	integral component of membrane (GO:0016021) | membrane (GO:0016020) | plasma membrane (GO:0005886)
OR7G1	ENSOARG00000013214	olfactory receptor family 7 subfamily G member 1	G-protein coupled receptor activity (GO:0004930) | olfactory receptor activity (GO:0004984) | signal transducer activity (GO:0004871)	sensory perception of smell (GO:0007608) | detection of chemical stimulus involved in sensory perception of smell (GO:0050911) | G-protein coupled receptor signaling pathway (GO:0007186) | signal transduction (GO:0007165) | response to stimulus (GO:0050896)	integral component of membrane (GO:0016021) | membrane (GO:0016020) | plasma membrane (GO:0005886)
OR8D4	ENSOARG00000015324	olfactory receptor family 8 subfamily D member 4	G-protein coupled receptor activity (GO:0004930) | olfactory receptor activity (GO:0004984) | signal transducer activity (GO:0004871)	detection of chemical stimulus involved in sensory perception of smell (GO:0050911) | G-protein coupled receptor signaling pathway (GO:0007186) | signal transduction (GO:0007165)	integral component of membrane (GO:0016021) | membrane (GO:0016020)
OR8I2	ENSOARG00000008630	olfactory receptor family 8 subfamily I member 2	G-protein coupled receptor activity (GO:0004930) | olfactory receptor activity (GO:0004984) | signal transducer activity (GO:0004871)	detection of chemical stimulus involved in sensory perception of smell (GO:0050911) | G-protein coupled receptor signaling pathway (GO:0007186) | signal transduction (GO:0007165)	integral component of membrane (GO:0016021) | membrane (GO:0016020)
OR8K1	ENSOARG00000011900	olfactory receptor family 8 subfamily K member 1	G-protein coupled receptor activity (GO:0004930) | olfactory receptor activity (GO:0004984) | signal transducer activity (GO:0004871)	detection of chemical stimulus involved in sensory perception of smell (GO:0050911) | G-protein coupled receptor signaling pathway (GO:0007186) | signal transduction (GO:0007165)	integral component of membrane (GO:0016021) | membrane (GO:0016020)
OR8U1	ENSOARG00000012183	olfactory receptor family 8 subfamily U member 1	G-protein coupled receptor activity (GO:0004930) | olfactory receptor activity (GO:0004984) | signal transducer activity (GO:0004871)	detection of chemical stimulus involved in sensory perception of smell (GO:0050911) | G-protein coupled receptor signaling pathway (GO:0007186) | signal transduction (GO:0007165)	integral component of membrane (GO:0016021) | membrane (GO:0016020)
OR9K2	ENSOARG00000011757	olfactory receptor family 9 subfamily K member 2	G-protein coupled receptor activity (GO:0004930) | olfactory receptor activity (GO:0004984) | signal transducer activity (GO:0004871)	sensory perception of smell (GO:0007608) | detection of chemical stimulus involved in sensory perception of smell (GO:0050911) | G-protein coupled receptor signaling pathway (GO:0007186) | signal transduction (GO:0007165) | response to stimulus (GO:0050896)	integral component of membrane (GO:0016021) | membrane (GO:0016020) | plasma membrane (GO:0005886)
OR9Q2	ENSOARG00000012905	olfactory receptor family 9 subfamily Q member 2	G-protein coupled receptor activity (GO:0004930) | olfactory receptor activity (GO:0004984) | signal transducer activity (GO:0004871)	sensory perception of smell (GO:0007608) | detection of chemical stimulus involved in sensory perception of smell (GO:0050911) | G-protein coupled receptor signaling pathway (GO:0007186) | signal transduction (GO:0007165) | response to stimulus (GO:0050896)	integral component of membrane (GO:0016021) | membrane (GO:0016020) | plasma membrane (GO:0005886)
PRPH2	ENSOARG00000003871	peripherin 2	.	retina development in camera-type eye (GO:0060041) | visual perception (GO:0007601)	integral component of membrane (GO:0016021) | photoreceptor outer segment (GO:0001750) | membrane (GO:0016020)
PRSS56	ENSOARG00000020804	protease, serine 56	serine-type peptidase activity (GO:0008236) | hydrolase activity (GO:0016787) | serine-type endopeptidase activity (GO:0004252) | peptidase activity (GO:0008233)	camera-type eye development (GO:0043010) | proteolysis (GO:0006508)	endoplasmic reticulum (GO:0005783)
PSKH2	ENSOARG00000012892	protein serine kinase H2	ATP binding (GO:0005524) | transferase activity, transferring phosphorus-containing groups (GO:0016772) | protein kinase activity (GO:0004672)	protein phosphorylation (GO:0006468)	.
RBP3	ENSOARG00000001190	retinol binding protein 3	serine-type peptidase activity (GO:0008236)	proteolysis (GO:0006508)	extracellular space (GO:0005615) | extracellular vesicle (GO:1903561)
RP1L1	ENSOARG00000015120	retinitis pigmentosa 1 like 1	.	photoreceptor cell maintenance (GO:0045494) | intracellular signal transduction (GO:0035556) | photoreceptor cell development (GO:0042461)	photoreceptor outer segment (GO:0001750) | axoneme (GO:0005930) | photoreceptor connecting cilium (GO:0032391)
TAAR2	ENSOARG00000014414	trace amine associated receptor 2	G-protein coupled receptor activity (GO:0004930) | trace-amine receptor activity (GO:0001594) | signal transducer activity (GO:0004871)	G-protein coupled receptor signaling pathway (GO:0007186) | signal transduction (GO:0007165)	integral component of membrane (GO:0016021)
TAAR5	ENSOARG00000002490	trace amine associated receptor 5	G-protein coupled receptor activity (GO:0004930) | trimethylamine receptor activity (GO:1990081) | trace-amine receptor activity (GO:0001594) | signal transducer activity (GO:0004871)	sensory perception of chemical stimulus (GO:0007606) | G-protein coupled receptor signaling pathway (GO:0007186) | signal transduction (GO:0007165)	integral component of membrane (GO:0016021) | integral component of plasma membrane (GO:0005887)
TAAR9	ENSOARG00000002403	trace amine associated receptor 9 (gene/pseudogene)	G-protein coupled receptor activity (GO:0004930) | trace-amine receptor activity (GO:0001594) | signal transducer activity (GO:0004871)	G-protein coupled receptor signaling pathway (GO:0007186) | signal transduction (GO:0007165)	integral component of membrane (GO:0016021)
TAS1R2	ENSOARG00000010569	taste 1 receptor member 2	protein binding (GO:0005515) | G-protein coupled receptor activity (GO:0004930) | sweet taste receptor activity (GO:0033041) | taste receptor activity (GO:0008527) | signal transducer activity (GO:0004871)	detection of chemical stimulus involved in sensory perception of sweet taste (GO:0001582) | G-protein coupled receptor signaling pathway (GO:0007186) | sensory perception of sweet taste (GO:0050916) | signal transduction (GO:0007165) | positive regulation of cytokinesis (GO:0032467)	integral component of membrane (GO:0016021) | sweet taste receptor complex (GO:1903767) | receptor complex (GO:0043235) | membrane (GO:0016020) | plasma membrane (GO:0005886)
TAS2R1	ENSOARG00000005765	taste 2 receptor member 1	G-protein coupled receptor activity (GO:0004930) | bitter taste receptor activity (GO:0033038) | signal transducer activity (GO:0004871)	G-protein coupled receptor signaling pathway (GO:0007186) | signal transduction (GO:0007165) | sensory perception of taste (GO:0050909) | detection of chemical stimulus involved in sensory perception of bitter taste (GO:0001580) | response to stimulus (GO:0050896)	integral component of membrane (GO:0016021) | membrane (GO:0016020)
TAS2R38	ENSOARG00000014281	taste 2 receptor member 38	G-protein coupled receptor activity (GO:0004930) | signal transducer activity (GO:0004871) | bitter taste receptor activity (GO:0033038)	G-protein coupled receptor signaling pathway (GO:0007186) | signal transduction (GO:0007165) | sensory perception of taste (GO:0050909) | detection of chemical stimulus involved in sensory perception of bitter taste (GO:0001580) | response to stimulus (GO:0050896)	integral component of membrane (GO:0016021) | plasma membrane (GO:0005886) | membrane (GO:0016020)
TAS2R42	ENSOARG00000020291	taste 2 receptor member 42	G-protein coupled receptor activity (GO:0004930) | signal transducer activity (GO:0004871) | bitter taste receptor activity (GO:0033038)	G-protein coupled receptor signaling pathway (GO:0007186) | signal transduction (GO:0007165) | sensory perception of taste (GO:0050909) | detection of chemical stimulus involved in sensory perception of bitter taste (GO:0001580) | response to stimulus (GO:0050896)	integral component of membrane (GO:0016021) | membrane (GO:0016020)
TAS2R7	ENSOARG00000020322	taste 2 receptor member 7	G-protein coupled receptor activity (GO:0004930) | signal transducer activity (GO:0004871) | bitter taste receptor activity (GO:0033038)	G-protein coupled receptor signaling pathway (GO:0007186) | signal transduction (GO:0007165) | sensory perception of taste (GO:0050909) | detection of chemical stimulus involved in sensory perception of bitter taste (GO:0001580) | response to stimulus (GO:0050896)	integral component of membrane (GO:0016021) | membrane (GO:0016020)
TCEB1	ENSOARG00000017924	transcription elongation factor B subunit 1	.	ubiquitin-dependent protein catabolic process (GO:0006511)	.
TRPV1	ENSOARG00000017132	transient receptor potential cation channel subfamily V member 1	ion channel activity (GO:0005216) | protein binding (GO:0005515) | calcium channel activity (GO:0005262) | phosphoprotein binding (GO:0051219) | temperature-gated ion channel activity (GO:0097603)	response to pain (GO:0048265) | ion transmembrane transport (GO:0034220) | temperature homeostasis (GO:0001659) | smooth muscle contraction involved in micturition (GO:0060083) | ion transport (GO:0006811) | response to heat (GO:0009408) | lipid metabolic process (GO:0006629) | calcium ion transport (GO:0006816) | thermoception (GO:0050955) | negative regulation of transcription from RNA polymera…	integral component of membrane (GO:0016021) | neuron projection (GO:0043005) | plasma membrane (GO:0005886)
TSPO2	ENSOARG00000000679	translocator protein 2	cholesterol binding (GO:0015485)	.	integral component of membrane (GO:0016021) | endoplasmic reticulum (GO:0005783)
ZCCHC5	ENSOARG00000000295	zinc finger CCHC-type containing 5	.	.	.
