# Supplementary material for: A high resolution atlas of gene expression in the domestic sheep (Ovis aries)
Source: PLoS Genet. 2017 Sep 15;13(9):e1006997. doi: 10.1371/journal.pgen.1006997 (PMC5626511; doi:10.1371/journal.pgen.1006997)
Supplement: S6 Table — (XLSX) [file pgen.1006997.s012.xlsx]

## Sheet: S6 Table
S6 Table. Proportion of unannotated protein-coding genes assigned probable gene names.
Total no. of genes	No. of protein-coding genes without a name in Oar v3.1	% of protein-coding genes that are nameless in Oar v3.1	No. of protein-coding genes assigned a name	% of protein-coding genes assigned a name	No. of protein-coding genes with no hits, irrespective of quality, in NCBI nr (likely spurious models)	% of protein-coding genes with no hits, irrespective of quality, in NCBI nr (likely spurious models)
20921	6401	30.6	1471	22.98	755	11.8
