# Supplementary material for: A high resolution atlas of gene expression in the domestic sheep (Ovis aries)
Source: PLoS Genet. 2017 Sep 15;13(9):e1006997. doi: 10.1371/journal.pgen.1006997 (PMC5626511; doi:10.1371/journal.pgen.1006997)
Supplement: S7 Table — (XLSX) [file pgen.1006997.s013.xlsx]

## Sheet: S7 Table
S7 Table. Source of ruminant proteome data.
Species	Common name	Assembly version	URL
alpaca	Vicugna pacos	Vicugna_pacos-2.0.2	ftp://ftp.ncbi.nlm.nih.gov/genomes/all/GCF_000164845.2_Vicugna_pacos-2.0.2/GCF_000164845.2_Vicugna_pacos-2.0.2_protein.faa.gz
American bison	Bison bison bison	Bison_UMD1.0	ftp://ftp.ncbi.nlm.nih.gov/genomes/all/GCF_000754665.1_Bison_UMD1.0/GCF_000754665.1_Bison_UMD1.0_protein.faa.gz
Bactrian camel	Camelus ferus	CB1	ftp://ftp.ncbi.nlm.nih.gov/genomes/all/GCF_000311805.1_CB1/GCF_000311805.1_CB1_protein.faa.gz
chiru/Tibetan antelope	Pantholops hodgsonii	PHO1.0	ftp://ftp.ncbi.nlm.nih.gov/genomes/all/GCF_000400835.1_PHO1.0/GCF_000400835.1_PHO1.0_protein.faa.gz
cow	Bos taurus	UMD3.1	ftp://ftp.ncbi.nlm.nih.gov/genomes/all/GCF_000003055.6_Bos_taurus_UMD_3.1.1/GCF_000003055.6_Bos_taurus_UMD_3.1.1_protein.faa.gz
domestic goat	Capra hircus	CHIR_1.0	ftp://ftp.ncbi.nlm.nih.gov/genomes/all/GCF_000317765.1_CHIR_1.0/GCF_000317765.1_CHIR_1.0_protein.faa.gz
mouflon	Ovis aries musimon	Oori1	ftp://ftp.ncbi.nlm.nih.gov/genomes/all/GCF_000765115.1_Oori1/GCF_000765115.1_Oori1_protein.faa.gz
water buffalo	Bubalus bubalis	UMD_CASPUR_WB_2.0	ftp://ftp.ncbi.nlm.nih.gov/genomes/all/GCF_000471725.1_UMD_CASPUR_WB_2.0/GCF_000471725.1_UMD_CASPUR_WB_2.0_protein.faa.gz
yak	Bos mutus	BosGru_v2.0	ftp://ftp.ncbi.nlm.nih.gov/genomes/all/GCF_000298355.1_BosGru_v2.0/GCF_000298355.1_BosGru_v2.0_protein.faa.gz
