# Supplementary material for: A high resolution atlas of gene expression in the domestic sheep (Ovis aries)
Source: PLoS Genet. 2017 Sep 15;13(9):e1006997. doi: 10.1371/journal.pgen.1006997 (PMC5626511; doi:10.1371/journal.pgen.1006997)
Supplement: S9 Table — (XLSX) [file pgen.1006997.s015.xlsx]

## Sheet: S9 Table
S9 Table. Candidate gene names for unannotated Oar v3.1 protein-coding genes: longlist.
The annotation decision tree and associated quality categories are explained in S1 Methods.
Suggestions for manual review:
A decision tree for automatic annotation must balance sensitivity with specificity and so some genes may be falsely excluded from further consideration. Nevertheless, meaningful gene names may still be assigned by manually reviewing the evidence below.
This table is the longlist of candidate gene names for unannotated genes. Those genes with an entry in column Q ('candidate gene name') constitute a shortlist of higher-quality candidates (see Supplemental Table 6); genes without such an entry fail one or more criteria. In some cases, this may be corrected. For instance, the following problems are possible:
Problem: if the gene description listed in NCBI nr is not listed in HGNC (with exact wording), no gene name can be assigned automatically.
To test for this: if there is an entry in column N (predicted description), but not one in columns Q (candidate gene name) and R (official description).
Problem: if alignments do not have the same hit name in >= 75% of cases, then there will be no single candidate description, and accordingly no official gene name selected. Unfortunately, genes can fall short of meeting this threshold if synonymous names are present among the set of hits.
To test for this: sort this table by column O (number of potential descriptions) and consider those with the fewest number of potential descriptions (e.g. if there are only 2 possibilities). These are more likely to be meaningfully similar and will inform a manual annotation accordingly - e.g. "acyl-coenzyme A thioesterase THEM4" and "acyl-coenzyme A thioesterase THEM4-like".
Ensembl gene ID	Ensembl protein ID	No. of breed-specific datasets in which this gene meets minimum detection threshold (TPM = 1)	No. of tissue types in which a minimum detection threshold is met (TPM = 1)	No. of tissue types in which a medium expression threshold is met (TPM = 10)	No. of tissue types in which a high expression threshold is met (TPM = 50)	No. of alignments in NCBI nr	No. of alignments in NCBI nr to a ruminant genus (Ovis [but not aries], Capra [goat], Bos [cow, yak], Bubalus [buffalo], Bison [bison], Camelus [camel], Vicugna [alpaca], Pantholops [antelope])	% of alignments in NCBI nr to a ruminant genus	No. of genera this gene can align to	No. of ruminant genera this gene can align to	Highest % of alignments with the same hit name, irrespective of species	Name with highest % of hits	Predicted description in NCBI nr (given if gene has alignments to at least 4 different genera and the same hit name in >= 75% of alignments)	No. of potential descriptions (i.e. when description is not the same for >= 75% of hits)	Potential descriptions in NCBI nr (if alignments do not have the same hit name in >= 75% of cases)	Candidate gene name (based on lookup of the predicted description in HGNC, assuming there to be only one)	Official description (associated with HGNC gene name)	Quality category	Nearest human RefSeq (lowest p-value alignment >= 50% length of the target protein)	Nearest ruminant RefSeq (lowest p-value alignment >= 50% length of the target protein)	Warnings
ENSOARG00000000039	ENSOARP00000000014	0	0	0	0	3	2	66.7	1	2	33.3	olfactory receptor 52A1	olfactory receptor 52A1	3	olfactory receptor 52A1 | olfactory receptor 52A1-like | Olfactory receptor 52A1	OR52A1	olfactory receptor family 52 subfamily A member 1	6	.	XP_012019958.2 (Ovis aries musimon: 99.023% identity in aln 98.1% length of target)	.
ENSOARG00000000045	ENSOARP00000000022	3	2	0	0	15	13	86.7	3	4	53.3	olfactory receptor 52A1-like	olfactory receptor 52A1-like	3	olfactory receptor 52A1-like | olfactory receptor 52A1 | Olfactory receptor 52A1	.	.	6	.	XP_004016708.1 (Ovis aries: 100.000% identity in aln 97.2% length of target)	.
ENSOARG00000000049	ENSOARP00000000027	9	15	7	4	0	0	0	0	0	0	.	.	NA	.	.	.	.	.	.	.
ENSOARG00000000052	ENSOARP00000000029	15	69	1	0	0	0	0	0	0	0	.	retroviral gag protein	NA	.	.	.	8	.	.	.
ENSOARG00000000054	ENSOARP00000000031	9	35	5	4	2	2	100	1	2	100	zymogen granule protein 16 homolog B-like	zymogen granule protein 16 homolog B-like	1	zymogen granule protein 16 homolog B-like	.	.	6	.	XP_011999921.1 (Ovis aries musimon: 100.000% identity in aln 63.1% length of target)	.
ENSOARG00000000055	ENSOARP00000000034	1	1	0	0	0	0	0	0	0	0	.	.	NA	.	.	.	.	.	.	.
ENSOARG00000000057	ENSOARP00000000036	15	81	54	1	2	0	0	1	0	50	Retrovirus-related Pol polyprotein LINE-1	Retrovirus-related Pol polyprotein LINE-1	2	Retrovirus-related Pol polyprotein LINE-1 | endonuclease reverse transcriptase	.	.	7	.	.	.
ENSOARG00000000058	ENSOARP00000000037	12	80	72	46	465	11	2.4	37	5	54.2	MHC class II antigen	boLa class II histocompatibility antigen, DQB*0101 beta chain-like	59	MHC class II antigen | MHC class II protein | HLA class II histocompatibility antigen, DQ beta 1 chain | HLA class II histocompatibility antigen, DQ beta 1 chain-like | MHC class II HLA-DQ-beta-1 | HLA class II histocompatibility antigen, DQ beta 2 chain-like | HLA class II histocompatibility antigen, DQ beta 2 chain | MHC class II antigen DQ beta chain | boLa class II histocompatibility antigen,…	.	.	6	.	XP_005957620.1 (Pantholops hodgsonii: 98.701% identity in aln 29.5% length of target)	.
ENSOARG00000000059	ENSOARP00000000038	0	0	0	0	6	6	100	5	6	100	olfactory receptor 5W2	olfactory receptor 5W2	NA	.	OR5W2	olfactory receptor family 5 subfamily W member 2	1	.	XP_012028387.1 (Ovis aries musimon: 94.2% identity in aln 96.6% length of target) | XP_005701941.1 (Capra hircus: 93.5% identity in aln 98.7% length of target) | XP_002693660.1 (Bos taurus: 91.6% identity in aln 98.7% length of target) | XP_006072873.1 (Bubalus bubalis: 91.9% identity in aln 98.7% length of target) | XP_010831224.1 (Bison bison bison: 91.6% identity in aln 98.7% length of target)…	.
ENSOARG00000000060	ENSOARP00000000039	0	0	0	0	7	6	85.7	5	6	57.1	olfactory receptor-like protein OLF4	olfactory receptor 7A10-like	2	olfactory receptor-like protein OLF4 | olfactory receptor 7A10-like	.	.	6	.	XP_012026632.1 (Ovis aries musimon: 98.418% identity in aln 99.7% length of target)	.
ENSOARG00000000061	ENSOARP00000000040	0	0	0	0	0	0	0	0	0	0	.	.	NA	.	.	.	.	.	.	.
ENSOARG00000000062	ENSOARP00000000041	0	0	0	0	3	2	66.7	1	1	100	vomeronasal type-1 receptor 4	vomeronasal type-1 receptor 4	1	.	VN1R4	VN1R4	1	.	XP_005902754.1 (Bos mutus: 92.027% identity in aln 97.4% length of target)XP_005902754.1 (Bos mutus: 92.0% identity in aln 97.4% length of target)	.
ENSOARG00000000064	ENSOARP00000000043	7	27	2	0	0	0	0	0	0	0	.	LOW QUALITY PROTEIN: histone-lysine N-methyltransferase PRDM9-like	NA	.	.	.	8	.	.	.
ENSOARG00000000066	ENSOARP00000000042	15	81	10	0	0	0	0	0	0	0	.	pleckstrin homology domain-containing family G member 3	NA	.	.	.	8	.	.	.
ENSOARG00000000067	ENSOARP00000000045	15	83	80	25	51	4	7.8	53	3	82.4	acidic leucine-rich nuclear phosphoprotein 32 family member A	acidic leucine-rich nuclear phosphoprotein 32 family member A	NA	.	ANP32A	acidic nuclear phosphoprotein 32 family member A	1	NP_006296.1 (92.7% identity in aln 94.0% length of target)	XP_005685209.1 (Capra hircus: 94.9% identity in aln 94.0% length of target) | XP_005211416.1 (Bos taurus: 98.3% identity in aln 97.5% length of target) | XP_006176656.1 (Camelus ferus: 91.9% identity in aln 92.9% length of target)	.
ENSOARG00000000068	ENSOARP00000000044	14	67	1	0	0	0	0	0	0	0	.	putative pheromone receptor sheepv1r17	NA	.	.	.	8	.	.	.
ENSOARG00000000070	ENSOARP00000000047	11	65	35	17	3	3	100	2	3	100	GTPase IMAP family member 7-like	GTPase IMAP family member 7-like	1	.	GIMAP7	GTPase, IMAP family member 7	1	.	XP_013832259.1 (Capra hircus: 96.575% identity in aln 100.0% length of target)XP_012028277.1 (Ovis aries musimon: 91.8% identity in aln 100.0% length of target) | XP_013832259.1 (Capra hircus: 96.6% identity in aln 100.0% length of target) | XP_005960722.1 (Pantholops hodgsonii: 96.2% identity in aln 100.0% length of target)	.
ENSOARG00000000071	ENSOARP00000000049	13	50	11	0	0	0	0	0	0	0	.	.	NA	.	.	.	.	.	.	.
ENSOARG00000000073	ENSOARP00000000052	14	51	0	0	50	3	6	98	3	90	serine/arginine-rich splicing factor 10	serine/arginine-rich splicing factor 10	NA	.	SRSF10	serine and arginine rich splicing factor 10	1	.	XP_005676907.1 (Capra hircus: 96.9% identity in aln 100.0% length of target) | XP_005203328.1 (Bos taurus: 97.7% identity in aln 100.0% length of target)	.
ENSOARG00000000074	ENSOARP00000000053	5	10	0	0	0	0	0	0	0	0	.	LOW QUALITY PROTEIN: receptor-transporting protein 5	NA	.	.	.	8	.	.	.
ENSOARG00000000075	ENSOARP00000000054	1	1	1	0	0	0	0	0	0	0	.	hypothetical protein PANDA_016566	NA	.	.	.	8	.	.	.
ENSOARG00000000077	ENSOARP00000000056	15	83	83	59	2	2	100	1	2	100	28S ribosomal protein S2, mitochondrial	28S ribosomal protein S2, mitochondrial	1	.	MRPS2	mitochondrial ribosomal protein S2	3	.	XP_006042997.1 (Bubalus bubalis: 91.411% identity in aln 65.2% length of target)XP_011973313.1 (Ovis aries musimon: 96.3% identity in aln 56.6% length of target) | XP_006042997.1 (Bubalus bubalis: 91.4% identity in aln 65.2% length of target)	.
ENSOARG00000000079	ENSOARP00000000057	15	83	83	67	0	0	0	0	0	0	.	.	NA	.	.	.	.	.	.	.
ENSOARG00000000081	ENSOARP00000000058	15	83	41	0	0	0	0	0	0	0	.	TATA-binding protein-associated factor 2N	NA	.	TAF15	TATA-binding protein-associated factor 2N	8	.	.	.
ENSOARG00000000083	ENSOARP00000000059	7	9	1	0	0	0	0	0	0	0	.	cytochrome P450 3A24-like	NA	.	.	.	8	.	.	.
ENSOARG00000000086	ENSOARP00000000062	0	0	0	0	0	0	0	0	0	0	.	.	NA	.	.	.	.	.	.	.
ENSOARG00000000087	ENSOARP00000000063	15	83	83	68	0	0	0	0	0	0	.	WD repeat and SOCS box-containing protein 1	NA	.	WSB1	WD repeat and SOCS box-containing protein 1	8	.	.	.
ENSOARG00000000093	ENSOARP00000000070	6	19	15	9	0	0	0	0	0	0	.	butyrophilin subfamily 1 member A1-like	NA	.	BTN1A1	BTN1A1	8	.	.	BTN1A1 already in Oar v3.1 (associated with ENSOARG00000000198)
ENSOARG00000000098	ENSOARP00000000074	0	0	0	0	0	0	0	0	0	0	.	keratin-associated protein KAP1-2	NA	.	.	.	8	.	.	.
ENSOARG00000000101	ENSOARP00000000075	9	59	33	27	0	0	0	0	0	0	.	immunoglobulin lambda-like polypeptide 1	NA	.	.	.	8	.	.	.
ENSOARG00000000102	ENSOARP00000000084	2	3	0	0	0	0	0	0	0	0	.	LOW QUALITY PROTEIN: nuclear RNA export factor 3-like	NA	.	.	.	8	.	.	.
ENSOARG00000000103	ENSOARP00000000078	15	83	83	53	316	8	2.5	263	6	31.6	serine/threonine-protein phosphatase 2A catalytic subunit beta isoform	Testis-expressed sequence 15 protein	59	serine/threonine-protein phosphatase 2A catalytic subunit beta isoform | serine/threonine-protein phosphatase 2A catalytic subunit alpha isoform | Serine/threonine-protein phosphatase 2A catalytic subunit alpha isoform | serine/threonine-protein phosphatase 2A catalytic subunit beta isoform-like | serine/threonine-protein phosphatase 2A catalytic subunit alpha isoform-like | Serine/threonine-prot…	.	.	7	.	.	.
ENSOARG00000000104	ENSOARP00000000079	5	9	4	2	11	10	90.9	5	4	36.4	keratin, high-sulfur matrix protein, IIIA3-like	keratin, high-sulfur matrix protein, IIIA3-like	5	keratin, high-sulfur matrix protein, IIIA3-like | keratin associated protein-like | keratin, high-sulfur matrix protein, IIIA3 | keratin-associated protein 16-1-like | keratin-associated protein 2-1	.	.	6	.	XP_011997163.1 (Ovis aries musimon: 99.242% identity in aln 100.0% length of target)	.
ENSOARG00000000105	ENSOARP00000000080	13	49	4	0	0	0	0	0	0	0	.	transmembrane protein 82	NA	.	.	.	8	.	.	.
ENSOARG00000000114	ENSOARP00000000095	14	82	56	33	0	0	0	0	0	0	.	LOW QUALITY PROTEIN: complement C3	NA	.	.	.	8	.	.	.
ENSOARG00000000115	ENSOARP00000000092	15	83	0	0	3	2	66.7	2	2	33.3	zinc finger protein 347	zinc finger protein 347-like	3	zinc finger protein 347 | zinc finger protein 347-like | Zinc finger protein 836	.	.	6	.	XP_010831202.1 (Bison bison bison: 96.176% identity in aln 100.0% length of target)	.
ENSOARG00000000119	ENSOARP00000000098	14	74	40	9	0	0	0	0	0	0	.	.	NA	.	.	.	.	.	.	.
ENSOARG00000000120	ENSOARP00000000099	15	83	56	2	0	0	0	0	0	0	.	zinc finger protein 160-like	NA	.	ZNF160	zinc finger protein 160-like	8	.	.	.
ENSOARG00000000121	ENSOARP00000000101	6	35	0	0	0	0	0	0	0	0	.	NKG2D ligand 1-like	NA	.	.	.	8	.	.	.
ENSOARG00000000126	ENSOARP00000000105	8	55	0	0	143	6	4.2	137	4	92.3	60S ribosomal protein L5	60S ribosomal protein L5	NA	.	RPL5	ribosomal protein L5	1	NP_000960.2 (94.3% identity in aln 100.0% length of target)	NP_001030383.1 (Bos taurus: 94.9% identity in aln 100.0% length of target) | XP_006197385.1 (Vicugna pacos: 93.3% identity in aln 100.0% length of target) | XP_005983309.1 (Pantholops hodgsonii: 94.6% identity in aln 100.0% length of target)	.
ENSOARG00000000127	ENSOARP00000000108	7	10	0	0	0	0	0	0	0	0	.	EP300-interacting inhibitor of differentiation 1	NA	.	EID1	EP300-interacting inhibitor of differentiation 1	8	.	.	.
ENSOARG00000000130	ENSOARP00000000110	8	6	0	0	0	0	0	0	0	0	.	.	NA	.	.	.	.	.	.	.
ENSOARG00000000132	ENSOARP00000000111	14	61	27	5	0	0	0	0	0	0	.	sushi domain-containing protein 2-like	NA	.	.	.	8	.	.	.
ENSOARG00000000134	ENSOARP00000000112	15	83	58	0	0	0	0	0	0	0	.	zinc finger protein 160-like	NA	.	ZNF160	zinc finger protein 160-like	8	.	.	.
ENSOARG00000000136	ENSOARP00000000115	0	0	0	0	0	0	0	0	0	0	.	LOW QUALITY PROTEIN: ankyrin repeat domain-containing protein 26-like	NA	.	.	.	8	.	.	.
ENSOARG00000000138	ENSOARP00000000118	0	0	0	0	0	0	0	0	0	0	.	vomeronasal type-2 receptor 116-like	NA	.	.	.	8	.	.	.
ENSOARG00000000140	ENSOARP00000000120	2	2	0	0	0	0	0	0	0	0	.	60S ribosomal protein L21-like	NA	.	.	.	8	.	.	.
ENSOARG00000000141	ENSOARP00000000121	15	75	21	1	0	0	0	0	0	0	.	.	NA	.	.	.	.	.	.	.
ENSOARG00000000143	ENSOARP00000000122	15	74	3	0	0	0	0	0	0	0	.	LOW QUALITY PROTEIN: uncharacterized protein LOC105615685	NA	.	.	.	8	.	.	.
ENSOARG00000000144	ENSOARP00000000123	0	0	0	0	0	0	0	0	0	0	.	zinc finger protein 347-like	NA	.	.	.	8	.	.	.
ENSOARG00000000146	ENSOARP00000000127	0	0	0	0	0	0	0	0	0	0	.	MLV-related proviral Env polyprotein-like	NA	.	.	.	8	.	.	.
ENSOARG00000000147	ENSOARP00000000129	15	81	2	0	52	1	1.9	41	1	84.6	zinc finger protein 282	zinc finger protein 282	NA	.	ZNF282	zinc finger protein 282	3	.	XP_011998601.1 (Ovis aries musimon: 99.7% identity in aln 58.1% length of target)	.
ENSOARG00000000148	ENSOARP00000000126	4	6	0	0	0	0	0	0	0	0	.	protein phosphatase 1 regulatory subunit 14B	NA	.	PPP1R14B	protein phosphatase 1 regulatory inhibitor subunit 14B	8	.	.	.
ENSOARG00000000150	ENSOARP00000000133	3	5	3	3	0	0	0	0	0	0	.	LOW QUALITY PROTEIN: cytochrome P450 11B1, mitochondrial-like	NA	.	.	.	8	.	.	.
ENSOARG00000000152	ENSOARP00000000140	5	14	1	0	1	1	100	1	1	100	fibronectin type III domain containing protein 3C1	fibronectin type III domain containing protein 3C1	1	fibronectin type III domain containing protein 3C1	.	.	6	.	XP_010820133.1 (Bos taurus: 95.054% identity in aln 84.2% length of target)	.
ENSOARG00000000154	ENSOARP00000000131	15	82	6	0	0	0	0	0	0	0	.	LOW QUALITY PROTEIN: zinc finger protein 28-like	NA	.	.	.	8	.	.	.
ENSOARG00000000160	ENSOARP00000000134	5	8	1	0	6	6	100	4	5	66.7	testis-expressed protein 19.2-like	testis-expressed protein 19.2-like	2	testis-expressed protein 19.2-like | testis-expressed protein 19.2	.	.	6	.	XP_014945137.1 (Ovis aries musimon: 98.860% identity in aln 100.0% length of target)	.
ENSOARG00000000161	ENSOARP00000000144	15	83	83	74	65	1	1.5	81	1	100	capping actin protein of muscle Z-line alpha subunit 2	capping actin protein of muscle Z-line alpha subunit 2	NA	.	CAPZA2	capping actin protein of muscle Z-line alpha subunit 2	1	NP_006127.1 (98.3% identity in aln 100.0% length of target)	NP_001013016.1 (Bos taurus: 99.7% identity in aln 100.0% length of target)	.
ENSOARG00000000162	ENSOARP00000000143	10	15	1	0	0	0	0	0	0	0	.	phospholipase A2 inhibitor and Ly6/PLAUR domain-containing protein-like	NA	.	.	.	8	.	.	.
ENSOARG00000000167	ENSOARP00000000147	0	0	0	0	5	5	100	3	4	80	olfactory receptor 51G1	olfactory receptor 51G1	2	olfactory receptor 51G1 | olfactory receptor 51G2	OR51G1	OR51G1	6	.	XP_012019963.1 (Ovis aries musimon: 98.730% identity in aln 100.0% length of target)	OR51G1 already in Oar v3.1 (associated with ENSOARG00000006312)
ENSOARG00000000168	ENSOARP00000000149	15	69	3	0	0	0	0	0	0	0	.	LOW QUALITY PROTEIN: zinc finger protein 674	NA	.	.	.	8	.	.	.
ENSOARG00000000171	ENSOARP00000000151	4	9	0	0	0	0	0	0	0	0	.	hypothetical protein XENTR_v900129151mg	NA	.	.	.	8	.	.	.
ENSOARG00000000178	ENSOARP00000000168	2	6	0	0	0	0	0	0	0	0	.	.	NA	.	.	.	.	.	.	.
ENSOARG00000000179	ENSOARP00000000158	0	0	0	0	61	4	6.6	42	4	90.2	protein C12orf4 homolog	protein C12orf4 homolog	NA	.	C12orf4	C12orf4	4	.	.	C12orf4 already in Oar v3.1 (associated with ENSOARG00000009922)
ENSOARG00000000180	ENSOARP00000000157	15	83	78	18	0	0	0	0	0	0	.	hypothetical protein	NA	.	.	.	8	.	.	.
ENSOARG00000000181	ENSOARP00000000159	2	2	0	0	0	0	0	0	0	0	.	beta-defensin 125	NA	.	.	.	8	.	.	.
ENSOARG00000000182	ENSOARP00000000160	15	77	10	1	0	0	0	0	0	0	.	.	NA	.	.	.	.	.	.	.
ENSOARG00000000183	ENSOARP00000000161	11	24	2	0	52	3	5.8	42	3	82.7	POU domain, class 4, transcription factor 1	POU domain, class 4, transcription factor 1	NA	.	POU4F1	POU class 4 homeobox 1	4	.	.	.
ENSOARG00000000188	ENSOARP00000000165	14	75	15	0	0	0	0	0	0	0	.	LOW QUALITY PROTEIN: uncharacterized protein LOC105613868	NA	.	.	.	8	.	.	.
ENSOARG00000000189	ENSOARP00000000167	15	55	4	1	1	0	0	1	0	100	NRG1 protein	NRG1 protein	1	NRG1 protein	.	.	7	.	.	.
ENSOARG00000000190	ENSOARP00000000166	14	80	11	0	0	0	0	0	0	0	.	.	NA	.	.	.	.	.	.	.
ENSOARG00000000192	ENSOARP00000000170	15	82	5	0	4	4	100	2	2	50	zinc finger protein 347-like	zinc finger protein 347-like	3	zinc finger protein 347-like | zinc finger protein 347 | zinc finger protein 83	.	.	6	.	XP_013827071.1 (Capra hircus: 98.036% identity in aln 100.0% length of target)	.
ENSOARG00000000195	ENSOARP00000000172	15	61	30	3	0	0	0	0	0	0	.	radial spoke head 14 homolog	NA	.	.	.	8	.	.	.
ENSOARG00000000196	ENSOARP00000000180	14	81	74	29	0	0	0	0	0	0	.	nicotinate phosphoribosyltransferase	NA	.	.	.	8	.	.	.
ENSOARG00000000199	ENSOARP00000000176	6	22	16	11	0	0	0	0	0	0	.	intestinal mucin-like protein	NA	.	.	.	8	.	.	.
ENSOARG00000000202	ENSOARP00000000182	8	42	12	1	0	0	0	0	0	0	.	TPA: TRD@ protein-like	NA	.	.	.	8	.	.	.
ENSOARG00000000203	ENSOARP00000000183	13	29	1	0	0	0	0	0	0	0	.	LOW QUALITY PROTEIN: zinc finger protein 845-like	NA	.	.	.	8	.	.	.
ENSOARG00000000204	ENSOARP00000000184	0	0	0	0	7	6	85.7	4	5	100	olfactory receptor 51G1	olfactory receptor 51G1	NA	.	OR51G1	OR51G1	1	.	XP_012020005.1 (Ovis aries musimon: 98.4% identity in aln 96.2% length of target) | XP_005689975.1 (Capra hircus: 97.4% identity in aln 96.2% length of target) | XP_005909249.1 (Bos mutus: 93.7% identity in aln 93.5% length of target) | XP_010842899.1 (Bison bison bison: 93.5% identity in aln 96.2% length of target) | XP_005984084.1 (Pantholops hodgsonii: 97.4% identity in aln 93.9% length of tar…	.
ENSOARG00000000207	ENSOARP00000000186	14	79	13	0	7	7	100	3	4	100	polycystin-1	polycystin-1	1	.	PKD1	PKD1	4	.	XP_011999826.1 (Ovis aries musimon: 99.740% identity in aln 8.9% length of target)	PKD1 already in Oar v3.1 (associated with ENSOARG00000017537)
ENSOARG00000000210	ENSOARP00000000193	2	3	0	0	0	0	0	0	0	0	.	disintegrin and metalloproteinase domain-containing protein 5-like	NA	.	.	.	8	.	.	.
ENSOARG00000000211	ENSOARP00000000192	5	7	0	0	23	1	4.3	100	1	69.6	small nuclear ribonucleoprotein G	small nuclear ribonucleoprotein G isoform a	6	small nuclear ribonucleoprotein G | small nuclear ribonucleoprotein G-like | Small nuclear ribonucleoprotein G | small nuclear ribonucleoprotein G-like protein | RecName: Full=Putative small nuclear ribonucleoprotein G-like protein 15 | small nuclear ribonucleoprotein G isoform a	.	.	6	.	NP_003087.1 (Homo sapiens: 98.684% identity in aln 100.0% length of target)	.
ENSOARG00000000214	ENSOARP00000000197	15	81	2	0	0	0	0	0	0	0	.	T-cell receptor alpha chain V region HPB-MLT-like	NA	.	.	.	8	.	.	.
ENSOARG00000000215	ENSOARP00000000198	5	8	0	0	0	0	0	0	0	0	.	uncharacterized protein C1orf43 homolog	NA	.	.	.	8	.	.	.
ENSOARG00000000217	ENSOARP00000000200	8	15	1	0	0	0	0	0	0	0	.	beta-defensin 125a	NA	.	.	.	8	.	.	.
ENSOARG00000000218	ENSOARP00000000217	13	55	1	0	0	0	0	0	0	0	.	Protocadherin Fat 4	NA	.	.	.	8	.	.	.
ENSOARG00000000219	ENSOARP00000000201	0	0	0	0	0	0	0	0	0	0	.	olfactory receptor 5W2	NA	.	OR5W2	olfactory receptor family 5 subfamily W member 2	8	.	.	multiple unknown genes (2) match this description (it also matches ENSOARG00000000059, ENSOARG00000012930)
ENSOARG00000000221	ENSOARP00000000202	15	78	3	0	4	4	100	1	2	75	zinc finger protein 665-like	zinc finger protein 665-like	2	zinc finger protein 665-like | zinc finger protein 845-like	.	.	6	.	XP_012024405.1 (Ovis aries musimon: 99.725% identity in aln 100.0% length of target)	.
ENSOARG00000000222	ENSOARP00000000203	9	41	13	7	1	1	100	0	1	100	multidrug resistance-associated protein 4-like	multidrug resistance-associated protein 4-like	1	multidrug resistance-associated protein 4-like	.	.	6	.	XP_014946513.1 (Ovis aries musimon: 98.844% identity in aln 23.7% length of target)	.
ENSOARG00000000225	ENSOARP00000000206	2	4	1	0	0	0	0	0	0	0	.	zymogen granule protein 16 homolog B-like	NA	.	.	.	8	.	.	.
ENSOARG00000000227	ENSOARP00000000220	15	83	61	0	8	7	87.5	6	6	100	DDB1- and CUL4-associated factor 4	DDB1- and CUL4-associated factor 4	NA	.	DCAF4	DDB1 and CUL4 associated factor 4	1	.	XP_014963359.1 (Ovis aries musimon: 99.8% identity in aln 100.0% length of target) | XP_005686094.1 (Capra hircus: 99.2% identity in aln 100.0% length of target) | NP_001019691.1 (Bos taurus: 96.6% identity in aln 100.0% length of target) | XP_006055257.1 (Bubalus bubalis: 97.0% identity in aln 100.0% length of target) | XP_010854109.1 (Bison bison bison: 96.4% identity in aln 100.0% length of ta…	.
ENSOARG00000000228	ENSOARP00000000210	11	23	0	0	0	0	0	0	0	0	.	zinc finger protein 677-like	NA	.	.	.	8	.	.	.
ENSOARG00000000229	ENSOARP00000000211	15	48	1	0	0	0	0	0	0	0	.	.	NA	.	.	.	.	.	.	.
ENSOARG00000000231	ENSOARP00000000214	0	0	0	0	0	0	0	0	0	0	.	LOW QUALITY PROTEIN: olfactory receptor 5D18-like	NA	.	.	.	8	.	.	.
ENSOARG00000000232	ENSOARP00000000213	1	1	0	0	13	9	69.2	6	5	46.2	olfactory receptor 6B2	olfactory receptor 6B2-like	3	olfactory receptor 6B2 | olfactory receptor 6B2-like | Olfactory receptor 6B2	.	.	6	.	XP_005678899.1 (Capra hircus: 98.680% identity in aln 99.0% length of target)	.
ENSOARG00000000235	ENSOARP00000000224	6	20	5	2	0	0	0	0	0	0	.	uncharacterized protein LOC105610452	NA	.	.	.	8	.	.	.
ENSOARG00000000236	ENSOARP00000000222	1	1	0	0	0	0	0	0	0	0	.	short palate, lung and nasal epithelium carcinoma-associated protein 2A-like	NA	.	.	.	8	.	.	.
ENSOARG00000000238	ENSOARP00000000223	0	0	0	0	0	0	0	0	0	0	.	TPA: olfactory receptor, family 51, subfamily E, member 2-like	NA	.	.	.	8	.	.	.
ENSOARG00000000239	ENSOARP00000000228	15	83	21	0	5	2	40	5	2	100	mitochondrial import inner membrane translocase subunit Tim17-A	mitochondrial import inner membrane translocase subunit Tim17-A	NA	.	TIMM17A	translocase of inner mitochondrial membrane 17 homolog A (yeast)	2	.	XP_005955279.1 (Pantholops hodgsonii: 99.4% identity in aln 87.6% length of target)	.
ENSOARG00000000240	ENSOARP00000000225	11	47	8	1	9	5	55.6	5	4	88.9	V-set and transmembrane domain-containing protein 2B	V-set and transmembrane domain-containing protein 2B	NA	.	VSTM2B	V-set and transmembrane domain containing 2B	4	.	.	.
ENSOARG00000000241	ENSOARP00000000227	0	0	0	0	131	13	9.9	148	5	72.5	60S ribosomal protein L9	60S ribosomal protein L9	11	60S ribosomal protein L9 | 60S ribosomal protein L9-like | ribosomal protein L9 | Ribosomal protein L9 | rCG63708 | 60S ribosomal protein L9-like isoform 1 | ribosomal protein L9 L homeolog | mCG130981 | mCG128013 | RPL9 | RecName: Full=60S ribosomal protein L9	RPL9	ribosomal protein L9	6	.	NP_001019640.2 (Bos taurus: 100.000% identity in aln 100.0% length of target)	.
ENSOARG00000000244	ENSOARP00000000232	15	83	49	1	0	0	0	0	0	0	.	LOW QUALITY PROTEIN: myotubularin-related protein 9	NA	.	.	.	8	.	.	.
ENSOARG00000000245	ENSOARP00000000231	6	12	7	7	0	0	0	0	0	0	.	.	NA	.	.	.	.	.	.	.
ENSOARG00000000246	ENSOARP00000000233	4	18	1	0	0	0	0	0	0	0	.	LOW QUALITY PROTEIN: serine/threonine-protein kinase LMTK1	NA	.	.	.	8	.	.	.
ENSOARG00000000247	ENSOARP00000000236	4	13	0	0	0	0	0	0	0	0	.	NKG2D ligand 3-like	NA	.	.	.	8	.	.	.
ENSOARG00000000250	ENSOARP00000000237	15	83	83	83	0	0	0	0	0	0	.	uncharacterized protein C4orf3 homolog	NA	.	.	.	8	.	.	.
ENSOARG00000000254	ENSOARP00000000241	6	11	1	0	0	0	0	0	0	0	.	nuclear envelope pore membrane protein POM 121-like	NA	.	.	.	8	.	.	.
ENSOARG00000000255	ENSOARP00000000247	15	83	2	0	4	4	100	1	2	100	ATR-interacting protein	ATR-interacting protein	1	.	ATRIP	ATR interacting protein	1	.	XP_014960980.1 (Ovis aries musimon: 99.368% identity in aln 100.0% length of target)XP_014960980.1 (Ovis aries musimon: 99.4% identity in aln 100.0% length of target) | XP_013829041.1 (Capra hircus: 99.0% identity in aln 100.0% length of target)	.
ENSOARG00000000256	ENSOARP00000000245	6	11	1	0	0	0	0	0	0	0	.	.	NA	.	.	.	.	.	.	.
ENSOARG00000000260	ENSOARP00000000249	15	83	7	0	4	4	100	3	4	100	metaxin-1	metaxin-1	1	.	MTX1	metaxin 1	4	.	XP_011987945.1 (Ovis aries musimon: 99.482% identity in aln 35.4% length of target)	multiple unknown genes (2) match this description (it also matches ENSOARG00000000260, ENSOARG00000003912)
ENSOARG00000000264	ENSOARP00000000251	15	78	43	4	0	0	0	0	0	0	.	TPA: sodium- and chloride-dependent glycine transporter 1	NA	.	.	.	8	.	.	.
ENSOARG00000000267	ENSOARP00000000256	15	83	82	3	6	6	100	2	3	100	ankyrin repeat and BTB/POZ domain-containing protein 1	ankyrin repeat and BTB/POZ domain-containing protein 1	1	ankyrin repeat and BTB/POZ domain-containing protein 1	.	.	6	.	XP_011969522.1 (Ovis aries musimon: 99.425% identity in aln 36.7% length of target)	.
ENSOARG00000000268	ENSOARP00000000258	1	1	0	0	0	0	0	0	0	0	.	protein FRG2-like-2-like	NA	.	.	.	8	.	.	.
ENSOARG00000000272	ENSOARP00000000260	2	3	0	0	0	0	0	0	0	0	.	.	NA	.	.	.	.	.	.	.
ENSOARG00000000273	ENSOARP00000000261	11	65	35	5	11	9	81.8	5	6	45.5	membrane primary amine oxidase	membrane primary amine oxidase	6	membrane primary amine oxidase | primary amine oxidase, lung isozyme | copper containing amine oxidase 3 precursor | RecName: Full=Primary amine oxidase, lung isozyme; AltName: Full=Amine oxidase [copper-containing]; AltName: Full=BOLAO; AltName: Full=Copper amine oxidase; Flags: Precursor | primary amine oxidase, liver isozyme-like | primary amine oxidase, liver isozyme	.	.	6	.	XP_005693927.1 (Capra hircus: 98.529% identity in aln 17.8% length of target)	.
ENSOARG00000000275	ENSOARP00000000262	0	0	0	0	114	2	1.8	162	2	78.1	14-3-3 protein epsilon	14-3-3 protein epsilon	NA	.	YWHAE	YWHAE	1	NP_006752.1 (95.3% identity in aln 91.4% length of target)	XP_005975824.1 (Pantholops hodgsonii: 95.3% identity in aln 99.6% length of target)	.
ENSOARG00000000278	ENSOARP00000000264	0	0	0	0	0	0	0	0	0	0	.	LOW QUALITY PROTEIN: zinc finger protein 565-like	NA	.	.	.	8	.	.	.
ENSOARG00000000279	ENSOARP00000000273	3	3	0	0	0	0	0	0	0	0	.	nuclear RNA export factor 3-like	NA	.	.	.	8	.	.	.
ENSOARG00000000280	ENSOARP00000000268	15	82	31	0	0	0	0	0	0	0	.	zinc finger protein 665	NA	.	.	.	8	.	.	.
ENSOARG00000000282	ENSOARP00000000271	1	1	1	0	0	0	0	0	0	0	.	LOW QUALITY PROTEIN: zinc finger protein 726	NA	.	.	.	8	.	.	.
ENSOARG00000000283	ENSOARP00000000272	8	22	1	0	0	0	0	0	0	0	.	LOW QUALITY PROTEIN: uncharacterized protein LOC106990478	NA	.	.	.	8	.	.	.
ENSOARG00000000289	ENSOARP00000000277	0	0	0	0	0	0	0	0	0	0	.	LOW QUALITY PROTEIN: histone-lysine N-methyltransferase PRDM9-like	NA	.	.	.	8	.	.	.
ENSOARG00000000290	ENSOARP00000000279	0	0	0	0	0	0	0	0	0	0	.	.	NA	.	.	.	.	.	.	.
ENSOARG00000000292	ENSOARP00000000281	15	83	47	1	1	1	100	1	1	100	zinc finger protein 345-like	zinc finger protein 345-like	1	zinc finger protein 345-like	.	.	6	.	XP_015313822.1 (Bos taurus: 91.350% identity in aln 89.9% length of target)	.
ENSOARG00000000293	ENSOARP00000000282	6	8	1	0	3	3	100	3	3	100	neurogenin-2	neurogenin-2	1	.	NEUROG2	neurogenin 2	4	.	XP_006047047.1 (Bubalus bubalis: 96.269% identity in aln 49.6% length of target)	.
ENSOARG00000000297	ENSOARP00000000288	7	10	0	0	0	0	0	0	0	0	.	late cornified envelope protein 1F-like	NA	.	.	.	8	.	.	.
ENSOARG00000000299	ENSOARP00000000289	15	83	34	1	0	0	0	0	0	0	.	LOW QUALITY PROTEIN: putative zinc finger protein 724	NA	.	.	.	8	.	.	.
ENSOARG00000000300	ENSOARP00000000290	12	63	10	1	0	0	0	0	0	0	.	thrombospondin-2	NA	.	.	.	8	.	.	.
ENSOARG00000000301	ENSOARP00000000292	15	83	83	81	0	0	0	0	0	0	.	.	NA	.	.	.	.	.	.	.
ENSOARG00000000303	ENSOARP00000000293	15	83	76	65	4	4	100	2	3	75	neural proliferation differentiation and control protein 1	neural proliferation differentiation and control protein 1	2	neural proliferation differentiation and control protein 1 | neural proliferation differentiation and control protein 1 precursor	NPDC1	neural proliferation, differentiation and control 1	6	.	XP_012016414.1 (Ovis aries musimon: 100.000% identity in aln 24.0% length of target)	.
ENSOARG00000000308	ENSOARP00000000298	14	67	13	3	0	0	0	0	0	0	.	thrombospondin-2-like	NA	.	.	.	8	.	.	.
ENSOARG00000000311	ENSOARP00000000304	15	83	82	76	21	5	23.8	14	4	90.5	neural proliferation differentiation and control protein 1	neural proliferation differentiation and control protein 1	NA	.	NPDC1	neural proliferation, differentiation and control 1	4	.	.	.
ENSOARG00000000312	ENSOARP00000000305	5	17	2	0	1	1	100	0	1	100	zinc finger protein 474	zinc finger protein 474	1	zinc finger protein 474	.	.	6	.	XP_004008729.1 (Ovis aries: 100.000% identity in aln 100.0% length of target)	.
ENSOARG00000000313	ENSOARP00000000307	15	83	67	41	0	0	0	0	0	0	.	creatine kinase B-type	NA	.	CKB	creatine kinase B	8	.	.	multiple unknown genes (2) match this description (it also matches ENSOARG00000001059, ENSOARG00000005800)
ENSOARG00000000314	ENSOARP00000000306	1	2	0	0	0	0	0	0	0	0	.	late cornified envelope protein 1D-like	NA	.	.	.	8	.	.	.
ENSOARG00000000315	ENSOARP00000000309	15	83	78	0	80	4	5	111	4	95	DNA-directed RNA polymerase III subunit RPC6	DNA-directed RNA polymerase III subunit RPC6	NA	.	POLR3F	POLR3F	1	.	NP_001033237.1 (Bos taurus: 99.7% identity in aln 100.0% length of target) | XP_006182897.1 (Camelus ferus: 98.4% identity in aln 100.0% length of target) | XP_006206236.1 (Vicugna pacos: 98.7% identity in aln 100.0% length of target)	.
ENSOARG00000000318	ENSOARP00000000312	15	83	22	0	2	1	50	2	1	100	phosphoribosylformylglycinamidine synthase	phosphoribosylformylglycinamidine synthase	1	.	PFAS	phosphoribosylformylglycinamidine synthase	4	.	.	multiple unknown genes (2) match this description (it also matches ENSOARG00000000318, ENSOARG00000000380)
ENSOARG00000000323	ENSOARP00000000313	0	0	0	0	3	3	100	2	2	100	olfactory receptor 7A17	olfactory receptor 7A17	1	.	OR7A17	olfactory receptor family 7 subfamily A member 17	1	.	XP_005701863.1 (Capra hircus: 98.742% identity in aln 98.8% length of target)XP_005701863.1 (Capra hircus: 98.7% identity in aln 98.8% length of target) | XP_010804961.1 (Bos taurus: 91.2% identity in aln 98.8% length of target)	.
ENSOARG00000000325	ENSOARP00000000315	0	0	0	0	0	0	0	0	0	0	.	hypothetical protein	NA	.	.	.	8	.	.	.
ENSOARG00000000326	ENSOARP00000000316	15	83	51	1	0	0	0	0	0	0	.	Fanconi anemia core complex-associated protein 20	NA	.	.	.	8	.	.	.
ENSOARG00000000330	ENSOARP00000000319	6	23	14	9	0	0	0	0	0	0	.	involucrin	NA	.	.	.	8	.	.	.
ENSOARG00000000331	ENSOARP00000000322	0	0	0	0	0	0	0	0	0	0	.	.	NA	.	.	.	.	.	.	.
ENSOARG00000000332	ENSOARP00000000327	9	49	2	0	120	4	3.3	215	3	58.3	60S ribosomal protein L23	60S ribosomal protein L23	16	60S ribosomal protein L23 | 60S ribosomal protein L23-like | ribosomal protein L23 | ribosomal protein L17 | 60S ribosomal protein L23-like protein | 60S ribosomal protein L17 | Similar to ribosomal protein L23 | ribosomal protein L23-like | RecName: Full=60S ribosomal protein L23 | predicted protein | ribosomal protein L23 L homeolog | F-box only protein 47 | Ribosomal protein L23 | ribosomal pr…	.	.	6	.	NP_000969.1 (Homo sapiens: 100.000% identity in aln 99.3% length of target)	.
ENSOARG00000000334	ENSOARP00000000326	3	11	1	0	1	1	100	0	1	100	testisin-like	testisin-like	1	testisin-like	.	.	6	.	XP_011999932.1 (Ovis aries musimon: 97.643% identity in aln 69.6% length of target)	.
ENSOARG00000000335	ENSOARP00000000324	2	2	0	0	2	1	50	1	1	50	beta-defensin 117	beta-defensin 118-like	2	beta-defensin 117 | beta-defensin 118-like	.	.	6	.	XP_012044395.1 (Ovis aries: 100.000% identity in aln 75.0% length of target)	.
ENSOARG00000000339	ENSOARP00000000334	15	83	82	7	0	0	0	0	0	0	.	LOW QUALITY PROTEIN: corepressor interacting with RBPJ 1	NA	.	.	.	8	.	.	.
ENSOARG00000000348	ENSOARP00000000339	15	82	28	2	3	1	33.3	3	1	66.7	60S acidic ribosomal protein P1-like	60S acidic ribosomal protein P1-like	2	60S acidic ribosomal protein P1-like | 60S acidic ribosomal protein P1	.	.	6	.	XP_005964371.1 (Pantholops hodgsonii: 96.190% identity in aln 92.9% length of target)	.
ENSOARG00000000350	ENSOARP00000000355	3	2	0	0	0	0	0	0	0	0	.	LOW QUALITY PROTEIN: pregnancy-associated glycoprotein 2-like	NA	.	.	.	8	.	.	.
ENSOARG00000000351	ENSOARP00000000342	15	81	46	31	0	0	0	0	0	0	.	.	NA	.	.	.	.	.	.	.
ENSOARG00000000353	ENSOARP00000000344	0	0	0	0	0	0	0	0	0	0	.	.	NA	.	.	.	.	.	.	.
ENSOARG00000000359	ENSOARP00000000354	9	29	10	3	2	2	100	1	2	100	cationic amino acid transporter 3-like	cationic amino acid transporter 3-like	1	.	SLC7A3	solute carrier family 7 member 3	1	.	XP_012026838.1 (Ovis aries musimon: 99.676% identity in aln 100.0% length of target)XP_012026838.1 (Ovis aries musimon: 99.7% identity in aln 100.0% length of target) | XP_005976511.1 (Pantholops hodgsonii: 93.7% identity in aln 100.0% length of target)	.
ENSOARG00000000361	ENSOARP00000000348	9	38	1	0	0	0	0	0	0	0	.	DGCR13	NA	.	.	.	8	.	.	.
ENSOARG00000000368	ENSOARP00000000356	13	61	0	0	0	0	0	0	0	0	.	LOW QUALITY PROTEIN: late cornified envelope-like proline-rich protein 1	NA	.	.	.	8	.	.	.
ENSOARG00000000370	ENSOARP00000000362	10	30	3	0	0	0	0	0	0	0	.	LOW QUALITY PROTEIN: cationic amino acid transporter 3-like	NA	.	.	.	8	.	.	.
ENSOARG00000000371	ENSOARP00000000363	15	83	82	56	0	0	0	0	0	0	.	protein BEX2	NA	.	BEX2	brain expressed X-linked 2	8	.	.	.
ENSOARG00000000376	ENSOARP00000000369	12	28	9	1	16	1	6.2	11	1	68.8	glutamate receptor ionotropic, delta-2-like	glutamate receptor ionotropic, delta-2-like	5	glutamate receptor ionotropic, delta-2-like | Glutamate receptor delta-2 subunit | glutamate receptor ionotropic, delta-2 | glutamate receptor delta-2 subunit-like protein | unknown	.	.	7	.	.	.
ENSOARG00000000377	ENSOARP00000000371	11	28	17	10	0	0	0	0	0	0	.	.	NA	.	.	.	.	.	.	.
ENSOARG00000000379	ENSOARP00000000372	1	1	0	0	0	0	0	0	0	0	.	protein FAM170A	NA	.	.	.	8	.	.	.
ENSOARG00000000380	ENSOARP00000000374	15	83	25	0	60	12	20	35	8	90	phosphoribosylformylglycinamidine synthase	phosphoribosylformylglycinamidine synthase	NA	.	PFAS	phosphoribosylformylglycinamidine synthase	3	XP_016880249.1 (90.3% identity in aln 57.1% length of target)	XP_011977895.1 (Ovis aries musimon: 99.7% identity in aln 52.0% length of target)	multiple unknown genes (2) match this description (it also matches ENSOARG00000000318, ENSOARG00000000380)
ENSOARG00000000385	ENSOARP00000000384	6	16	2	0	0	0	0	0	0	0	.	Voltage-dependent N-type calcium channel subunit alpha-1B	NA	.	.	.	8	.	.	.
ENSOARG00000000388	ENSOARP00000000383	15	83	83	48	5	4	80	5	4	100	protein preY, mitochondrial	protein preY, mitochondrial	NA	.	PYURF	PIGY upstream reading frame	1	.	NP_001033191.2 (Bos taurus: 99.1% identity in aln 100.0% length of target) | XP_006043320.1 (Bubalus bubalis: 98.2% identity in aln 100.0% length of target) | XP_005972509.1 (Pantholops hodgsonii: 98.2% identity in aln 100.0% length of target)	.
ENSOARG00000000390	ENSOARP00000000385	0	0	0	0	0	0	0	0	0	0	.	UV radiation resistance-associated gene protein	NA	.	UVRAG	UV radiation resistance associated	8	.	.	.
ENSOARG00000000391	ENSOARP00000000386	1	1	0	0	0	0	0	0	0	0	.	CREB-regulated transcription coactivator 2	NA	.	CRTC2	CREB-regulated transcription coactivator 2	8	.	.	.
ENSOARG00000000393	ENSOARP00000000398	5	15	0	0	0	0	0	0	0	0	.	LOW QUALITY PROTEIN: collagen alpha-1(XX) chain	NA	.	.	.	8	.	.	.
ENSOARG00000000396	ENSOARP00000000391	1	1	0	0	0	0	0	0	0	0	.	LOW QUALITY PROTEIN: olfactory receptor 51H1-like	NA	.	.	.	8	.	.	.
ENSOARG00000000404	ENSOARP00000000400	1	1	0	0	0	0	0	0	0	0	.	.	NA	.	.	.	.	.	.	.
ENSOARG00000000407	ENSOARP00000000405	10	42	10	0	0	0	0	0	0	0	.	cationic amino acid transporter 3-like	NA	.	SLC7A3	solute carrier family 7 member 3	8	.	.	multiple unknown genes (9) match this description (it also matches ENSOARG00000000359, ENSOARG00000000443, ENSOARG00000000528, ENSOARG00000000546, ENSOARG00000000597, ENSOARG00000000628, ENSOARG00000000704, ENSOARG00000002294, ENSOARG00000015929)
ENSOARG00000000408	ENSOARP00000000404	8	35	0	0	0	0	0	0	0	0	.	60S ribosomal protein L4	NA	.	RPL4	ribosomal protein L4	8	.	.	.
ENSOARG00000000410	ENSOARP00000000410	15	83	83	12	0	0	0	0	0	0	.	etoposide-induced protein 2.4 homolog	NA	.	EI24	EI24, autophagy associated transmembrane protein	8	.	.	.
ENSOARG00000000416	ENSOARP00000000413	15	82	28	0	0	0	0	0	0	0	.	kinase suppressor of Ras 1	NA	.	.	.	8	.	.	.
ENSOARG00000000419	ENSOARP00000000417	15	71	8	0	0	0	0	0	0	0	.	ninein-like protein	NA	.	.	.	8	.	.	.
ENSOARG00000000423	ENSOARP00000000424	6	26	2	0	4	4	100	3	4	50	butyrophilin subfamily 2 member A2	butyrophilin subfamily 2 member A2	2	butyrophilin subfamily 2 member A2 | butyrophilin subfamily 2 member A2-like	.	.	6	.	XP_012020707.1 (Ovis aries musimon: 98.646% identity in aln 100.0% length of target)	.
ENSOARG00000000424	ENSOARP00000000422	1	1	0	0	39	7	17.9	35	5	87.2	protein FAM136A	protein FAM136A	NA	.	FAM136A	family with sequence similarity 136 member A	2	.	XP_005904362.1 (Bos mutus: 99.1% identity in aln 78.6% length of target) | NP_001040053.1 (Bos taurus: 100.0% identity in aln 79.7% length of target)	multiple unknown genes (2) match this description (it also matches ENSOARG00000000424, ENSOARG00000011088)
ENSOARG00000000427	ENSOARP00000000427	2	3	0	0	0	0	0	0	0	0	.	LOW QUALITY PROTEIN: transcription factor Sp9	NA	.	.	.	8	.	.	.
ENSOARG00000000431	ENSOARP00000000428	14	69	3	0	432	17	3.9	157	8	40.7	adenylate cyclase type 5	adenylate cyclase type 5-like	25	adenylate cyclase type 5 | adenylate cyclase type 6 | Adenylate cyclase type 5 | adenylate cyclase type 5-like | adenylate cyclase type 6-like | adenylate cyclase type 6 isoform 1 | Adenylate cyclase type 6 | adenylate cyclase 5 | adenylate cyclase type 6 isoform 2 | adenylate cyclase type 5 isoform 2 | adenylate cyclase type 5 isoform 1 | adenylate cyclase type V | adenylate cyclase type 6 isofo…	.	.	7	.	.	.
ENSOARG00000000434	ENSOARP00000000431	6	9	0	0	4	2	50	2	1	50	vesicle-associated membrane protein 712-like	vesicle-associated membrane protein 714-like	2	vesicle-associated membrane protein 712-like | vesicle-associated membrane protein 714-like	.	.	6	.	XP_014962899.1 (Ovis aries musimon: 100.000% identity in aln 94.9% length of target)	.
ENSOARG00000000435	ENSOARP00000000435	2	9	0	0	0	0	0	0	0	0	.	hypothetical protein M91_15193	NA	.	.	.	8	.	.	.
ENSOARG00000000436	ENSOARP00000000434	0	0	0	0	0	0	0	0	0	0	.	E3 ubiquitin-protein ligase RNF168	NA	.	RNF168	ring finger protein 168	8	.	.	.
ENSOARG00000000440	ENSOARP00000000439	5	22	4	0	0	0	0	0	0	0	.	TPA: hypothetical protein BOS_4664	NA	.	.	.	8	.	.	.
ENSOARG00000000441	ENSOARP00000000441	0	0	0	0	0	0	0	0	0	0	.	BCL2/adenovirus E1B 19 kDa protein-interacting protein 3-like	NA	.	BNIP3L	BCL2 interacting protein 3 like	8	.	.	.
ENSOARG00000000442	ENSOARP00000000442	7	14	0	0	44	14	31.8	30	8	81.8	sucrase-isomaltase, intestinal	sucrase-isomaltase, intestinal	NA	.	SI	SI	4	.	.	SI already in Oar v3.1 (associated with ENSOARG00000001636)
ENSOARG00000000443	ENSOARP00000000443	14	82	39	1	2	2	100	1	2	100	cationic amino acid transporter 3-like	cationic amino acid transporter 3-like	1	.	SLC7A3	solute carrier family 7 member 3	1	.	XP_012026828.1 (Ovis aries musimon: 98.232% identity in aln 100.0% length of target)XP_012026828.1 (Ovis aries musimon: 98.2% identity in aln 100.0% length of target) | XP_006068560.1 (Bubalus bubalis: 90.8% identity in aln 100.0% length of target)	.
ENSOARG00000000444	ENSOARP00000000444	15	81	44	0	8	7	87.5	3	4	50	RNA-binding motif protein, X-linked 2-like	RNA-binding motif protein, X-linked 2	2	RNA-binding motif protein, X-linked 2-like | RNA-binding motif protein, X-linked 2	.	.	7	.	.	.
ENSOARG00000000445	ENSOARP00000000445	15	83	83	50	0	0	0	0	0	0	.	transcription elongation factor A protein-like 4	NA	.	.	.	8	.	.	.
ENSOARG00000000446	ENSOARP00000000446	15	83	79	11	0	0	0	0	0	0	.	.	NA	.	.	.	.	.	.	.
ENSOARG00000000447	ENSOARP00000000447	15	83	83	79	74	5	6.8	85	4	79.7	phosphatidylinositol N-acetylglucosaminyltransferase subunit Y	phosphatidylinositol N-acetylglucosaminyltransferase subunit Y	NA	.	PIGY	phosphatidylinositol glycan anchor biosynthesis class Y	1	NP_001036081.1 (95.8% identity in aln 100.0% length of target)	XP_011972718.1 (Ovis aries musimon: 98.6% identity in aln 100.0% length of target) | NP_001257875.1 (Bos taurus: 95.8% identity in aln 100.0% length of target) | XP_006043319.1 (Bubalus bubalis: 97.2% identity in aln 100.0% length of target) | XP_010858475.1 (Bison bison bison: 95.8% identity in aln 100.0% length of target)	.
ENSOARG00000000448	ENSOARP00000000448	3	4	1	0	0	0	0	0	0	0	.	TPA: hypothetical protein BOS_4671	NA	.	.	.	8	.	.	.
ENSOARG00000000451	ENSOARP00000000452	15	83	83	31	82	6	7.3	107	5	89	obg-like ATPase 1	obg-like ATPase 1	NA	.	OLA1	Obg like ATPase 1	1	.	XP_005676004.1 (Capra hircus: 100.0% identity in aln 100.0% length of target) | XP_005907299.1 (Bos mutus: 99.5% identity in aln 100.0% length of target) | NP_001039510.1 (Bos taurus: 99.7% identity in aln 100.0% length of target) | XP_010831175.1 (Bison bison bison: 96.2% identity in aln 100.0% length of target) | XP_006174828.1 (Camelus ferus: 98.0% identity in aln 100.0% length of target)	.
ENSOARG00000000453	ENSOARP00000000454	13	52	0	0	0	0	0	0	0	0	.	LOW QUALITY PROTEIN: transcription elongation factor A protein-like 3	NA	.	.	.	8	.	.	.
ENSOARG00000000457	ENSOARP00000000458	15	83	20	2	1	1	100	1	1	100	serpin B6-like	serpin B6-like	1	serpin B6-like	.	.	6	.	XP_006044517.1 (Bubalus bubalis: 92.063% identity in aln 100.0% length of target)	.
ENSOARG00000000459	ENSOARP00000000456	15	83	81	15	0	0	0	0	0	0	.	.	NA	.	.	.	.	.	.	.
ENSOARG00000000463	ENSOARP00000000462	7	20	6	5	3	3	100	3	3	66.7	protein S100-A15A-like	protein S100-A15A	2	protein S100-A15A-like | protein S100-A15A	.	.	6	.	XP_005677568.1 (Capra hircus: 93.458% identity in aln 99.1% length of target)	.
ENSOARG00000000466	ENSOARP00000000460	0	0	0	0	0	0	0	0	0	0	.	.	NA	.	.	.	.	.	.	.
ENSOARG00000000467	ENSOARP00000000466	10	58	12	6	0	0	0	0	0	0	.	leukocyte immunoglobulin-like receptor subfamily B member 4-like	NA	.	.	.	8	.	.	.
ENSOARG00000000468	ENSOARP00000000470	15	82	17	0	136	3	2.2	140	3	97.1	nuclear transcription factor Y subunit beta	nuclear transcription factor Y subunit beta	NA	.	NFYB	nuclear transcription factor Y subunit beta	1	NP_006157.1 (99.5% identity in aln 100.0% length of target)	NP_001073254.1 (Bos taurus: 99.5% identity in aln 100.0% length of target) | XP_010851718.1 (Bison bison bison: 99.5% identity in aln 100.0% length of target) | XP_014422337.1 (Camelus ferus: 99.5% identity in aln 100.0% length of target)	.
ENSOARG00000000471	ENSOARP00000000476	8	41	11	0	0	0	0	0	0	0	.	T-cell receptor alpha chain V region CTL-F3	NA	.	.	.	8	.	.	.
ENSOARG00000000477	ENSOARP00000000482	4	7	3	0	5	4	80	2	3	60	protein S100-A7	protein S100-A7-like	3	protein S100-A7 | S100 calcium binding protein A7 | protein S100-A7-like	.	.	6	.	XP_005975041.1 (Pantholops hodgsonii: 97.468% identity in aln 78.2% length of target)	.
ENSOARG00000000478	ENSOARP00000000481	15	82	75	33	0	0	0	0	0	0	.	.	NA	.	.	.	.	.	.	.
ENSOARG00000000480	ENSOARP00000000484	15	83	18	1	9	8	88.9	5	6	77.8	molybdenum cofactor biosynthesis protein 1	molybdenum cofactor biosynthesis protein 1	NA	.	MOCS1	molybdenum cofactor synthesis 1	1	.	XP_011967232.1 (Ovis aries musimon: 99.7% identity in aln 99.5% length of target) | XP_013829278.1 (Capra hircus: 98.3% identity in aln 99.5% length of target) | XP_005896488.1 (Bos mutus: 97.0% identity in aln 99.5% length of target) | XP_015315267.1 (Bos taurus: 96.8% identity in aln 100.0% length of target) | XP_006074782.1 (Bubalus bubalis: 96.3% identity in aln 99.4% length of target) | XP_0…	.
ENSOARG00000000481	ENSOARP00000000483	1	1	0	0	0	0	0	0	0	0	.	HIV Tat-specific factor 1-like	NA	.	.	.	8	.	.	.
ENSOARG00000000482	ENSOARP00000000496	9	62	12	0	0	0	0	0	0	0	.	BOLA class I histocompatibility antigen, alpha chain BL3-7-like	NA	.	.	.	8	.	.	.
ENSOARG00000000487	ENSOARP00000000486	7	13	0	0	0	0	0	0	0	0	.	LOW QUALITY PROTEIN: uncharacterized protein LOC105613868	NA	.	.	.	8	.	.	.
ENSOARG00000000489	ENSOARP00000000492	5	46	0	0	0	0	0	0	0	0	.	.	NA	.	.	.	.	.	.	.
ENSOARG00000000494	ENSOARP00000000497	0	0	0	0	2	2	100	2	2	100	melanoma-associated antigen 10-like	melanoma-associated antigen 10-like	1	.	MAGEA10	MAGE family member A10	1	.	XP_005967917.1 (Pantholops hodgsonii: 94.681% identity in aln 95.9% length of target)XP_005967917.1 (Pantholops hodgsonii: 94.7% identity in aln 95.9% length of target)	.
ENSOARG00000000497	ENSOARP00000000499	13	45	0	0	0	0	0	0	0	0	.	LOW QUALITY PROTEIN: antigen WC1.1-like	NA	.	.	.	8	.	.	.
ENSOARG00000000502	ENSOARP00000000506	3	4	0	0	0	0	0	0	0	0	.	collectin-46-like	NA	.	.	.	8	.	.	.
ENSOARG00000000505	ENSOARP00000000513	4	5	0	0	70	3	4.3	35	3	85.7	voltage-dependent N-type calcium channel subunit alpha-1B	voltage-dependent N-type calcium channel subunit alpha-1B	NA	.	CACNA1B	calcium voltage-gated channel subunit alpha1 B	4	.	.	.
ENSOARG00000000507	ENSOARP00000000515	8	36	2	0	0	0	0	0	0	0	.	LOW QUALITY PROTEIN: primary amine oxidase, liver isozyme-like	NA	.	.	.	8	.	.	.
ENSOARG00000000512	ENSOARP00000000520	4	4	0	0	0	0	0	0	0	0	.	.	NA	.	.	.	.	.	.	.
ENSOARG00000000513	ENSOARP00000000519	5	19	3	0	0	0	0	0	0	0	.	putative killer cell immunoglobulin-like receptor like protein KIR3DP1	NA	.	.	.	8	.	.	.
ENSOARG00000000516	ENSOARP00000000522	13	79	65	16	0	0	0	0	0	0	.	lymphocyte-specific protein 1	NA	.	.	.	8	.	.	.
ENSOARG00000000518	ENSOARP00000000523	4	2	0	0	0	0	0	0	0	0	.	voltage-dependent N-type calcium channel subunit alpha-1B	NA	.	CACNA1B	calcium voltage-gated channel subunit alpha1 B	8	.	.	.
ENSOARG00000000525	ENSOARP00000000535	3	3	0	0	0	0	0	0	0	0	.	pregnancy-associated glycoprotein 1-like	NA	.	.	.	8	.	.	.
ENSOARG00000000526	ENSOARP00000000532	15	69	6	0	4	4	100	4	4	75	beta-defensin 119	beta-defensin 119	NA	.	DEFB119	defensin beta 119	1	.	XP_005688400.1 (Capra hircus: 98.8% identity in aln 100.0% length of target) | XP_006060739.1 (Bubalus bubalis: 94.0% identity in aln 100.0% length of target) | XP_005960844.1 (Pantholops hodgsonii: 100.0% identity in aln 100.0% length of target)	.
ENSOARG00000000527	ENSOARP00000000536	8	44	1	0	0	0	0	0	0	0	.	LOW QUALITY PROTEIN: apolipoprotein L3-like	NA	.	.	.	8	.	.	.
ENSOARG00000000528	ENSOARP00000000537	14	74	2	0	3	3	100	2	2	100	cationic amino acid transporter 3-like	cationic amino acid transporter 3-like	1	.	SLC7A3	solute carrier family 7 member 3	2	.	XP_006068575.1 (Bubalus bubalis: 91.622% identity in aln 87.2% length of target)XP_006068577.1 (Bubalus bubalis: 91.7% identity in aln 87.8% length of target) | XP_010832109.1 (Bison bison bison: 91.5% identity in aln 89.6% length of target)	multiple unknown genes (9) match this description (it also matches ENSOARG00000000359, ENSOARG00000000443, ENSOARG00000000528, ENSOARG00000000546, ENSOARG00000000597, ENSOARG00000000628, ENSOARG00000000704, ENSOARG00000002294, ENSOARG00000015929)
ENSOARG00000000529	ENSOARP00000000538	14	81	31	1	0	0	0	0	0	0	.	tyrosine-protein kinase receptor Tie-1	NA	.	.	.	8	.	.	.
ENSOARG00000000531	ENSOARP00000000560	15	83	29	0	0	0	0	0	0	0	.	rho guanine nucleotide exchange factor 18	NA	.	ARHGEF18	rho guanine nucleotide exchange factor 18	8	.	.	.
ENSOARG00000000533	ENSOARP00000000540	14	80	40	11	0	0	0	0	0	0	.	LOW QUALITY PROTEIN: cationic amino acid transporter 3-like	NA	.	.	.	8	.	.	.
ENSOARG00000000534	ENSOARP00000000541	3	5	0	0	0	0	0	0	0	0	.	keratin, type II cytoskeletal 5-like	NA	.	.	.	8	.	.	.
ENSOARG00000000540	ENSOARP00000000554	13	54	2	1	0	0	0	0	0	0	.	alpha-1-macroglobulin-like	NA	.	A2ML1	alpha-1-macroglobulin-like	8	.	.	A2ML1 already in Oar v3.1 (associated with ENSOARG00000001682)
ENSOARG00000000541	ENSOARP00000000547	15	83	20	0	55	6	10.9	55	5	65.5	transmembrane protein 110	transmembrane protein 110	7	transmembrane protein 110 | store-operated calcium entry regulator STIMATE | Transmembrane protein 110 | musculoskeletal embryonic nuclear protein 1-like isoform 2 | hCG2036619, isoform CRA_e | TMEM110-MUSTN1 fusion protein | musculoskeletal embryonic nuclear protein 1-like	.	.	6	.	XP_013829031.1 (Capra hircus: 99.320% identity in aln 79.0% length of target)	.
ENSOARG00000000543	ENSOARP00000000555	11	51	11	4	2	2	100	2	2	100	lysozyme C, milk isozyme-like	lysozyme C, milk isozyme-like	1	lysozyme C, milk isozyme-like	.	.	6	.	XP_005957166.1 (Pantholops hodgsonii: 95.918% identity in aln 99.3% length of target)	.
ENSOARG00000000546	ENSOARP00000000552	14	68	24	0	3	3	100	3	3	100	cationic amino acid transporter 3-like	cationic amino acid transporter 3-like	1	.	SLC7A3	solute carrier family 7 member 3	1	.	XP_013832505.1 (Capra hircus: 94.346% identity in aln 97.2% length of target)XP_013832505.1 (Capra hircus: 94.3% identity in aln 97.2% length of target) | XP_006068582.1 (Bubalus bubalis: 92.9% identity in aln 100.0% length of target) | XP_005976507.1 (Pantholops hodgsonii: 94.5% identity in aln 100.0% length of target)	.
ENSOARG00000000547	ENSOARP00000000553	8	14	0	0	0	0	0	0	0	0	.	LOW QUALITY PROTEIN: uncharacterized protein LOC105611944	NA	.	.	.	8	.	.	.
ENSOARG00000000551	ENSOARP00000000558	15	83	21	0	0	0	0	0	0	0	.	zinc finger protein 836-like	NA	.	.	.	8	.	.	.
ENSOARG00000000554	ENSOARP00000000563	3	3	0	0	0	0	0	0	0	0	.	pregnancy-associated glycoprotein 1-like	NA	.	.	.	8	.	.	.
ENSOARG00000000555	ENSOARP00000000562	14	76	3	0	432	17	3.9	157	8	40.7	adenylate cyclase type 5	adenylate cyclase type 5-like	25	adenylate cyclase type 5 | adenylate cyclase type 6 | Adenylate cyclase type 5 | adenylate cyclase type 5-like | adenylate cyclase type 6-like | adenylate cyclase type 6 isoform 1 | Adenylate cyclase type 6 | adenylate cyclase 5 | adenylate cyclase type 6 isoform 2 | adenylate cyclase type 5 isoform 2 | adenylate cyclase type 5 isoform 1 | adenylate cyclase type V | adenylate cyclase type 6 isofo…	.	.	7	.	.	.
ENSOARG00000000559	ENSOARP00000000566	1	1	0	0	1	1	100	1	1	100	beta-defensin 122a precursor	beta-defensin 122a precursor	1	beta-defensin 122a precursor	.	.	6	.	NP_001095809.1 (Bos taurus: 91.176% identity in aln 98.6% length of target)	.
ENSOARG00000000560	ENSOARP00000000567	15	83	43	0	0	0	0	0	0	0	.	zinc finger protein 160-like	NA	.	ZNF160	zinc finger protein 160-like	8	.	.	.
ENSOARG00000000561	ENSOARP00000000570	13	59	43	25	0	0	0	0	0	0	.	.	NA	.	.	.	.	.	.	.
ENSOARG00000000562	ENSOARP00000000575	10	70	1	0	0	0	0	0	0	0	.	acyl-coenzyme A thioesterase 1-like	NA	.	.	.	8	.	.	.
ENSOARG00000000563	ENSOARP00000000571	15	62	9	0	0	0	0	0	0	0	.	glypican-6 precursor	NA	.	.	.	8	.	.	.
ENSOARG00000000564	ENSOARP00000000573	10	41	3	0	0	0	0	0	0	0	.	multidrug resistance protein 1-like	NA	.	.	.	8	.	.	.
ENSOARG00000000567	ENSOARP00000000577	2	3	0	0	0	0	0	0	0	0	.	beta-defensin 122 precursor	NA	.	.	.	8	.	.	.
ENSOARG00000000568	ENSOARP00000000578	2	2	0	0	0	0	0	0	0	0	.	zinc finger and SCAN domain-containing protein 5B-like	NA	.	.	.	8	.	.	.
ENSOARG00000000570	ENSOARP00000000585	15	83	66	1	0	0	0	0	0	0	.	E3 ubiquitin-protein ligase Mdm2	NA	.	MDM2	MDM2 proto-oncogene	8	.	.	.
ENSOARG00000000573	ENSOARP00000000582	14	66	11	0	82	7	8.5	67	6	92.7	glypican-6	glypican-6	NA	.	GPC6	glypican 6	2	.	XP_012013371.1 (Ovis aries musimon: 100.0% identity in aln 86.2% length of target)	multiple unknown genes (2) match this description (it also matches ENSOARG00000000573, ENSOARG00000017192)
ENSOARG00000000574	ENSOARP00000000587	0	0	0	0	0	0	0	0	0	0	.	LOW QUALITY PROTEIN: zinc finger and SCAN domain-containing protein 5B-like	NA	.	.	.	8	.	.	.
ENSOARG00000000575	ENSOARP00000000586	1	1	0	0	0	0	0	0	0	0	.	nanos homolog 1	NA	.	.	.	8	.	.	.
ENSOARG00000000577	ENSOARP00000000588	7	10	1	0	2	2	100	2	2	100	magnesium transporter protein 1-like	magnesium transporter protein 1-like	1	magnesium transporter protein 1-like	.	.	6	.	XP_005962330.1 (Pantholops hodgsonii: 94.940% identity in aln 100.0% length of target)	.
ENSOARG00000000579	ENSOARP00000000592	15	83	83	82	0	0	0	0	0	0	.	.	NA	.	.	.	.	.	.	.
ENSOARG00000000583	ENSOARP00000000598	12	76	21	0	0	0	0	0	0	0	.	period circadian protein homolog 2	NA	.	.	.	8	.	.	.
ENSOARG00000000584	ENSOARP00000000596	9	19	1	0	48	1	2.1	35	1	29.2	histone H2B type 2-F	histone H2B type 1	17	histone H2B type 2-F | histone H2B type 1 | histone H2B type 1-like | histone H2B type 2-F-like | histone H2B type 1-H | histone H2B type 1-B-like | LOC665622 protein | H2b histone family, member A isoform 1 | histone cluster 1, H2bk | Histone H2B type 1-M | histone H2B type 1-N-like | histone H2B type 2-E | histone H2B type 2-F-like isoform 2 | histone H2B type 1-N | Histone H3 | histone H2B typ…	.	.	7	.	.	.
ENSOARG00000000589	ENSOARP00000000603	4	5	0	0	0	0	0	0	0	0	.	cationic amino acid transporter 3-like	NA	.	SLC7A3	solute carrier family 7 member 3	8	.	.	multiple unknown genes (9) match this description (it also matches ENSOARG00000000359, ENSOARG00000000443, ENSOARG00000000528, ENSOARG00000000546, ENSOARG00000000597, ENSOARG00000000628, ENSOARG00000000704, ENSOARG00000002294, ENSOARG00000015929)
ENSOARG00000000590	ENSOARP00000000605	2	1	0	0	45	4	8.9	79	2	75.6	heterogeneous nuclear ribonucleoprotein K	heterogeneous nuclear ribonucleoprotein K	NA	.	HNRNPK	HNRNPK	1	.	XP_013821523.1 (Capra hircus: 99.8% identity in aln 97.0% length of target) | XP_005896711.1 (Bos mutus: 99.6% identity in aln 100.0% length of target) | NP_001029734.1 (Bos taurus: 99.8% identity in aln 98.9% length of target)	.
ENSOARG00000000591	ENSOARP00000000607	5	4	0	0	9	8	88.9	4	5	33.3	cytochrome P450 2C42-like	cytochrome P450 2C9-like	5	cytochrome P450 2C42-like | cytochrome P450 2C9 | cytochrome P450 2C19-like | cytochrome P450 2C9-like | cytochrome P450 2C19	.	.	6	.	XP_014946704.1 (Ovis aries musimon: 98.611% identity in aln 44.1% length of target)	.
ENSOARG00000000593	ENSOARP00000000611	7	15	2	2	5	4	80	2	3	60	protein S100-A7	protein S100-A7	3	protein S100-A7 | S100 calcium binding protein A7 | protein S100-A7-like	.	.	6	.	XP_005677566.1 (Capra hircus: 98.020% identity in aln 100.0% length of target)	.
ENSOARG00000000595	ENSOARP00000000615	14	76	0	0	73	3	4.1	178	2	95.9	40S ribosomal protein S12	40S ribosomal protein S12	NA	.	RPS12	RPS12	1	NP_001007.2 (93.9% identity in aln 100.0% length of target)	XP_006055305.1 (Bubalus bubalis: 93.2% identity in aln 100.0% length of target) | XP_005967604.1 (Pantholops hodgsonii: 93.2% identity in aln 100.0% length of target)	.
ENSOARG00000000596	ENSOARP00000000610	15	83	54	0	36	6	16.7	41	4	91.7	coiled-coil domain-containing protein 25	coiled-coil domain-containing protein 25	NA	.	CCDC25	coiled-coil domain containing 25	1	.	XP_013821316.1 (Capra hircus: 90.9% identity in aln 100.0% length of target) | NP_001030216.1 (Bos taurus: 92.8% identity in aln 100.0% length of target) | XP_006194068.1 (Camelus ferus: 91.8% identity in aln 100.0% length of target)	.
ENSOARG00000000597	ENSOARP00000000609	10	45	9	0	2	2	100	0	1	100	cationic amino acid transporter 3-like	cationic amino acid transporter 3-like	1	.	SLC7A3	solute carrier family 7 member 3	4	.	XP_012026837.1 (Ovis aries musimon: 98.630% identity in aln 31.3% length of target)	multiple unknown genes (9) match this description (it also matches ENSOARG00000000359, ENSOARG00000000443, ENSOARG00000000528, ENSOARG00000000546, ENSOARG00000000597, ENSOARG00000000628, ENSOARG00000000704, ENSOARG00000002294, ENSOARG00000015929)
ENSOARG00000000598	ENSOARP00000000612	4	6	0	0	0	0	0	0	0	0	.	LOW QUALITY PROTEIN: uncharacterized protein LOC106990773	NA	.	.	.	8	.	.	.
ENSOARG00000000599	ENSOARP00000000613	7	29	6	3	5	4	80	3	4	40	endothelin B receptor-like protein 2	prosaposin receptor GPR37L1	4	endothelin B receptor-like protein 2 | Endothelin B receptor-like protein 2 | prosaposin receptor GPR37L1 precursor | prosaposin receptor GPR37L1	.	.	6	.	XP_011996210.1 (Ovis aries musimon: 97.087% identity in aln 34.2% length of target)	.
ENSOARG00000000604	ENSOARP00000000618	15	83	83	65	57	9	15.8	48	8	96.5	protein eva-1 homolog B	protein eva-1 homolog B	NA	.	EVA1B	eva-1 homolog B	4	.	.	.
ENSOARG00000000606	ENSOARP00000000620	14	74	64	49	19	4	21.1	23	3	84.2	musculoskeletal, embryonic nuclear protein 1	musculoskeletal, embryonic nuclear protein 1	NA	.	MUSTN1	musculoskeletal, embryonic nuclear protein 1	1	NP_995325.3 (90.2% identity in aln 100.0% length of target)	XP_014333932.1 (Bos mutus: 98.8% identity in aln 100.0% length of target) | NP_001035679.1 (Bos taurus: 95.1% identity in aln 100.0% length of target)	.
ENSOARG00000000607	ENSOARP00000000621	15	80	11	0	0	0	0	0	0	0	.	FLYWCH-type zinc finger-containing protein 1	NA	.	.	.	8	.	.	.
ENSOARG00000000608	ENSOARP00000000622	15	81	5	0	0	0	0	0	0	0	.	LOW QUALITY PROTEIN: antigen WC1.1	NA	.	.	.	8	.	.	.
ENSOARG00000000613	ENSOARP00000000626	5	11	2	0	3	3	100	2	3	100	BTB/POZ domain-containing protein KCTD8	BTB/POZ domain-containing protein KCTD8	1	.	KCTD8	KCTD8	1	.	XP_012026605.1 (Ovis aries musimon: 100.000% identity in aln 93.0% length of target)XP_012026605.1 (Ovis aries musimon: 100.0% identity in aln 93.0% length of target)	.
ENSOARG00000000614	ENSOARP00000000629	11	53	2	0	0	0	0	0	0	0	.	acyl-coenzyme A thioesterase 6	NA	.	.	.	8	.	.	.
ENSOARG00000000617	ENSOARP00000000631	15	83	81	18	0	0	0	0	0	0	.	NKG2D ligand 3-like	NA	.	.	.	8	.	.	.
ENSOARG00000000625	ENSOARP00000000640	13	72	9	4	0	0	0	0	0	0	.	leukocyte immunoglobulin-like receptor subfamily A member 5	NA	.	.	.	8	.	.	.
ENSOARG00000000628	ENSOARP00000000648	6	17	1	0	4	4	100	4	4	75	cationic amino acid transporter 3-like	cationic amino acid transporter 3-like	NA	.	SLC7A3	solute carrier family 7 member 3	1	.	XP_005692992.1 (Capra hircus: 97.4% identity in aln 100.0% length of target) | XP_006068592.1 (Bubalus bubalis: 96.0% identity in aln 100.0% length of target) | XP_005976530.1 (Pantholops hodgsonii: 97.9% identity in aln 100.0% length of target)	.
ENSOARG00000000629	ENSOARP00000000642	0	0	0	0	0	0	0	0	0	0	.	olfactory receptor 51I2	NA	.	OR51I2	OR51I2	8	.	.	OR51I2 already in Oar v3.1 (associated with ENSOARG00000007248)
ENSOARG00000000630	ENSOARP00000000643	15	83	57	0	0	0	0	0	0	0	.	IQ motif and SEC7 domain-containing protein 1	NA	.	.	.	8	.	.	.
ENSOARG00000000639	ENSOARP00000000647	13	46	1	0	0	0	0	0	0	0	.	.	NA	.	.	.	.	.	.	.
ENSOARG00000000640	ENSOARP00000000655	0	0	0	0	0	0	0	0	0	0	.	protein fem-1 homolog A	NA	.	.	.	8	.	.	.
ENSOARG00000000643	ENSOARP00000000654	0	0	0	0	6	6	100	4	5	50	olfactory receptor 4K3-like	olfactory receptor 4K3-like	3	olfactory receptor 4K3-like | olfactory receptor 4F4 | olfactory receptor 4K14-like	.	.	6	.	XP_012025614.1 (Ovis aries musimon: 99.336% identity in aln 100.0% length of target)	.
ENSOARG00000000646	ENSOARP00000000657	14	73	0	0	0	0	0	0	0	0	.	.	NA	.	.	.	.	.	.	.
ENSOARG00000000647	ENSOARP00000000665	15	70	40	7	5	5	100	4	5	100	kinesin-like protein KIF11	kinesin-like protein KIF11	NA	.	KIF11	kinesin family member 11	1	.	XP_005698271.1 (Capra hircus: 99.1% identity in aln 100.0% length of target) | XP_006073751.1 (Bubalus bubalis: 98.2% identity in aln 99.9% length of target) | XP_010840501.1 (Bison bison bison: 98.4% identity in aln 99.9% length of target) | XP_005958916.1 (Pantholops hodgsonii: 99.0% identity in aln 100.0% length of target)	.
ENSOARG00000000649	ENSOARP00000000662	2	3	1	0	1	1	100	0	1	100	disintegrin and metalloproteinase domain-containing protein 18-like	disintegrin and metalloproteinase domain-containing protein 18-like	1	disintegrin and metalloproteinase domain-containing protein 18-like	.	.	6	.	XP_014946965.1 (Ovis aries musimon: 94.681% identity in aln 19.3% length of target)	.
ENSOARG00000000650	ENSOARP00000000667	4	9	1	0	0	0	0	0	0	0	.	.	NA	.	.	.	.	.	.	.
ENSOARG00000000652	ENSOARP00000000668	0	0	0	0	15	13	86.7	5	6	33.3	olfactory receptor 4F15-like	olfactory receptor 4F6-like	4	olfactory receptor 4F15-like | olfactory receptor 4F6-like | olfactory receptor 4F6 | olfactory receptor 4F15	.	.	6	.	XP_012025615.1 (Ovis aries musimon: 96.429% identity in aln 93.9% length of target)	.
ENSOARG00000000655	ENSOARP00000000670	8	22	9	0	0	0	0	0	0	0	.	UDP-glucuronosyltransferase 2C1-like	NA	.	UGT2C1	UGT2C1	8	.	.	.
ENSOARG00000000656	ENSOARP00000000671	15	77	2	0	0	0	0	0	0	0	.	X-linked interleukin-1 receptor accessory protein-like 2-like	NA	.	.	.	8	.	.	.
ENSOARG00000000660	ENSOARP00000000676	15	83	83	83	0	0	0	0	0	0	.	transcription factor BTF3	NA	.	BTF3	transcription factor BTF3	8	.	.	.
ENSOARG00000000661	ENSOARP00000000677	0	0	0	0	5	4	80	4	4	60	olfactory receptor 4F6-like	olfactory receptor 4F6-like	3	olfactory receptor 4F6-like | olfactory receptor 4F21-like | olfactory receptor 4F6	.	.	6	.	XP_012024120.1 (Ovis aries musimon: 99.359% identity in aln 100.0% length of target)	.
ENSOARG00000000670	ENSOARP00000000699	15	83	52	6	0	0	0	0	0	0	.	argininosuccinate lyase	NA	.	.	.	8	.	.	.
ENSOARG00000000671	ENSOARP00000000688	14	37	1	0	438	40	9.1	158	8	11.4	histone H2B type 1-like	histone H2B type 1	98	histone H2B type 1-like | histone H2B type 2-E-like | histone H2B type 1 | histone H2B type 2-F | histone H2B type 1-M-like | histone H2B type 1-B | histone H2B type 1-N-like | histone H2B 1/2/3/4/6-like | histone H2B type 2-F-like | histone H2B type 1-K-like | histone H2B 7 | histone H2B type 1-N | histone H2B type 1-M | histone H2B type 1-J-like | histone H2B type 1-H | histone H2B type 2-E | h…	.	.	7	.	.	.
ENSOARG00000000672	ENSOARP00000000689	0	0	0	0	15	6	40	12	6	80	olfactory receptor 4F4	olfactory receptor 4F4	NA	.	OR4F4	olfactory receptor family 4 subfamily F member 4	1	.	XP_002690754.1 (Bos taurus: 96.4% identity in aln 97.8% length of target) | XP_010855661.1 (Bison bison bison: 96.4% identity in aln 94.4% length of target) | XP_006194523.1 (Camelus ferus: 94.4% identity in aln 97.4% length of target) | XP_006218167.1 (Vicugna pacos: 94.4% identity in aln 97.4% length of target)	.
ENSOARG00000000673	ENSOARP00000000690	9	32	1	0	1	1	100	0	1	100	testis-expressed sequence 13A protein-like	testis-expressed sequence 13A protein-like	1	testis-expressed sequence 13A protein-like	.	.	6	.	XP_012001469.1 (Ovis aries musimon: 99.507% identity in aln 100.0% length of target)	.
ENSOARG00000000682	ENSOARP00000000698	0	0	0	0	48	7	14.6	31	5	68.8	olfactory receptor 4F3/4F16/4F29	olfactory receptor 4F3/4F16/4F29	9	olfactory receptor 4F3/4F16/4F29 | olfactory receptor 4F3/4F16/4F29-like | Olfactory receptor 4F21 | olfactory receptor 4F21-like | Olfactory receptor 4F3/4F16/4F29 | similar to rat olfactory receptor OR18; similar to S29710 (PID:g423702) | olfactory receptor 4F3/4F16/4F29-like protein | olfactory receptor 4F21 | OR4F21	.	.	6	.	XP_012024118.1 (Ovis aries musimon: 99.038% identity in aln 100.0% length of target)	.
ENSOARG00000000686	ENSOARP00000000704	15	72	1	0	1	1	100	1	1	100	zinc finger protein 347-like	zinc finger protein 347-like	1	zinc finger protein 347-like	.	.	6	.	XP_006052349.1 (Bubalus bubalis: 90.164% identity in aln 6.4% length of target)	.
ENSOARG00000000688	ENSOARP00000000707	0	0	0	0	0	0	0	0	0	0	.	.	NA	.	.	.	.	.	.	.
ENSOARG00000000689	ENSOARP00000000708	11	18	0	0	0	0	0	0	0	0	.	la-related protein 4	NA	.	LARP4	la-related protein 4	8	.	.	LARP4 already in Oar v3.1 (associated with ENSOARG00000017702)
ENSOARG00000000693	ENSOARP00000000709	0	0	0	0	31	8	25.8	18	5	54.8	olfactory receptor 4F3/4F16/4F29	olfactory receptor 4F3/4F16/4F29-like	5	olfactory receptor 4F3/4F16/4F29 | olfactory receptor 4F3/4F16/4F29-like | Olfactory receptor 4F3/4F16/4F29 | olfactory receptor 4F3/4F16/4F29-like protein | olfactory receptor 4F21-like	.	.	6	.	XP_012024117.1 (Ovis aries musimon: 98.397% identity in aln 100.0% length of target)	.
ENSOARG00000000698	ENSOARP00000000722	15	83	56	1	0	0	0	0	0	0	.	.	NA	.	.	.	.	.	.	.
ENSOARG00000000700	ENSOARP00000000727	6	6	4	3	3	3	100	2	3	100	pregnancy-associated glycoprotein 1-like	pregnancy-associated glycoprotein 1-like	1	pregnancy-associated glycoprotein 1-like	.	.	6	.	XP_004019613.2 (Ovis aries: 100.000% identity in aln 96.2% length of target)	.
ENSOARG00000000702	ENSOARP00000000718	0	0	0	0	12	9	75	4	5	41.7	olfactory receptor 4F15-like	olfactory receptor 4F6-like	6	olfactory receptor 4F15-like | olfactory receptor 4F3/4F16/4F29 | olfactory receptor 4F15 | olfactory receptor 4F3/4F16/4F29-like | olfactory receptor 4F6-like | Olfactory receptor 4F21	.	.	6	.	XP_012024116.1 (Ovis aries musimon: 99.357% identity in aln 99.7% length of target)	.
ENSOARG00000000703	ENSOARP00000000720	15	83	80	43	0	0	0	0	0	0	.	leukocyte receptor cluster member 8	NA	.	.	.	8	.	.	.
ENSOARG00000000704	ENSOARP00000000725	6	19	1	0	1	1	100	1	1	100	cationic amino acid transporter 3-like	cationic amino acid transporter 3-like	1	.	SLC7A3	solute carrier family 7 member 3	1	.	XP_005976528.1 (Pantholops hodgsonii: 94.222% identity in aln 99.2% length of target)XP_005976528.1 (Pantholops hodgsonii: 94.2% identity in aln 99.2% length of target)	.
ENSOARG00000000705	ENSOARP00000000726	14	66	3	1	0	0	0	0	0	0	.	LOW QUALITY PROTEIN: coiled-coil domain-containing protein 24	NA	.	.	.	8	.	.	.
ENSOARG00000000706	ENSOARP00000000723	15	83	83	11	1	1	100	0	1	100	39S ribosomal protein L23, mitochondrial	39S ribosomal protein L23, mitochondrial	1	39S ribosomal protein L23, mitochondrial	.	.	6	.	XP_012022983.1 (Ovis aries musimon: 99.375% identity in aln 94.7% length of target)	.
ENSOARG00000000707	ENSOARP00000000724	14	70	29	14	0	0	0	0	0	0	.	.	NA	.	.	.	.	.	.	.
ENSOARG00000000709	ENSOARP00000000728	11	31	1	0	1	1	100	0	1	100	cytochrome P450 2C21-like	cytochrome P450 2C21-like	1	cytochrome P450 2C21-like	.	.	6	.	XP_012028455.1 (Ovis aries musimon: 99.265% identity in aln 32.5% length of target)	.
ENSOARG00000000710	ENSOARP00000000729	5	6	1	0	0	0	0	0	0	0	.	Histone H3.2	NA	.	.	.	8	.	.	.
ENSOARG00000000711	ENSOARP00000000730	0	0	0	0	0	0	0	0	0	0	.	LOW QUALITY PROTEIN: olfactory receptor 51I2-like	NA	.	.	.	8	.	.	.
ENSOARG00000000713	ENSOARP00000000731	0	0	0	0	9	5	55.6	8	5	66.7	olfactory receptor 4F3/4F16/4F29-like	olfactory receptor 4F3/4F16/4F29-like	3	olfactory receptor 4F3/4F16/4F29-like | olfactory receptor 4F21-like | olfactory receptor 4F3/4F16/4F29	.	.	6	.	XP_012024133.2 (Ovis aries musimon: 98.718% identity in aln 98.1% length of target)	.
ENSOARG00000000715	ENSOARP00000000732	4	3	0	0	0	0	0	0	0	0	.	nucleosome assembly protein 1-like 1	NA	.	NAP1L1	nucleosome assembly protein 1 like 1	8	.	.	multiple unknown genes (3) match this description (it also matches ENSOARG00000014838, ENSOARG00000019046, ENSOARG00000019978)
ENSOARG00000000716	ENSOARP00000000734	14	62	2	0	1	1	100	0	1	100	ankyrin repeat domain-containing protein 26-like	ankyrin repeat domain-containing protein 26-like	1	ankyrin repeat domain-containing protein 26-like	.	.	6	.	XP_014963042.1 (Ovis aries musimon: 98.828% identity in aln 72.1% length of target)	.
ENSOARG00000000717	ENSOARP00000000736	15	83	83	77	10	3	30	10	3	100	NADH dehydrogenase [ubiquinone] 1 alpha subcomplex subunit 5	NADH dehydrogenase [ubiquinone] 1 alpha subcomplex subunit 5	NA	.	NDUFA5	NADH:ubiquinone oxidoreductase subunit A5	1	.	NP_787023.1 (Bos taurus: 94.8% identity in aln 100.0% length of target) | XP_006060638.1 (Bubalus bubalis: 94.0% identity in aln 100.0% length of target)	.
ENSOARG00000000720	ENSOARP00000000738	2	6	0	0	0	0	0	0	0	0	.	.	NA	.	.	.	.	.	.	.
ENSOARG00000000721	ENSOARP00000000739	9	17	0	0	0	0	0	0	0	0	.	LOW QUALITY PROTEIN: cationic amino acid transporter 3-like	NA	.	.	.	8	.	.	.
ENSOARG00000000723	ENSOARP00000000741	0	0	0	0	30	11	36.7	19	7	36.7	olfactory receptor 4F3/4F16/4F29-like	olfactory receptor 4F15-like	7	olfactory receptor 4F3/4F16/4F29-like | olfactory receptor 4F15-like | olfactory receptor 4F3/4F16/4F29 | olfactory receptor 4F15 | olfactory receptor 4F6-like | Olfactory receptor 4F21 | olfactory receptor Olr784-like protein	.	.	6	.	XP_005685502.1 (Capra hircus: 99.679% identity in aln 100.0% length of target)	.
ENSOARG00000000724	ENSOARP00000000742	12	56	6	0	0	0	0	0	0	0	.	ninein-like protein	NA	.	.	.	8	.	.	.
ENSOARG00000000725	ENSOARP00000000747	15	83	53	4	0	0	0	0	0	0	.	mitogen-activated protein kinase kinase kinase MLT	NA	.	ZAK	mitogen-activated protein kinase kinase kinase MLT	8	.	.	.
ENSOARG00000000726	ENSOARP00000000748	15	83	73	13	51	7	13.7	47	7	94.1	prostaglandin reductase 2	prostaglandin reductase 2	NA	.	PTGR2	prostaglandin reductase 2	1	NP_689657.1 (91.5% identity in aln 100.0% length of target)	XP_005686114.1 (Capra hircus: 99.7% identity in aln 100.0% length of target) | NP_001068717.1 (Bos taurus: 98.9% identity in aln 100.0% length of target) | XP_006046641.1 (Bubalus bubalis: 98.6% identity in aln 100.0% length of target) | XP_010854075.1 (Bison bison bison: 98.6% identity in aln 100.0% length of target) | XP_006184556.1 (Camelus ferus: 92.3% identity in aln 100.0% length of target)…	.
ENSOARG00000000727	ENSOARP00000000743	15	81	52	31	0	0	0	0	0	0	.	.	NA	.	.	.	.	.	.	.
ENSOARG00000000730	ENSOARP00000000744	8	30	0	0	0	0	0	0	0	0	.	retina-specific copper amine oxidase-like	NA	.	.	.	8	.	.	.
ENSOARG00000000731	ENSOARP00000000746	3	2	0	0	0	0	0	0	0	0	.	LOW QUALITY PROTEIN: cationic amino acid transporter 3-like	NA	.	.	.	8	.	.	.
ENSOARG00000000733	ENSOARP00000000752	0	0	0	0	0	0	0	0	0	0	.	.	NA	.	.	.	.	.	.	.
ENSOARG00000000734	ENSOARP00000000751	10	73	60	20	0	0	0	0	0	0	.	apolipoprotein L3-like	NA	.	.	.	8	.	.	.
ENSOARG00000000738	ENSOARP00000000754	10	62	24	9	0	0	0	0	0	0	.	alcohol dehydrogenase class-2 isozyme 2-like	NA	.	.	.	8	.	.	.
ENSOARG00000000739	ENSOARP00000000756	15	76	33	1	0	0	0	0	0	0	.	LOW QUALITY PROTEIN: sodium- and chloride-dependent glycine transporter 1	NA	.	.	.	8	.	.	.
ENSOARG00000000743	ENSOARP00000000762	13	73	34	9	0	0	0	0	0	0	.	complement C3-like	NA	.	.	.	8	.	.	.
ENSOARG00000000746	ENSOARP00000000764	12	75	26	10	14	8	57.1	11	6	85.7	protein FAM25A	protein FAM25A	NA	.	FAM25A	family with sequence similarity 25 member A	1	.	XP_015316541.1 (Bos taurus: 95.5% identity in aln 100.0% length of target) | XP_006217452.1 (Vicugna pacos: 91.0% identity in aln 100.0% length of target)	.
ENSOARG00000000748	ENSOARP00000000767	4	6	0	0	1	1	100	1	1	100	heme-binding protein 2	heme-binding protein 2	1	heme-binding protein 2	.	.	6	.	XP_014332535.1 (Bos mutus: 96.078% identity in aln 32.6% length of target)	.
ENSOARG00000000749	ENSOARP00000000766	15	80	1	0	0	0	0	0	0	0	.	hypothetical protein OsI_04556	NA	.	.	.	8	.	.	.
ENSOARG00000000751	ENSOARP00000000771	15	83	63	34	1	1	100	1	1	100	complement C3	complement C3	1	complement C3	C3	complement C3	6	.	XP_013820690.1 (Capra hircus: 95.678% identity in aln 44.3% length of target)	.
ENSOARG00000000752	ENSOARP00000000772	0	0	0	0	0	0	0	0	0	0	.	.	NA	.	.	.	.	.	.	.
ENSOARG00000000753	ENSOARP00000000775	15	83	83	57	132	3	2.3	139	3	91.7	WD repeat-containing protein 61	WD repeat-containing protein 61	NA	.	WDR61	WD repeat domain 61	1	.	NP_001033186.1 (Bos taurus: 100.0% identity in aln 100.0% length of target) | XP_006173552.1 (Camelus ferus: 99.3% identity in aln 100.0% length of target)	.
ENSOARG00000000755	ENSOARP00000000774	6	30	9	0	0	0	0	0	0	0	.	.	NA	.	.	.	.	.	.	.
ENSOARG00000000760	ENSOARP00000000780	4	18	0	0	0	0	0	0	0	0	.	pre-mRNA 3' end processing protein WDR33-like	NA	.	.	.	8	.	.	.
ENSOARG00000000762	ENSOARP00000000783	14	82	64	11	0	0	0	0	0	0	.	ras GTPase-activating protein 3	NA	.	.	.	8	.	.	.
ENSOARG00000000764	ENSOARP00000000786	12	72	1	0	0	0	0	0	0	0	.	S-phase kinase-associated protein 1	NA	.	.	.	8	.	.	.
ENSOARG00000000765	ENSOARP00000000787	5	15	1	0	0	0	0	0	0	0	.	LOW QUALITY PROTEIN: SCO-spondin	NA	.	.	.	8	.	.	.
ENSOARG00000000767	ENSOARP00000000788	12	44	0	0	0	0	0	0	0	0	.	LOW QUALITY PROTEIN: NKG2D ligand 1-like	NA	.	.	.	8	.	.	.
ENSOARG00000000771	ENSOARP00000000792	7	15	1	0	0	0	0	0	0	0	.	cationic amino acid transporter 3-like	NA	.	SLC7A3	solute carrier family 7 member 3	8	.	.	multiple unknown genes (9) match this description (it also matches ENSOARG00000000359, ENSOARG00000000443, ENSOARG00000000528, ENSOARG00000000546, ENSOARG00000000597, ENSOARG00000000628, ENSOARG00000000704, ENSOARG00000002294, ENSOARG00000015929)
ENSOARG00000000775	ENSOARP00000000791	15	83	83	18	88	8	9.1	85	7	92	zinc finger MYND domain-containing protein 19	zinc finger MYND domain-containing protein 19	NA	.	ZMYND19	zinc finger MYND-type containing 19	4	.	.	.
ENSOARG00000000781	ENSOARP00000000796	4	9	1	0	0	0	0	0	0	0	.	LOW QUALITY PROTEIN: SCO-spondin	NA	.	.	.	8	.	.	.
ENSOARG00000000782	ENSOARP00000000799	0	0	0	0	62	5	8.1	76	4	87.1	zinc finger CCHC-type and RNA-binding motif-containing protein 1	zinc finger CCHC-type and RNA-binding motif-containing protein 1	NA	.	ZCRB1	zinc finger CCHC-type and RNA binding motif containing 1	1	NP_149105.3 (98.2% identity in aln 100.0% length of target)	XP_011987293.1 (Ovis aries musimon: 99.1% identity in aln 100.0% length of target) | NP_001020489.1 (Bos taurus: 99.5% identity in aln 100.0% length of target) | XP_006189507.1 (Camelus ferus: 97.2% identity in aln 100.0% length of target)	.
ENSOARG00000000785	ENSOARP00000000809	13	77	14	2	0	0	0	0	0	0	.	LOW QUALITY PROTEIN: lck-interacting transmembrane adapter 1	NA	.	.	.	8	.	.	.
ENSOARG00000000786	ENSOARP00000000810	4	10	0	0	16	2	12.5	16	2	93.8	ankyrin repeat domain-containing protein 63	ankyrin repeat domain-containing protein 63	NA	.	ANKRD63	ankyrin repeat domain 63	3	.	XP_011987324.1 (Ovis aries musimon: 99.5% identity in aln 51.8% length of target) | XP_006073096.1 (Bubalus bubalis: 97.0% identity in aln 51.8% length of target)	.
ENSOARG00000000790	ENSOARP00000000811	0	0	0	0	0	0	0	0	0	0	.	melanoma-associated antigen B2-like	NA	.	.	.	8	.	.	.
ENSOARG00000000795	ENSOARP00000000816	15	82	12	0	122	8	6.6	60	5	78.7	Niemann-Pick C1 protein	Niemann-Pick C1 protein	NA	.	NPC1	NPC1	4	.	.	NPC1 already in Oar v3.1 (associated with ENSOARG00000007905)
ENSOARG00000000798	ENSOARP00000000823	8	62	12	0	40	13	32.5	30	6	82.5	HIG1 domain family member 1A, mitochondrial	HIG1 domain family member 1A, mitochondrial	NA	.	HIGD1A	HIG1 hypoxia inducible domain family member 1A	1	.	XP_013828899.1 (Capra hircus: 97.8% identity in aln 100.0% length of target) | XP_005901855.1 (Bos mutus: 97.8% identity in aln 100.0% length of target) | NP_001070582.1 (Bos taurus: 97.8% identity in aln 100.0% length of target) | XP_006181396.1 (Camelus ferus: 91.4% identity in aln 100.0% length of target) | XP_006200754.1 (Vicugna pacos: 90.3% identity in aln 100.0% length of target) | XP_0059…	.
ENSOARG00000000802	ENSOARP00000000828	0	0	0	0	0	0	0	0	0	0	.	POU domain, class 5, transcription factor 1	NA	.	.	.	8	.	.	.
ENSOARG00000000806	ENSOARP00000000830	1	1	0	0	0	0	0	0	0	0	.	polymerase	NA	.	.	.	8	.	.	.
ENSOARG00000000812	ENSOARP00000000835	8	46	15	0	7	6	85.7	2	3	100	multidrug resistance-associated protein 4-like	multidrug resistance-associated protein 4-like	1	multidrug resistance-associated protein 4-like	.	.	6	.	XP_012028536.1 (Ovis aries musimon: 97.484% identity in aln 38.0% length of target)	.
ENSOARG00000000813	ENSOARP00000000840	15	83	43	0	0	0	0	0	0	0	.	LOW QUALITY PROTEIN: tectonin beta-propeller repeat-containing protein 1	NA	.	.	.	8	.	.	.
ENSOARG00000000815	ENSOARP00000000837	3	2	0	0	4	4	100	2	3	50	keratin-associated protein 13-1-like	keratin-associated protein 13-1-like	3	keratin-associated protein 13-1-like | keratin-associated protein 14 | keratin-associated protein 13-1	.	.	6	.	XP_011999355.1 (Ovis aries musimon: 98.171% identity in aln 100.0% length of target)	.
ENSOARG00000000816	ENSOARP00000000841	9	30	6	0	0	0	0	0	0	0	.	GTPase IMAP family member 7	NA	.	.	.	8	.	.	.
ENSOARG00000000819	ENSOARP00000000844	14	72	33	2	0	0	0	0	0	0	.	GTPase IMAP family member 1-like	NA	.	.	.	8	.	.	.
ENSOARG00000000822	ENSOARP00000000846	15	83	83	83	383	25	6.5	175	8	57.7	60S ribosomal protein L36a-like	60S ribosomal protein L36a	19	60S ribosomal protein L36a-like | 60S ribosomal protein L36a | 60S ribosomal protein L36a-like protein | mCG7611, isoform CRA_a | mCG15454 | ribosomal protein L36a-2 | RPL36A-HNRNPH2 protein isoform a | ribosomal protein L36a | mCG7611, isoform CRA_c | Dual specificity phosphatase DUPD1 | ribosomal protein L36a, isoform CRA_a | 60S ribosomal protein L36a isoform a | mCG18090 | mCG113838 | mCG1150…	.	.	6	.	XP_006210332.1 (Vicugna pacos: 100.000% identity in aln 74.6% length of target)	.
ENSOARG00000000824	ENSOARP00000000850	15	83	83	83	0	0	0	0	0	0	.	HNRPDL protein	NA	.	.	.	8	.	.	.
ENSOARG00000000825	ENSOARP00000000848	6	19	2	0	11	10	90.9	5	6	36.4	cytochrome P450 2C9-like	cytochrome P450 2C9-like	4	cytochrome P450 2C9-like | cytochrome P450 2C19-like | cytochrome P450 2C9 | cytochrome P450 2C19	.	.	6	.	XP_010840514.1 (Bison bison bison: 96.875% identity in aln 87.4% length of target)	.
ENSOARG00000000828	ENSOARP00000000851	5	22	2	0	0	0	0	0	0	0	.	uncharacterized protein LOC101122586	NA	.	.	.	8	.	.	.
ENSOARG00000000830	ENSOARP00000000855	7	19	1	1	0	0	0	0	0	0	.	cationic amino acid transporter 3-like	NA	.	SLC7A3	solute carrier family 7 member 3	8	.	.	multiple unknown genes (9) match this description (it also matches ENSOARG00000000359, ENSOARG00000000443, ENSOARG00000000528, ENSOARG00000000546, ENSOARG00000000597, ENSOARG00000000628, ENSOARG00000000704, ENSOARG00000002294, ENSOARG00000015929)
ENSOARG00000000833	ENSOARP00000000858	4	12	1	1	0	0	0	0	0	0	.	thyroid peroxidase-like	NA	.	.	.	8	.	.	.
ENSOARG00000000835	ENSOARP00000000860	15	83	82	73	17	6	35.3	11	5	76.5	purine nucleoside phosphorylase	purine nucleoside phosphorylase	NA	.	PNP	purine nucleoside phosphorylase	4	.	.	.
ENSOARG00000000841	ENSOARP00000000864	2	2	0	0	4	4	100	2	3	100	keratin-associated protein 13-1-like	keratin-associated protein 13-1-like	1	keratin-associated protein 13-1-like	.	.	6	.	XP_012041932.1 (Ovis aries: 100.000% identity in aln 100.0% length of target)	.
ENSOARG00000000843	ENSOARP00000000867	0	0	0	0	0	0	0	0	0	0	.	uncharacterized protein LOC105103541	NA	.	.	.	8	.	.	.
ENSOARG00000000844	ENSOARP00000000875	4	13	0	0	0	0	0	0	0	0	.	putative killer cell immunoglobulin-like receptor like protein KIR3DP1	NA	.	.	.	8	.	.	.
ENSOARG00000000845	ENSOARP00000000866	6	10	2	0	63	7	11.1	53	6	93.7	germ cell-specific gene 1-like protein	germ cell-specific gene 1-like protein	NA	.	GSG1L	GSG1 like	2	.	XP_005697687.1 (Capra hircus: 100.0% identity in aln 84.2% length of target) | XP_005894575.1 (Bos mutus: 98.0% identity in aln 84.2% length of target) | XP_006070621.1 (Bubalus bubalis: 98.0% identity in aln 84.2% length of target) | XP_010835543.1 (Bison bison bison: 98.0% identity in aln 84.2% length of target) | XP_006186740.1 (Camelus ferus: 96.0% identity in aln 84.2% length of target)	.
ENSOARG00000000849	ENSOARP00000000871	0	0	0	0	0	0	0	0	0	0	.	Chain A, Crystal Structure Of Human Ferritin Ftl498instc Pathogenic M	NA	.	.	.	8	.	.	.
ENSOARG00000000854	ENSOARP00000000879	14	82	76	51	0	0	0	0	0	0	.	LOW QUALITY PROTEIN: lymphocyte-specific protein 1-like	NA	.	.	.	8	.	.	.
ENSOARG00000000856	ENSOARP00000000880	14	82	59	18	185	6	3.2	150	3	44.9	cytochrome c	cytochrome c-like	21	cytochrome c | cytochrome c-like | Cytochrome c | cytochrome c, somatic | RecName: Full=Cytochrome c | cytochrome c, somatic-like | somatic cytochrome c | Chain A, Cytochrome C At Low Ionic Strength | Chain B, Crystal Structure Of A Complex Between Electron Transfer Partners, Cytochrome C Peroxidase And Cytochrome C | Chain B, K13r Mutant Of Horse Cytochrome C And Yeast Cytochrome C Peroxidase Co…	.	.	6	.	XP_005960005.1 (Pantholops hodgsonii: 100.000% identity in aln 100.0% length of target)	.
ENSOARG00000000857	ENSOARP00000000881	10	71	60	36	0	0	0	0	0	0	.	immunoglobulin gamma-1 chain F7-299	NA	.	.	.	8	.	.	.
ENSOARG00000000859	ENSOARP00000000887	13	74	43	7	0	0	0	0	0	0	.	.	NA	.	.	.	.	.	.	.
ENSOARG00000000861	ENSOARP00000000885	15	64	0	0	4	3	75	3	3	75	NKG2-A/NKG2-B type II integral membrane protein-like	NKG2-A/NKG2-B type II integral membrane protein-like	2	NKG2-A/NKG2-B type II integral membrane protein-like | NKG2-A/NKG2-B type II integral membrane protein	KLRC1	killer cell lectin like receptor C1	6	.	XP_012028659.1 (Ovis aries musimon: 95.210% identity in aln 100.0% length of target)	multiple unknown genes (3) match this description (it also matches ENSOARG00000020964, ENSOARG00000020973, ENSOARG00000020990)
ENSOARG00000000862	ENSOARP00000000886	15	83	82	41	0	0	0	0	0	0	.	LOW QUALITY PROTEIN: myeloid-associated differentiation marker	NA	.	.	.	8	.	.	.
ENSOARG00000000863	ENSOARP00000000888	3	3	0	0	2	1	50	1	1	50	SCO-spondin	SCO-spondin precursor	2	SCO-spondin | SCO-spondin precursor	.	.	6	.	NP_777131.1 (Bos taurus: 94.937% identity in aln 3.1% length of target)	.
ENSOARG00000000864	ENSOARP00000000890	3	11	4	3	7	1	14.3	1	1	28.6	RecName: Full=Cytochrome P450 11B1, mitochondrial; AltName: Full=CYPXIB1; AltName: Full=Cytochrome P450C11; AltName: Full=Steroid 11-beta-hydroxylase; Flags: Precursor	RecName: Full=Cytochrome P450 11B1, mitochondrial; AltName: Full=CYPXIB1; AltName: Full=Cytochrome P450C11; AltName: Full=Steroid 11-beta-hydroxylase; Flags: Precursor	6	RecName: Full=Cytochrome P450 11B1, mitochondrial; AltName: Full=CYPXIB1; AltName: Full=Cytochrome P450C11; AltName: Full=Steroid 11-beta-hydroxylase; Flags: Precursor | steroid 11-beta-hydroxylase | cytochrome P450 11B1, mitochondrial precursor | cytochrome P-450(11beta) | cytochrome P450(11-beta)-3 | cytochrome P450 11B1, mitochondrial	.	.	7	.	.	.
ENSOARG00000000867	ENSOARP00000000893	0	0	0	0	5	4	80	3	3	40	olfactory receptor 52I1-like	Olfactory receptor 52I2	4	olfactory receptor 52I1-like | olfactory receptor 52I1 | olfactory receptor 52I2-like | Olfactory receptor 52I2	.	.	7	.	.	.
ENSOARG00000000868	ENSOARP00000000899	1	1	0	0	0	0	0	0	0	0	.	solute carrier family 22 member 10	NA	.	SLC22A10	solute carrier family 22 member 10	8	.	.	.
ENSOARG00000000870	ENSOARP00000000895	13	66	38	13	5	5	100	3	4	80	C2 calcium-dependent domain-containing protein 4A	C2 calcium-dependent domain-containing protein 4A	2	C2 calcium-dependent domain-containing protein 4A | C2 calcium-dependent domain-containing protein 4B	C2CD4A	C2 calcium dependent domain containing 4A	6	.	XP_005973235.1 (Pantholops hodgsonii: 98.507% identity in aln 44.7% length of target)	.
ENSOARG00000000871	ENSOARP00000000898	0	0	0	0	0	0	0	0	0	0	.	.	NA	.	.	.	.	.	.	.
ENSOARG00000000872	ENSOARP00000000896	4	3	0	0	1	1	100	1	1	100	keratin-associated protein 13-1-like	keratin-associated protein 13-1-like	1	keratin-associated protein 13-1-like	.	.	6	.	XP_005674760.1 (Capra hircus: 91.411% identity in aln 100.0% length of target)	.
ENSOARG00000000877	ENSOARP00000000907	9	38	9	0	0	0	0	0	0	0	.	synaptotagmin-15	NA	.	.	.	8	.	.	.
ENSOARG00000000879	ENSOARP00000000902	11	49	12	1	8	8	100	3	4	87.5	C2 calcium-dependent domain-containing protein 4A	C2 calcium-dependent domain-containing protein 4A	2	C2 calcium-dependent domain-containing protein 4A | C2 calcium-dependent domain-containing protein 4B	C2CD4A	C2 calcium dependent domain containing 4A	6	.	XP_013822642.1 (Capra hircus: 96.053% identity in aln 87.4% length of target)	.
ENSOARG00000000880	ENSOARP00000000916	11	44	11	5	0	0	0	0	0	0	.	steroid 17-alpha-hydroxylase/17,20 lyase	NA	.	.	.	8	.	.	.
ENSOARG00000000882	ENSOARP00000000911	11	49	12	1	8	8	100	3	4	87.5	C2 calcium-dependent domain-containing protein 4A	C2 calcium-dependent domain-containing protein 4A	2	C2 calcium-dependent domain-containing protein 4A | C2 calcium-dependent domain-containing protein 4B	C2CD4A	C2 calcium dependent domain containing 4A	6	.	XP_013822642.1 (Capra hircus: 96.053% identity in aln 87.4% length of target)	.
ENSOARG00000000885	ENSOARP00000000913	15	71	21	1	442	43	9.7	155	8	12.2	histone H2B type 1-like	histone H2B type 1-like	100	histone H2B type 1-like | histone H2B type 2-E-like | histone H2B type 1 | histone H2B type 2-F | histone H2B type 1-M-like | histone H2B type 1-B | histone H2B type 1-N-like | histone H2B type 1-K-like | histone H2B type 2-F-like | histone H2B 7 | histone H2B type 1-N | histone H2B type 1-H | histone H2B type 1-M | histone H2B 8-like | histone H2B type 1-J-like | histone H2B type 2-E | histone H…	.	.	7	.	.	.
ENSOARG00000000886	ENSOARP00000000914	11	47	11	1	7	7	100	4	5	100	C2 calcium-dependent domain-containing protein 4A	C2 calcium-dependent domain-containing protein 4A	NA	.	C2CD4A	C2 calcium dependent domain containing 4A	3	.	XP_013822639.1 (Capra hircus: 94.3% identity in aln 67.4% length of target)	.
ENSOARG00000000887	ENSOARP00000000915	15	83	81	52	0	0	0	0	0	0	.	40S ribosomal protein S6	NA	.	RPS6	ribosomal protein S6	8	.	.	.
ENSOARG00000000891	ENSOARP00000000921	15	83	83	83	0	0	0	0	0	0	.	.	NA	.	.	.	.	.	.	.
ENSOARG00000000892	ENSOARP00000000924	3	7	0	0	0	0	0	0	0	0	.	hypothetical protein EGM_05706	NA	.	.	.	8	.	.	.
ENSOARG00000000895	ENSOARP00000000926	9	60	16	1	0	0	0	0	0	0	.	guanylate-binding protein 7-like	NA	.	.	.	8	.	.	.
ENSOARG00000000896	ENSOARP00000000928	15	83	60	17	1	1	100	0	1	100	tripartite motif-containing protein 5-like	tripartite motif-containing protein 5-like	1	tripartite motif-containing protein 5-like	.	.	6	.	XP_012028881.2 (Ovis aries musimon: 98.394% identity in aln 100.0% length of target)	.
ENSOARG00000000901	ENSOARP00000000931	15	83	83	83	6	3	50	5	3	100	mRNA turnover protein 4 homolog	mRNA turnover protein 4 homolog	NA	.	MRTO4	MRT4 homolog, ribosome maturation factor	4	.	.	multiple unknown genes (2) match this description (it also matches ENSOARG00000000901, ENSOARG00000008642)
ENSOARG00000000904	ENSOARP00000000934	15	83	71	4	0	0	0	0	0	0	.	TRIM5 alpha	NA	.	.	.	8	.	.	.
ENSOARG00000000906	ENSOARP00000000936	12	23	15	1	0	0	0	0	0	0	.	transcription factor SOX-21	NA	.	.	.	8	.	.	.
ENSOARG00000000908	ENSOARP00000000938	6	7	2	0	30	7	23.3	13	5	33.3	aromatase	cytochrome P450 aromatase	9	aromatase | aromatase-like | cytochrome P450 19A1-like | aromatase cytochrome P450 | cytochrome P450 aromatase | RecName: Full=Aromatase; AltName: Full=CYPXIX; AltName: Full=Cytochrome P-450AROM; AltName: Full=Cytochrome P450 19A1; AltName: Full=Estrogen synthase | type III cytochrome p450 aromatase | aromatase 3 | aromatase 1	.	.	7	.	.	.
ENSOARG00000000911	ENSOARP00000000941	15	79	2	0	0	0	0	0	0	0	.	TPA: hCG2039694-like	NA	.	.	.	8	.	.	.
ENSOARG00000000912	ENSOARP00000000946	15	81	56	39	78	6	7.7	61	5	73.1	annexin A8	annexin A8	14	annexin A8 | annexin A8-like | annexin A8-like protein 1 | Annexin A8 | annexin A8 isoform 1 | Chain A, The 2.5 Angstroem Structure Of The K16a Mutant Of Annexin A8, Which Has An Intact N-Terminus. | annexin A8-like protein 1 isoform 1 | anexin VIII | annexin A8-like 1 | annexin A8-like 2 | annexin A8-like protein 2 | annexin A8 isoform 2 | anthrax toxin receptor-like | annexin A8-like isoform 2	.	.	6	.	XP_005699386.1 (Capra hircus: 99.083% identity in aln 100.0% length of target)	.
ENSOARG00000000913	ENSOARP00000000944	14	65	0	0	0	0	0	0	0	0	.	ATP-dependent (S)-NAD(P)H-hydrate dehydratase-like	NA	.	.	.	8	.	.	.
ENSOARG00000000914	ENSOARP00000000945	6	25	3	0	9	1	11.1	10	1	100	transcription factor MafA	transcription factor MafA	NA	.	MAFA	MAF bZIP transcription factor A	4	.	.	.
ENSOARG00000000917	ENSOARP00000000949	15	72	6	0	127	3	2.4	47	2	95.3	armadillo repeat protein deleted in velo-cardio-facial syndrome	armadillo repeat protein deleted in velo-cardio-facial syndrome	NA	.	ARVCF	armadillo repeat gene deleted in velocardiofacial syndrome	4	.	.	.
ENSOARG00000000919	ENSOARP00000000951	0	0	0	0	0	0	0	0	0	0	.	ferritin light chain	NA	.	.	.	8	.	.	.
ENSOARG00000000922	ENSOARP00000000952	15	71	25	0	0	0	0	0	0	0	.	.	NA	.	.	.	.	.	.	.
ENSOARG00000000923	ENSOARP00000000953	6	37	4	0	0	0	0	0	0	0	.	EM4a	NA	.	.	.	8	.	.	.
ENSOARG00000000924	ENSOARP00000000956	15	83	79	1	6	6	100	5	6	100	RNA-binding protein 7	RNA-binding protein 7	NA	.	RBM7	RNA binding motif protein 7	1	.	XP_005689528.1 (Capra hircus: 99.2% identity in aln 100.0% length of target) | NP_001029659.1 (Bos taurus: 98.5% identity in aln 100.0% length of target) | XP_006079296.1 (Bubalus bubalis: 98.9% identity in aln 100.0% length of target) | XP_010828664.1 (Bison bison bison: 98.1% identity in aln 100.0% length of target) | XP_005957442.1 (Pantholops hodgsonii: 98.1% identity in aln 100.0% length of …	.
ENSOARG00000000925	ENSOARP00000000955	15	83	83	63	0	0	0	0	0	0	.	EP300-interacting inhibitor of differentiation 1	NA	.	EID1	EP300-interacting inhibitor of differentiation 1	8	.	.	.
ENSOARG00000000929	ENSOARP00000000960	15	83	54	3	0	0	0	0	0	0	.	LOW QUALITY PROTEIN: serine/threonine-protein phosphatase 2A regulatory subunit B'' subunit beta	NA	.	.	.	8	.	.	.
ENSOARG00000000937	ENSOARP00000000968	15	77	0	0	0	0	0	0	0	0	.	LOW QUALITY PROTEIN: transcription elongation regulator 1-like	NA	.	.	.	8	.	.	.
ENSOARG00000000941	ENSOARP00000000977	15	83	83	31	46	5	10.9	44	4	87	E3 ubiquitin-protein ligase RNF220	E3 ubiquitin-protein ligase RNF220	NA	.	RNF220	ring finger protein 220	1	.	XP_005894243.1 (Bos mutus: 99.7% identity in aln 100.0% length of target)	.
ENSOARG00000000949	ENSOARP00000000985	15	83	83	83	112	12	10.7	114	7	55.4	60S ribosomal protein L21	60S ribosomal protein L21-like	24	60S ribosomal protein L21 | 60S ribosomal protein L21-like | 60S ribosomal protein L21-like isoform 1 | RecName: Full=60S ribosomal protein L21 | mCG21631 | mCG2948 | mCG10281 | mCG18244 | 60S ribosomal protein L21-like protein | mCG14858 | 60S ribosomal protein L21-like isoform 2 | ribosomal protein L21 | mCG5151 | mCG7979 | mCG20836 | L21 ribosomal protein | rCG62893 | hCG20028 | hCG1782414 | R…	.	.	6	.	XP_012002623.1 (Ovis aries musimon: 96.875% identity in aln 100.0% length of target)	.
ENSOARG00000000951	ENSOARP00000000987	4	9	0	0	0	0	0	0	0	0	.	LOW QUALITY PROTEIN: EGF-like and EMI domain-containing protein 1	NA	.	.	.	8	.	.	.
ENSOARG00000000953	ENSOARP00000000986	10	29	1	0	0	0	0	0	0	0	.	SH3 and multiple ankyrin repeat domains 2, isoform CRA_i	NA	.	.	.	8	.	.	.
ENSOARG00000000954	ENSOARP00000000990	15	74	0	0	7	7	100	5	6	100	solute carrier family 22 member 10	solute carrier family 22 member 10	NA	.	SLC22A10	solute carrier family 22 member 10	1	.	XP_012001607.1 (Ovis aries musimon: 98.2% identity in aln 92.2% length of target) | XP_005699862.1 (Capra hircus: 96.7% identity in aln 92.2% length of target) | XP_005904924.1 (Bos mutus: 93.1% identity in aln 92.2% length of target) | XP_002699346.1 (Bos taurus: 92.7% identity in aln 92.2% length of target) | XP_006064562.1 (Bubalus bubalis: 92.1% identity in aln 92.2% length of target) | XP_01…	.
ENSOARG00000000956	ENSOARP00000000988	15	72	39	8	3	3	100	1	2	100	complement factor H-related protein 3-like	complement factor H-related protein 3-like	1	complement factor H-related protein 3-like	.	.	6	.	XP_012028255.1 (Ovis aries musimon: 98.039% identity in aln 65.0% length of target)	.
ENSOARG00000000959	ENSOARP00000000994	15	83	80	12	0	0	0	0	0	0	.	RNA-binding motif protein, X-linked 2-like	NA	.	.	.	8	.	.	.
ENSOARG00000000965	ENSOARP00000000998	15	83	79	0	5	5	100	3	4	100	zinc finger protein 511	zinc finger protein 511	1	zinc finger protein 511	.	.	6	.	XP_011963841.1 (Ovis aries musimon: 100.000% identity in aln 77.3% length of target)	.
ENSOARG00000000967	ENSOARP00000000999	0	0	0	0	77	7	9.1	79	5	84.4	obg-like ATPase 1	obg-like ATPase 1	NA	.	OLA1	Obg like ATPase 1	3	.	XP_005676004.1 (Capra hircus: 99.3% identity in aln 73.0% length of target) | XP_005907299.1 (Bos mutus: 98.6% identity in aln 73.0% length of target) | NP_001039510.1 (Bos taurus: 99.0% identity in aln 73.0% length of target) | XP_010858116.1 (Bison bison bison: 99.0% identity in aln 74.3% length of target) | XP_006174828.1 (Camelus ferus: 97.9% identity in aln 73.5% length of target)	multiple unknown genes (2) match this description (it also matches ENSOARG00000000451, ENSOARG00000000967)
ENSOARG00000000969	ENSOARP00000001002	8	35	3	0	0	0	0	0	0	0	.	uncharacterized protein C10orf95 homolog	NA	.	.	.	8	.	.	.
ENSOARG00000000972	ENSOARP00000001010	14	70	10	0	0	0	0	0	0	0	.	PI-PLC X domain-containing protein 1	NA	.	.	.	8	.	.	.
ENSOARG00000000973	ENSOARP00000001004	0	0	0	0	0	0	0	0	0	0	.	C-type lectin domain family 4 member G-like	NA	.	.	.	8	.	.	.
ENSOARG00000000974	ENSOARP00000001005	15	65	5	0	0	0	0	0	0	0	.	.	NA	.	.	.	.	.	.	.
ENSOARG00000000975	ENSOARP00000001007	8	20	0	0	104	10	9.6	166	4	84.6	40S ribosomal protein S15A	40S ribosomal protein S15A	NA	.	RPS15A	ribosomal protein S15a	1	NP_001010.2 (98.5% identity in aln 100.0% length of target)	XP_011984926.1 (Ovis aries musimon: 96.2% identity in aln 100.0% length of target) | XP_005899584.1 (Bos mutus: 97.7% identity in aln 100.0% length of target) | XP_006049511.1 (Bubalus bubalis: 94.6% identity in aln 100.0% length of target) | XP_005965896.1 (Pantholops hodgsonii: 97.7% identity in aln 100.0% length of target)	.
ENSOARG00000000979	ENSOARP00000001011	8	9	0	0	420	43	10.2	156	8	12.6	histone H2B type 1-like	histone H2B type 1-B-like	95	histone H2B type 1-like | histone H2B type 2-E-like | histone H2B type 1 | histone H2B type 2-F | histone H2B type 1-M-like | histone H2B type 1-B | histone H2B type 1-N-like | histone H2B type 1-K-like | histone H2B type 2-F-like | histone H2B 7 | histone H2B type 1-N | histone H2B type 1-H | histone H2B type 1-M | histone H2B 8-like | histone H2B type 1-J-like | histone H2B type 2-E | histone H…	.	.	7	.	.	.
ENSOARG00000000980	ENSOARP00000001016	9	26	3	0	1	1	100	1	1	100	group XV phospholipase A2	group XV phospholipase A2	1	group XV phospholipase A2	.	.	6	.	XP_006047727.1 (Bubalus bubalis: 93.269% identity in aln 49.5% length of target)	.
ENSOARG00000000985	ENSOARP00000001019	14	78	46	22	284	12	4.2	141	7	78.2	bifunctional 3'-phosphoadenosine 5'-phosphosulfate synthase 2	bifunctional 3'-phosphoadenosine 5'-phosphosulfate synthase 2	NA	.	PAPSS2	3'-phosphoadenosine 5'-phosphosulfate synthase 2	1	.	XP_010836778.1 (Bison bison bison: 97.8% identity in aln 100.0% length of target)	.
ENSOARG00000000987	ENSOARP00000001024	0	0	0	0	0	0	0	0	0	0	.	LOW QUALITY PROTEIN: ret finger protein-like 4A	NA	.	.	.	8	.	.	.
ENSOARG00000000988	ENSOARP00000001023	3	3	0	0	0	0	0	0	0	0	.	epididymis-specific alpha-mannosidase	NA	.	.	.	8	.	.	.
ENSOARG00000000997	ENSOARP00000001030	10	45	0	0	0	0	0	0	0	0	.	polyamine-modulated factor 1-binding protein 1	NA	.	PMFBP1	polyamine-modulated factor 1-binding protein 1	8	.	.	.
ENSOARG00000001000	ENSOARP00000001034	15	83	67	10	0	0	0	0	0	0	.	UDP-N-acetylhexosamine pyrophosphorylase-like protein 1	NA	.	.	.	8	.	.	.
ENSOARG00000001001	ENSOARP00000001047	15	69	24	2	2	2	100	2	2	100	sperm-associated antigen 5	sperm-associated antigen 5	1	.	SPAG5	sperm associated antigen 5	1	.	XP_013827322.1 (Capra hircus: 99.065% identity in aln 98.8% length of target)XP_013827322.1 (Capra hircus: 99.1% identity in aln 98.8% length of target) | XP_006042252.1 (Bubalus bubalis: 96.6% identity in aln 100.0% length of target)	.
ENSOARG00000001002	ENSOARP00000001036	6	8	0	0	0	0	0	0	0	0	.	putative oncomodulin-2	NA	.	.	.	8	.	.	.
ENSOARG00000001005	ENSOARP00000001038	15	68	41	27	0	0	0	0	0	0	.	.	NA	.	.	.	.	.	.	.
ENSOARG00000001007	ENSOARP00000001042	0	0	0	0	0	0	0	0	0	0	.	vomeronasal type-1 receptor 4	NA	.	VN1R4	VN1R4	8	.	.	VN1R4 already in Oar v3.1 (associated with ENSOARG00000014612)
ENSOARG00000001008	ENSOARP00000001044	13	46	14	10	0	0	0	0	0	0	.	C-type natriuretic peptide precursor	NA	.	.	.	8	.	.	.
ENSOARG00000001009	ENSOARP00000001043	0	0	0	0	0	0	0	0	0	0	.	HAUS augmin-like complex subunit 3	NA	.	HAUS3	HAUS augmin-like complex subunit 3	8	.	.	.
ENSOARG00000001012	ENSOARP00000001048	9	26	12	2	0	0	0	0	0	0	.	C-type natriuretic peptide precursor	NA	.	.	.	8	.	.	.
ENSOARG00000001016	ENSOARP00000001056	15	83	83	69	0	0	0	0	0	0	.	.	NA	.	.	.	.	.	.	.
ENSOARG00000001017	ENSOARP00000001054	2	4	0	0	0	0	0	0	0	0	.	T-cell receptor alpha chain V region CTL-F3	NA	.	.	.	8	.	.	.
ENSOARG00000001018	ENSOARP00000001052	13	73	28	7	0	0	0	0	0	0	.	protein stum homolog	NA	.	C1orf95	protein stum homolog	8	.	.	.
ENSOARG00000001021	ENSOARP00000001057	5	3	1	0	0	0	0	0	0	0	.	multidrug resistance-associated protein 4-like	NA	.	.	.	8	.	.	.
ENSOARG00000001023	ENSOARP00000001063	0	0	0	0	0	0	0	0	0	0	.	anthrax toxin receptor-like	NA	.	.	.	8	.	.	.
ENSOARG00000001024	ENSOARP00000001060	7	28	1	0	185	6	3.2	150	3	44.9	cytochrome c	cytochrome c-like	21	cytochrome c | cytochrome c-like | Cytochrome c | cytochrome c, somatic | RecName: Full=Cytochrome c | cytochrome c, somatic-like | somatic cytochrome c | Chain A, Cytochrome C At Low Ionic Strength | Chain B, Crystal Structure Of A Complex Between Electron Transfer Partners, Cytochrome C Peroxidase And Cytochrome C | Chain B, K13r Mutant Of Horse Cytochrome C And Yeast Cytochrome C Peroxidase Co…	.	.	6	.	XP_005960005.1 (Pantholops hodgsonii: 100.000% identity in aln 100.0% length of target)	.
ENSOARG00000001025	ENSOARP00000001065	15	83	66	0	0	0	0	0	0	0	.	toll-interacting protein	NA	.	TOLLIP	toll interacting protein	8	.	.	.
ENSOARG00000001027	ENSOARP00000001066	0	0	0	0	41	2	4.9	74	2	80.5	mitochondrial import inner membrane translocase subunit Tim8 A	mitochondrial import inner membrane translocase subunit Tim8 A	NA	.	TIMM8A	translocase of inner mitochondrial membrane 8 homolog A (yeast)	1	.	NP_001029652.1 (Bos taurus: 95.9% identity in aln 100.0% length of target) | XP_006210330.1 (Vicugna pacos: 94.8% identity in aln 100.0% length of target)	.
ENSOARG00000001029	ENSOARP00000001069	0	0	0	0	0	0	0	0	0	0	.	hypothetical protein M91_00971	NA	.	.	.	8	.	.	.
ENSOARG00000001031	ENSOARP00000001070	15	83	76	32	11	6	54.5	10	5	81.8	myeloid differentiation primary response protein MyD88	myeloid differentiation primary response protein MyD88	NA	.	.	.	3	.	XP_013828846.1 (Capra hircus: 100.0% identity in aln 59.2% length of target) | XP_005901199.1 (Bos mutus: 98.9% identity in aln 63.2% length of target) | NP_001014404.1 (Bos taurus: 98.9% identity in aln 63.2% length of target) | XP_005975937.1 (Pantholops hodgsonii: 99.5% identity in aln 63.2% length of target)	.
ENSOARG00000001041	ENSOARP00000001083	4	4	1	1	0	0	0	0	0	0	.	mucin-5B	NA	.	.	.	8	.	.	.
ENSOARG00000001043	ENSOARP00000001077	5	5	0	0	8	8	100	5	6	75	glutathione S-transferase omega-1	glutathione S-transferase omega-1	NA	.	GSTO1	glutathione S-transferase omega 1	1	.	XP_011974908.1 (Ovis aries musimon: 96.3% identity in aln 100.0% length of target) | XP_005698499.1 (Capra hircus: 96.3% identity in aln 100.0% length of target) | XP_006050156.1 (Bubalus bubalis: 95.4% identity in aln 100.0% length of target) | XP_010857698.1 (Bison bison bison: 95.4% identity in aln 100.0% length of target) | XP_005961598.1 (Pantholops hodgsonii: 95.4% identity in aln 100.0% le…	.
ENSOARG00000001047	ENSOARP00000001086	14	82	75	48	60	3	5	83	3	91.7	V-type proton ATPase subunit e 2	V-type proton ATPase subunit e 2	NA	.	ATP6V0E2	ATPase H+ transporting V0 subunit e2	1	.	NP_001091043.1 (Bos taurus: 100.0% identity in aln 100.0% length of target)	.
ENSOARG00000001050	ENSOARP00000001091	4	5	2	1	0	0	0	0	0	0	.	Myosin light chain kinase, smooth muscle	NA	.	.	.	8	.	.	.
ENSOARG00000001052	ENSOARP00000001094	11	42	9	0	0	0	0	0	0	0	.	LOW QUALITY PROTEIN: SH3 and multiple ankyrin repeat domains protein 2	NA	.	.	.	8	.	.	.
ENSOARG00000001054	ENSOARP00000001092	7	18	1	0	0	0	0	0	0	0	.	transient receptor potential cation channel subfamily M member 5	NA	.	.	.	8	.	.	.
ENSOARG00000001056	ENSOARP00000001095	2	1	0	0	2	2	100	1	2	100	disintegrin and metalloproteinase domain-containing protein 20-like	disintegrin and metalloproteinase domain-containing protein 20-like	1	disintegrin and metalloproteinase domain-containing protein 20-like	.	.	6	.	XP_014947050.1 (Ovis aries musimon: 100.000% identity in aln 99.9% length of target)	.
ENSOARG00000001059	ENSOARP00000001097	15	83	69	39	242	6	2.5	140	6	76	creatine kinase B-type	creatine kinase B-type	NA	.	CKB	creatine kinase B	1	.	XP_006175708.2 (Camelus ferus: 96.9% identity in aln 96.4% length of target)	.
ENSOARG00000001061	ENSOARP00000001099	2	1	0	0	0	0	0	0	0	0	.	olfactory receptor 10H3-like	NA	.	.	.	8	.	.	.
ENSOARG00000001062	ENSOARP00000001100	5	11	0	0	0	0	0	0	0	0	.	.	NA	.	.	.	.	.	.	.
ENSOARG00000001065	ENSOARP00000001104	15	55	0	0	0	0	0	0	0	0	.	TPA: TRD@ protein-like	NA	.	.	.	8	.	.	.
ENSOARG00000001066	ENSOARP00000001111	15	83	83	34	12	1	8.3	12	1	83.3	CCZ1 homolog, vacuolar protein trafficking and biogenesis associated	CCZ1 homolog, vacuolar protein trafficking and biogenesis associated	NA	.	CCZ1	CCZ1 homolog, vacuolar protein trafficking and biogenesis associated	1	.	XP_006210432.1 (Vicugna pacos: 99.3% identity in aln 100.0% length of target)	.
ENSOARG00000001067	ENSOARP00000001108	10	17	1	0	0	0	0	0	0	0	.	multidrug resistance-associated protein 4-like	NA	.	.	.	8	.	.	.
ENSOARG00000001071	ENSOARP00000001109	7	36	0	0	2	1	50	1	1	100	T-cell receptor alpha chain V region HPB-MLT	T-cell receptor alpha chain V region HPB-MLT	1	T-cell receptor alpha chain V region HPB-MLT	.	.	7	.	.	.
ENSOARG00000001073	ENSOARP00000001110	9	12	6	5	0	0	0	0	0	0	.	mucin-5B-like	NA	.	.	.	8	.	.	.
ENSOARG00000001078	ENSOARP00000001114	15	83	67	0	0	0	0	0	0	0	.	TNF receptor-associated factor 2-like	NA	.	.	.	8	.	.	.
ENSOARG00000001079	ENSOARP00000001115	1	1	0	0	91	6	6.6	170	3	96.7	40S ribosomal protein S13	40S ribosomal protein S13	NA	.	RPS13	RPS13	1	NP_001008.1 (92.7% identity in aln 100.0% length of target)	XP_011966911.1 (Ovis aries musimon: 99.3% identity in aln 100.0% length of target) | XP_006075803.1 (Bubalus bubalis: 92.1% identity in aln 100.0% length of target) | XP_006180397.1 (Camelus ferus: 92.1% identity in aln 100.0% length of target)	.
ENSOARG00000001080	ENSOARP00000001120	11	36	0	0	0	0	0	0	0	0	.	Ig kappa chain V-III region PC 7210	NA	.	.	.	8	.	.	.
ENSOARG00000001083	ENSOARP00000001124	7	8	5	4	0	0	0	0	0	0	.	mucin-5B-like	NA	.	.	.	8	.	.	.
ENSOARG00000001085	ENSOARP00000001125	15	83	72	3	0	0	0	0	0	0	.	uncharacterized protein KIAA0195 homolog	NA	.	.	.	8	.	.	.
ENSOARG00000001086	ENSOARP00000001126	15	83	58	1	2	2	100	1	2	100	zinc finger protein 775	zinc finger protein 775	1	zinc finger protein 775	.	.	6	.	XP_014963754.1 (Ovis aries musimon: 99.167% identity in aln 21.7% length of target)	.
ENSOARG00000001088	ENSOARP00000001128	5	26	5	0	0	0	0	0	0	0	.	T-cell receptor delta chain precursor - sheep (fragment)	NA	.	.	.	8	.	.	.
ENSOARG00000001092	ENSOARP00000001134	7	19	1	0	1	1	100	1	1	100	transient receptor potential cation channel subfamily M member 5	transient receptor potential cation channel subfamily M member 5	1	transient receptor potential cation channel subfamily M member 5	.	.	6	.	XP_015316857.1 (Bos taurus: 90.566% identity in aln 14.3% length of target)	.
ENSOARG00000001096	ENSOARP00000001153	5	7	3	2	5	4	80	4	4	80	pregnancy-associated glycoprotein 1-like	pregnancy-associated glycoprotein 1-like	NA	.	.	.	1	.	XP_012026609.1 (Ovis aries musimon: 100.0% identity in aln 96.7% length of target) | XP_005699721.1 (Capra hircus: 98.4% identity in aln 100.0% length of target) | XP_006052353.1 (Bubalus bubalis: 92.9% identity in aln 100.0% length of target) | XP_010837915.1 (Bison bison bison: 92.9% identity in aln 100.0% length of target)	.
ENSOARG00000001097	ENSOARP00000001140	15	83	83	83	8	0	0	12	0	50	translation machinery-associated protein 7	translation machinery-associated protein 7	5	translation machinery-associated protein 7 | translation machinery-associated protein 7-like isoform 1 | ATR-interacting protein | translation machinery-associated protein 7 isoform 1 | translation machinery-associated protein 7-like	.	.	7	.	.	.
ENSOARG00000001100	ENSOARP00000001141	12	37	21	10	0	0	0	0	0	0	.	envoplakin-like protein	NA	.	.	.	8	.	.	.
ENSOARG00000001103	ENSOARP00000001144	12	72	20	2	4	4	100	2	3	100	stabilin-1	stabilin-1	1	.	STAB1	STAB1	4	.	XP_011977287.1 (Ovis aries musimon: 98.319% identity in aln 4.6% length of target)	STAB1 already in Oar v3.1 (associated with ENSOARG00000003517)
ENSOARG00000001104	ENSOARP00000001145	0	0	0	0	0	0	0	0	0	0	.	olfactory receptor 10H1-like	NA	.	.	.	8	.	.	.
ENSOARG00000001105	ENSOARP00000001146	5	13	0	0	91	10	11	159	4	87.9	40S ribosomal protein S15A	40S ribosomal protein S15A	NA	.	RPS15A	ribosomal protein S15a	1	NP_001010.2 (96.9% identity in aln 100.0% length of target)	XP_011984926.1 (Ovis aries musimon: 93.8% identity in aln 100.0% length of target) | XP_005899584.1 (Bos mutus: 96.2% identity in aln 100.0% length of target) | XP_006049511.1 (Bubalus bubalis: 94.6% identity in aln 100.0% length of target) | XP_005965896.1 (Pantholops hodgsonii: 96.2% identity in aln 100.0% length of target)	.
ENSOARG00000001114	ENSOARP00000001154	7	28	6	0	8	7	87.5	2	3	75	multidrug resistance-associated protein 4-like	multidrug resistance-associated protein 4-like	2	multidrug resistance-associated protein 4-like | multidrug resistance-associated protein 4	.	.	6	.	XP_014946722.1 (Ovis aries musimon: 100.000% identity in aln 17.6% length of target)	.
ENSOARG00000001116	ENSOARP00000001156	0	0	0	0	0	0	0	0	0	0	.	anthrax toxin receptor-like	NA	.	.	.	8	.	.	.
ENSOARG00000001119	ENSOARP00000001158	15	83	81	2	0	0	0	0	0	0	.	D-tyrosyl-tRNA(Tyr) deacylase 1	NA	.	DTD1	D-tyrosyl-tRNA deacylase 1	8	.	.	.
ENSOARG00000001120	ENSOARP00000001160	3	3	0	0	0	0	0	0	0	0	.	uncharacterized protein C9orf173 homolog	NA	.	.	.	8	.	.	.
ENSOARG00000001121	ENSOARP00000001174	15	83	79	9	0	0	0	0	0	0	.	myotubularin-related protein 5	NA	.	.	.	8	.	.	.
ENSOARG00000001126	ENSOARP00000001167	0	0	0	0	0	0	0	0	0	0	.	olfactory receptor 52Z1-like	NA	.	.	.	8	.	.	.
ENSOARG00000001127	ENSOARP00000001169	14	82	2	0	0	0	0	0	0	0	.	zinc finger protein 524	NA	.	.	.	8	.	.	.
ENSOARG00000001129	ENSOARP00000001168	0	0	0	0	0	0	0	0	0	0	.	LOW QUALITY PROTEIN: protocadherin-23	NA	.	.	.	8	.	.	.
ENSOARG00000001131	ENSOARP00000001170	15	83	56	4	2	2	100	2	2	100	GTPase IMAP family member 8	GTPase IMAP family member 8	1	GTPase IMAP family member 8	.	.	6	.	XP_005701711.1 (Capra hircus: 90.783% identity in aln 33.4% length of target)	.
ENSOARG00000001134	ENSOARP00000001177	5	14	0	0	15	5	33.3	10	4	73.3	transmembrane protein 229A	transmembrane protein 229A	4	transmembrane protein 229A | Transmembrane protein 229A | similar to RIKEN cDNA 6332401O19 gene | hCG32924	.	.	6	.	XP_012004840.2 (Ovis aries musimon: 100.000% identity in aln 45.2% length of target)	.
ENSOARG00000001135	ENSOARP00000001178	3	4	0	0	0	0	0	0	0	0	.	acetylcholine receptor subunit delta	NA	.	.	.	8	.	.	.
ENSOARG00000001137	ENSOARP00000001179	9	7	2	0	0	0	0	0	0	0	.	uncharacterized protein LOC101114926	NA	.	.	.	8	.	.	.
ENSOARG00000001138	ENSOARP00000001192	11	70	17	2	0	0	0	0	0	0	.	probable E3 ubiquitin-protein ligase HERC6	NA	.	HERC6	probable E3 ubiquitin-protein ligase HERC6	8	.	.	.
ENSOARG00000001140	ENSOARP00000001180	14	73	19	0	3	3	100	2	3	33.3	GTPase IMAP family member 7-like	GTPase IMAP family member 7-like	3	GTPase IMAP family member 7-like | GTPase, IMAP family member 7 | GTPase IMAP family member 7	GIMAP7	GTPase, IMAP family member 7	6	.	XP_012028277.1 (Ovis aries musimon: 93.671% identity in aln 81.2% length of target)	multiple unknown genes (2) match this description (it also matches ENSOARG00000000070, ENSOARG00000001465)
ENSOARG00000001141	ENSOARP00000001181	0	0	0	0	0	0	0	0	0	0	.	.	NA	.	.	.	.	.	.	.
ENSOARG00000001143	ENSOARP00000001184	15	81	2	0	92	4	4.3	158	3	59.8	60S ribosomal protein L23	60S ribosomal protein L23-like	11	60S ribosomal protein L23 | 60S ribosomal protein L23-like | ribosomal protein L23 | ribosomal protein L17 | 60S ribosomal protein L17 | RecName: Full=60S ribosomal protein L23 | Similar to ribosomal protein L23 | 60S ribosomal protein L23-like protein | ribosomal protein L23 L homeolog | F-box only protein 47 | Ribosomal protein L23	.	.	6	.	XP_005684126.1 (Capra hircus: 97.143% identity in aln 100.0% length of target)	.
ENSOARG00000001144	ENSOARP00000001185	14	78	2	0	0	0	0	0	0	0	.	VPS9 domain-containing protein 1-like	NA	.	.	.	8	.	.	.
ENSOARG00000001145	ENSOARP00000001188	2	1	0	0	0	0	0	0	0	0	.	anthrax toxin receptor-like	NA	.	.	.	8	.	.	.
ENSOARG00000001147	ENSOARP00000001189	15	83	83	78	115	9	7.8	71	6	99.1	F-box/WD repeat-containing protein 5	F-box/WD repeat-containing protein 5	NA	.	FBXW5	F-box and WD repeat domain containing 5	4	.	.	.
ENSOARG00000001149	ENSOARP00000001190	4	6	0	0	0	0	0	0	0	0	.	MLV-related proviral Env polyprotein-like	NA	.	.	.	8	.	.	.
ENSOARG00000001150	ENSOARP00000001191	15	83	66	1	0	0	0	0	0	0	.	serine/threonine-protein phosphatase 6 regulatory subunit 2-like	NA	.	.	.	8	.	.	.
ENSOARG00000001153	ENSOARP00000001194	8	18	1	0	255	7	2.7	143	6	76.9	metabotropic glutamate receptor 8	metabotropic glutamate receptor 8	NA	.	GRM8	glutamate metabotropic receptor 8	3	XP_011514410.1 (97.4% identity in aln 56.2% length of target)	.	.
ENSOARG00000001156	ENSOARP00000001195	7	23	13	1	9	8	88.9	3	3	77.8	multidrug resistance-associated protein 4-like	multidrug resistance-associated protein 4-like	2	multidrug resistance-associated protein 4-like | multidrug resistance-associated protein 4	.	.	6	.	XP_003586781.2 (Bos taurus: 92.308% identity in aln 75.7% length of target)	.
ENSOARG00000001157	ENSOARP00000001198	1	1	0	0	0	0	0	0	0	0	.	TPA: heterogeneous nuclear ribonucleoprotein A2/B1-like	NA	.	.	.	8	.	.	.
ENSOARG00000001162	ENSOARP00000001200	10	21	1	0	214	7	3.3	127	6	73.8	metabotropic glutamate receptor 8	metabotropic glutamate receptor 8-like	15	metabotropic glutamate receptor 8 | glutamate metabotropic receptor 8 | metabotropic glutamate receptor 8-like | glutamate receptor, metabotropic 8 precursor (predicted) | glutamate receptor, metabotropic 8, isoform CRA_c | metabotropic glutamate receptor 8 precursor | GRM8 | glutamate receptor, metabotropic 8 isoform b precursor (predicted), 5 prime | metabotropic glutamate receptor 8-like prote…	.	.	7	.	.	.
ENSOARG00000001163	ENSOARP00000001201	11	66	18	2	0	0	0	0	0	0	.	multidrug resistance-associated protein 4-like	NA	.	.	.	8	.	.	.
ENSOARG00000001165	ENSOARP00000001209	14	81	69	32	0	0	0	0	0	0	.	LOW QUALITY PROTEIN: BOLA class I histocompatibility antigen, alpha chain BL3-7-like	NA	.	.	.	8	.	.	.
ENSOARG00000001169	ENSOARP00000001206	10	73	30	6	0	0	0	0	0	0	.	hypothetical protein M91_13651	NA	.	.	.	8	.	.	.
ENSOARG00000001171	ENSOARP00000001212	15	83	11	0	0	0	0	0	0	0	.	flt3-interacting zinc finger protein 1	NA	.	.	.	8	.	.	.
ENSOARG00000001173	ENSOARP00000001215	7	29	1	0	0	0	0	0	0	0	.	protein FAM26F-like	NA	.	.	.	8	.	.	.
ENSOARG00000001174	ENSOARP00000001218	15	83	82	34	342	7	2	228	3	10.5	tubulin beta chain-like	Chain B, Structural Basis Of Backwards Motion In Kinesin-14: Minus-end Directed Nkn664 In The Amppnp State	71	tubulin beta chain-like | tubulin beta chain | tubulin beta-1 chain | tubulin beta-4B chain-like | tubulin beta-4B chain | beta-tubulin | Tubulin beta-1 chain | tubulin beta-2A chain | tubulin beta-2A chain-like | tubulin beta-1 chain-like | tubulin beta-2B chain | Tubulin beta chain | Tubulin beta-2C chain | tubulin beta-2 chain | tubulin beta-4A chain | Tubulin beta-2A chain | beta tubulin | Tu…	.	.	7	.	.	.
ENSOARG00000001175	ENSOARP00000001217	15	81	30	1	2	0	0	1	0	50	Retrovirus-related Pol polyprotein LINE-1	Retrovirus-related Pol polyprotein LINE-1	2	Retrovirus-related Pol polyprotein LINE-1 | endonuclease reverse transcriptase	.	.	7	.	.	.
ENSOARG00000001176	ENSOARP00000001220	0	0	0	0	0	0	0	0	0	0	.	olfactory receptor 10H3-like	NA	.	.	.	8	.	.	.
ENSOARG00000001179	ENSOARP00000001219	7	35	3	0	0	0	0	0	0	0	.	CMRF35-like molecule 4	NA	.	.	.	8	.	.	.
ENSOARG00000001180	ENSOARP00000001221	0	0	0	0	0	0	0	0	0	0	.	hypothetical protein EGM_02384	NA	.	.	.	8	.	.	.
ENSOARG00000001181	ENSOARP00000001222	13	81	71	38	0	0	0	0	0	0	.	HLA class I histocompatibility antigen, Cw-4 alpha chain-like	NA	.	.	.	8	.	.	.
ENSOARG00000001183	ENSOARP00000001224	6	20	0	0	0	0	0	0	0	0	.	GTPase IMAP family member 7-like	NA	.	GIMAP7	GTPase, IMAP family member 7	8	.	.	multiple unknown genes (2) match this description (it also matches ENSOARG00000000070, ENSOARG00000001465)
ENSOARG00000001186	ENSOARP00000001230	4	19	0	0	0	0	0	0	0	0	.	antigen WC1.1 precursor	NA	.	.	.	8	.	.	.
ENSOARG00000001189	ENSOARP00000001226	13	57	2	0	0	0	0	0	0	0	.	zinc finger protein 665-like	NA	.	.	.	8	.	.	.
ENSOARG00000001193	ENSOARP00000001231	13	56	1	0	4	4	100	2	3	75	hyaluronidase PH-20-like	hyaluronidase PH-20-like	2	hyaluronidase PH-20-like | hyaluronidase PH-20	.	.	6	.	XP_012004844.1 (Ovis aries musimon: 99.819% identity in aln 100.0% length of target)	.
ENSOARG00000001195	ENSOARP00000001255	9	41	2	0	5	2	40	2	2	60	adenylate cyclase type 10	adenylate cyclase type 10-like	2	adenylate cyclase type 10 | adenylate cyclase type 10-like	.	.	6	.	XP_011967197.1 (Ovis aries musimon: 99.870% identity in aln 96.4% length of target)	.
ENSOARG00000001196	ENSOARP00000001250	7	17	2	0	0	0	0	0	0	0	.	radial spoke head 10 homolog B	NA	.	.	.	8	.	.	.
ENSOARG00000001197	ENSOARP00000001234	0	0	0	0	0	0	0	0	0	0	.	LOW QUALITY PROTEIN: melanoma-associated antigen B18-like	NA	.	.	.	8	.	.	.
ENSOARG00000001198	ENSOARP00000001233	15	83	83	83	210	14	6.7	186	6	41	60S ribosomal protein L26-like	60S ribosomal protein L26	18	60S ribosomal protein L26-like | 60S ribosomal protein L26 | 60S ribosomal protein L26-like 1 | ribosomal protein L26 isoform 1 | ribosomal protein L26 | WASH complex subunit strumpellin | RPL26 | 60S ribosomal protein L26-like 1-like | RecName: Full=60S ribosomal protein L26 | 60S ribosomal protein L26-like 1 isoform 1 | mCG1037975 | hCG1995786 | 60S ribosomal protein L26-like protein | hCG26523…	.	.	7	.	.	.
ENSOARG00000001201	ENSOARP00000001237	14	82	65	4	0	0	0	0	0	0	.	heparan-sulfate 6-O-sulfotransferase 1	NA	.	.	.	8	.	.	.
ENSOARG00000001203	ENSOARP00000001239	15	83	65	6	1	1	100	1	1	100	60S ribosomal protein L35-like	60S ribosomal protein L35-like	1	60S ribosomal protein L35-like	.	.	6	.	XP_005962825.1 (Pantholops hodgsonii: 91.736% identity in aln 78.1% length of target)	.
ENSOARG00000001204	ENSOARP00000001241	1	1	0	0	0	0	0	0	0	0	.	60S ribosomal protein L5	NA	.	RPL5	ribosomal protein L5	8	.	.	multiple unknown genes (3) match this description (it also matches ENSOARG00000000126, ENSOARG00000007930, ENSOARG00000018422)
ENSOARG00000001205	ENSOARP00000001246	0	0	0	0	0	0	0	0	0	0	.	Melanoma-associated antigen B1	NA	.	.	.	8	.	.	.
ENSOARG00000001206	ENSOARP00000001247	15	83	83	23	62	3	4.8	70	3	91.9	BET1 homolog	BET1 homolog	NA	.	BET1	Bet1 golgi vesicular membrane trafficking protein	1	.	NP_001092627.1 (Bos taurus: 98.2% identity in aln 94.9% length of target) | XP_006207692.1 (Vicugna pacos: 95.5% identity in aln 94.9% length of target)	.
ENSOARG00000001209	ENSOARP00000001251	0	0	0	0	0	0	0	0	0	0	.	LOW QUALITY PROTEIN: uncharacterized protein LOC102171530	NA	.	.	.	8	.	.	.
ENSOARG00000001214	ENSOARP00000001258	15	78	1	0	0	0	0	0	0	0	.	.	NA	.	.	.	.	.	.	.
ENSOARG00000001217	ENSOARP00000001262	2	2	0	0	0	0	0	0	0	0	.	prostaglandin omega-hydroxylase CYP4F21	NA	.	.	.	8	.	.	.
ENSOARG00000001221	ENSOARP00000001263	8	10	0	0	0	0	0	0	0	0	.	multidrug resistance-associated protein 4-like	NA	.	.	.	8	.	.	.
ENSOARG00000001222	ENSOARP00000001264	14	81	39	8	0	0	0	0	0	0	.	uncharacterized protein LOC105604851	NA	.	.	.	8	.	.	.
ENSOARG00000001224	ENSOARP00000001271	11	52	10	6	0	0	0	0	0	0	.	leukocyte immunoglobulin-like receptor subfamily A member 5	NA	.	.	.	8	.	.	.
ENSOARG00000001229	ENSOARP00000001274	14	81	45	16	0	0	0	0	0	0	.	uncharacterized protein LOC105604623	NA	.	.	.	8	.	.	.
ENSOARG00000001230	ENSOARP00000001276	14	59	10	0	219	26	11.9	67	8	89.5	roundabout homolog 2	roundabout homolog 2	NA	.	ROBO2	ROBO2	4	.	.	ROBO2 already in Oar v3.1 (associated with ENSOARG00000016559)
ENSOARG00000001231	ENSOARP00000001277	8	32	7	1	123	11	8.9	65	6	88.6	caskin-1	caskin-1	NA	.	CASKIN1	CASKIN1	4	.	.	CASKIN1 already in Oar v3.1 (associated with ENSOARG00000017812)
ENSOARG00000001232	ENSOARP00000001279	8	43	0	0	4	4	100	2	2	50	multidrug resistance-associated protein 4	multidrug resistance-associated protein 4-like	2	multidrug resistance-associated protein 4 | multidrug resistance-associated protein 4-like	.	.	6	.	XP_006074063.1 (Bubalus bubalis: 92.027% identity in aln 29.6% length of target)	.
ENSOARG00000001233	ENSOARP00000001280	2	9	2	0	0	0	0	0	0	0	.	hypothetical protein M91_15193	NA	.	.	.	8	.	.	.
ENSOARG00000001234	ENSOARP00000001281	10	34	0	0	0	0	0	0	0	0	.	CASK interacting protein 1, isoform CRA_b	NA	.	.	.	8	.	.	.
ENSOARG00000001237	ENSOARP00000001282	8	55	16	7	0	0	0	0	0	0	.	plakophilin-1-like	NA	.	.	.	8	.	.	.
ENSOARG00000001239	ENSOARP00000001291	4	32	8	1	0	0	0	0	0	0	.	cilia- and flagella-associated protein 74	NA	.	.	.	8	.	.	.
ENSOARG00000001242	ENSOARP00000001284	9	51	10	0	0	0	0	0	0	0	.	.	NA	.	.	.	.	.	.	.
ENSOARG00000001252	ENSOARP00000001297	14	71	7	1	3	3	100	2	2	66.7	melanoma-associated antigen 10-like	melanoma-associated antigen 10-like	2	melanoma-associated antigen 10-like | melanoma-associated antigen 10	MAGEA10	MAGE family member A10	6	.	XP_006043098.1 (Bubalus bubalis: 92.366% identity in aln 99.2% length of target)	multiple unknown genes (5) match this description (it also matches ENSOARG00000000494, ENSOARG00000008422, ENSOARG00000009331, ENSOARG00000009350, ENSOARG00000017657)
ENSOARG00000001254	ENSOARP00000001314	12	73	44	16	0	0	0	0	0	0	.	LOW QUALITY PROTEIN: tenascin-X	NA	.	.	.	8	.	.	.
ENSOARG00000001255	ENSOARP00000001301	2	1	0	0	6	5	83.3	4	4	50	hyaluronoglucosaminidase 4	hyaluronidase-4-like	3	hyaluronoglucosaminidase 4 | hyaluronidase-4-like | hyaluronidase-1-like	.	.	6	.	XP_005679478.1 (Capra hircus: 98.316% identity in aln 100.0% length of target)	.
ENSOARG00000001257	ENSOARP00000001302	1	1	0	0	0	0	0	0	0	0	.	melanoma-associated antigen B1-like	NA	.	.	.	8	.	.	.
ENSOARG00000001258	ENSOARP00000001310	0	0	0	0	13	8	61.5	9	7	76.9	sodium/hydrogen exchanger 2-like	sodium/hydrogen exchanger 2-like	NA	.	.	.	1	.	XP_012025184.1 (Ovis aries musimon: 100.0% identity in aln 96.3% length of target) | XP_005700684.1 (Capra hircus: 99.8% identity in aln 91.1% length of target) | XP_005971265.1 (Pantholops hodgsonii: 99.8% identity in aln 96.3% length of target)	.
ENSOARG00000001262	ENSOARP00000001303	15	83	81	27	82	4	4.9	74	4	67.1	bcl-2-like protein 1	bcl-2-like protein 1	28	bcl-2-like protein 1 | Homo sapiens BCL2-like 1 | Chain A, Human Bcl-Xl Containing A Phe To Trp Mutation At Position 97 | bcl-2-like protein 1 isoform a | Chain A, Human Bcl-Xl Containing A Glu To Leu Mutation At Position 92 | Chain A, Crystal Structure Analysis Of Full-length Bcl-xl In Complex With The Inhibitor Abt-263 | anti-apoptotic regulator Bcl-xL | bcl-2-like protein 1 isoform Bcl-X(L) | …	.	.	6	.	NP_001009226.1 (Ovis aries: 100.000% identity in aln 100.0% length of target)	.
ENSOARG00000001263	ENSOARP00000001306	15	83	73	3	0	0	0	0	0	0	.	metastasis-associated protein MTA1	NA	.	.	.	8	.	.	.
ENSOARG00000001264	ENSOARP00000001318	13	59	7	0	0	0	0	0	0	0	.	.	NA	.	.	.	.	.	.	.
ENSOARG00000001267	ENSOARP00000001313	0	0	0	0	1	1	100	1	1	100	peptidyl-prolyl cis-trans isomerase FKBP2-like	peptidyl-prolyl cis-trans isomerase FKBP2-like	1	peptidyl-prolyl cis-trans isomerase FKBP2-like	.	.	6	.	XP_005982242.1 (Pantholops hodgsonii: 90.714% identity in aln 100.0% length of target)	.
ENSOARG00000001270	ENSOARP00000001317	9	49	15	0	3	3	100	2	3	66.7	granzyme H-like	granzyme H	2	granzyme H-like | granzyme H	.	.	6	.	XP_005701618.1 (Capra hircus: 93.401% identity in aln 78.8% length of target)	.
ENSOARG00000001275	ENSOARP00000001322	15	83	83	80	0	0	0	0	0	0	.	cysteine-rich protein 2	NA	.	.	.	8	.	.	.
ENSOARG00000001279	ENSOARP00000001325	13	67	44	28	3	3	100	2	3	100	galectin-9B-like	galectin-9B-like	1	galectin-9B-like	.	.	6	.	XP_012028028.1 (Ovis aries musimon: 98.148% identity in aln 100.0% length of target)	.
ENSOARG00000001282	ENSOARP00000001329	8	38	8	0	0	0	0	0	0	0	.	multidrug resistance-associated protein 4-like	NA	.	.	.	8	.	.	.
ENSOARG00000001283	ENSOARP00000001330	15	72	1	0	0	0	0	0	0	0	.	zinc finger protein 845-like	NA	.	.	.	8	.	.	.
ENSOARG00000001285	ENSOARP00000001337	5	15	5	2	2	2	100	1	2	50	MAP34-B protein precursor	cathelicidin-7	2	MAP34-B protein precursor | cathelicidin-7	.	.	6	.	XP_004018542.1 (Ovis aries: 100.000% identity in aln 99.4% length of target)	.
ENSOARG00000001286	ENSOARP00000001332	15	83	69	4	18	6	33.3	12	5	94.4	prostaglandin E synthase 2	prostaglandin E synthase 2	NA	.	PTGES2	prostaglandin E synthase 2	4	.	.	.
ENSOARG00000001288	ENSOARP00000001334	10	57	13	3	6	6	100	3	3	50	GTPase IMAP family member 5-like	GTPase, IMAP family member 5	3	GTPase IMAP family member 5-like | GTPase IMAP family member 5 | GTPase, IMAP family member 5	.	.	6	.	XP_005205852.1 (Bos taurus: 94.718% identity in aln 92.2% length of target)	.
ENSOARG00000001292	ENSOARP00000001343	0	0	0	0	0	0	0	0	0	0	.	vomeronasal type-1 receptor 90-like	NA	.	.	.	8	.	.	.
ENSOARG00000001293	ENSOARP00000001345	0	0	0	0	0	0	0	0	0	0	.	olfactory receptor 2F1-like	NA	.	.	.	8	.	.	.
ENSOARG00000001294	ENSOARP00000001346	0	0	0	0	0	0	0	0	0	0	.	gap junction epsilon-1 protein	NA	.	.	.	8	.	.	.
ENSOARG00000001298	ENSOARP00000001348	3	2	0	0	0	0	0	0	0	0	.	LOW QUALITY PROTEIN: putative spermatogenesis-associated protein 31D4	NA	.	.	.	8	.	.	.
ENSOARG00000001303	ENSOARP00000001350	0	0	0	0	34	20	58.8	11	6	91.2	olfactory receptor-like protein OLF3	olfactory receptor-like protein OLF3	NA	.	.	.	1	.	XP_012017011.1 (Ovis aries musimon: 96.2% identity in aln 100.0% length of target) | XP_005679617.1 (Capra hircus: 96.5% identity in aln 100.0% length of target) | XP_005886799.1 (Bos mutus: 95.6% identity in aln 100.0% length of target) | XP_002687064.1 (Bos taurus: 95.6% identity in aln 100.0% length of target) | XP_010843154.1 (Bison bison bison: 94.6% identity in aln 100.0% length of target)	.
ENSOARG00000001304	ENSOARP00000001356	14	76	0	0	0	0	0	0	0	0	.	LOW QUALITY PROTEIN: NKG2D ligand 1-like	NA	.	.	.	8	.	.	.
ENSOARG00000001310	ENSOARP00000001363	4	6	3	2	2	2	100	1	2	100	junctional sarcoplasmic reticulum protein 1	junctional sarcoplasmic reticulum protein 1	1	junctional sarcoplasmic reticulum protein 1	.	.	6	.	XP_014944117.1 (Ovis aries musimon: 100.000% identity in aln 64.3% length of target)	.
ENSOARG00000001312	ENSOARP00000001361	0	0	0	0	34	22	64.7	13	7	85.3	olfactory receptor-like protein OLF3	olfactory receptor-like protein OLF3	NA	.	.	.	1	.	XP_012017028.1 (Ovis aries musimon: 98.7% identity in aln 100.0% length of target) | XP_005679685.1 (Capra hircus: 97.2% identity in aln 100.0% length of target) | XP_005886810.1 (Bos mutus: 93.7% identity in aln 100.0% length of target) | XP_002687171.1 (Bos taurus: 97.2% identity in aln 100.0% length of target) | XP_010843176.1 (Bison bison bison: 96.8% identity in aln 100.0% length of target) …	.
ENSOARG00000001314	ENSOARP00000001365	15	83	3	0	0	0	0	0	0	0	.	zinc finger protein 628	NA	.	.	.	8	.	.	.
ENSOARG00000001315	ENSOARP00000001393	4	2	2	1	1	1	100	0	1	100	solute carrier family 22 member 10	solute carrier family 22 member 10	1	solute carrier family 22 member 10	SLC22A10	solute carrier family 22 member 10	6	.	XP_012001604.1 (Ovis aries musimon: 99.625% identity in aln 97.6% length of target)	.
ENSOARG00000001318	ENSOARP00000001372	2	3	0	0	0	0	0	0	0	0	.	LOW QUALITY PROTEIN: GTPase IMAP family member 4-like	NA	.	.	.	8	.	.	.
ENSOARG00000001321	ENSOARP00000001373	0	0	0	0	26	21	80.8	9	6	80.8	olfactory receptor-like protein OLF3	olfactory receptor-like protein OLF3	NA	.	.	.	1	.	XP_012017012.1 (Ovis aries musimon: 97.5% identity in aln 100.0% length of target) | XP_005679618.1 (Capra hircus: 97.8% identity in aln 100.0% length of target) | XP_005886798.1 (Bos mutus: 93.7% identity in aln 100.0% length of target) | XP_002687066.1 (Bos taurus: 93.1% identity in aln 100.0% length of target) | XP_010843154.1 (Bison bison bison: 92.7% identity in aln 100.0% length of target)	.
ENSOARG00000001323	ENSOARP00000001377	2	4	0	0	0	0	0	0	0	0	.	T-cell receptor beta chain V region C5	NA	.	.	.	8	.	.	.
ENSOARG00000001324	ENSOARP00000001378	6	5	0	0	2	1	50	1	1	50	actin-85C-like	actin-85C-like	2	actin-85C-like | Actin, alpha skeletal muscle 2	.	.	6	.	XP_011972997.1 (Ovis aries musimon: 99.692% identity in aln 87.6% length of target)	.
ENSOARG00000001327	ENSOARP00000001381	0	0	0	0	5	4	80	3	4	40	olfactory receptor 2F1-like	olfactory receptor 2F1-like	3	olfactory receptor 2F1-like | olfactory receptor-like protein OLF3 | olfactory receptor-like protein OLF3-like	.	.	6	.	XP_012017013.1 (Ovis aries musimon: 98.714% identity in aln 100.0% length of target)	.
ENSOARG00000001329	ENSOARP00000001382	11	56	2	0	0	0	0	0	0	0	.	NKG2D ligand 4	NA	.	.	.	8	.	.	.
ENSOARG00000001331	ENSOARP00000001387	4	17	2	0	0	0	0	0	0	0	.	TPA: hypothetical protein BOS_4664	NA	.	.	.	8	.	.	.
ENSOARG00000001334	ENSOARP00000001388	15	80	1	0	0	0	0	0	0	0	.	antigen WC1.1-like	NA	.	.	.	8	.	.	.
ENSOARG00000001335	ENSOARP00000001390	12	24	0	0	0	0	0	0	0	0	.	.	NA	.	.	.	.	.	.	.
ENSOARG00000001339	ENSOARP00000001396	14	69	7	0	0	0	0	0	0	0	.	podocalyxin-like	NA	.	.	.	8	.	.	.
ENSOARG00000001341	ENSOARP00000001400	2	3	0	0	0	0	0	0	0	0	.	endogenous retrovirus group K member 18 Pol protein-like	NA	.	.	.	8	.	.	.
ENSOARG00000001344	ENSOARP00000001403	15	81	1	0	0	0	0	0	0	0	.	zinc finger protein 347-like	NA	.	.	.	8	.	.	.
ENSOARG00000001347	ENSOARP00000001406	11	53	2	0	3	3	100	2	3	66.7	hyaluronidase PH-20-like	hyaluronidase PH-20-like	2	hyaluronidase PH-20-like | hyaluronidase PH-20	.	.	6	.	XP_014964606.1 (Ovis aries musimon: 99.455% identity in aln 100.0% length of target)	.
ENSOARG00000001350	ENSOARP00000001410	5	24	5	0	0	0	0	0	0	0	.	T-cell receptor alpha chain V region HPB-MLT	NA	.	.	.	8	.	.	.
ENSOARG00000001351	ENSOARP00000001408	13	39	6	2	152	8	5.3	130	8	80.3	contactin-associated protein-like 2	contactin-associated protein-like 2	NA	.	CNTNAP2	contactin associated protein-like 2	4	.	.	multiple unknown genes (6) match this description (it also matches ENSOARG00000001351, ENSOARG00000001358, ENSOARG00000001364, ENSOARG00000001373, ENSOARG00000018592, ENSOARG00000018641)
ENSOARG00000001353	ENSOARP00000001411	8	26	1	0	0	0	0	0	0	0	.	.	NA	.	.	.	.	.	.	.
ENSOARG00000001355	ENSOARP00000001412	14	82	66	21	1	0	0	1	0	100	transcription factor MafB	transcription factor MafB	1	transcription factor MafB	.	.	7	.	.	.
ENSOARG00000001357	ENSOARP00000001414	12	63	26	7	42	7	16.7	18	6	26.2	cytochrome P450 4F6-like	cytochrome P450 4F6-like	20	cytochrome P450 4F6-like | docosahexaenoic acid omega-hydroxylase CYP4F3-like | cytochrome P450, family 4, subfamily f, polypeptide 13 | cytochrome P450, family 4, subfamily f, polypeptide 16 | phylloquinone omega-hydroxylase CYP4F2-like | docosahexaenoic acid omega-hydroxylase CYP4F3 | phylloquinone omega-hydroxylase CYP4F2 | mCG23712, isoform CRA_b | cytochrome P450, family 4, subfamily F, poly…	.	.	6	.	XP_005962940.1 (Pantholops hodgsonii: 100.000% identity in aln 22.9% length of target)	.
ENSOARG00000001358	ENSOARP00000001416	14	39	11	3	61	8	13.1	41	8	86.9	contactin-associated protein-like 2	contactin-associated protein-like 2	NA	.	CNTNAP2	contactin associated protein-like 2	4	.	.	multiple unknown genes (6) match this description (it also matches ENSOARG00000001351, ENSOARG00000001358, ENSOARG00000001364, ENSOARG00000001373, ENSOARG00000018592, ENSOARG00000018641)
ENSOARG00000001361	ENSOARP00000001421	6	5	3	1	1	1	100	0	1	100	junctional sarcoplasmic reticulum protein 1	junctional sarcoplasmic reticulum protein 1	1	junctional sarcoplasmic reticulum protein 1	.	.	6	.	XP_014944117.1 (Ovis aries musimon: 100.000% identity in aln 84.7% length of target)	.
ENSOARG00000001362	ENSOARP00000001423	0	0	0	0	1	1	100	1	1	100	vomeronasal type-1 receptor 90-like	vomeronasal type-1 receptor 90-like	1	vomeronasal type-1 receptor 90-like	.	.	6	.	XP_005981322.1 (Pantholops hodgsonii: 93.506% identity in aln 100.0% length of target)	.
ENSOARG00000001363	ENSOARP00000001422	15	83	20	0	0	0	0	0	0	0	.	LOW QUALITY PROTEIN: zinc finger protein 213	NA	.	.	.	8	.	.	.
ENSOARG00000001364	ENSOARP00000001424	13	35	8	1	101	8	7.9	65	8	84.2	contactin-associated protein-like 2	contactin-associated protein-like 2	NA	.	CNTNAP2	contactin associated protein-like 2	4	.	.	multiple unknown genes (6) match this description (it also matches ENSOARG00000001351, ENSOARG00000001358, ENSOARG00000001364, ENSOARG00000001373, ENSOARG00000018592, ENSOARG00000018641)
ENSOARG00000001365	ENSOARP00000001425	10	18	12	2	2	2	100	1	2	100	GTPase IMAP family member 4-like	GTPase IMAP family member 4-like	1	GTPase IMAP family member 4-like	.	.	6	.	XP_012027697.1 (Ovis aries musimon: 97.792% identity in aln 100.0% length of target)	.
ENSOARG00000001367	ENSOARP00000001428	3	4	0	0	0	0	0	0	0	0	.	.	NA	.	.	.	.	.	.	.
ENSOARG00000001368	ENSOARP00000001426	14	76	2	0	0	0	0	0	0	0	.	dedicator of cytokinesis protein 11	NA	.	.	.	8	.	.	.
ENSOARG00000001372	ENSOARP00000001451	10	36	1	1	2	2	100	1	2	100	multidrug resistance-associated protein 4-like	multidrug resistance-associated protein 4-like	1	multidrug resistance-associated protein 4-like	.	.	6	.	XP_012027087.1 (Ovis aries musimon: 99.843% identity in aln 94.3% length of target)	.
ENSOARG00000001373	ENSOARP00000001429	10	28	6	0	156	7	4.5	105	7	81.4	contactin-associated protein-like 2	contactin-associated protein-like 2	NA	.	CNTNAP2	contactin associated protein-like 2	4	.	.	multiple unknown genes (6) match this description (it also matches ENSOARG00000001351, ENSOARG00000001358, ENSOARG00000001364, ENSOARG00000001373, ENSOARG00000018592, ENSOARG00000018641)
ENSOARG00000001375	ENSOARP00000001433	15	83	83	80	0	0	0	0	0	0	.	.	NA	.	.	.	.	.	.	.
ENSOARG00000001376	ENSOARP00000001435	6	20	8	0	0	0	0	0	0	0	.	uncharacterized protein LOC101120797	NA	.	.	.	8	.	.	.
ENSOARG00000001377	ENSOARP00000001434	2	2	0	0	379	14	3.7	274	7	19.5	histone H3-like	Chain A, The Human Nucleosome Structure	86	histone H3-like | histone H3 | histone H3.1-like | histone H3.1 | Histone H3 | histone H3-like centromeric protein CSE4 | histone 3 | histone H3.2 | histone H3-like centromeric protein CSE4-like | core histone H2A/H2B/H3/H4 | histone H3.3 | predicted protein | histone H3.2-like | histone H3.1t | histone H3.v1 | RecName: Full=Histone H3 | histone H3, embryonic-like | histone cluster 3, H3 | RecNam…	.	.	7	.	.	.
ENSOARG00000001380	ENSOARP00000001436	12	74	21	0	0	0	0	0	0	0	.	multidrug resistance-associated protein 4-like	NA	.	.	.	8	.	.	.
ENSOARG00000001382	ENSOARP00000001439	0	0	0	0	131	13	9.9	148	5	72.5	60S ribosomal protein L9	60S ribosomal protein L9	11	60S ribosomal protein L9 | 60S ribosomal protein L9-like | ribosomal protein L9 | Ribosomal protein L9 | rCG63708 | mCG130981 | mCG128013 | RPL9 | RecName: Full=60S ribosomal protein L9 | 60S ribosomal protein L9-like isoform 1 | ribosomal protein L9 L homeolog	RPL9	ribosomal protein L9	6	.	NP_001019640.2 (Bos taurus: 100.000% identity in aln 100.0% length of target)	.
ENSOARG00000001385	ENSOARP00000001443	0	0	0	0	0	0	0	0	0	0	.	uncharacterized protein LOC105616630	NA	.	.	.	8	.	.	.
ENSOARG00000001387	ENSOARP00000001445	15	62	5	0	0	0	0	0	0	0	.	zinc finger protein 91-like	NA	.	.	.	8	.	.	.
ENSOARG00000001388	ENSOARP00000001446	11	27	4	0	0	0	0	0	0	0	.	.	NA	.	.	.	.	.	.	.
ENSOARG00000001389	ENSOARP00000001449	8	48	0	0	0	0	0	0	0	0	.	tumor necrosis factor alpha-induced protein 2	NA	.	.	.	8	.	.	.
ENSOARG00000001391	ENSOARP00000001453	15	83	75	7	0	0	0	0	0	0	.	TPA: uncharacterized serine/threonine-protein kinase SgK494-like	NA	.	.	.	8	.	.	.
ENSOARG00000001393	ENSOARP00000001456	14	73	37	15	0	0	0	0	0	0	.	GTPase IMAP family member 8-like	NA	.	.	.	8	.	.	.
ENSOARG00000001402	ENSOARP00000001459	14	78	50	0	0	0	0	0	0	0	.	LOW QUALITY PROTEIN: ZBED6 C-terminal-like protein	NA	.	.	.	8	.	.	.
ENSOARG00000001403	ENSOARP00000001462	0	0	0	0	0	0	0	0	0	0	.	.	NA	.	.	.	.	.	.	.
ENSOARG00000001404	ENSOARP00000001463	15	82	45	6	1	1	100	1	1	100	multidrug resistance-associated protein 4-like	multidrug resistance-associated protein 4-like	1	multidrug resistance-associated protein 4-like	.	.	6	.	XP_005701599.1 (Capra hircus: 96.907% identity in aln 31.3% length of target)	.
ENSOARG00000001406	ENSOARP00000001472	15	83	83	35	55	0	0	41	0	96.4	DNA topoisomerase 1	DNA topoisomerase 1	NA	.	TOP1	topoisomerase (DNA) I	5	.	.	.
ENSOARG00000001407	ENSOARP00000001467	13	66	47	28	0	0	0	0	0	0	.	apical endosomal glycoprotein	NA	.	.	.	8	.	.	.
ENSOARG00000001412	ENSOARP00000001474	7	36	11	0	0	0	0	0	0	0	.	GTPase IMAP family member 1-like	NA	.	.	.	8	.	.	.
ENSOARG00000001413	ENSOARP00000001480	3	6	0	0	1	1	100	0	1	100	mast cell protease 2	mast cell protease 2	1	mast cell protease 2	.	.	6	.	XP_012019231.1 (Ovis aries musimon: 93.392% identity in aln 92.7% length of target)	.
ENSOARG00000001416	ENSOARP00000001476	5	20	0	0	0	0	0	0	0	0	.	60S ribosomal protein L37a-like	NA	.	.	.	8	.	.	.
ENSOARG00000001418	ENSOARP00000001478	4	4	0	0	0	0	0	0	0	0	.	uncharacterized protein LOC105733627	NA	.	.	.	8	.	.	.
ENSOARG00000001419	ENSOARP00000001484	15	83	48	9	10	5	50	9	4	90	targeting protein for Xklp2	targeting protein for Xklp2	NA	.	TPX2	TPX2, microtubule nucleation factor	1	.	XP_005887973.1 (Bos mutus: 98.0% identity in aln 100.0% length of target) | XP_005214656.1 (Bos taurus: 98.0% identity in aln 100.0% length of target) | XP_006064496.1 (Bubalus bubalis: 98.4% identity in aln 100.0% length of target) | XP_005960853.1 (Pantholops hodgsonii: 99.6% identity in aln 100.0% length of target)	.
ENSOARG00000001420	ENSOARP00000001479	6	13	1	0	0	0	0	0	0	0	.	immunoglobulin lambda-6d light chain variable region	NA	.	.	.	8	.	.	.
ENSOARG00000001425	ENSOARP00000001483	1	1	0	0	8	7	87.5	4	5	75	male-enhanced antigen 1	male-enhanced antigen 1	NA	.	MEA1	male-enhanced antigen 1	1	.	XP_011969301.1 (Ovis aries musimon: 91.4% identity in aln 100.0% length of target) | XP_005696376.1 (Capra hircus: 90.8% identity in aln 91.1% length of target) | XP_005900181.1 (Bos mutus: 90.2% identity in aln 100.0% length of target) | XP_006069289.1 (Bubalus bubalis: 90.8% identity in aln 95.6% length of target)	.
ENSOARG00000001429	ENSOARP00000001486	14	82	68	45	0	0	0	0	0	0	.	.	NA	.	.	.	.	.	.	.
ENSOARG00000001431	ENSOARP00000001490	12	63	0	0	1	0	0	1	0	100	cAMP-regulated phosphoprotein 19	cAMP-regulated phosphoprotein 19	1	cAMP-regulated phosphoprotein 19	.	.	7	.	.	.
ENSOARG00000001433	ENSOARP00000001491	15	83	6	2	0	0	0	0	0	0	.	endogenous retrovirus group K member 25 Env polyprotein-like	NA	.	.	.	8	.	.	.
ENSOARG00000001434	ENSOARP00000001494	13	64	22	0	0	0	0	0	0	0	.	.	NA	.	.	.	.	.	.	.
ENSOARG00000001435	ENSOARP00000001493	5	4	0	0	7	6	85.7	4	4	71.4	olfactory receptor 2S2-like	olfactory receptor 2S2-like	3	olfactory receptor 2S2-like | olfactory receptor 2S2 | olfactory receptor 13C3-like	.	.	6	.	XP_012003191.1 (Ovis aries musimon: 95.873% identity in aln 96.3% length of target)	.
ENSOARG00000001437	ENSOARP00000001495	10	31	14	11	0	0	0	0	0	0	.	GTPase IMAP family member 4-like	NA	.	.	.	8	.	.	.
ENSOARG00000001444	ENSOARP00000001504	15	82	29	4	300	6	2	160	4	65.3	septin-5	MLL/hCDCrel fusion protein	28	septin-5 | septin-4-like | septin-5-like | Septin-5 | septin-4 | Sept5 protein | MLL/hCDCrel fusion protein | septin | septin 5, isoform CRA_i | septin-5 isoform 2 | septin 5, isoform CRA_e | hCG2002594, isoform CRA_b | CDCrel-1A | RecName: Full=Septin-5; AltName: Full=Cell division control-related protein 1; Short=CDCrel-1; AltName: Full=Peanut-like protein 1 | septin 5, isoform CRA_h | septin-5…	.	.	7	.	.	.
ENSOARG00000001445	ENSOARP00000001505	2	1	0	0	0	0	0	0	0	0	.	LOW QUALITY PROTEIN: protein FAM71E2	NA	.	.	.	8	.	.	.
ENSOARG00000001449	ENSOARP00000001515	0	0	0	0	0	0	0	0	0	0	.	immunoglobulin superfamily DCC subclass member 3	NA	.	.	.	8	.	.	.
ENSOARG00000001450	ENSOARP00000001507	6	42	8	1	0	0	0	0	0	0	.	antigen WC1.1-like	NA	.	.	.	8	.	.	.
ENSOARG00000001451	ENSOARP00000001538	11	18	7	1	10	10	100	4	5	50	phylloquinone omega-hydroxylase CYP4F2-like	phylloquinone omega-hydroxylase CYP4F2-like	4	phylloquinone omega-hydroxylase CYP4F2-like | cytochrome P450, family 4, subfamily F, polypeptide 2 | leukotriene-B(4) omega-hydroxylase 2-like | phylloquinone omega-hydroxylase CYP4F2	.	.	6	.	XP_012033133.1 (Ovis aries: 100.000% identity in aln 100.0% length of target)	.
ENSOARG00000001453	ENSOARP00000001510	0	0	0	0	0	0	0	0	0	0	.	40S ribosomal protein S15A	NA	.	RPS15A	ribosomal protein S15a	8	.	.	multiple unknown genes (11) match this description (it also matches ENSOARG00000000975, ENSOARG00000001105, ENSOARG00000004460, ENSOARG00000004995, ENSOARG00000006035, ENSOARG00000006818, ENSOARG00000008467, ENSOARG00000015615, ENSOARG00000018407, ENSOARG00000018456, ENSOARG00000019908)
ENSOARG00000001454	ENSOARP00000001512	15	83	63	0	0	0	0	0	0	0	.	cysteine--tRNA ligase, cytoplasmic	NA	.	.	.	8	.	.	.
ENSOARG00000001459	ENSOARP00000001514	3	6	0	0	0	0	0	0	0	0	.	antigen WC1.1-like	NA	.	.	.	8	.	.	.
ENSOARG00000001462	ENSOARP00000001524	15	83	20	0	0	0	0	0	0	0	.	secretion-regulating guanine nucleotide exchange factor	NA	.	SERGEF	secretion regulating guanine nucleotide exchange factor	8	.	.	.
ENSOARG00000001463	ENSOARP00000001527	15	83	82	6	88	5	5.7	98	4	90.9	polycomb complex protein BMI-1	polycomb complex protein BMI-1	NA	.	BMI1	BMI1 proto-oncogene, polycomb ring finger	1	NP_005171.4 (99.1% identity in aln 100.0% length of target)	NP_001033161.1 (Bos taurus: 100.0% identity in aln 100.0% length of target) | XP_006080016.1 (Bubalus bubalis: 99.7% identity in aln 100.0% length of target) | XP_006193043.2 (Camelus ferus: 99.4% identity in aln 95.6% length of target) | XP_006208927.1 (Vicugna pacos: 99.4% identity in aln 100.0% length of target)	.
ENSOARG00000001465	ENSOARP00000001521	11	72	45	26	3	3	100	2	3	100	GTPase IMAP family member 7-like	GTPase IMAP family member 7-like	1	.	GIMAP7	GTPase, IMAP family member 7	1	.	XP_012028277.1 (Ovis aries musimon: 94.697% identity in aln 90.4% length of target)XP_012028277.1 (Ovis aries musimon: 94.7% identity in aln 90.4% length of target) | XP_013832259.1 (Capra hircus: 91.7% identity in aln 90.4% length of target) | XP_005960722.1 (Pantholops hodgsonii: 92.0% identity in aln 90.4% length of target)	.
ENSOARG00000001467	ENSOARP00000001526	0	0	0	0	7	6	85.7	5	6	100	olfactory receptor 5K1	olfactory receptor 5K1	NA	.	OR5K1	olfactory receptor family 5 subfamily K member 1	1	.	XP_014963282.1 (Ovis aries musimon: 99.7% identity in aln 99.0% length of target) | XP_005674937.1 (Capra hircus: 99.7% identity in aln 99.0% length of target) | XP_005905482.1 (Bos mutus: 97.4% identity in aln 99.0% length of target) | XP_006074631.1 (Bubalus bubalis: 97.4% identity in aln 99.0% length of target) | XP_010846696.1 (Bison bison bison: 97.0% identity in aln 99.0% length of target) …	.
ENSOARG00000001471	ENSOARP00000001532	15	75	24	4	0	0	0	0	0	0	.	tumor necrosis factor receptor superfamily member 10A-like	NA	.	.	.	8	.	.	.
ENSOARG00000001475	ENSOARP00000001536	6	8	0	0	0	0	0	0	0	0	.	multidrug resistance protein 1-like	NA	.	.	.	8	.	.	.
ENSOARG00000001476	ENSOARP00000001539	15	83	83	42	0	0	0	0	0	0	.	electron transfer flavoprotein subunit alpha, mitochondrial	NA	.	ETFA	electron transfer flavoprotein alpha subunit	8	.	.	.
ENSOARG00000001479	ENSOARP00000001541	15	83	83	83	42	1	2.4	88	1	54.8	eukaryotic translation initiation factor 5A-1	Eukaryotic translation initiation factor 5A-1	14	eukaryotic translation initiation factor 5A-1 | eukaryotic translation initiation factor 5A-1-like | Eukaryotic translation initiation factor 5A-1 | eukaryotic translation initiation factor 5A, isoform CRA_c | eukaryotic translation initiation factor 5A-1 isoform A | eukaryotic translation initiation factor 5A-1 isoform B | EIF5AL1 protein | RecName: Full=Eukaryotic translation initiation factor …	.	.	7	.	.	.
ENSOARG00000001481	ENSOARP00000001542	4	6	1	0	0	0	0	0	0	0	.	.	NA	.	.	.	.	.	.	.
ENSOARG00000001482	ENSOARP00000001543	15	83	13	0	0	0	0	0	0	0	.	.	NA	.	.	.	.	.	.	.
ENSOARG00000001484	ENSOARP00000001545	2	1	0	0	0	0	0	0	0	0	.	LOW QUALITY PROTEIN: pregnancy-associated glycoprotein 1-like	NA	.	.	.	8	.	.	.
ENSOARG00000001492	ENSOARP00000001555	7	30	8	0	2	2	100	1	2	100	GTPase IMAP family member 4-like	GTPase IMAP family member 4-like	1	GTPase IMAP family member 4-like	.	.	6	.	XP_005701564.1 (Capra hircus: 94.044% identity in aln 98.8% length of target)	.
ENSOARG00000001493	ENSOARP00000001556	0	0	0	0	5	5	100	4	5	100	olfactory receptor 1361	olfactory receptor 1361	NA	.	.	.	1	.	XP_011984321.1 (Ovis aries musimon: 99.4% identity in aln 100.0% length of target) | XP_005682269.1 (Capra hircus: 98.1% identity in aln 100.0% length of target) | XP_002688630.1 (Bos taurus: 93.7% identity in aln 100.0% length of target) | XP_006057904.1 (Bubalus bubalis: 94.6% identity in aln 100.0% length of target) | XP_010843972.1 (Bison bison bison: 94.6% identity in aln 100.0% length of ta…	.
ENSOARG00000001494	ENSOARP00000001558	7	10	1	0	0	0	0	0	0	0	.	Gag-Pro-Pol-Env protein	NA	.	.	.	8	.	.	.
ENSOARG00000001495	ENSOARP00000001557	0	0	0	0	0	0	0	0	0	0	.	lymphocyte antigen 6I-like	NA	.	.	.	8	.	.	.
ENSOARG00000001501	ENSOARP00000001560	0	0	0	0	4	3	75	2	3	100	olfactory receptor 5H2	olfactory receptor 5H2	1	.	OR5H2	olfactory receptor family 5 subfamily H member 2	1	.	XP_012043775.1 (Ovis aries: 100.000% identity in aln 100.0% length of target)XP_005905480.1 (Bos mutus: 94.2% identity in aln 100.0% length of target) | XP_006074621.1 (Bubalus bubalis: 95.5% identity in aln 100.0% length of target)	.
ENSOARG00000001502	ENSOARP00000001565	4	6	2	0	1	1	100	1	1	100	antizyme inhibitor 2-like	antizyme inhibitor 2-like	1	antizyme inhibitor 2-like	.	.	6	.	XP_013827412.1 (Capra hircus: 96.163% identity in aln 95.9% length of target)	.
ENSOARG00000001503	ENSOARP00000001561	0	0	0	0	6	6	100	4	5	100	olfactory receptor 2Z1	olfactory receptor 2Z1	NA	.	OR2Z1	OR2Z1	1	.	XP_011984305.2 (Ovis aries musimon: 99.4% identity in aln 92.8% length of target) | XP_005682270.1 (Capra hircus: 99.1% identity in aln 92.8% length of target) | XP_005901539.1 (Bos mutus: 95.1% identity in aln 96.2% length of target) | XP_002688631.1 (Bos taurus: 95.7% identity in aln 96.2% length of target) | XP_010843971.1 (Bison bison bison: 95.4% identity in aln 96.2% length of target) | XP_…	.
ENSOARG00000001514	ENSOARP00000001574	3	2	0	0	0	0	0	0	0	0	.	60S ribosomal protein L10-like	NA	.	.	.	8	.	.	.
ENSOARG00000001517	ENSOARP00000001577	1	6	0	0	0	0	0	0	0	0	.	lysosome membrane protein 2	NA	.	SCARB2	scavenger receptor class B member 2	8	.	.	.
ENSOARG00000001520	ENSOARP00000001586	15	83	42	1	0	0	0	0	0	0	.	zinc finger protein 616-like	NA	.	.	.	8	.	.	.
ENSOARG00000001521	ENSOARP00000001587	15	83	73	0	0	0	0	0	0	0	.	TNF receptor-associated factor 2	NA	.	.	.	8	.	.	.
ENSOARG00000001524	ENSOARP00000001588	1	1	0	0	0	0	0	0	0	0	.	zinc finger protein 160-like	NA	.	ZNF160	zinc finger protein 160-like	8	.	.	.
ENSOARG00000001526	ENSOARP00000001589	14	62	0	0	1	0	0	1	0	100	Olfactory receptor 5H2	Olfactory receptor 5H2	1	Olfactory receptor 5H2	.	.	7	.	.	.
ENSOARG00000001535	ENSOARP00000001603	10	65	18	1	0	0	0	0	0	0	.	guanylate-binding protein 4-like	NA	.	.	.	8	.	.	.
ENSOARG00000001537	ENSOARP00000001600	11	54	23	9	0	0	0	0	0	0	.	GTPase IMAP family member 4-like	NA	.	.	.	8	.	.	.
ENSOARG00000001540	ENSOARP00000001605	15	82	82	78	67	2	3	120	2	88.1	SH3 domain-binding glutamic acid-rich-like protein 3	SH3 domain-binding glutamic acid-rich-like protein 3	NA	.	SH3BGRL3	SH3 domain binding glutamate rich protein like 3	1	.	XP_014418781.1 (Camelus ferus: 100.0% identity in aln 94.0% length of target) | XP_005977465.1 (Pantholops hodgsonii: 100.0% identity in aln 94.0% length of target)	.
ENSOARG00000001543	ENSOARP00000001610	12	78	25	3	1	1	100	1	1	100	multidrug resistance-associated protein 4-like	multidrug resistance-associated protein 4-like	1	multidrug resistance-associated protein 4-like	.	.	6	.	XP_015329383.1 (Bos taurus: 90.196% identity in aln 19.6% length of target)	.
ENSOARG00000001547	ENSOARP00000001616	15	64	4	0	0	0	0	0	0	0	.	endogenous retrovirus group K member 9 Pol protein-like	NA	.	.	.	8	.	.	.
ENSOARG00000001549	ENSOARP00000001619	1	1	0	0	0	0	0	0	0	0	.	LOW QUALITY PROTEIN: guanine nucleotide-binding protein subunit beta-5-like	NA	.	.	.	8	.	.	.
ENSOARG00000001550	ENSOARP00000001618	15	77	1	0	0	0	0	0	0	0	.	obscurin-like	NA	.	.	.	8	.	.	.
ENSOARG00000001553	ENSOARP00000001627	11	57	12	1	0	0	0	0	0	0	.	multidrug resistance-associated protein 4-like	NA	.	.	.	8	.	.	.
ENSOARG00000001554	ENSOARP00000001626	15	75	51	12	0	0	0	0	0	0	.	LOW QUALITY PROTEIN: fibulin-2	NA	.	.	.	8	.	.	.
ENSOARG00000001562	ENSOARP00000001631	0	0	0	0	5	4	80	3	3	40	olfactory receptor 5K3-like	olfactory receptor 5K3-like	3	olfactory receptor 5K3-like | olfactory receptor 5K3 | olfactory receptor 5K1	.	.	6	.	XP_004003816.1 (Ovis aries: 100.000% identity in aln 100.0% length of target)	.
ENSOARG00000001568	ENSOARP00000001644	12	71	49	21	0	0	0	0	0	0	.	complement C4-A-like	NA	.	.	.	8	.	.	.
ENSOARG00000001569	ENSOARP00000001639	1	3	0	0	0	0	0	0	0	0	.	TPA: antigen WC1.1 precursor	NA	.	.	.	8	.	.	.
ENSOARG00000001575	ENSOARP00000001646	14	82	18	1	0	0	0	0	0	0	.	sialic acid-binding Ig-like lectin 14	NA	.	.	.	8	.	.	.
ENSOARG00000001578	ENSOARP00000001651	15	83	41	2	43	8	18.6	21	5	83.7	beta-glucuronidase	beta-glucuronidase	NA	.	GUSB	glucuronidase beta	4	.	.	.
ENSOARG00000001579	ENSOARP00000001653	8	57	28	7	0	0	0	0	0	0	.	LOW QUALITY PROTEIN: GTPase IMAP family member 1	NA	.	.	.	8	.	.	.
ENSOARG00000001580	ENSOARP00000001654	15	83	27	0	0	0	0	0	0	0	.	host cell factor 1	NA	.	HCFC1	host cell factor C1	8	.	.	multiple unknown genes (2) match this description (it also matches ENSOARG00000001581, ENSOARG00000005976)
ENSOARG00000001581	ENSOARP00000001656	15	83	63	1	66	12	18.2	21	5	95.5	host cell factor 1	host cell factor 1	NA	.	HCFC1	host cell factor C1	4	.	.	multiple unknown genes (2) match this description (it also matches ENSOARG00000001581, ENSOARG00000005976)
ENSOARG00000001582	ENSOARP00000001658	1	1	0	0	0	0	0	0	0	0	.	heat shock transcription factor, X-linked-like	NA	.	.	.	8	.	.	.
ENSOARG00000001583	ENSOARP00000001657	15	83	77	10	0	0	0	0	0	0	.	hypoxanthine-guanine phosphoribosyltransferase	NA	.	.	.	8	.	.	.
ENSOARG00000001586	ENSOARP00000001660	15	81	42	0	0	0	0	0	0	0	.	endogenous retrovirus group K member 5 Gag polyprotein-like	NA	.	.	.	8	.	.	.
ENSOARG00000001587	ENSOARP00000001661	15	69	35	6	0	0	0	0	0	0	.	fibulin-2 isoform 2	NA	.	.	.	8	.	.	.
ENSOARG00000001588	ENSOARP00000001663	14	76	21	0	2	2	100	0	1	100	guanylate-binding protein 2-like	guanylate-binding protein 2-like	1	guanylate-binding protein 2-like	.	.	6	.	XP_012028618.2 (Ovis aries musimon: 93.839% identity in aln 75.1% length of target)	.
ENSOARG00000001589	ENSOARP00000001662	9	70	34	15	1	1	100	1	1	100	GTPase IMAP family member 5-like	GTPase IMAP family member 5-like	1	.	GIMAP5	GTPase, IMAP family member 5	2	.	XP_013832353.1 (Capra hircus: 93.910% identity in aln 87.9% length of target)XP_013832353.1 (Capra hircus: 93.9% identity in aln 87.9% length of target)	multiple unknown genes (2) match this description (it also matches ENSOARG00000001589, ENSOARG00000001645)
ENSOARG00000001592	ENSOARP00000001666	6	9	1	0	14	8	57.1	3	2	50	multidrug resistance protein 3	phosphatidylcholine translocator ABCB4	2	multidrug resistance protein 3 | phosphatidylcholine translocator ABCB4	.	.	6	.	XP_005205361.1 (Bos taurus: 96.137% identity in aln 22.1% length of target)	.
ENSOARG00000001593	ENSOARP00000001670	5	31	9	2	0	0	0	0	0	0	.	cilia- and flagella-associated protein 74	NA	.	.	.	8	.	.	.
ENSOARG00000001594	ENSOARP00000001674	8	22	0	0	0	0	0	0	0	0	.	multidrug resistance-associated protein 4-like	NA	.	.	.	8	.	.	.
ENSOARG00000001596	ENSOARP00000001671	9	26	3	0	0	0	0	0	0	0	.	rho GTPase-activating protein 20-like	NA	.	.	.	8	.	.	.
ENSOARG00000001597	ENSOARP00000001672	0	0	0	0	15	7	46.7	12	7	93.3	olfactory receptor 5K1	olfactory receptor 5K1	NA	.	OR5K1	olfactory receptor family 5 subfamily K member 1	1	.	XP_011995119.1 (Ovis aries musimon: 99.4% identity in aln 99.7% length of target) | XP_005674881.1 (Capra hircus: 99.1% identity in aln 99.7% length of target) | XP_005896904.1 (Bos mutus: 95.0% identity in aln 99.7% length of target) | XP_006043456.1 (Bubalus bubalis: 96.0% identity in aln 99.7% length of target) | XP_006181138.1 (Camelus ferus: 91.3% identity in aln 99.7% length of target) | XP…	.
ENSOARG00000001601	ENSOARP00000001681	0	0	0	0	0	0	0	0	0	0	.	LOW QUALITY PROTEIN: melanoma-associated antigen 10-like	NA	.	.	.	8	.	.	.
ENSOARG00000001605	ENSOARP00000001691	4	10	3	0	0	0	0	0	0	0	.	cathelicidin-3-like	NA	.	.	.	8	.	.	.
ENSOARG00000001608	ENSOARP00000001687	15	83	83	45	53	2	3.8	87	2	79.2	mitochondrial import inner membrane translocase subunit Tim8 A	mitochondrial import inner membrane translocase subunit Tim8 A	NA	.	TIMM8A	translocase of inner mitochondrial membrane 8 homolog A (yeast)	1	.	NP_001029652.1 (Bos taurus: 100.0% identity in aln 100.0% length of target) | XP_006210330.1 (Vicugna pacos: 99.0% identity in aln 100.0% length of target)	.
ENSOARG00000001609	ENSOARP00000001689	0	0	0	0	0	0	0	0	0	0	.	melanoma-associated antigen 10-like	NA	.	MAGEA10	MAGE family member A10	8	.	.	multiple unknown genes (5) match this description (it also matches ENSOARG00000000494, ENSOARG00000008422, ENSOARG00000009331, ENSOARG00000009350, ENSOARG00000017657)
ENSOARG00000001610	ENSOARP00000001692	15	83	81	3	0	0	0	0	0	0	.	CREB-regulated transcription coactivator 2	NA	.	CRTC2	CREB-regulated transcription coactivator 2	8	.	.	.
ENSOARG00000001612	ENSOARP00000001693	0	0	0	0	0	0	0	0	0	0	.	hypothetical protein A6R68_11410	NA	.	.	.	8	.	.	.
ENSOARG00000001614	ENSOARP00000001694	6	11	0	0	0	0	0	0	0	0	.	LOW QUALITY PROTEIN: spermatogenesis-associated serine-rich protein 2-like	NA	.	.	.	8	.	.	.
ENSOARG00000001618	ENSOARP00000001698	15	83	81	6	0	0	0	0	0	0	.	nucleolar protein of 40 kDa	NA	.	ZCCHC17	nucleolar protein of 40 kDa	8	.	.	ZCCHC17 already in Oar v3.1 (associated with ENSOARG00000017563)
ENSOARG00000001622	ENSOARP00000001701	15	83	23	0	12	6	50	8	4	100	zinc finger protein 263	zinc finger protein 263	NA	.	ZNF263	zinc finger protein 263	3	.	XP_005697521.1 (Capra hircus: 100.0% identity in aln 55.9% length of target) | XP_005911323.1 (Bos mutus: 99.2% identity in aln 55.9% length of target) | XP_010817352.1 (Bos taurus: 99.2% identity in aln 55.9% length of target) | XP_010838678.1 (Bison bison bison: 99.0% identity in aln 55.9% length of target) | XP_006179749.1 (Camelus ferus: 90.1% identity in aln 56.0% length of target)	.
ENSOARG00000001623	ENSOARP00000001702	15	81	27	2	1	1	100	0	1	100	2-acylglycerol O-acyltransferase 2	2-acylglycerol O-acyltransferase 2	1	.	MOGAT2	monoacylglycerol O-acyltransferase 2	1	.	XP_014946993.1 (Ovis aries musimon: 93.380% identity in aln 97.6% length of target)XP_014946993.1 (Ovis aries musimon: 93.4% identity in aln 97.6% length of target)	.
ENSOARG00000001625	ENSOARP00000001703	3	4	1	1	0	0	0	0	0	0	.	LOW QUALITY PROTEIN: endogenous retrovirus group K member 11 Pol protein-like	NA	.	.	.	8	.	.	.
ENSOARG00000001628	ENSOARP00000001706	12	64	19	0	0	0	0	0	0	0	.	.	NA	.	.	.	.	.	.	.
ENSOARG00000001629	ENSOARP00000001709	1	1	0	0	1	1	100	1	1	100	zinc finger protein 98-like	zinc finger protein 98-like	1	zinc finger protein 98-like	.	.	6	.	XP_005955551.1 (Pantholops hodgsonii: 92.373% identity in aln 45.4% length of target)	.
ENSOARG00000001633	ENSOARP00000001715	13	65	10	2	0	0	0	0	0	0	.	endogenous retrovirus group K member 18 Pol protein-like	NA	.	.	.	8	.	.	.
ENSOARG00000001635	ENSOARP00000001718	0	0	0	0	63	2	3.2	70	2	88.9	desert hedgehog protein	desert hedgehog protein	NA	.	DHH	desert hedgehog	1	XP_016874870.1 (98.6% identity in aln 99.6% length of target)	.	.
ENSOARG00000001638	ENSOARP00000001723	15	83	83	83	0	0	0	0	0	0	.	.	NA	.	.	.	.	.	.	.
ENSOARG00000001640	ENSOARP00000001737	6	14	0	0	63	2	3.2	70	2	88.9	desert hedgehog protein	desert hedgehog protein	NA	.	DHH	desert hedgehog	1	XP_016874870.1 (98.6% identity in aln 99.6% length of target)	.	.
ENSOARG00000001643	ENSOARP00000001725	2	2	0	0	0	0	0	0	0	0	.	uncharacterized protein LOC102407417	NA	.	.	.	8	.	.	.
ENSOARG00000001645	ENSOARP00000001726	9	62	32	10	9	9	100	4	5	100	GTPase IMAP family member 5-like	GTPase IMAP family member 5-like	NA	.	GIMAP5	GTPase, IMAP family member 5	1	.	XP_012027999.2 (Ovis aries musimon: 95.2% identity in aln 91.6% length of target) | XP_005679709.1 (Capra hircus: 93.8% identity in aln 100.0% length of target) | XP_006049151.1 (Bubalus bubalis: 91.2% identity in aln 100.0% length of target) | XP_010855567.1 (Bison bison bison: 90.9% identity in aln 100.0% length of target) | XP_005960715.1 (Pantholops hodgsonii: 94.1% identity in aln 100.0% len…	.
ENSOARG00000001648	ENSOARP00000001729	15	79	6	0	0	0	0	0	0	0	.	LOW QUALITY PROTEIN: uncharacterized protein LOC105615865	NA	.	.	.	8	.	.	.
ENSOARG00000001649	ENSOARP00000001732	14	81	49	25	0	0	0	0	0	0	.	ly-6/neurotoxin-like protein 1	NA	.	LYNX1	ly-6/neurotoxin-like protein 1	8	.	.	.
ENSOARG00000001652	ENSOARP00000001735	15	83	77	1	65	5	7.7	64	5	93.8	E3 ubiquitin-protein ligase RNF14	E3 ubiquitin-protein ligase RNF14	NA	.	RNF14	RNF14	1	.	XP_014961171.1 (Ovis aries musimon: 99.2% identity in aln 100.0% length of target) | XP_005683129.1 (Capra hircus: 99.6% identity in aln 100.0% length of target) | NP_001075009.1 (Bos taurus: 99.8% identity in aln 100.0% length of target) | XP_006184426.1 (Camelus ferus: 97.9% identity in aln 100.0% length of target) | XP_006204575.1 (Vicugna pacos: 97.9% identity in aln 100.0% length of target)	.
ENSOARG00000001655	ENSOARP00000001739	0	0	0	0	0	0	0	0	0	0	.	.	NA	.	.	.	.	.	.	.
ENSOARG00000001657	ENSOARP00000001742	14	67	2	1	0	0	0	0	0	0	.	T-cell surface glycoprotein CD1b-2 precursor	NA	.	.	.	8	.	.	.
ENSOARG00000001658	ENSOARP00000001743	13	55	13	2	0	0	0	0	0	0	.	.	NA	.	.	.	.	.	.	.
ENSOARG00000001661	ENSOARP00000001746	15	82	3	0	0	0	0	0	0	0	.	uncharacterized protein LOC101111334	NA	.	.	.	8	.	.	.
ENSOARG00000001664	ENSOARP00000001745	10	26	1	0	0	0	0	0	0	0	.	armadillo repeat-containing X-linked protein 4	NA	.	.	.	8	.	.	.
ENSOARG00000001669	ENSOARP00000001754	15	83	73	5	0	0	0	0	0	0	.	LOW QUALITY PROTEIN: serpin B6-like	NA	.	.	.	8	.	.	.
ENSOARG00000001670	ENSOARP00000001755	4	15	0	0	0	0	0	0	0	0	.	.	NA	.	.	.	.	.	.	.
ENSOARG00000001671	ENSOARP00000001753	15	83	35	0	0	0	0	0	0	0	.	zinc finger protein 75A-like	NA	.	.	.	8	.	.	.
ENSOARG00000001672	ENSOARP00000001751	15	79	61	11	0	0	0	0	0	0	.	endogenous retrovirus group K member 7 Env polyprotein-like	NA	.	.	.	8	.	.	.
ENSOARG00000001673	ENSOARP00000001757	15	83	21	1	3	3	100	1	2	100	secretion-regulating guanine nucleotide exchange factor	secretion-regulating guanine nucleotide exchange factor	1	.	SERGEF	secretion regulating guanine nucleotide exchange factor	4	.	XP_011992332.1 (Ovis aries musimon: 94.958% identity in aln 25.6% length of target)	.
ENSOARG00000001674	ENSOARP00000001759	10	63	7	0	0	0	0	0	0	0	.	NKG2D ligand 4-like	NA	.	.	.	8	.	.	.
ENSOARG00000001675	ENSOARP00000001765	15	83	79	3	3	3	100	2	3	100	protein LTV1 homolog	protein LTV1 homolog	1	.	LTV1	LTV1 ribosome biogenesis factor	1	.	XP_011976954.1 (Ovis aries musimon: 99.789% identity in aln 100.0% length of target)XP_011976954.1 (Ovis aries musimon: 99.8% identity in aln 100.0% length of target) | XP_005684921.1 (Capra hircus: 99.6% identity in aln 100.0% length of target) | XP_005974990.1 (Pantholops hodgsonii: 98.7% identity in aln 100.0% length of target)	.
ENSOARG00000001676	ENSOARP00000001761	1	1	0	0	1	1	100	0	1	100	casein kinase I isoform alpha-like	casein kinase I isoform alpha-like	1	casein kinase I isoform alpha-like	.	.	6	.	XP_014964298.1 (Ovis aries musimon: 100.000% identity in aln 100.0% length of target)	.
ENSOARG00000001678	ENSOARP00000001763	11	45	4	0	0	0	0	0	0	0	.	endogenous retrovirus group K member 18 Pol protein-like	NA	.	.	.	8	.	.	.
ENSOARG00000001679	ENSOARP00000001764	4	5	2	1	0	0	0	0	0	0	.	LOW QUALITY PROTEIN: mucin-5B-like	NA	.	.	.	8	.	.	.
ENSOARG00000001681	ENSOARP00000001767	4	13	0	0	249	9	3.6	152	8	77.5	synaptotagmin-2	synaptotagmin-2	NA	.	SYT2	synaptotagmin 2	4	.	.	.
ENSOARG00000001686	ENSOARP00000001769	4	5	1	1	1	1	100	1	1	100	probable serine/threonine-protein kinase fhkB	probable serine/threonine-protein kinase fhkB	1	probable serine/threonine-protein kinase fhkB	.	.	6	.	XP_013820945.1 (Capra hircus: 93.333% identity in aln 46.9% length of target)	.
ENSOARG00000001690	ENSOARP00000001775	13	75	4	0	0	0	0	0	0	0	.	.	NA	.	.	.	.	.	.	.
ENSOARG00000001694	ENSOARP00000001781	9	44	1	0	0	0	0	0	0	0	.	collectin-43	NA	.	.	.	8	.	.	.
ENSOARG00000001696	ENSOARP00000001783	15	83	83	46	0	0	0	0	0	0	.	.	NA	.	.	.	.	.	.	.
ENSOARG00000001698	ENSOARP00000001784	0	0	0	0	0	0	0	0	0	0	.	LOW QUALITY PROTEIN: ubiquitin carboxyl-terminal hydrolase BAP1-like	NA	.	.	.	8	.	.	.
ENSOARG00000001701	ENSOARP00000001793	9	76	62	27	0	0	0	0	0	0	.	BOLA class I histocompatibility antigen, alpha chain BL3-7	NA	.	.	.	8	.	.	.
ENSOARG00000001705	ENSOARP00000001788	5	4	2	2	0	0	0	0	0	0	.	epididymal-specific lipocalin-5-like	NA	.	.	.	8	.	.	.
ENSOARG00000001706	ENSOARP00000001791	15	83	65	10	0	0	0	0	0	0	.	endogenous retrovirus group K member 6 Pro protein-like	NA	.	.	.	8	.	.	.
ENSOARG00000001708	ENSOARP00000001792	14	82	70	0	0	0	0	0	0	0	.	.	NA	.	.	.	.	.	.	.
ENSOARG00000001713	ENSOARP00000001801	13	70	16	5	0	0	0	0	0	0	.	.	NA	.	.	.	.	.	.	.
ENSOARG00000001715	ENSOARP00000001805	15	79	10	0	0	0	0	0	0	0	.	.	NA	.	.	.	.	.	.	.
ENSOARG00000001720	ENSOARP00000001803	15	83	9	0	0	0	0	0	0	0	.	helicase SKI2W-like	NA	.	.	.	8	.	.	.
ENSOARG00000001722	ENSOARP00000001807	15	83	79	17	119	8	6.7	85	5	66.4	glucosamine-6-phosphate isomerase 1	glucosamine-6-phosphate isomerase 1	11	glucosamine-6-phosphate isomerase 1 | glucosamine-6-phosphate isomerase 2 | glucosamine-6-phosphate isomerase 1-like | glucosamine-6-phosphate deaminase 1 | glucosamine-6-phosphate isomerase 1 isoform 1 | Glucosamine-6-phosphate isomerase 2 | glucosamine-6-phosphate deaminase 1 S homeolog | glucosamine-6-phosphate isomerase | Glucosamine-6-phosphate isomerase 1 | glucosamine-6-phosphate isomerase…	.	.	6	.	XP_004008956.1 (Ovis aries: 100.000% identity in aln 100.0% length of target)	.
ENSOARG00000001723	ENSOARP00000001810	9	53	18	9	0	0	0	0	0	0	.	butyrophilin subfamily 1 member A1-like	NA	.	BTN1A1	BTN1A1	8	.	.	BTN1A1 already in Oar v3.1 (associated with ENSOARG00000000198)
ENSOARG00000001729	ENSOARP00000001813	0	0	0	0	0	0	0	0	0	0	.	AP-3 complex subunit beta-2	NA	.	AP3B2	AP-3 complex subunit beta-2	8	.	.	AP3B2 already in Oar v3.1 (associated with ENSOARG00000013684)
ENSOARG00000001733	ENSOARP00000001817	1	1	0	0	0	0	0	0	0	0	.	RBPJ-interacting and tubulin-associated protein	NA	.	.	.	8	.	.	.
ENSOARG00000001736	ENSOARP00000001818	13	63	1	0	0	0	0	0	0	0	.	hypothetical protein M91_18017	NA	.	.	.	8	.	.	.
ENSOARG00000001737	ENSOARP00000001822	4	5	2	1	3	3	100	2	3	100	solute carrier family 22 member 10	solute carrier family 22 member 10	1	solute carrier family 22 member 10	SLC22A10	solute carrier family 22 member 10	6	.	XP_004019673.1 (Ovis aries: 100.000% identity in aln 100.0% length of target)	.
ENSOARG00000001740	ENSOARP00000001825	15	82	20	0	0	0	0	0	0	0	.	.	NA	.	.	.	.	.	.	.
ENSOARG00000001751	ENSOARP00000001835	1	1	0	0	0	0	0	0	0	0	.	60S ribosomal protein L13a	NA	.	RPL13A	ribosomal protein L13a	8	.	.	multiple unknown genes (2) match this description (it also matches ENSOARG00000013169, ENSOARG00000020159)
ENSOARG00000001755	ENSOARP00000001841	11	72	55	25	8	3	37.5	3	2	62.5	complement C4	complement C4	3	complement C4 | complement C4-like | complement C4 precursor	.	.	6	.	XP_013829453.1 (Capra hircus: 95.042% identity in aln 40.5% length of target)	.
ENSOARG00000001764	ENSOARP00000001852	0	0	0	0	0	0	0	0	0	0	.	hypothetical protein M91_03384	NA	.	.	.	8	.	.	.
ENSOARG00000001768	ENSOARP00000001855	15	81	1	0	242	11	4.5	176	7	86	coatomer subunit beta'	coatomer subunit beta'	NA	.	COPB1	COPB1	4	.	.	COPB1 already in Oar v3.1 (associated with ENSOARG00000006938)
ENSOARG00000001769	ENSOARP00000001858	0	0	0	0	0	0	0	0	0	0	.	.	NA	.	.	.	.	.	.	.
ENSOARG00000001773	ENSOARP00000001859	6	29	7	0	0	0	0	0	0	0	.	UL16 binding protein 21	NA	.	.	.	8	.	.	.
ENSOARG00000001774	ENSOARP00000001860	15	80	7	0	0	0	0	0	0	0	.	plasma membrane calcium-transporting ATPase 4-like	NA	.	.	.	8	.	.	.
ENSOARG00000001775	ENSOARP00000001865	13	41	4	0	0	0	0	0	0	0	.	LOW QUALITY PROTEIN: probable tumor suppressor protein MN1	NA	.	.	.	8	.	.	.
ENSOARG00000001776	ENSOARP00000001864	0	0	0	0	0	0	0	0	0	0	.	NADH dehydrogenase [ubiquinone] 1 beta subcomplex subunit 11, mitochondrial	NA	.	NDUFB11	NADH:ubiquinone oxidoreductase subunit B11	8	.	.	.
ENSOARG00000001778	ENSOARP00000001868	15	77	19	0	0	0	0	0	0	0	.	oxysterol-binding protein-related protein 5	NA	.	.	.	8	.	.	.
ENSOARG00000001780	ENSOARP00000001866	0	0	0	0	0	0	0	0	0	0	.	.	NA	.	.	.	.	.	.	.
ENSOARG00000001781	ENSOARP00000001867	0	0	0	0	0	0	0	0	0	0	.	BC035947 protein	NA	.	.	.	8	.	.	.
ENSOARG00000001782	ENSOARP00000001869	15	83	7	0	0	0	0	0	0	0	.	ski oncogene	NA	.	.	.	8	.	.	.
ENSOARG00000001787	ENSOARP00000001896	12	37	0	0	0	0	0	0	0	0	.	nuclear RNA export factor 2-like	NA	.	.	.	8	.	.	.
ENSOARG00000001788	ENSOARP00000001880	3	6	2	0	0	0	0	0	0	0	.	2-acylglycerol O-acyltransferase 2	NA	.	MOGAT2	monoacylglycerol O-acyltransferase 2	8	.	.	multiple unknown genes (3) match this description (it also matches ENSOARG00000001623, ENSOARG00000012030, ENSOARG00000012116)
ENSOARG00000001789	ENSOARP00000001877	2	2	0	0	0	0	0	0	0	0	.	olfactory receptor 4P4	NA	.	.	.	8	.	.	.
ENSOARG00000001795	ENSOARP00000001883	0	0	0	0	0	0	0	0	0	0	.	mortality factor 4-like protein 1	NA	.	MORF4L1	mortality factor 4 like 1	8	.	.	.
ENSOARG00000001797	ENSOARP00000001884	5	19	2	1	0	0	0	0	0	0	.	T-cell receptor gamma chain V-J-C region (clone SFTG4) - sheep (fragment)	NA	.	.	.	8	.	.	.
ENSOARG00000001799	ENSOARP00000001888	10	53	30	15	7	7	100	5	6	85.7	amine oxidase, copper containing 1	amine oxidase, copper containing 1	NA	.	AOC1	amine oxidase, copper containing 1	4	.	.	.
ENSOARG00000001804	ENSOARP00000001891	14	53	11	2	0	0	0	0	0	0	.	dynein assembly factor 3, axonemal	NA	.	.	.	8	.	.	.
ENSOARG00000001805	ENSOARP00000001900	4	12	0	0	0	0	0	0	0	0	.	putative killer cell immunoglobulin-like receptor like protein KIR3DP1	NA	.	.	.	8	.	.	.
ENSOARG00000001807	ENSOARP00000001894	14	73	2	0	0	0	0	0	0	0	.	potassium voltage-gated channel subfamily H member 2	NA	.	.	.	8	.	.	.
ENSOARG00000001808	ENSOARP00000001909	13	47	9	0	0	0	0	0	0	0	.	LOW QUALITY PROTEIN: multidrug resistance-associated protein 4-like	NA	.	.	.	8	.	.	.
ENSOARG00000001815	ENSOARP00000001905	12	72	23	2	0	0	0	0	0	0	.	interferon regulatory factor 4-like	NA	.	.	.	8	.	.	.
ENSOARG00000001817	ENSOARP00000001904	6	4	0	0	0	0	0	0	0	0	.	epididymal-specific lipocalin-6	NA	.	.	.	8	.	.	.
ENSOARG00000001818	ENSOARP00000001903	15	83	40	0	0	0	0	0	0	0	.	Chain A, Crystal Structure Of Human Ptip Brct56-Gamma H2ax Complex	NA	.	.	.	8	.	.	.
ENSOARG00000001820	ENSOARP00000001915	15	83	79	22	0	0	0	0	0	0	.	nuclear autoantigenic sperm protein	NA	.	NASP	nuclear autoantigenic sperm protein	8	.	.	.
ENSOARG00000001824	ENSOARP00000001906	15	75	31	1	0	0	0	0	0	0	.	MICAL-like protein 2	NA	.	.	.	8	.	.	.
ENSOARG00000001826	ENSOARP00000001934	0	0	0	0	0	0	0	0	0	0	.	cathelicidin-1 precursor	NA	.	.	.	8	.	.	.
ENSOARG00000001833	ENSOARP00000001923	15	82	35	1	0	0	0	0	0	0	.	.	NA	.	.	.	.	.	.	.
ENSOARG00000001834	ENSOARP00000001928	14	77	31	7	12	3	25	11	3	83.3	feline leukemia virus subgroup C receptor-related protein 2	feline leukemia virus subgroup C receptor-related protein 2	NA	.	FLVCR2	feline leukemia virus subgroup C cellular receptor family member 2	2	.	XP_014414574.1 (Camelus ferus: 94.4% identity in aln 85.4% length of target)	.
ENSOARG00000001852	ENSOARP00000001940	11	42	11	5	2	2	100	0	1	100	probable ergosterol biosynthetic protein 28	probable ergosterol biosynthetic protein 28	1	probable ergosterol biosynthetic protein 28	.	.	6	.	XP_004010848.2 (Ovis aries: 100.000% identity in aln 100.0% length of target)	.
ENSOARG00000001853	ENSOARP00000001945	0	0	0	0	0	0	0	0	0	0	.	pannexin-1	NA	.	.	.	8	.	.	.
ENSOARG00000001856	ENSOARP00000001951	15	81	6	0	7	6	85.7	4	5	57.1	phylloquinone omega-hydroxylase CYP4F2-like	phylloquinone omega-hydroxylase CYP4F2-like	3	phylloquinone omega-hydroxylase CYP4F2-like | phylloquinone omega-hydroxylase CYP4F2 | leukotriene-B(4) omega-hydroxylase 1-like	.	.	6	.	XP_014946675.1 (Ovis aries musimon: 99.363% identity in aln 90.1% length of target)	.
ENSOARG00000001857	ENSOARP00000001949	14	82	51	10	4	4	100	2	3	100	immunoglobulin omega chain-like	immunoglobulin omega chain-like	1	immunoglobulin omega chain-like	.	.	6	.	XP_004023040.1 (Ovis aries: 100.000% identity in aln 100.0% length of target)	.
ENSOARG00000001858	ENSOARP00000001952	15	83	83	56	6	6	100	4	5	100	zinc finger CCCH domain-containing protein 11A	zinc finger CCCH domain-containing protein 11A	NA	.	ZC3H11A	zinc finger CCCH-type containing 11A	1	.	XP_005690436.1 (Capra hircus: 99.3% identity in aln 100.0% length of target) | XP_005891954.1 (Bos mutus: 97.1% identity in aln 100.0% length of target) | NP_001093417.2 (Bos taurus: 97.2% identity in aln 100.0% length of target) | XP_006072454.1 (Bubalus bubalis: 96.9% identity in aln 100.0% length of target) | XP_010852440.1 (Bison bison bison: 97.4% identity in aln 100.0% length of target)	.
ENSOARG00000001859	ENSOARP00000001958	10	59	19	1	0	0	0	0	0	0	.	.	NA	.	.	.	.	.	.	.
ENSOARG00000001866	ENSOARP00000001960	14	82	72	3	0	0	0	0	0	0	.	.	NA	.	.	.	.	.	.	.
ENSOARG00000001867	ENSOARP00000001957	15	81	3	0	2	2	100	1	2	100	feline leukemia virus subgroup C receptor-related protein 2-like	feline leukemia virus subgroup C receptor-related protein 2-like	1	feline leukemia virus subgroup C receptor-related protein 2-like	.	.	6	.	XP_014963571.1 (Ovis aries musimon: 95.189% identity in aln 60.6% length of target)	.
ENSOARG00000001868	ENSOARP00000001959	8	37	1	0	2	2	100	1	2	100	spermatogenesis-associated protein 2-like protein	spermatogenesis-associated protein 2-like protein	1	spermatogenesis-associated protein 2-like protein	.	.	6	.	XP_011965782.1 (Ovis aries musimon: 99.649% identity in aln 60.8% length of target)	.
ENSOARG00000001871	ENSOARP00000001962	15	83	77	2	0	0	0	0	0	0	.	LOW QUALITY PROTEIN: maestro heat-like repeat-containing protein family member 1	NA	.	.	.	8	.	.	.
ENSOARG00000001876	ENSOARP00000001967	15	82	2	0	34	5	14.7	30	5	91.2	DNA-(apurinic or apyrimidinic site) lyase	DNA-(apurinic or apyrimidinic site) lyase	NA	.	APEX1	apurinic/apyrimidinic endodeoxyribonuclease 1	1	.	XP_012025341.1 (Ovis aries musimon: 94.8% identity in aln 96.9% length of target) | XP_005685462.1 (Capra hircus: 95.1% identity in aln 96.9% length of target) | NP_788782.2 (Bos taurus: 95.5% identity in aln 96.9% length of target) | XP_006191288.1 (Camelus ferus: 91.6% identity in aln 96.9% length of target) | XP_005956106.1 (Pantholops hodgsonii: 95.1% identity in aln 96.9% length of target)	.
ENSOARG00000001877	ENSOARP00000001966	15	83	67	2	28	8	28.6	18	7	89.3	cullin-7	cullin-7	NA	.	CUL7	cullin 7	4	.	.	.
ENSOARG00000001878	ENSOARP00000001973	12	73	61	37	0	0	0	0	0	0	.	complement C4	NA	.	.	.	8	.	.	.
ENSOARG00000001879	ENSOARP00000001968	1	1	0	0	98	17	17.3	37	8	88.8	rotatin	rotatin	NA	.	RTTN	rotatin	4	.	.	.
ENSOARG00000001880	ENSOARP00000001970	15	83	27	2	0	0	0	0	0	0	.	kinesin light chain 1-like	NA	.	.	.	8	.	.	.
ENSOARG00000001881	ENSOARP00000001971	15	83	65	11	2	2	100	1	1	100	probable ergosterol biosynthetic protein 28	probable ergosterol biosynthetic protein 28	1	probable ergosterol biosynthetic protein 28	.	.	6	.	XP_005212266.1 (Bos taurus: 95.364% identity in aln 97.4% length of target)	.
ENSOARG00000001886	ENSOARP00000001974	3	9	0	0	0	0	0	0	0	0	.	LOW QUALITY PROTEIN: granzyme H-like	NA	.	.	.	8	.	.	.
ENSOARG00000001891	ENSOARP00000001980	7	26	3	0	1	1	100	1	1	100	mast cell protease 1A-like	mast cell protease 1A-like	1	mast cell protease 1A-like	.	.	6	.	XP_013832646.1 (Capra hircus: 95.745% identity in aln 73.2% length of target)	.
ENSOARG00000001893	ENSOARP00000001988	0	0	0	0	0	0	0	0	0	0	.	olfactory receptor 10AG1-like	NA	.	.	.	8	.	.	.
ENSOARG00000001895	ENSOARP00000001990	12	65	20	3	0	0	0	0	0	0	.	multidrug resistance-associated protein 4-like	NA	.	.	.	8	.	.	.
ENSOARG00000001900	ENSOARP00000001992	10	70	41	9	0	0	0	0	0	0	.	hypothetical protein M91_01777	NA	.	.	.	8	.	.	.
ENSOARG00000001901	ENSOARP00000001995	12	51	0	0	11	10	90.9	3	4	100	tectonin beta-propeller repeat-containing protein 1	tectonin beta-propeller repeat-containing protein 1	1	.	TECPR1	tectonin beta-propeller repeat containing 1	4	.	.	.
ENSOARG00000001904	ENSOARP00000001999	0	0	0	0	15	9	60	12	8	100	fascin-3	fascin-3	NA	.	FSCN3	fascin actin-bundling protein 3	1	.	XP_005679487.1 (Capra hircus: 99.8% identity in aln 100.0% length of target) | XP_014333029.1 (Bos mutus: 97.8% identity in aln 100.0% length of target) | XP_015326148.1 (Bos taurus: 97.4% identity in aln 100.0% length of target) | XP_006069777.1 (Bubalus bubalis: 97.4% identity in aln 100.0% length of target) | XP_010830023.1 (Bison bison bison: 97.4% identity in aln 100.0% length of target) | X…	.
ENSOARG00000001905	ENSOARP00000002000	0	0	0	0	0	0	0	0	0	0	.	40S ribosomal protein S6	NA	.	RPS6	ribosomal protein S6	8	.	.	.
ENSOARG00000001907	ENSOARP00000002004	3	9	5	0	4	4	100	2	3	100	immunoglobulin omega chain-like	immunoglobulin omega chain-like	1	immunoglobulin omega chain-like	.	.	6	.	XP_004023040.1 (Ovis aries: 100.000% identity in aln 100.0% length of target)	.
ENSOARG00000001909	ENSOARP00000002002	15	83	83	83	0	0	0	0	0	0	.	.	NA	.	.	.	.	.	.	.
ENSOARG00000001912	ENSOARP00000002009	7	33	24	9	0	0	0	0	0	0	.	Ig lambda chain V-I region NIG-64	NA	.	.	.	8	.	.	.
ENSOARG00000001915	ENSOARP00000002013	6	21	1	0	0	0	0	0	0	0	.	maestro heat-like repeat family member 5	NA	.	.	.	8	.	.	.
ENSOARG00000001917	ENSOARP00000002011	15	83	58	30	0	0	0	0	0	0	.	putative V-set and immunoglobulin domain-containing-like protein IGHV4OR15-8-like	NA	.	.	.	8	.	.	.
ENSOARG00000001919	ENSOARP00000002014	5	5	0	0	0	0	0	0	0	0	.	liprin-alpha-1-like	NA	.	.	.	8	.	.	.
ENSOARG00000001920	ENSOARP00000002019	4	3	2	1	0	0	0	0	0	0	.	solute carrier family 22 member 9	NA	.	.	.	8	.	.	.
ENSOARG00000001921	ENSOARP00000002016	8	42	15	0	0	0	0	0	0	0	.	LOW QUALITY PROTEIN: GTPase IMAP family member 6	NA	.	.	.	8	.	.	.
ENSOARG00000001927	ENSOARP00000002022	15	70	14	0	155	7	4.5	158	4	74.8	protein phosphatase 1L	protein phosphatase 1L	12	protein phosphatase 1L | Protein phosphatase 1L | protein phosphatase 1L-like | protein phosphatase 1L-like protein | protein phosphatase 2C epsilon | LOC494827 protein | protein phosphatase 1L isoform 1 | protein phosphatase 1L isoform 2 | protein phosphatase 1 (formerly 2C)-like | protein phosphatase 1L isoform 3 | protein phosphatase, Mg2+/Mn2+ dependent 1L L homeolog | LOC594892 protein	PPM1L	protein phosphatase, Mg2+/Mn2+ dependent 1L	7	.	.	.
ENSOARG00000001928	ENSOARP00000002025	15	68	0	0	0	0	0	0	0	0	.	antigen WC1.1-like	NA	.	.	.	8	.	.	.
ENSOARG00000001929	ENSOARP00000002027	5	7	1	1	2	2	100	1	2	50	vomeronasal secretory protein 1-like	lipocalin-1-like	2	vomeronasal secretory protein 1-like | lipocalin-1-like	.	.	6	.	XP_014953043.1 (Ovis aries musimon: 98.837% identity in aln 99.4% length of target)	.
ENSOARG00000001931	ENSOARP00000002028	2	2	0	0	0	0	0	0	0	0	.	putative killer cell immunoglobulin-like receptor-like protein KIR3DX1	NA	.	.	.	8	.	.	.
ENSOARG00000001934	ENSOARP00000002033	15	75	0	0	58	9	15.5	50	7	94.8	high affinity cationic amino acid transporter 1	high affinity cationic amino acid transporter 1	NA	.	SLC7A1	solute carrier family 7 member 1	4	.	.	multiple unknown genes (2) match this description (it also matches ENSOARG00000001934, ENSOARG00000012028)
ENSOARG00000001937	ENSOARP00000002037	14	64	0	0	0	0	0	0	0	0	.	sushi repeat-containing protein SRPX2	NA	.	.	.	8	.	.	.
ENSOARG00000001940	ENSOARP00000002038	14	73	3	0	7	6	85.7	2	2	85.7	melanophilin	melanophilin	2	melanophilin | Melanophilin	MLPH	melanophilin	6	.	XP_005971474.1 (Pantholops hodgsonii: 97.260% identity in aln 31.8% length of target)	multiple unknown genes (2) match this description (it also matches ENSOARG00000002886, ENSOARG00000002891)
ENSOARG00000001941	ENSOARP00000002045	15	82	31	2	0	0	0	0	0	0	.	serpin B6	NA	.	.	.	8	.	.	.
ENSOARG00000001943	ENSOARP00000002043	4	9	6	1	380	13	3.4	75	3	85	glutamate receptor ionotropic, NMDA 1	glutamate receptor ionotropic, NMDA 1	NA	.	GRIN1	glutamate ionotropic receptor NMDA type subunit 1	4	.	.	.
ENSOARG00000001944	ENSOARP00000002044	1	2	0	0	0	0	0	0	0	0	.	hypothetical protein M91_16646	NA	.	.	.	8	.	.	.
ENSOARG00000001945	ENSOARP00000002046	14	57	8	0	0	0	0	0	0	0	.	coiled-coil domain-containing protein 85A-like	NA	.	.	.	8	.	.	.
ENSOARG00000001948	ENSOARP00000002049	15	83	43	9	0	0	0	0	0	0	.	uncharacterized protein LOC105613207	NA	.	.	.	8	.	.	.
ENSOARG00000001950	ENSOARP00000002047	8	24	2	0	0	0	0	0	0	0	.	hypothetical protein XENTR_v90006846mg	NA	.	.	.	8	.	.	.
ENSOARG00000001953	ENSOARP00000002053	8	36	16	4	0	0	0	0	0	0	.	glutamate receptor ionotropic, NMDA 1	NA	.	GRIN1	glutamate ionotropic receptor NMDA type subunit 1	8	.	.	.
ENSOARG00000001954	ENSOARP00000002054	1	1	0	0	0	0	0	0	0	0	.	Nucleosome assembly protein 1-like 1	NA	.	.	.	8	.	.	.
ENSOARG00000001957	ENSOARP00000002055	14	60	1	0	0	0	0	0	0	0	.	fatty acid desaturase 2-like protein FADS2P1	NA	.	.	.	8	.	.	.
ENSOARG00000001959	ENSOARP00000002057	5	26	0	0	0	0	0	0	0	0	.	LOW QUALITY PROTEIN: antigen WC1.1-like	NA	.	.	.	8	.	.	.
ENSOARG00000001961	ENSOARP00000002061	13	61	10	0	6	5	83.3	4	5	66.7	leucine-rich repeat LGI family member 4	leucine-rich repeat LGI family member 4	3	leucine-rich repeat LGI family member 4 | Leucine-rich repeat LGI family member 4 | leucine-rich repeat LGI family member 4 precursor	.	.	6	.	XP_011975829.1 (Ovis aries musimon: 98.113% identity in aln 19.7% length of target)	.
ENSOARG00000001963	ENSOARP00000002063	7	29	0	0	0	0	0	0	0	0	.	.	NA	.	.	.	.	.	.	.
ENSOARG00000001971	ENSOARP00000002079	1	2	1	0	0	0	0	0	0	0	.	T-cell surface glycoprotein CD1b-2-like	NA	.	.	.	8	.	.	.
ENSOARG00000001975	ENSOARP00000002078	5	6	1	0	3	3	100	1	2	100	disintegrin and metalloproteinase domain-containing protein 5-like	disintegrin and metalloproteinase domain-containing protein 5-like	1	disintegrin and metalloproteinase domain-containing protein 5-like	.	.	6	.	XP_011979179.1 (Ovis aries musimon: 99.877% identity in aln 100.0% length of target)	.
ENSOARG00000001976	ENSOARP00000002072	14	75	59	23	0	0	0	0	0	0	.	complement C4-like	NA	.	.	.	8	.	.	.
ENSOARG00000001977	ENSOARP00000002074	0	0	0	0	0	0	0	0	0	0	.	S-adenosylmethionine decarboxylase proenzyme-like isoform 3	NA	.	.	.	8	.	.	.
ENSOARG00000001984	ENSOARP00000002082	1	6	2	0	12	12	100	4	5	58.3	T-cell surface glycoprotein CD1b-2-like	T-cell surface glycoprotein CD1b-2-like	4	T-cell surface glycoprotein CD1b-2-like | T-cell surface glycoprotein CD1b-2 | CD1b molecule | CD1b molecule precursor	.	.	6	.	XP_005701643.1 (Capra hircus: 95.789% identity in aln 28.9% length of target)	.
ENSOARG00000001986	ENSOARP00000002086	1	2	0	0	0	0	0	0	0	0	.	T-cell surface glycoprotein CD1b-2-like	NA	.	.	.	8	.	.	.
ENSOARG00000001987	ENSOARP00000002088	4	7	0	0	0	0	0	0	0	0	.	LOW QUALITY PROTEIN: transcription elongation factor A protein-like 6	NA	.	.	.	8	.	.	.
ENSOARG00000001989	ENSOARP00000002090	15	83	73	4	0	0	0	0	0	0	.	zinc finger protein 420-like	NA	.	.	.	8	.	.	.
ENSOARG00000001993	ENSOARP00000002118	5	6	3	2	2	2	100	2	2	100	pregnancy-associated glycoprotein 1-like	pregnancy-associated glycoprotein 1-like	1	pregnancy-associated glycoprotein 1-like	.	.	6	.	XP_005699720.1 (Capra hircus: 97.105% identity in aln 100.0% length of target)	.
ENSOARG00000001995	ENSOARP00000002093	15	83	83	72	488	63	12.9	102	8	91.8	spectrin alpha chain, non-erythrocytic 1	spectrin alpha chain, non-erythrocytic 1	NA	.	SPTAN1	SPTAN1	4	.	.	SPTAN1 already in Oar v3.1 (associated with ENSOARG00000009772)
ENSOARG00000001997	ENSOARP00000002097	0	0	0	0	0	0	0	0	0	0	.	ankyrin repeat domain-containing protein 26-like	NA	.	.	.	8	.	.	.
ENSOARG00000001998	ENSOARP00000002099	0	0	0	0	0	0	0	0	0	0	.	uncharacterized protein LOC101903477	NA	.	.	.	8	.	.	.
ENSOARG00000001999	ENSOARP00000002098	7	43	9	0	6	5	83.3	4	4	100	neuromedin U	neuromedin U	NA	.	NMU	neuromedin U	2	.	XP_012026165.1 (Ovis aries musimon: 100.0% identity in aln 79.2% length of target) | XP_005899113.1 (Bos mutus: 97.1% identity in aln 79.2% length of target) | NP_001178082.1 (Bos taurus: 96.3% identity in aln 79.2% length of target) | XP_006058392.1 (Bubalus bubalis: 97.1% identity in aln 79.2% length of target) | XP_005961707.1 (Pantholops hodgsonii: 97.8% identity in aln 79.2% length of target)	multiple unknown genes (2) match this description (it also matches ENSOARG00000001999, ENSOARG00000014763)
ENSOARG00000002001	ENSOARP00000002104	3	2	0	0	6	6	100	5	6	100	platelet glycoprotein VI	platelet glycoprotein VI	NA	.	GP6	glycoprotein VI platelet	1	.	XP_012018988.1 (Ovis aries musimon: 99.7% identity in aln 100.0% length of target) | XP_005693034.1 (Capra hircus: 98.2% identity in aln 100.0% length of target) | XP_005903167.1 (Bos mutus: 93.2% identity in aln 100.0% length of target) | XP_006064050.1 (Bubalus bubalis: 93.5% identity in aln 100.0% length of target) | XP_010856494.1 (Bison bison bison: 93.5% identity in aln 100.0% length of tar…	.
ENSOARG00000002002	ENSOARP00000002100	3	3	0	0	0	0	0	0	0	0	.	epididymis-specific alpha-mannosidase-like	NA	.	.	.	8	.	.	.
ENSOARG00000002003	ENSOARP00000002103	3	6	0	0	51	7	13.7	41	7	80.4	neuronal acetylcholine receptor subunit alpha-10	neuronal acetylcholine receptor subunit alpha-10	NA	.	CHRNA10	CHRNA10	4	.	.	CHRNA10 already in Oar v3.1 (associated with ENSOARG00000002505)
ENSOARG00000002004	ENSOARP00000002107	9	48	17	9	0	0	0	0	0	0	.	ficolin-1	NA	.	.	.	8	.	.	.
ENSOARG00000002006	ENSOARP00000002105	15	71	0	0	1	1	100	1	1	100	zinc finger protein 337-like	zinc finger protein 337-like	1	zinc finger protein 337-like	.	.	6	.	XP_005957407.1 (Pantholops hodgsonii: 95.000% identity in aln 18.2% length of target)	.
ENSOARG00000002008	ENSOARP00000002108	4	2	2	1	0	0	0	0	0	0	.	serpin A3-1-like	NA	.	.	.	8	.	.	.
ENSOARG00000002011	ENSOARP00000002109	15	73	42	2	255	28	11	88	8	49.4	latrophilin-1	adhesion G protein-coupled receptor L1	25	latrophilin-1 | adhesion G protein-coupled receptor L1 | Latrophilin-1 | latrophilin-1-like | adhesion G protein-coupled receptor L1 precursor | latrophilin 1, isoform CRA_c | latrophilin-1-like protein | LPH-62 | LPH-96 | adhesion G protein-coupled receptor L1 isoform 1 precursor | latrophilin 1, isoform CRA_d | latrophilin 1, isoform CRA_a | latrophilin 1, isoform CRA_b | adhesion G protein-cou…	.	.	6	.	XP_015096466.1 (Vicugna pacos: 100.000% identity in aln 21.6% length of target)	.
ENSOARG00000002012	ENSOARP00000002110	1	1	0	0	0	0	0	0	0	0	.	protein FRG1	NA	.	.	.	8	.	.	.
ENSOARG00000002013	ENSOARP00000002111	6	5	0	0	0	0	0	0	0	0	.	multidrug resistance-associated protein 4-like	NA	.	.	.	8	.	.	.
ENSOARG00000002014	ENSOARP00000002122	15	83	83	45	59	6	10.2	52	5	96.6	vasculin-like protein 1	vasculin-like protein 1	NA	.	GPBP1L1	GC-rich promoter binding protein 1 like 1	1	NP_067652.1 (93.5% identity in aln 100.0% length of target)	XP_011987114.1 (Ovis aries musimon: 98.7% identity in aln 100.0% length of target) | XP_005678579.1 (Capra hircus: 98.7% identity in aln 100.0% length of target) | XP_005894272.1 (Bos mutus: 98.3% identity in aln 100.0% length of target) | NP_001192504.1 (Bos taurus: 98.1% identity in aln 100.0% length of target) | XP_006052608.1 (Bubalus bubalis: 98.3% identity in aln 100.0% length of target) | …	.
ENSOARG00000002016	ENSOARP00000002113	3	3	0	0	0	0	0	0	0	0	.	.	NA	.	.	.	.	.	.	.
ENSOARG00000002019	ENSOARP00000002116	15	83	78	11	0	0	0	0	0	0	.	small integral membrane protein 10-like	NA	.	.	.	8	.	.	.
ENSOARG00000002020	ENSOARP00000002124	5	6	0	0	0	0	0	0	0	0	.	NACHT, LRR and PYD domains-containing protein 2	NA	.	.	.	8	.	.	.
ENSOARG00000002022	ENSOARP00000002128	11	48	4	0	2	2	100	1	2	100	cytochrome P450 2C21-like	cytochrome P450 2C21-like	1	cytochrome P450 2C21-like	.	.	6	.	XP_012028455.1 (Ovis aries musimon: 98.091% identity in aln 100.0% length of target)	.
ENSOARG00000002024	ENSOARP00000002130	15	82	13	0	0	0	0	0	0	0	.	transcription elongation factor A protein-like 4	NA	.	.	.	8	.	.	.
ENSOARG00000002025	ENSOARP00000002129	0	0	0	0	0	0	0	0	0	0	.	vasculin-like protein 1	NA	.	GPBP1L1	GC-rich promoter binding protein 1 like 1	8	.	.	.
ENSOARG00000002027	ENSOARP00000002134	3	3	0	0	0	0	0	0	0	0	.	LOW QUALITY PROTEIN: cathelicidin-3-like	NA	.	.	.	8	.	.	.
ENSOARG00000002028	ENSOARP00000002138	15	83	83	64	0	0	0	0	0	0	.	uncharacterized protein C1orf43 homolog	NA	.	.	.	8	.	.	.
ENSOARG00000002029	ENSOARP00000002139	13	29	0	0	5	5	100	0	1	100	protein ZGRF1	protein ZGRF1	1	.	ZGRF1	zinc finger GRF-type containing 1	4	.	XP_011998473.1 (Ovis aries musimon: 99.489% identity in aln 45.0% length of target)	multiple unknown genes (2) match this description (it also matches ENSOARG00000002029, ENSOARG00000002340)
ENSOARG00000002031	ENSOARP00000002137	14	53	0	0	34	1	2.9	52	1	88.2	exocyst complex component 1-like	exocyst complex component 1-like	NA	.	EXOC1	EXOC1	1	.	XP_014408423.1 (Camelus ferus: 98.8% identity in aln 100.0% length of target)	.
ENSOARG00000002032	ENSOARP00000002136	13	62	10	0	10	10	100	1	2	100	agrin	agrin	1	.	AGRN	agrin	4	.	XP_011993964.1 (Ovis aries musimon: 99.801% identity in aln 24.6% length of target)	.
ENSOARG00000002034	ENSOARP00000002142	15	83	79	0	0	0	0	0	0	0	.	.	NA	.	.	.	.	.	.	.
ENSOARG00000002036	ENSOARP00000002143	10	76	62	31	0	0	0	0	0	0	.	granulysin precursor	NA	.	.	.	8	.	.	.
ENSOARG00000002041	ENSOARP00000002148	14	81	25	1	80	6	7.5	67	5	87.5	reticulocalbin-3	reticulocalbin-3	NA	.	RCN3	reticulocalbin 3	3	.	XP_012013182.1 (Ovis aries musimon: 99.0% identity in aln 63.1% length of target) | XP_005905057.1 (Bos mutus: 98.6% identity in aln 63.1% length of target) | XP_006080157.1 (Bubalus bubalis: 98.6% identity in aln 63.1% length of target) | XP_006173856.1 (Camelus ferus: 95.7% identity in aln 63.1% length of target) | XP_005955453.1 (Pantholops hodgsonii: 98.1% identity in aln 63.1% length of targ…	.
ENSOARG00000002049	ENSOARP00000002154	14	70	37	0	0	0	0	0	0	0	.	uncharacterized protein LOC102318068	NA	.	.	.	8	.	.	.
ENSOARG00000002051	ENSOARP00000002155	15	83	83	46	0	0	0	0	0	0	.	.	NA	.	.	.	.	.	.	.
ENSOARG00000002054	ENSOARP00000002159	5	34	4	0	0	0	0	0	0	0	.	LOW QUALITY PROTEIN: antigen WC1.1-like	NA	.	.	.	8	.	.	.
ENSOARG00000002058	ENSOARP00000002163	6	30	13	8	171	9	5.3	81	5	42.1	myosin-6	myosin-6-like	28	myosin-6 | myosin-7 | Myosin-6 | myosin-7-like | myosin-6-like | Myosin-7 | RecName: Full=Myosin-6; AltName: Full=Myosin heavy chain 6; AltName: Full=Myosin heavy chain, cardiac muscle alpha isoform; Short=MyHC-alpha | cardiac alpha-myosin heavy chain | alpha cardiac myosin heavy chain | rCG23467, isoform CRA_b | alpha-cardiac myosin heavy chain | beta-myosin heavy chain | rCG23609, isoform CRA_b…	.	.	7	.	.	.
ENSOARG00000002059	ENSOARP00000002164	3	3	0	0	0	0	0	0	0	0	.	solute carrier family 22 member 9-like	NA	.	SLC22A9	solute carrier family 22 member 9-like	8	.	.	.
ENSOARG00000002061	ENSOARP00000002166	8	17	1	0	0	0	0	0	0	0	.	uridine phosphorylase 1-like	NA	.	.	.	8	.	.	.
ENSOARG00000002062	ENSOARP00000002180	15	83	40	0	3	3	100	0	1	100	centrosomal protein of 192 kDa	centrosomal protein of 192 kDa	1	centrosomal protein of 192 kDa	.	.	6	.	XP_012015360.1 (Ovis aries musimon: 99.576% identity in aln 98.8% length of target)	.
ENSOARG00000002064	ENSOARP00000002167	3	4	0	0	0	0	0	0	0	0	.	multidrug resistance protein 1-like	NA	.	.	.	8	.	.	.
ENSOARG00000002068	ENSOARP00000002169	0	0	0	0	0	0	0	0	0	0	.	TPA: hCG2045904-like	NA	.	.	.	8	.	.	.
ENSOARG00000002071	ENSOARP00000002173	7	18	14	11	0	0	0	0	0	0	.	butyrophilin subfamily 1 member A1-like	NA	.	BTN1A1	BTN1A1	8	.	.	BTN1A1 already in Oar v3.1 (associated with ENSOARG00000000198)
ENSOARG00000002074	ENSOARP00000002179	12	31	4	1	0	0	0	0	0	0	.	tubulin alpha chain	NA	.	.	.	8	.	.	.
ENSOARG00000002076	ENSOARP00000002184	10	53	1	0	0	0	0	0	0	0	.	GPI-linked NAD(P)(+)--arginine ADP-ribosyltransferase 1-like	NA	.	.	.	8	.	.	.
ENSOARG00000002078	ENSOARP00000002181	11	45	3	0	0	0	0	0	0	0	.	multidrug resistance-associated protein 4-like	NA	.	.	.	8	.	.	.
ENSOARG00000002080	ENSOARP00000002186	5	20	0	0	0	0	0	0	0	0	.	antigen WC1.1-like	NA	.	.	.	8	.	.	.
ENSOARG00000002082	ENSOARP00000002188	15	77	32	1	0	0	0	0	0	0	.	.	NA	.	.	.	.	.	.	.
ENSOARG00000002083	ENSOARP00000002192	15	83	40	0	0	0	0	0	0	0	.	zinc finger protein 160-like	NA	.	ZNF160	zinc finger protein 160-like	8	.	.	.
ENSOARG00000002086	ENSOARP00000002195	15	82	65	21	0	0	0	0	0	0	.	PDZ and LIM domain protein 2-like	NA	.	.	.	8	.	.	.
ENSOARG00000002089	ENSOARP00000002198	6	26	2	0	1	0	0	1	0	100	TRA@ protein	TRA@ protein	1	TRA@ protein	.	.	7	.	.	.
ENSOARG00000002092	ENSOARP00000002199	9	48	0	0	93	7	7.5	75	6	90.3	zinc finger protein 148	zinc finger protein 148	NA	.	ZNF148	zinc finger protein 148	2	.	.	multiple unknown genes (2) match this description (it also matches ENSOARG00000002092, ENSOARG00000020237)
ENSOARG00000002095	ENSOARP00000002204	0	0	0	0	0	0	0	0	0	0	.	60S ribosomal protein L27a-like	NA	.	.	.	8	.	.	.
ENSOARG00000002099	ENSOARP00000002210	10	70	21	5	0	0	0	0	0	0	.	leukocyte immunoglobulin-like receptor subfamily A member 6	NA	.	.	.	8	.	.	.
ENSOARG00000002100	ENSOARP00000002219	7	29	6	1	0	0	0	0	0	0	.	.	NA	.	.	.	.	.	.	.
ENSOARG00000002102	ENSOARP00000002212	4	19	0	0	0	0	0	0	0	0	.	putative killer cell immunoglobulin-like receptor-like protein KIR3DX1	NA	.	.	.	8	.	.	.
ENSOARG00000002103	ENSOARP00000002211	5	8	0	0	1	1	100	1	1	100	melanoma antigen preferentially expressed in tumors	melanoma antigen preferentially expressed in tumors	1	.	PRAME	PRAME	1	.	XP_005963950.1 (Pantholops hodgsonii: 97.859% identity in aln 100.0% length of target)XP_005963950.1 (Pantholops hodgsonii: 97.9% identity in aln 100.0% length of target)	.
ENSOARG00000002104	ENSOARP00000002213	1	1	0	0	0	0	0	0	0	0	.	LOW QUALITY PROTEIN: G2 and S phase-expressed protein 1-like	NA	.	.	.	8	.	.	.
ENSOARG00000002107	ENSOARP00000002218	14	63	1	0	0	0	0	0	0	0	.	leukemia inhibitory factor receptor-like	NA	.	.	.	8	.	.	.
ENSOARG00000002108	ENSOARP00000002220	11	74	32	9	0	0	0	0	0	0	.	leukocyte immunoglobulin-like receptor subfamily A member 6	NA	.	.	.	8	.	.	.
ENSOARG00000002109	ENSOARP00000002222	9	67	59	39	0	0	0	0	0	0	.	putative V-set and immunoglobulin domain-containing-like protein IGHV4OR15-8-like	NA	.	.	.	8	.	.	.
ENSOARG00000002110	ENSOARP00000002232	15	83	25	0	0	0	0	0	0	0	.	.	NA	.	.	.	.	.	.	.
ENSOARG00000002111	ENSOARP00000002223	8	10	2	1	7	7	100	4	5	71.4	developmental pluripotency-associated protein 3	developmental pluripotency-associated protein 3	3	developmental pluripotency-associated protein 3 | developmental pluripotency-associated protein 3 isoform 1 | developmental pluripotency-associated protein 3 isoform 2	.	.	6	.	XP_012030849.1 (Ovis aries: 100.000% identity in aln 100.0% length of target)	.
ENSOARG00000002112	ENSOARP00000002225	0	0	0	0	0	0	0	0	0	0	.	.	NA	.	.	.	.	.	.	.
ENSOARG00000002113	ENSOARP00000002226	15	76	59	1	221	5	2.3	128	5	76.5	phosphatidylserine synthase 2	phosphatidylserine synthase 2	NA	.	PTDSS2	phosphatidylserine synthase 2	4	.	.	multiple unknown genes (2) match this description (it also matches ENSOARG00000002113, ENSOARG00000007453)
ENSOARG00000002116	ENSOARP00000002230	3	6	2	1	0	0	0	0	0	0	.	probable palmitoyltransferase ZDHHC11B	NA	.	.	.	8	.	.	.
ENSOARG00000002117	ENSOARP00000002231	10	28	0	0	0	0	0	0	0	0	.	ankyrin repeat domain-containing protein 26-like	NA	.	.	.	8	.	.	.
ENSOARG00000002120	ENSOARP00000002238	5	5	1	0	0	0	0	0	0	0	.	NACHT, LRR and PYD domains-containing protein 7	NA	.	.	.	8	.	.	.
ENSOARG00000002126	ENSOARP00000002245	15	49	0	0	0	0	0	0	0	0	.	solute carrier family 2, facilitated glucose transporter member 5	NA	.	SLC2A5	solute carrier family 2, facilitated glucose transporter member 5	8	.	.	.
ENSOARG00000002130	ENSOARP00000002244	2	3	1	0	0	0	0	0	0	0	.	disintegrin and metalloproteinase domain-containing protein 18-like	NA	.	.	.	8	.	.	.
ENSOARG00000002134	ENSOARP00000002247	1	1	0	0	17	4	23.5	14	4	88.2	spermidine/spermine N(1)-acetyltransferase-like protein 1	spermidine/spermine N(1)-acetyltransferase-like protein 1	NA	.	SATL1	spermidine/spermine N1-acetyl transferase-like 1	2	.	XP_005700681.1 (Capra hircus: 96.9% identity in aln 75.3% length of target) | XP_006065089.1 (Bubalus bubalis: 91.7% identity in aln 75.4% length of target)	.
ENSOARG00000002135	ENSOARP00000002246	14	78	11	0	0	0	0	0	0	0	.	NKG2D ligand 1-like	NA	.	.	.	8	.	.	.
ENSOARG00000002136	ENSOARP00000002249	2	2	0	0	5	5	100	5	5	100	UPF0728 protein C10orf53 homolog	UPF0728 protein C10orf53 homolog	NA	.	C10orf53	chromosome 10 open reading frame 53	1	.	XP_005699409.1 (Capra hircus: 98.9% identity in aln 100.0% length of target) | NP_001161475.1 (Bos taurus: 94.6% identity in aln 100.0% length of target) | XP_006065737.1 (Bubalus bubalis: 94.6% identity in aln 100.0% length of target) | XP_005961001.1 (Pantholops hodgsonii: 97.8% identity in aln 100.0% length of target)	.
ENSOARG00000002137	ENSOARP00000002254	11	38	13	8	9	5	55.6	2	3	44.4	steroid 17-alpha-hydroxylase/17,20 lyase	steroid 17-alpha-hydroxylase/17,20 lyase	5	steroid 17-alpha-hydroxylase/17,20 lyase | steroid 17-alpha-hydroxylase/17,20 lyase precursor | Cytochrome P450, subfamily XVII | cytochrome P450 17alpha-hydroxylase/17,20 lyase | RecName: Full=Steroid 17-alpha-hydroxylase/17,20 lyase; AltName: Full=17-alpha-hydroxyprogesterone aldolase; AltName: Full=CYPXVII; AltName: Full=Cytochrome P450 17A1; AltName: Full=Cytochrome P450-C17; Short=Cytochrome…	.	.	6	.	XP_011974973.1 (Ovis aries musimon: 99.607% identity in aln 100.0% length of target)	.
ENSOARG00000002138	ENSOARP00000002251	1	1	0	0	0	0	0	0	0	0	.	CAVP-target protein-like	NA	.	.	.	8	.	.	.
ENSOARG00000002140	ENSOARP00000002253	7	45	10	1	0	0	0	0	0	0	.	LOW QUALITY PROTEIN: NKG2D ligand 3-like	NA	.	.	.	8	.	.	.
ENSOARG00000002143	ENSOARP00000002256	14	73	37	13	0	0	0	0	0	0	.	GTPase IMAP family member 4-like	NA	.	.	.	8	.	.	.
ENSOARG00000002148	ENSOARP00000002263	14	50	2	0	2	2	100	1	2	100	ankyrin repeat domain-containing protein 26-like	ankyrin repeat domain-containing protein 26-like	1	ankyrin repeat domain-containing protein 26-like	.	.	6	.	XP_012028417.1 (Ovis aries musimon: 96.466% identity in aln 53.3% length of target)	.
ENSOARG00000002151	ENSOARP00000002266	9	48	9	6	0	0	0	0	0	0	.	alcohol dehydrogenase class-2 isozyme 1-like	NA	.	.	.	8	.	.	.
ENSOARG00000002152	ENSOARP00000002269	3	3	1	0	0	0	0	0	0	0	.	T-cell receptor beta chain V region CTL-L17-like	NA	.	.	.	8	.	.	.
ENSOARG00000002156	ENSOARP00000002273	5	28	9	2	0	0	0	0	0	0	.	hypothetical protein M91_15193	NA	.	.	.	8	.	.	.
ENSOARG00000002160	ENSOARP00000002277	11	47	0	0	0	0	0	0	0	0	.	plasma membrane calcium-transporting ATPase 4-like	NA	.	.	.	8	.	.	.
ENSOARG00000002161	ENSOARP00000002281	15	77	55	0	0	0	0	0	0	0	.	uncharacterized protein LOC105611838	NA	.	.	.	8	.	.	.
ENSOARG00000002166	ENSOARP00000002286	11	60	12	2	0	0	0	0	0	0	.	T-cell receptor beta chain V region C5	NA	.	.	.	8	.	.	.
ENSOARG00000002167	ENSOARP00000002287	2	1	0	0	0	0	0	0	0	0	.	epididymis-specific alpha-mannosidase-like	NA	.	.	.	8	.	.	.
ENSOARG00000002169	ENSOARP00000002290	15	83	83	73	63	2	3.2	93	2	61.9	eukaryotic initiation factor 4A-III	eukaryotic initiation factor 4A-III	17	eukaryotic initiation factor 4A-III | Eukaryotic initiation factor 4A-III | eukaryotic initiation factor 4A-III-like | Eukaryotic initiation factor 4A-II | eukaryotic initiation factor 4A-III-B | DEAD box polypeptide 48 | Chain B, The Crystal Structure Of Eif4aiii-Barentsz Complex At 3.0 A Resolution | EG434080 protein | predicted gene, EG668137 | Chain A, The Crystal Structure Of The Exon Juncti…	.	.	6	.	NP_001039653.1 (Bos taurus: 100.000% identity in aln 100.0% length of target)	.
ENSOARG00000002171	ENSOARP00000002288	15	83	43	0	0	0	0	0	0	0	.	LOW QUALITY PROTEIN: endoplasmic reticulum mannosyl-oligosaccharide 1,2-alpha-mannosidase	NA	.	.	.	8	.	.	.
ENSOARG00000002172	ENSOARP00000002291	15	83	83	82	8	5	62.5	9	5	50	HIG1 domain family member 2A-like	HIG1 domain family member 2A, mitochondrial	2	HIG1 domain family member 2A-like | HIG1 domain family member 2A, mitochondrial	.	.	6	.	XP_004008745.1 (Ovis aries: 100.000% identity in aln 100.0% length of target)	.
ENSOARG00000002174	ENSOARP00000002294	15	81	9	0	2	2	100	2	2	50	zinc finger protein 677-like	zinc finger protein OZF-like	2	zinc finger protein 677-like | zinc finger protein OZF-like	.	.	6	.	XP_010852462.1 (Bison bison bison: 93.827% identity in aln 15.9% length of target)	.
ENSOARG00000002178	ENSOARP00000002295	15	75	3	0	0	0	0	0	0	0	.	plasma membrane calcium-transporting ATPase 4-like	NA	.	.	.	8	.	.	.
ENSOARG00000002181	ENSOARP00000002300	8	50	7	0	0	0	0	0	0	0	.	HLA class II histocompatibility antigen, DRB1-4 beta chain	NA	.	.	.	8	.	.	.
ENSOARG00000002184	ENSOARP00000002305	7	12	4	2	8	5	62.5	4	5	50	pregnancy-associated glycoprotein 1-like	pregnancy-associated glycoprotein 1-like	5	pregnancy-associated glycoprotein 1-like | pregnancy-associated glycoprotein 17 precursor | pregnancy-associated glycoprotein 4 | PAG17 protein | pregnancy-associated glycoprotein 3	.	.	6	.	XP_014946938.1 (Ovis aries musimon: 100.000% identity in aln 49.3% length of target)	.
ENSOARG00000002186	ENSOARP00000002308	15	83	80	49	0	0	0	0	0	0	.	dipeptidyl peptidase 2	NA	.	.	.	8	.	.	.
ENSOARG00000002187	ENSOARP00000002309	14	78	5	0	0	0	0	0	0	0	.	myb-related transcription factor, partner of profilin-like	NA	.	.	.	8	.	.	.
ENSOARG00000002189	ENSOARP00000002310	15	83	79	27	0	0	0	0	0	0	.	dipeptidyl peptidase 2-like	NA	.	.	.	8	.	.	.
ENSOARG00000002190	ENSOARP00000002311	3	4	0	0	19	1	5.3	97	1	57.9	protein BRICK1	probable protein BRICK1-like	7	protein BRICK1 | Probable protein BRICK1 | probable protein BRICK1-like | probable protein BRICK1 | Putative protein BRICK1 | HSPC300 | von Hippel-Lindau disease tumor suppressor	.	.	7	.	.	.
ENSOARG00000002193	ENSOARP00000002314	15	83	75	3	49	19	38.8	21	8	89.8	target of Myb protein 1	target of Myb protein 1	NA	.	TOM1	TOM1	4	.	.	TOM1 already in Oar v3.1 (associated with ENSOARG00000018432)
ENSOARG00000002197	ENSOARP00000002318	15	83	7	0	0	0	0	0	0	0	.	squalene synthase-like	NA	.	.	.	8	.	.	.
ENSOARG00000002201	ENSOARP00000002323	15	83	75	5	0	0	0	0	0	0	.	endoplasmic reticulum mannosyl-oligosaccharide 1,2-alpha-mannosidase-like	NA	.	.	.	8	.	.	.
ENSOARG00000002202	ENSOARP00000002324	4	4	0	0	1	0	0	1	0	100	BTB/POZ domain-containing protein KCTD16	BTB/POZ domain-containing protein KCTD16	1	BTB/POZ domain-containing protein KCTD16	.	.	7	.	.	.
ENSOARG00000002203	ENSOARP00000002326	15	83	83	81	163	18	11	62	7	93.9	RNA-binding protein FUS	RNA-binding protein FUS	NA	.	FUS	FUS RNA binding protein	3	XP_005255290.1 (99.6% identity in aln 73.8% length of target)	XP_010817686.1 (Bos taurus: 99.6% identity in aln 61.9% length of target) | XP_005960060.1 (Pantholops hodgsonii: 99.6% identity in aln 53.1% length of target)	multiple unknown genes (2) match this description (it also matches ENSOARG00000002203, ENSOARG00000008869)
ENSOARG00000002209	ENSOARP00000002333	2	3	2	1	0	0	0	0	0	0	.	nuclear RNA export factor 3-like	NA	.	.	.	8	.	.	.
ENSOARG00000002210	ENSOARP00000002330	14	67	6	0	0	0	0	0	0	0	.	HERV-F(c)1_Xq21.33 provirus ancestral Gag polyprotein	NA	.	.	.	8	.	.	.
ENSOARG00000002214	ENSOARP00000002338	7	28	1	0	185	6	3.2	150	3	44.9	cytochrome c	cytochrome c-like	21	cytochrome c | cytochrome c-like | Cytochrome c | cytochrome c, somatic | RecName: Full=Cytochrome c | cytochrome c, somatic-like | somatic cytochrome c | Chain A, Cytochrome C At Low Ionic Strength | Chain B, Crystal Structure Of A Complex Between Electron Transfer Partners, Cytochrome C Peroxidase And Cytochrome C | Chain B, K13r Mutant Of Horse Cytochrome C And Yeast Cytochrome C Peroxidase Co…	.	.	6	.	XP_005960005.1 (Pantholops hodgsonii: 100.000% identity in aln 100.0% length of target)	.
ENSOARG00000002216	ENSOARP00000002340	1	1	1	1	0	0	0	0	0	0	.	homeobox protein NANOG	NA	.	.	.	8	.	.	.
ENSOARG00000002217	ENSOARP00000002357	7	38	8	5	0	0	0	0	0	0	.	LOW QUALITY PROTEIN: putative killer cell immunoglobulin-like receptor like protein KIR3DP1	NA	.	.	.	8	.	.	.
ENSOARG00000002218	ENSOARP00000002342	0	0	0	0	0	0	0	0	0	0	.	BOLA class I histocompatibility antigen, alpha chain BL3-7-like	NA	.	.	.	8	.	.	.
ENSOARG00000002222	ENSOARP00000002344	14	74	3	1	0	0	0	0	0	0	.	hypothetical protein M91_01148	NA	.	.	.	8	.	.	.
ENSOARG00000002226	ENSOARP00000002346	15	83	83	75	88	8	9.1	59	7	55.7	protein DGCR6L	protein DGCR6	13	protein DGCR6L | protein DGCR6 | Protein DGCR6 | protein DGCR6L-like | protein DGCR6-like | DiGeorge syndrome critical region gene 6, isoform CRA_b | protein DGCR6 isoform 2 | DiGeorge syndrome critical region 6 isoform D | Dgcr6 protein | DiGeorge syndrome critical region 6-like protein | DiGeorge syndrome critical region gene 6 | protein DGCR6 isoform 3 | Olfactory receptor 8B12	.	.	6	.	XP_005954115.1 (Pantholops hodgsonii: 100.000% identity in aln 74.0% length of target)	.
ENSOARG00000002227	ENSOARP00000002351	15	77	40	6	432	15	3.5	149	5	84.5	schwannomin-interacting protein 1	schwannomin-interacting protein 1	NA	.	SCHIP1	schwannomin interacting protein 1	1	.	XP_005201799.1 (Bos taurus: 99.6% identity in aln 96.3% length of target) | XP_006072914.1 (Bubalus bubalis: 99.6% identity in aln 90.4% length of target) | XP_014419585.1 (Camelus ferus: 99.1% identity in aln 99.6% length of target) | XP_005984886.1 (Pantholops hodgsonii: 100.0% identity in aln 96.3% length of target)	.
ENSOARG00000002228	ENSOARP00000002353	15	83	57	0	0	0	0	0	0	0	.	.	NA	.	.	.	.	.	.	.
ENSOARG00000002230	ENSOARP00000002358	14	82	41	18	0	0	0	0	0	0	.	LOW QUALITY PROTEIN: proline dehydrogenase 1, mitochondrial	NA	.	.	.	8	.	.	.
ENSOARG00000002231	ENSOARP00000002355	14	72	44	29	7	7	100	5	6	71.4	placenta-specific gene 8 protein-like	placenta-specific gene 8 protein-like	3	placenta-specific gene 8 protein-like | placenta-specific 8 | placenta-specific gene 8 protein	.	.	6	.	XP_012035671.1 (Ovis aries: 100.000% identity in aln 69.0% length of target)	.
ENSOARG00000002234	ENSOARP00000002361	15	83	63	21	12	6	50	10	5	83.3	solute carrier family 2, facilitated glucose transporter member 3	solute carrier family 2, facilitated glucose transporter member 3	NA	.	SLC2A3	solute carrier family 2 member 3	1	.	NP_777028.2 (Bos taurus: 99.0% identity in aln 100.0% length of target) | XP_006192215.1 (Camelus ferus: 92.9% identity in aln 99.8% length of target) | XP_006218449.1 (Vicugna pacos: 92.7% identity in aln 99.8% length of target)	.
ENSOARG00000002238	ENSOARP00000002366	5	40	25	17	0	0	0	0	0	0	.	hypothetical protein M91_11936	NA	.	.	.	8	.	.	.
ENSOARG00000002244	ENSOARP00000002375	11	39	1	0	0	0	0	0	0	0	.	hypothetical protein M91_03384	NA	.	.	.	8	.	.	.
ENSOARG00000002250	ENSOARP00000002379	12	64	10	0	0	0	0	0	0	0	.	LOW QUALITY PROTEIN: multidrug resistance-associated protein 4-like	NA	.	.	.	8	.	.	.
ENSOARG00000002252	ENSOARP00000002384	2	2	0	0	0	0	0	0	0	0	.	solute carrier family 22 member 9-like	NA	.	SLC22A9	solute carrier family 22 member 9-like	8	.	.	.
ENSOARG00000002253	ENSOARP00000002386	14	77	30	0	98	8	8.2	80	7	88.8	E3 ubiquitin-protein ligase MYLIP	E3 ubiquitin-protein ligase MYLIP	NA	.	MYLIP	MYLIP	2	.	NP_001095723.1 (Bos taurus: 97.9% identity in aln 76.1% length of target) | XP_006079371.1 (Bubalus bubalis: 97.9% identity in aln 76.1% length of target) | XP_006191419.1 (Camelus ferus: 93.8% identity in aln 76.1% length of target)	MYLIP already in Oar v3.1 (associated with ENSOARG00000012390)
ENSOARG00000002254	ENSOARP00000002387	14	63	17	0	0	0	0	0	0	0	.	LOW QUALITY PROTEIN: single Ig IL-1-related receptor	NA	.	.	.	8	.	.	.
ENSOARG00000002255	ENSOARP00000002389	8	12	3	0	6	4	66.7	4	4	66.7	acyl-coenzyme A thioesterase THEM4	acyl-coenzyme A thioesterase THEM4	2	acyl-coenzyme A thioesterase THEM4 | thioesterase superfamily member 4	THEM4	acyl-coenzyme A thioesterase THEM4	6	.	XP_011995509.1 (Ovis aries musimon: 99.061% identity in aln 73.4% length of target)	THEM4 already in Oar v3.1 (associated with ENSOARG00000021072)
ENSOARG00000002258	ENSOARP00000002390	15	83	1	0	0	0	0	0	0	0	.	probable ATP-dependent RNA helicase DHX34	NA	.	.	.	8	.	.	.
ENSOARG00000002262	ENSOARP00000002394	15	83	82	64	0	0	0	0	0	0	.	non-muscle myosin heavy chain	NA	.	.	.	8	.	.	.
ENSOARG00000002265	ENSOARP00000002397	1	5	0	0	0	0	0	0	0	0	.	T-cell receptor delta precursor	NA	.	.	.	8	.	.	.
ENSOARG00000002266	ENSOARP00000002398	0	0	0	0	0	0	0	0	0	0	.	LOW QUALITY PROTEIN: arginine-fifty homeobox	NA	.	.	.	8	.	.	.
ENSOARG00000002268	ENSOARP00000002400	15	81	2	0	0	0	0	0	0	0	.	antigen WC1.1	NA	.	.	.	8	.	.	.
ENSOARG00000002270	ENSOARP00000002404	3	9	0	0	0	0	0	0	0	0	.	uncharacterized protein LOC102182492	NA	.	.	.	8	.	.	.
ENSOARG00000002273	ENSOARP00000002406	0	0	0	0	0	0	0	0	0	0	.	Protein PBMUCL2	NA	.	.	.	8	.	.	.
ENSOARG00000002274	ENSOARP00000002407	5	23	1	0	0	0	0	0	0	0	.	T-cell receptor delta precursor	NA	.	.	.	8	.	.	.
ENSOARG00000002275	ENSOARP00000002408	10	18	5	0	0	0	0	0	0	0	.	brain-enriched guanylate kinase-associated protein 1A	NA	.	.	.	8	.	.	.
ENSOARG00000002277	ENSOARP00000002411	7	17	0	0	0	0	0	0	0	0	.	.	NA	.	.	.	.	.	.	.
ENSOARG00000002280	ENSOARP00000002413	0	0	0	0	0	0	0	0	0	0	.	stress-induced-phosphoprotein 1	NA	.	.	.	8	.	.	.
ENSOARG00000002283	ENSOARP00000002416	6	24	7	1	0	0	0	0	0	0	.	dual oxidase 2-like	NA	.	.	.	8	.	.	.
ENSOARG00000002288	ENSOARP00000002421	11	57	20	1	0	0	0	0	0	0	.	Serine dehydratase-like protein	NA	.	.	.	8	.	.	.
ENSOARG00000002290	ENSOARP00000002424	7	9	1	0	7	7	100	5	6	85.7	rhodopsin kinase	rhodopsin kinase	NA	.	GRK1	G protein-coupled receptor kinase 1	4	.	.	.
ENSOARG00000002294	ENSOARP00000002431	6	40	0	0	10	9	90	5	5	80	cationic amino acid transporter 3-like	cationic amino acid transporter 3-like	NA	.	SLC7A3	solute carrier family 7 member 3	1	.	XP_015313851.1 (Bos taurus: 92.7% identity in aln 98.0% length of target) | XP_010837309.1 (Bison bison bison: 93.0% identity in aln 100.0% length of target)	.
ENSOARG00000002296	ENSOARP00000002432	6	6	0	0	0	0	0	0	0	0	.	lecithin retinol acyltransferase	NA	.	LRAT	lecithin retinol acyltransferase (phosphatidylcholine--retinol O-acyltransferase)	8	.	.	multiple unknown genes (2) match this description (it also matches ENSOARG00000009582, ENSOARG00000016491)
ENSOARG00000002301	ENSOARP00000002435	7	9	5	2	0	0	0	0	0	0	.	proteoglycan 3-like	NA	.	.	.	8	.	.	.
ENSOARG00000002305	ENSOARP00000002443	4	21	3	0	0	0	0	0	0	0	.	putative killer cell immunoglobulin-like receptor like protein KIR3DP1	NA	.	.	.	8	.	.	.
ENSOARG00000002306	ENSOARP00000002439	1	3	0	0	0	0	0	0	0	0	.	.	NA	.	.	.	.	.	.	.
ENSOARG00000002308	ENSOARP00000002441	14	64	0	0	0	0	0	0	0	0	.	.	NA	.	.	.	.	.	.	.
ENSOARG00000002309	ENSOARP00000002448	15	83	83	12	31	7	22.6	24	7	83.9	cilia and flagella associated protein 36	cilia and flagella associated protein 36	NA	.	CFAP36	cilia and flagella associated protein 36	1	.	XP_005686678.1 (Capra hircus: 99.7% identity in aln 100.0% length of target) | XP_005212663.1 (Bos taurus: 98.3% identity in aln 100.0% length of target) | XP_010839961.1 (Bison bison bison: 98.0% identity in aln 100.0% length of target) | XP_006174520.1 (Camelus ferus: 92.7% identity in aln 100.0% length of target) | XP_006217789.1 (Vicugna pacos: 91.8% identity in aln 100.0% length of target)	.
ENSOARG00000002310	ENSOARP00000002445	12	28	5	1	0	0	0	0	0	0	.	FERM domain-containing protein 6-like	NA	.	.	.	8	.	.	.
ENSOARG00000002312	ENSOARP00000002446	5	9	0	0	0	0	0	0	0	0	.	.	NA	.	.	.	.	.	.	.
ENSOARG00000002313	ENSOARP00000002450	2	2	0	0	6	6	100	5	6	50	transmembrane epididymal protein 1-like	transmembrane epididymal protein 1A-like	3	transmembrane epididymal protein 1-like | transmembrane epididymal protein 1A-like | transmembrane epididymal protein 1A	.	.	6	.	XP_004003133.1 (Ovis aries: 100.000% identity in aln 100.0% length of target)	.
ENSOARG00000002314	ENSOARP00000002451	6	18	12	8	0	0	0	0	0	0	.	flocculation protein FLO11-like	NA	.	.	.	8	.	.	.
ENSOARG00000002316	ENSOARP00000002453	6	30	1	0	0	0	0	0	0	0	.	putative killer cell immunoglobulin-like receptor-like protein KIR3DX1	NA	.	.	.	8	.	.	.
ENSOARG00000002321	ENSOARP00000002455	14	73	1	0	0	0	0	0	0	0	.	serine/threonine-protein kinase 11-interacting protein	NA	.	STK11IP	serine/threonine-protein kinase 11-interacting protein	8	.	.	.
ENSOARG00000002323	ENSOARP00000002457	15	83	83	49	0	0	0	0	0	0	.	transformer-2 protein homolog alpha	NA	.	TRA2A	transformer-2 protein homolog alpha	8	.	.	TRA2A already in Oar v3.1 (associated with ENSOARG00000013147)
ENSOARG00000002324	ENSOARP00000002462	0	0	0	0	6	5	83.3	3	4	83.3	V-set and immunoglobulin domain-containing protein 10-like	V-set and immunoglobulin domain-containing protein 10-like	2	V-set and immunoglobulin domain-containing protein 10-like | V-set and immunoglobulin domain-containing protein 10-like protein	.	.	6	.	XP_014946528.1 (Ovis aries musimon: 95.041% identity in aln 13.9% length of target)	.
ENSOARG00000002336	ENSOARP00000002476	3	12	4	3	3	0	0	3	0	33.3	cytochrome P450 11B1, mitochondrial-like isoform 2	cytochrome P450 11B1, mitochondrial-like	3	cytochrome P450 11B1, mitochondrial-like isoform 2 | cytochrome P450 11B1, mitochondrial-like | cytochrome P450 11B1, mitochondrial	.	.	7	.	.	.
ENSOARG00000002337	ENSOARP00000002478	15	71	24	10	0	0	0	0	0	0	.	.	NA	.	.	.	.	.	.	.
ENSOARG00000002340	ENSOARP00000002488	15	68	2	0	7	7	100	2	3	100	protein ZGRF1	protein ZGRF1	1	.	ZGRF1	zinc finger GRF-type containing 1	3	.	XP_011998475.1 (Ovis aries musimon: 98.951% identity in aln 48.7% length of target)XP_011998483.1 (Ovis aries musimon: 99.0% identity in aln 62.2% length of target)	multiple unknown genes (2) match this description (it also matches ENSOARG00000002029, ENSOARG00000002340)
ENSOARG00000002355	ENSOARP00000002500	4	5	0	0	0	0	0	0	0	0	.	MOGAT3-like protein variant	NA	.	.	.	8	.	.	.
ENSOARG00000002358	ENSOARP00000002501	15	83	83	67	52	2	3.8	76	2	92.3	UPF0693 protein C10orf32 homolog	UPF0693 protein C10orf32 homolog	NA	.	C10orf32	C10orf32	1	.	XP_006067831.1 (Bubalus bubalis: 99.0% identity in aln 100.0% length of target) | XP_006183041.1 (Camelus ferus: 99.0% identity in aln 100.0% length of target)	.
ENSOARG00000002362	ENSOARP00000002508	9	19	0	0	0	0	0	0	0	0	.	cytochrome P450 2C21-like	NA	.	.	.	8	.	.	.
ENSOARG00000002367	ENSOARP00000002509	10	57	24	1	0	0	0	0	0	0	.	.	NA	.	.	.	.	.	.	.
ENSOARG00000002368	ENSOARP00000002512	15	83	83	64	47	5	10.6	59	4	89.4	mitochondrial import inner membrane translocase subunit Tim23	mitochondrial import inner membrane translocase subunit Tim23	NA	.	TIMM23	translocase of inner mitochondrial membrane 23	1	NP_006318.1 (97.6% identity in aln 100.0% length of target)	XP_013831147.1 (Capra hircus: 98.6% identity in aln 100.0% length of target) | XP_005900665.1 (Bos mutus: 97.6% identity in aln 100.0% length of target) | NP_001077127.1 (Bos taurus: 98.6% identity in aln 100.0% length of target) | XP_006065746.1 (Bubalus bubalis: 99.0% identity in aln 100.0% length of target) | XP_005960998.1 (Pantholops hodgsonii: 98.6% identity in aln 100.0% length of target)	.
ENSOARG00000002371	ENSOARP00000002515	5	13	0	0	0	0	0	0	0	0	.	putative killer cell immunoglobulin-like receptor like protein KIR3DP1	NA	.	.	.	8	.	.	.
ENSOARG00000002372	ENSOARP00000002513	14	76	15	0	0	0	0	0	0	0	.	interferon-induced guanylate-binding protein 2	NA	.	.	.	8	.	.	.
ENSOARG00000002374	ENSOARP00000002517	14	63	20	0	0	0	0	0	0	0	.	START domain containing 10	NA	.	.	.	8	.	.	.
ENSOARG00000002383	ENSOARP00000002527	6	21	0	0	15	9	60	12	8	100	fascin-3	fascin-3	NA	.	FSCN3	fascin actin-bundling protein 3	1	.	XP_005679487.1 (Capra hircus: 99.8% identity in aln 100.0% length of target) | XP_014333029.1 (Bos mutus: 97.8% identity in aln 100.0% length of target) | XP_015326148.1 (Bos taurus: 97.4% identity in aln 100.0% length of target) | XP_006069777.1 (Bubalus bubalis: 97.4% identity in aln 100.0% length of target) | XP_010830023.1 (Bison bison bison: 97.4% identity in aln 100.0% length of target) | X…	.
ENSOARG00000002384	ENSOARP00000002523	15	83	81	18	40	2	5	89	2	90	serine/arginine-rich splicing factor 10	serine/arginine-rich splicing factor 10	NA	.	SRSF10	serine and arginine rich splicing factor 10	1	.	XP_005676907.1 (Capra hircus: 97.3% identity in aln 100.0% length of target) | XP_005203328.1 (Bos taurus: 98.1% identity in aln 100.0% length of target)	.
ENSOARG00000002385	ENSOARP00000002528	1	1	0	0	0	0	0	0	0	0	.	putative killer cell immunoglobulin-like receptor like protein KIR3DP1	NA	.	.	.	8	.	.	.
ENSOARG00000002388	ENSOARP00000002538	15	83	71	1	0	0	0	0	0	0	.	Anaphase-promoting complex subunit 2	NA	.	.	.	8	.	.	.
ENSOARG00000002392	ENSOARP00000002539	0	0	0	0	0	0	0	0	0	0	.	MAGUK p55 subfamily member 7	NA	.	.	.	8	.	.	.
ENSOARG00000002394	ENSOARP00000002540	15	83	11	0	4	3	75	3	3	25	adhesion G protein-coupled receptor E2	adhesion G protein-coupled receptor E2	4	adhesion G protein-coupled receptor E2 | EGF-like module-containing mucin-like hormone receptor-like 2 | EGF-like module-containing mucin-like hormone receptor-like 2-like | adhesion G protein-coupled receptor E2-like	.	.	6	.	XP_014946967.1 (Ovis aries musimon: 96.246% identity in aln 42.8% length of target)	.
ENSOARG00000002396	ENSOARP00000002542	13	68	26	6	2	2	100	1	2	100	multidrug resistance protein 1	multidrug resistance protein 1	1	multidrug resistance protein 1	.	.	6	.	XP_005701644.2 (Capra hircus: 98.020% identity in aln 7.9% length of target)	.
ENSOARG00000002399	ENSOARP00000002546	6	4	0	0	102	9	8.8	68	7	81.4	disintegrin and metalloproteinase domain-containing protein 10	disintegrin and metalloproteinase domain-containing protein 10	NA	.	ADAM10	ADAM10	4	.	.	ADAM10 already in Oar v3.1 (associated with ENSOARG00000020851)
ENSOARG00000002402	ENSOARP00000002551	15	83	25	0	0	0	0	0	0	0	.	heterogeneous nuclear ribonucleoprotein D-like	NA	.	.	.	8	.	.	.
ENSOARG00000002405	ENSOARP00000002559	15	83	80	0	0	0	0	0	0	0	.	cyclin-dependent kinase 11B	NA	.	CDK11B	cyclin-dependent kinase 11B	8	.	.	.
ENSOARG00000002408	ENSOARP00000002556	10	49	1	0	0	0	0	0	0	0	.	metastasis-suppressor KiSS-1	NA	.	.	.	8	.	.	.
ENSOARG00000002411	ENSOARP00000002558	15	83	67	0	0	0	0	0	0	0	.	.	NA	.	.	.	.	.	.	.
ENSOARG00000002414	ENSOARP00000002563	10	71	14	0	0	0	0	0	0	0	.	multidrug resistance-associated protein 4-like	NA	.	.	.	8	.	.	.
ENSOARG00000002417	ENSOARP00000002568	15	83	83	46	6	5	83.3	3	4	83.3	nuclear receptor coactivator 4	nuclear receptor coactivator 4	2	nuclear receptor coactivator 4 | Nuclear receptor coactivator 4	.	.	6	.	XP_011989340.1 (Ovis aries musimon: 99.042% identity in aln 100.0% length of target)	.
ENSOARG00000002418	ENSOARP00000002565	2	14	0	0	0	0	0	0	0	0	.	putative killer cell immunoglobulin-like receptor-like protein KIR3DX1	NA	.	.	.	8	.	.	.
ENSOARG00000002421	ENSOARP00000002567	0	0	0	0	25	24	96	5	6	100	trace amine-associated receptor 6	trace amine-associated receptor 6	NA	.	TAAR6	trace amine associated receptor 6	1	.	XP_012014174.1 (Ovis aries musimon: 97.7% identity in aln 100.0% length of target) | XP_005684817.1 (Capra hircus: 97.1% identity in aln 100.0% length of target) | XP_014338087.1 (Bos mutus: 95.9% identity in aln 99.4% length of target) | XP_003586525.1 (Bos taurus: 95.1% identity in aln 100.0% length of target) | XP_006059375.1 (Bubalus bubalis: 95.0% identity in aln 100.0% length of target) | X…	.
ENSOARG00000002422	ENSOARP00000002566	15	81	6	0	0	0	0	0	0	0	.	ADAMTS-like protein 3	NA	.	.	.	8	.	.	.
ENSOARG00000002425	ENSOARP00000002571	12	71	20	3	0	0	0	0	0	0	.	multidrug resistance-associated protein 4-like	NA	.	.	.	8	.	.	.
ENSOARG00000002426	ENSOARP00000002575	8	9	1	0	52	1	1.9	49	1	94.2	pancreas transcription factor 1 subunit alpha	pancreas transcription factor 1 subunit alpha	NA	.	PTF1A	pancreas specific transcription factor, 1a	4	.	.	.
ENSOARG00000002428	ENSOARP00000002576	15	83	1	0	0	0	0	0	0	0	.	mitotic spindle assembly checkpoint protein MAD1-like	NA	.	.	.	8	.	.	.
ENSOARG00000002430	ENSOARP00000002580	5	18	3	0	0	0	0	0	0	0	.	TPA: hypothetical protein BOS_4664	NA	.	.	.	8	.	.	.
ENSOARG00000002435	ENSOARP00000002586	15	83	21	0	15	8	53.3	11	7	93.3	probable ATP-dependent RNA helicase DHX37	probable ATP-dependent RNA helicase DHX37	NA	.	DHX37	DEAH-box helicase 37	4	.	.	multiple unknown genes (2) match this description (it also matches ENSOARG00000002435, ENSOARG00000017866)
ENSOARG00000002436	ENSOARP00000002585	14	81	65	11	0	0	0	0	0	0	.	.	NA	.	.	.	.	.	.	.
ENSOARG00000002437	ENSOARP00000002588	1	1	0	0	0	0	0	0	0	0	.	LOW QUALITY PROTEIN: probable ATP-dependent RNA helicase DHX37	NA	.	.	.	8	.	.	.
ENSOARG00000002438	ENSOARP00000002589	0	0	0	0	26	25	96.2	5	6	100	trace amine-associated receptor 6	trace amine-associated receptor 6	NA	.	TAAR6	trace amine associated receptor 6	1	.	XP_012014174.1 (Ovis aries musimon: 95.9% identity in aln 100.0% length of target) | XP_005684818.1 (Capra hircus: 96.8% identity in aln 100.0% length of target) | XP_014338087.1 (Bos mutus: 94.8% identity in aln 99.4% length of target) | XP_003586525.1 (Bos taurus: 94.8% identity in aln 100.0% length of target) | XP_006059375.1 (Bubalus bubalis: 94.7% identity in aln 100.0% length of target) | X…	.
ENSOARG00000002439	ENSOARP00000002590	15	83	82	29	0	0	0	0	0	0	.	ATPase WRNIP1	NA	.	WRNIP1	ATPase WRNIP1	8	.	.	.
ENSOARG00000002440	ENSOARP00000002592	2	5	0	0	0	0	0	0	0	0	.	fibrous sheath-interacting protein 2-like	NA	.	.	.	8	.	.	.
ENSOARG00000002441	ENSOARP00000002594	15	77	27	0	3	3	100	2	3	66.7	caspase-14	caspase-14	2	caspase-14 | caspase-14-like	.	.	6	.	XP_011995507.1 (Ovis aries musimon: 99.713% identity in aln 94.6% length of target)	.
ENSOARG00000002444	ENSOARP00000002608	13	64	5	1	9	9	100	4	5	33.3	phylloquinone omega-hydroxylase CYP4F2	phylloquinone omega-hydroxylase CYP4F2	5	phylloquinone omega-hydroxylase CYP4F2 | docosahexaenoic acid omega-hydroxylase CYP4F3 | cytochrome P450, family 4, subfamily F, polypeptide 2 | leukotriene-B(4) omega-hydroxylase 1-like | phylloquinone omega-hydroxylase CYP4F2-like	.	.	6	.	XP_012026984.1 (Ovis aries musimon: 99.809% identity in aln 100.0% length of target)	.
ENSOARG00000002447	ENSOARP00000002595	14	72	29	6	84	7	8.3	38	4	75	multidrug resistance protein 1	multidrug resistance protein 1	NA	.	.	.	4	.	.	.
ENSOARG00000002450	ENSOARP00000002600	4	14	0	0	0	0	0	0	0	0	.	putative killer cell immunoglobulin-like receptor like protein KIR3DP1	NA	.	.	.	8	.	.	.
ENSOARG00000002451	ENSOARP00000002601	15	83	83	73	0	0	0	0	0	0	.	serine/arginine-rich splicing factor 4	NA	.	.	.	8	.	.	.
ENSOARG00000002453	ENSOARP00000002604	7	22	10	3	0	0	0	0	0	0	.	intestinal-type alkaline phosphatase	NA	.	ALPI	alkaline phosphatase, intestinal	8	.	.	multiple unknown genes (3) match this description (it also matches ENSOARG00000002465, ENSOARG00000020770, ENSOARG00000020778)
ENSOARG00000002454	ENSOARP00000002619	15	83	42	0	0	0	0	0	0	0	.	leucine--tRNA ligase, cytoplasmic	NA	.	LARS	leucyl-tRNA synthetase	8	.	.	.
ENSOARG00000002456	ENSOARP00000002603	0	0	0	0	25	24	96	5	6	100	trace amine-associated receptor 6	trace amine-associated receptor 6	NA	.	TAAR6	trace amine associated receptor 6	1	.	XP_012014169.1 (Ovis aries musimon: 98.6% identity in aln 100.0% length of target) | XP_005684819.1 (Capra hircus: 97.7% identity in aln 100.0% length of target) | XP_014338087.1 (Bos mutus: 92.2% identity in aln 100.0% length of target) | NP_001193494.1 (Bos taurus: 91.3% identity in aln 100.0% length of target) | XP_006059374.1 (Bubalus bubalis: 95.0% identity in aln 99.7% length of target) | X…	.
ENSOARG00000002457	ENSOARP00000002602	14	74	22	1	4	4	100	1	2	100	GDNF family receptor alpha-4	GDNF family receptor alpha-4	1	GDNF family receptor alpha-4	.	.	6	.	XP_011964681.1 (Ovis aries musimon: 100.000% identity in aln 31.6% length of target)	.
ENSOARG00000002458	ENSOARP00000002610	15	83	83	83	0	0	0	0	0	0	.	40S ribosomal protein SA	NA	.	.	.	8	.	.	.
ENSOARG00000002459	ENSOARP00000002606	0	0	0	0	0	0	0	0	0	0	.	LOW QUALITY PROTEIN: immunoglobulin superfamily member 1-like	NA	.	.	.	8	.	.	.
ENSOARG00000002460	ENSOARP00000002607	1	1	0	0	3	3	100	2	3	100	E3 ubiquitin-protein ligase SIAH1-like	E3 ubiquitin-protein ligase SIAH1-like	1	E3 ubiquitin-protein ligase SIAH1-like	.	.	6	.	XP_012009995.1 (Ovis aries musimon: 98.842% identity in aln 100.0% length of target)	.
ENSOARG00000002464	ENSOARP00000002609	13	81	47	14	0	0	0	0	0	0	.	interleukin 32 gamma	NA	.	.	.	8	.	.	.
ENSOARG00000002465	ENSOARP00000002612	8	23	12	3	51	21	41.2	18	8	86.3	intestinal-type alkaline phosphatase	intestinal-type alkaline phosphatase	NA	.	ALPI	alkaline phosphatase, intestinal	2	.	XP_006220110.1 (Vicugna pacos: 95.7% identity in aln 79.5% length of target)	multiple unknown genes (3) match this description (it also matches ENSOARG00000002465, ENSOARG00000020770, ENSOARG00000020778)
ENSOARG00000002466	ENSOARP00000002617	15	82	54	4	123	5	4.1	73	4	82.1	very-long-chain enoyl-CoA reductase	very-long-chain enoyl-CoA reductase	NA	.	TECR	TECR	4	.	.	TECR already in Oar v3.1 (associated with ENSOARG00000005352)
ENSOARG00000002468	ENSOARP00000002621	0	0	0	0	0	0	0	0	0	0	.	patched domain-containing protein 3-like	NA	.	.	.	8	.	.	.
ENSOARG00000002469	ENSOARP00000002622	14	81	73	24	121	5	4.1	73	4	82.6	very-long-chain enoyl-CoA reductase	very-long-chain enoyl-CoA reductase	NA	.	TECR	TECR	4	.	.	TECR already in Oar v3.1 (associated with ENSOARG00000005352)
ENSOARG00000002471	ENSOARP00000002623	2	2	0	0	0	0	0	0	0	0	.	endogenous retrovirus group K member 18 Pol protein-like	NA	.	.	.	8	.	.	.
ENSOARG00000002473	ENSOARP00000002625	0	0	0	0	17	16	94.1	5	6	76.5	trace amine-associated receptor 7a-like	trace amine-associated receptor 7a-like	NA	.	TAAR7	TAAR7	1	.	XP_012014173.1 (Ovis aries musimon: 92.7% identity in aln 99.7% length of target) | XP_013822014.1 (Capra hircus: 95.3% identity in aln 100.0% length of target) | XP_006040924.1 (Bubalus bubalis: 93.7% identity in aln 97.1% length of target) | XP_010842612.1 (Bison bison bison: 91.8% identity in aln 99.1% length of target) | XP_005967613.1 (Pantholops hodgsonii: 92.4% identity in aln 99.7% length…	.
ENSOARG00000002478	ENSOARP00000002632	6	10	4	3	0	0	0	0	0	0	.	pregnancy-associated glycoprotein 1-like	NA	.	.	.	8	.	.	.
ENSOARG00000002483	ENSOARP00000002645	7	16	6	1	0	0	0	0	0	0	.	LOW QUALITY PROTEIN: homeobox protein Nkx-6.3	NA	.	.	.	8	.	.	.
ENSOARG00000002487	ENSOARP00000002636	6	26	1	0	0	0	0	0	0	0	.	antigen WC1.1-like	NA	.	.	.	8	.	.	.
ENSOARG00000002488	ENSOARP00000002637	15	83	63	0	1	0	0	1	0	100	prolyl-tRNA synthetase associated domain-containing protein 1	prolyl-tRNA synthetase associated domain-containing protein 1	1	.	PRORSD1	PRORSD1	7	.	.	.
ENSOARG00000002491	ENSOARP00000002640	6	13	6	5	81	11	13.6	49	5	93.8	myelin-associated oligodendrocyte basic protein	myelin-associated oligodendrocyte basic protein	NA	.	MOBP	myelin-associated oligodendrocyte basic protein	1	.	XP_005695624.1 (Capra hircus: 100.0% identity in aln 100.0% length of target) | NP_001071347.1 (Bos taurus: 97.5% identity in aln 100.0% length of target) | XP_005975911.1 (Pantholops hodgsonii: 98.8% identity in aln 100.0% length of target)	.
ENSOARG00000002492	ENSOARP00000002644	7	25	15	8	5	4	80	3	4	40	vitamin D3 hydroxylase-associated protein-like	vitamin D3 hydroxylase-associated protein-like	4	vitamin D3 hydroxylase-associated protein-like | vitamin D3 hydroxylase-associated protein | fatty-acid amide hydrolase 1-like | fatty-acid amide hydrolase 1	.	.	6	.	XP_004001984.1 (Ovis aries: 100.000% identity in aln 100.0% length of target)	.
ENSOARG00000002493	ENSOARP00000002641	14	71	41	14	0	0	0	0	0	0	.	hypothetical protein M91_10285	NA	.	.	.	8	.	.	.
ENSOARG00000002494	ENSOARP00000002643	15	78	3	0	0	0	0	0	0	0	.	hypothetical protein ALC57_05974	NA	.	.	.	8	.	.	.
ENSOARG00000002495	ENSOARP00000002652	7	9	0	0	0	0	0	0	0	0	.	myosin light chain kinase family member 4	NA	.	.	.	8	.	.	.
ENSOARG00000002496	ENSOARP00000002648	15	83	0	0	0	0	0	0	0	0	.	LOW QUALITY PROTEIN: zinc finger protein 316	NA	.	.	.	8	.	.	.
ENSOARG00000002498	ENSOARP00000002647	15	83	68	1	0	0	0	0	0	0	.	zinc finger protein 665-like	NA	.	.	.	8	.	.	.
ENSOARG00000002501	ENSOARP00000002651	14	80	12	0	0	0	0	0	0	0	.	elongation factor 1-delta isoform 2	NA	.	.	.	8	.	.	.
ENSOARG00000002502	ENSOARP00000002653	0	0	0	0	0	0	0	0	0	0	.	.	NA	.	.	.	.	.	.	.
ENSOARG00000002504	ENSOARP00000002654	15	80	41	20	0	0	0	0	0	0	.	epiplakin-like	NA	.	.	.	8	.	.	.
ENSOARG00000002506	ENSOARP00000002658	15	73	10	0	0	0	0	0	0	0	.	ninein-like protein	NA	.	.	.	8	.	.	.
ENSOARG00000002508	ENSOARP00000002660	15	83	67	2	0	0	0	0	0	0	.	LOW QUALITY PROTEIN: taperin	NA	.	.	.	8	.	.	.
ENSOARG00000002509	ENSOARP00000002663	3	4	1	0	0	0	0	0	0	0	.	hypothetical protein M91_06005	NA	.	.	.	8	.	.	.
ENSOARG00000002510	ENSOARP00000002664	0	0	0	0	7	6	85.7	5	6	100	trace amine-associated receptor 4	trace amine-associated receptor 4	NA	.	TAAR4	TAAR4	1	.	XP_012014166.1 (Ovis aries musimon: 99.7% identity in aln 99.7% length of target) | XP_005684892.1 (Capra hircus: 99.1% identity in aln 99.7% length of target) | XP_005887811.1 (Bos mutus: 96.2% identity in aln 99.7% length of target) | XP_006059379.1 (Bubalus bubalis: 96.8% identity in aln 99.7% length of target) | XP_010842594.1 (Bison bison bison: 96.8% identity in aln 99.7% length of target) …	.
ENSOARG00000002511	ENSOARP00000002665	14	46	3	0	93	6	6.5	45	4	66.7	multidrug resistance protein 1	multidrug resistance protein 1	20	multidrug resistance protein 1 | ATP-binding cassette, sub-family B (MDR/TAP), member 1 | P-glycoprotein | Multidrug resistance protein 1 | multidrug resistance protein 1-like | multidrug resistance p-glycoprotein | multidrug resistance protein | Chain A, Structure Of Mouse P-glycoprotein | Chain A, Structure Of P-Glycoprotein Reveals A Molecular Basis For Poly-Specific Drug Binding | his-tagged-…	.	.	6	.	XP_014946906.1 (Ovis aries musimon: 96.382% identity in aln 23.7% length of target)	.
ENSOARG00000002513	ENSOARP00000002671	10	62	13	7	0	0	0	0	0	0	.	immunoglobulin superfamily member 1-like	NA	.	.	.	8	.	.	.
ENSOARG00000002514	ENSOARP00000002669	0	0	0	0	0	0	0	0	0	0	.	antigen WC1.1-like	NA	.	.	.	8	.	.	.
ENSOARG00000002518	ENSOARP00000002677	6	25	16	11	0	0	0	0	0	0	.	LOW QUALITY PROTEIN: mucin-3B-like	NA	.	.	.	8	.	.	.
ENSOARG00000002519	ENSOARP00000002676	15	83	82	4	0	0	0	0	0	0	.	NADPH-dependent diflavin oxidoreductase 1	NA	.	.	.	8	.	.	.
ENSOARG00000002520	ENSOARP00000002680	15	82	51	2	0	0	0	0	0	0	.	endogenous retrovirus group K member 5 Gag polyprotein	NA	.	.	.	8	.	.	.
ENSOARG00000002521	ENSOARP00000002681	15	83	53	0	0	0	0	0	0	0	.	endogenous retrovirus group K member 11 Pol protein-like	NA	.	.	.	8	.	.	.
ENSOARG00000002522	ENSOARP00000002679	0	0	0	0	0	0	0	0	0	0	.	cyclin-dependent kinase 4	NA	.	.	.	8	.	.	.
ENSOARG00000002527	ENSOARP00000002683	0	0	0	0	27	8	29.6	22	8	88.9	trace amine-associated receptor 3	trace amine-associated receptor 3	NA	.	TAAR3	trace amine associated receptor 3 (gene/pseudogene)	1	.	XP_012014165.2 (Ovis aries musimon: 100.0% identity in aln 100.0% length of target) | XP_005684821.1 (Capra hircus: 98.5% identity in aln 100.0% length of target) | XP_005887796.1 (Bos mutus: 97.7% identity in aln 100.0% length of target) | XP_010842593.1 (Bison bison bison: 97.4% identity in aln 100.0% length of target) | XP_006185223.1 (Camelus ferus: 91.3% identity in aln 100.0% length of targ…	.
ENSOARG00000002529	ENSOARP00000002684	15	81	4	0	0	0	0	0	0	0	.	uncharacterized protein LOC102324125	NA	.	.	.	8	.	.	.
ENSOARG00000002532	ENSOARP00000002693	2	17	3	2	3	3	100	2	3	66.7	T-cell surface glycoprotein CD1b-2-like	T-cell surface glycoprotein CD1b-2-like	2	T-cell surface glycoprotein CD1b-2-like | CD1b molecule precursor	.	.	6	.	XP_012018255.1 (Ovis aries musimon: 96.254% identity in aln 98.3% length of target)	.
ENSOARG00000002534	ENSOARP00000002705	15	83	81	1	0	0	0	0	0	0	.	LOW QUALITY PROTEIN: WASH complex subunit FAM21	NA	.	.	.	8	.	.	.
ENSOARG00000002546	ENSOARP00000002704	10	68	15	1	0	0	0	0	0	0	.	leukocyte-associated immunoglobulin-like receptor 1	NA	.	.	.	8	.	.	.
ENSOARG00000002549	ENSOARP00000002707	7	35	6	0	0	0	0	0	0	0	.	TPA: hypothetical protein BOS_10426	NA	.	.	.	8	.	.	.
ENSOARG00000002551	ENSOARP00000002712	15	83	83	83	316	14	4.4	234	5	21.2	ubiquitin-conjugating enzyme E2 D2	Chain A, Crystal Structure Of The U-Box Domain Of Human E4b Ubiquitin Ligase In Complex With Ubch5c E2 Ubiquitin Conjugating Enzyme	68	ubiquitin-conjugating enzyme E2 D2 | ubiquitin-conjugating enzyme E2 D3 | ubiquitin-conjugating enzyme E2 D4 | ubiquitin-conjugating enzyme E2 D2-like | ubiquitin-conjugating enzyme E2-17 kDa | ubiquitin-conjugating enzyme E2 D3-like | Ubiquitin-conjugating enzyme E2 D2 | ubiquitin-conjugating enzyme E2 D1 | Ubiquitin-conjugating enzyme E2 D3 | ubiquitin-conjugating enzyme E2 2-like | ubiquitin-c…	.	.	7	.	.	.
ENSOARG00000002553	ENSOARP00000002713	15	83	72	19	7	7	100	3	4	85.7	stabilin-1	stabilin-1	2	stabilin-1 | stabilin-1 precursor	STAB1	STAB1	6	.	XP_011977287.1 (Ovis aries musimon: 99.567% identity in aln 9.0% length of target)	STAB1 already in Oar v3.1 (associated with ENSOARG00000003517)
ENSOARG00000002556	ENSOARP00000002714	15	83	83	49	0	0	0	0	0	0	.	LOW QUALITY PROTEIN: MLV-related proviral Env polyprotein-like	NA	.	.	.	8	.	.	.
ENSOARG00000002558	ENSOARP00000002718	0	0	0	0	0	0	0	0	0	0	.	60S ribosomal protein L12	NA	.	.	.	8	.	.	.
ENSOARG00000002559	ENSOARP00000002716	4	3	0	0	1	1	100	1	1	100	protocadherin-11 X-linked	protocadherin-11 X-linked	1	.	PCDH11X	protocadherin 11 X-linked	4	.	XP_005967409.1 (Pantholops hodgsonii: 96.726% identity in aln 25.0% length of target)	multiple unknown genes (2) match this description (it also matches ENSOARG00000002559, ENSOARG00000002599)
ENSOARG00000002560	ENSOARP00000002717	15	77	42	14	0	0	0	0	0	0	.	cdc42 effector protein 5	NA	.	.	.	8	.	.	.
ENSOARG00000002563	ENSOARP00000002721	8	26	3	0	13	6	46.2	9	5	84.6	cartilage intermediate layer protein 2	cartilage intermediate layer protein 2	NA	.	CILP2	cartilage intermediate layer protein 2	3	.	XP_011983993.1 (Ovis aries musimon: 99.0% identity in aln 50.7% length of target) | XP_005910496.1 (Bos mutus: 97.4% identity in aln 53.5% length of target) | XP_006199217.1 (Vicugna pacos: 90.9% identity in aln 51.6% length of target) | XP_005972450.1 (Pantholops hodgsonii: 97.6% identity in aln 67.9% length of target)	.
ENSOARG00000002566	ENSOARP00000002724	3	3	0	0	0	0	0	0	0	0	.	TPA: taste receptor protein 1-like	NA	.	.	.	8	.	.	.
ENSOARG00000002569	ENSOARP00000002729	11	80	36	2	0	0	0	0	0	0	.	tumor necrosis factor alpha-induced protein 2-like	NA	.	.	.	8	.	.	.
ENSOARG00000002573	ENSOARP00000002732	15	81	1	0	3	3	100	1	2	100	zinc finger protein 621-like	zinc finger protein 621-like	1	.	ZNF621	zinc finger protein 621	1	.	XP_012004484.1 (Ovis aries musimon: 98.910% identity in aln 88.6% length of target)XP_012004485.1 (Ovis aries musimon: 98.9% identity in aln 90.4% length of target) | XP_013828817.1 (Capra hircus: 98.6% identity in aln 90.4% length of target)	.
ENSOARG00000002575	ENSOARP00000002734	14	38	0	0	0	0	0	0	0	0	.	nuclear pore complex protein Nup133	NA	.	NUP133	nucleoporin 133	8	.	.	.
ENSOARG00000002576	ENSOARP00000002733	14	79	18	0	4	4	100	3	3	75	probable ATP-dependent RNA helicase DDX11	probable ATP-dependent RNA helicase DDX11	2	probable ATP-dependent RNA helicase DDX11 | probable ATP-dependent RNA helicase DDX11-like	.	.	6	.	XP_014337473.1 (Bos mutus: 97.076% identity in aln 20.1% length of target)	.
ENSOARG00000002577	ENSOARP00000002736	8	33	7	0	0	0	0	0	0	0	.	T-cell receptor alpha chain V region CTL-F3	NA	.	.	.	8	.	.	.
ENSOARG00000002579	ENSOARP00000002738	2	2	0	0	0	0	0	0	0	0	.	uncharacterized protein C10orf67 homolog	NA	.	.	.	8	.	.	.
ENSOARG00000002580	ENSOARP00000002739	5	9	0	0	0	0	0	0	0	0	.	Heparan-sulfate 6-O-sulfotransferase 3	NA	.	.	.	8	.	.	.
ENSOARG00000002581	ENSOARP00000002742	9	50	1	0	0	0	0	0	0	0	.	LOW QUALITY PROTEIN: NKG2D ligand 1-like	NA	.	.	.	8	.	.	.
ENSOARG00000002582	ENSOARP00000002743	4	11	2	0	0	0	0	0	0	0	.	GPI-linked NAD(P)(+)--arginine ADP-ribosyltransferase 1-like	NA	.	.	.	8	.	.	.
ENSOARG00000002583	ENSOARP00000002740	15	83	74	0	0	0	0	0	0	0	.	.	NA	.	.	.	.	.	.	.
ENSOARG00000002584	ENSOARP00000002741	0	0	0	0	1	1	100	1	1	100	transmembrane protein 14E-like	transmembrane protein 14E-like	1	transmembrane protein 14E-like	.	.	6	.	XP_006074748.1 (Bubalus bubalis: 92.188% identity in aln 46.0% length of target)	.
ENSOARG00000002589	ENSOARP00000002747	9	45	15	0	0	0	0	0	0	0	.	TPA: hypothetical protein BOS_10471	NA	.	.	.	8	.	.	.
ENSOARG00000002591	ENSOARP00000002749	5	18	1	0	0	0	0	0	0	0	.	TPA: hCG2039694-like	NA	.	.	.	8	.	.	.
ENSOARG00000002592	ENSOARP00000002752	15	81	14	0	0	0	0	0	0	0	.	LOW QUALITY PROTEIN: integrin alpha-D	NA	.	.	.	8	.	.	.
ENSOARG00000002599	ENSOARP00000002759	11	20	0	0	7	7	100	1	2	100	protocadherin-11 X-linked	protocadherin-11 X-linked	1	.	PCDH11X	protocadherin 11 X-linked	1	.	XP_014964875.1 (Ovis aries musimon: 100.000% identity in aln 100.0% length of target)XP_014964875.1 (Ovis aries musimon: 100.0% identity in aln 100.0% length of target) | XP_005896801.1 (Bos mutus: 97.3% identity in aln 100.0% length of target) | XP_015317028.1 (Bos taurus: 97.4% identity in aln 100.0% length of target)	.
ENSOARG00000002601	ENSOARP00000002761	12	58	2	0	0	0	0	0	0	0	.	LOW QUALITY PROTEIN: folliculin-interacting protein 2	NA	.	.	.	8	.	.	.
ENSOARG00000002604	ENSOARP00000002762	15	83	82	70	0	0	0	0	0	0	.	.	NA	.	.	.	.	.	.	.
ENSOARG00000002605	ENSOARP00000002763	11	65	14	7	7	6	85.7	5	4	85.7	C-type lectin domain family 6 member A	C-type lectin domain family 6 member A	NA	.	CLEC6A	C-type lectin domain family 6 member A	3	.	NP_001029651.1 (Bos taurus: 100.0% identity in aln 57.6% length of target)	.
ENSOARG00000002609	ENSOARP00000002767	4	12	2	0	0	0	0	0	0	0	.	hypothetical protein M91_18525	NA	.	.	.	8	.	.	.
ENSOARG00000002611	ENSOARP00000002770	15	83	83	15	0	0	0	0	0	0	.	ATP synthase mitochondrial F1 complex assembly factor 1	NA	.	.	.	8	.	.	.
ENSOARG00000002612	ENSOARP00000002773	15	83	82	13	94	8	8.5	71	7	81.9	dual specificity mitogen-activated protein kinase kinase 3	dual specificity mitogen-activated protein kinase kinase 3	NA	.	MAP2K3	mitogen-activated protein kinase kinase 3	1	XP_016880346.1 (97.6% identity in aln 96.5% length of target)	XP_011982897.1 (Ovis aries musimon: 98.6% identity in aln 100.0% length of target) | XP_005693688.1 (Capra hircus: 98.3% identity in aln 100.0% length of target) | NP_001077162.1 (Bos taurus: 98.6% identity in aln 100.0% length of target) | XP_006070250.1 (Bubalus bubalis: 98.0% identity in aln 100.0% length of target) | XP_010841164.1 (Bison bison bison: 98.3% identity in aln 100.0% length of ta…	.
ENSOARG00000002614	ENSOARP00000002777	1	2	2	0	0	0	0	0	0	0	.	T-cell surface glycoprotein CD1b-2-like	NA	.	.	.	8	.	.	.
ENSOARG00000002618	ENSOARP00000002779	13	24	3	3	0	0	0	0	0	0	.	serine--pyruvate aminotransferase	NA	.	.	.	8	.	.	.
ENSOARG00000002623	ENSOARP00000002785	10	27	0	0	0	0	0	0	0	0	.	centrosomal protein of 162 kDa	NA	.	CEP162	centrosomal protein of 162 kDa	8	.	.	.
ENSOARG00000002624	ENSOARP00000002788	15	83	83	83	0	0	0	0	0	0	.	.	NA	.	.	.	.	.	.	.
ENSOARG00000002628	ENSOARP00000002790	6	2	0	0	0	0	0	0	0	0	.	speedy protein E4-like	NA	.	.	.	8	.	.	.
ENSOARG00000002629	ENSOARP00000002789	6	31	15	2	0	0	0	0	0	0	.	mast cell protease 1A precursor	NA	.	.	.	8	.	.	.
ENSOARG00000002631	ENSOARP00000002792	8	43	27	18	0	0	0	0	0	0	.	immunoglobulin lambda-like polypeptide 1	NA	.	.	.	8	.	.	.
ENSOARG00000002632	ENSOARP00000002795	15	83	77	27	0	0	0	0	0	0	.	liprin-alpha-1	NA	.	.	.	8	.	.	.
ENSOARG00000002634	ENSOARP00000002794	2	2	1	0	0	0	0	0	0	0	.	mast cell protease 3-like	NA	.	.	.	8	.	.	.
ENSOARG00000002635	ENSOARP00000002797	10	18	0	0	0	0	0	0	0	0	.	.	NA	.	.	.	.	.	.	.
ENSOARG00000002637	ENSOARP00000002804	14	78	8	1	7	7	100	5	6	42.9	CD209 antigen	CD209 antigen-like protein E	3	CD209 antigen | CD209 antigen-like protein 2-like | CD209 antigen-like protein E	.	.	6	.	XP_011991632.1 (Ovis aries musimon: 99.614% identity in aln 100.0% length of target)	.
ENSOARG00000002642	ENSOARP00000002802	15	83	83	83	10	7	70	8	5	90	SRA stem-loop-interacting RNA-binding protein, mitochondrial	SRA stem-loop-interacting RNA-binding protein, mitochondrial	NA	.	SLIRP	SRA stem-loop interacting RNA binding protein	1	.	XP_005686225.1 (Capra hircus: 97.3% identity in aln 100.0% length of target) | XP_005908468.1 (Bos mutus: 96.4% identity in aln 100.0% length of target) | NP_001032562.1 (Bos taurus: 97.3% identity in aln 100.0% length of target) | XP_006052951.1 (Bubalus bubalis: 97.3% identity in aln 100.0% length of target) | XP_010842696.1 (Bison bison bison: 96.4% identity in aln 100.0% length of target) | X…	.
ENSOARG00000002643	ENSOARP00000002803	13	41	0	0	0	0	0	0	0	0	.	LOW QUALITY PROTEIN: endogenous retrovirus group K member 11 Pol protein-like	NA	.	.	.	8	.	.	.
ENSOARG00000002645	ENSOARP00000002808	0	0	0	0	0	0	0	0	0	0	.	LOW QUALITY PROTEIN: immunoglobulin omega chain-like	NA	.	.	.	8	.	.	.
ENSOARG00000002646	ENSOARP00000002809	3	5	0	0	0	0	0	0	0	0	.	putative serine protease 47	NA	.	.	.	8	.	.	.
ENSOARG00000002648	ENSOARP00000002810	15	83	73	17	0	0	0	0	0	0	.	hypothetical protein M91_18017	NA	.	.	.	8	.	.	.
ENSOARG00000002650	ENSOARP00000002813	8	17	0	0	1	1	100	0	1	100	protein NYNRIN-like	protein NYNRIN-like	1	protein NYNRIN-like	.	.	6	.	XP_014963824.1 (Ovis aries musimon: 94.309% identity in aln 38.6% length of target)	.
ENSOARG00000002651	ENSOARP00000002814	12	79	33	9	0	0	0	0	0	0	.	TPA: Fc gamma 2 receptor-like	NA	.	.	.	8	.	.	.
ENSOARG00000002652	ENSOARP00000002818	8	37	4	0	0	0	0	0	0	0	.	LOW QUALITY PROTEIN: NKG2D ligand 1-like	NA	.	.	.	8	.	.	.
ENSOARG00000002653	ENSOARP00000002819	15	80	28	0	8	7	87.5	4	4	75	prickle-like protein 4	prickle-like protein 4	NA	.	.	.	3	.	XP_010861485.1 (Bison bison bison: 92.4% identity in aln 52.0% length of target)	.
ENSOARG00000002656	ENSOARP00000002820	0	0	0	0	0	0	0	0	0	0	.	retroviral gag protein	NA	.	.	.	8	.	.	.
ENSOARG00000002659	ENSOARP00000002824	4	32	1	0	0	0	0	0	0	0	.	LOW QUALITY PROTEIN: endogenous retrovirus group K member 11 Pol protein-like	NA	.	.	.	8	.	.	.
ENSOARG00000002663	ENSOARP00000002829	1	3	0	0	0	0	0	0	0	0	.	T-cell receptor alpha chain V region CTL-F3	NA	.	.	.	8	.	.	.
ENSOARG00000002664	ENSOARP00000002830	15	72	46	19	0	0	0	0	0	0	.	cytochrome P450 2D14-like	NA	.	.	.	8	.	.	.
ENSOARG00000002665	ENSOARP00000002831	15	83	83	81	0	0	0	0	0	0	.	unnamed protein product	NA	.	.	.	8	.	.	.
ENSOARG00000002666	ENSOARP00000002833	15	78	34	4	13	12	92.3	3	4	61.5	multidrug resistance protein 1	multidrug resistance protein 1-like	3	multidrug resistance protein 1 | multidrug resistance protein 1-like | Multidrug resistance protein 1	.	.	6	.	XP_012028787.2 (Ovis aries musimon: 96.552% identity in aln 30.9% length of target)	.
ENSOARG00000002669	ENSOARP00000002835	14	59	1	0	0	0	0	0	0	0	.	TPA: TRD@ protein-like	NA	.	.	.	8	.	.	.
ENSOARG00000002670	ENSOARP00000002836	4	4	0	0	0	0	0	0	0	0	.	hypothetical protein M91_16387	NA	.	.	.	8	.	.	.
ENSOARG00000002676	ENSOARP00000002841	10	20	6	1	4	4	100	2	3	50	feline leukemia virus subgroup C receptor-related protein 2-like	feline leukemia virus subgroup C receptor-related protein 2-like	2	feline leukemia virus subgroup C receptor-related protein 2-like | feline leukemia virus subgroup C receptor-related protein 2	.	.	6	.	XP_011967045.1 (Ovis aries musimon: 95.484% identity in aln 60.5% length of target)	.
ENSOARG00000002677	ENSOARP00000002842	8	11	0	0	0	0	0	0	0	0	.	.	NA	.	.	.	.	.	.	.
ENSOARG00000002681	ENSOARP00000002843	4	3	2	1	0	0	0	0	0	0	.	short palate, lung and nasal epithelium carcinoma-associated protein 2B-like	NA	.	.	.	8	.	.	.
ENSOARG00000002684	ENSOARP00000002846	4	6	2	0	94	7	7.4	78	6	93.6	glucoside xylosyltransferase 2	glucoside xylosyltransferase 2	NA	.	GXYLT2	glucoside xylosyltransferase 2	4	.	.	.
ENSOARG00000002686	ENSOARP00000002851	14	70	1	0	0	0	0	0	0	0	.	T-cell receptor alpha chain V region 2B4	NA	.	.	.	8	.	.	.
ENSOARG00000002687	ENSOARP00000002853	15	83	81	0	0	0	0	0	0	0	.	tubulin gamma-1 chain	NA	.	.	.	8	.	.	.
ENSOARG00000002691	ENSOARP00000002855	5	15	3	0	0	0	0	0	0	0	.	LOW QUALITY PROTEIN: SCO-spondin-like	NA	.	.	.	8	.	.	.
ENSOARG00000002694	ENSOARP00000002857	2	3	0	0	0	0	0	0	0	0	.	hypothetical protein FLJ36112	NA	.	.	.	8	.	.	.
ENSOARG00000002696	ENSOARP00000002859	6	11	0	0	0	0	0	0	0	0	.	sodium- and chloride-dependent glycine transporter 1-like	NA	.	.	.	8	.	.	.
ENSOARG00000002697	ENSOARP00000002861	7	40	0	0	116	4	3.4	140	4	81.9	40S ribosomal protein S6	40S ribosomal protein S6	NA	.	RPS6	ribosomal protein S6	1	.	XP_005683689.1 (Capra hircus: 94.0% identity in aln 100.0% length of target) | NP_001015548.1 (Bos taurus: 94.0% identity in aln 100.0% length of target) | XP_006180439.1 (Camelus ferus: 92.8% identity in aln 100.0% length of target) | XP_005977735.1 (Pantholops hodgsonii: 92.8% identity in aln 100.0% length of target)	.
ENSOARG00000002699	ENSOARP00000002866	9	62	20	1	0	0	0	0	0	0	.	.	NA	.	.	.	.	.	.	.
ENSOARG00000002700	ENSOARP00000002870	10	57	10	7	0	0	0	0	0	0	.	LOW QUALITY PROTEIN: leukocyte immunoglobulin-like receptor subfamily B member 2	NA	.	.	.	8	.	.	.
ENSOARG00000002701	ENSOARP00000002867	12	74	23	3	0	0	0	0	0	0	.	sialic acid-binding Ig-like lectin 5	NA	.	SIGLEC5	sialic acid-binding Ig-like lectin 5	8	.	.	.
ENSOARG00000002705	ENSOARP00000002868	6	22	1	0	0	0	0	0	0	0	.	TPA: apolipoprotein L2-like	NA	.	.	.	8	.	.	.
ENSOARG00000002707	ENSOARP00000002869	6	4	0	0	12	1	8.3	9	1	91.7	dachshund homolog 2	dachshund homolog 2	NA	.	DACH2	dachshund family transcription factor 2	1	.	XP_012026411.1 (Ovis aries musimon: 99.7% identity in aln 93.1% length of target)	.
ENSOARG00000002708	ENSOARP00000002874	11	56	14	2	0	0	0	0	0	0	.	.	NA	.	.	.	.	.	.	.
ENSOARG00000002709	ENSOARP00000002872	15	83	55	0	0	0	0	0	0	0	.	LOW QUALITY PROTEIN: zinc finger protein 665-like	NA	.	.	.	8	.	.	.
ENSOARG00000002710	ENSOARP00000002873	7	12	0	0	0	0	0	0	0	0	.	thiosulfate sulfurtransferase/rhodanese-like domain-containing protein 1	NA	.	TSTD1	thiosulfate sulfurtransferase like domain containing 1	8	.	.	.
ENSOARG00000002712	ENSOARP00000002878	0	0	0	0	5	4	80	5	4	40	olfactory receptor 2M2-like	olfactory receptor 2M2-like	3	olfactory receptor 2M2-like | olfactory receptor 2M3-like | olfactory receptor 2M3	.	.	6	.	XP_006076012.1 (Bubalus bubalis: 95.161% identity in aln 100.0% length of target)	.
ENSOARG00000002714	ENSOARP00000002879	11	72	30	8	0	0	0	0	0	0	.	leukocyte immunoglobulin-like receptor subfamily B member 3	NA	.	.	.	8	.	.	.
ENSOARG00000002715	ENSOARP00000002882	8	45	17	4	0	0	0	0	0	0	.	mucin-6-like	NA	.	.	.	8	.	.	.
ENSOARG00000002716	ENSOARP00000002884	8	41	20	4	0	0	0	0	0	0	.	mucin-6-like	NA	.	.	.	8	.	.	.
ENSOARG00000002722	ENSOARP00000002890	12	71	62	39	9	4	44.4	3	2	55.6	complement C4	complement C4-like	3	complement C4 | complement C4-like | complement C4 precursor	.	.	6	.	XP_005702023.2 (Capra hircus: 97.708% identity in aln 20.0% length of target)	.
ENSOARG00000002724	ENSOARP00000002893	7	23	0	0	0	0	0	0	0	0	.	uncharacterized protein LOC105608861	NA	.	.	.	8	.	.	.
ENSOARG00000002725	ENSOARP00000002892	11	76	62	32	0	0	0	0	0	0	.	HRAS-like suppressor 3	NA	.	.	.	8	.	.	.
ENSOARG00000002730	ENSOARP00000002895	11	73	0	0	0	0	0	0	0	0	.	LOW QUALITY PROTEIN: F-box/LRR-repeat protein 8	NA	.	.	.	8	.	.	.
ENSOARG00000002731	ENSOARP00000002896	2	3	1	1	0	0	0	0	0	0	.	envelope glycoprotein	NA	.	.	.	8	.	.	.
ENSOARG00000002733	ENSOARP00000002898	15	83	83	72	6	4	66.7	6	3	50	group XVI phospholipase A2	HRAS-like suppressor 3	3	group XVI phospholipase A2 | HRAS-like suppressor 3 | Group XVI phospholipase A2	.	.	6	.	XP_004019679.1 (Ovis aries: 100.000% identity in aln 96.9% length of target)	.
ENSOARG00000002734	ENSOARP00000002899	14	82	0	0	118	10	8.5	83	7	93.2	probable ATP-dependent RNA helicase DDX49	probable ATP-dependent RNA helicase DDX49	NA	.	DDX49	DEAD-box helicase 49	4	.	.	.
ENSOARG00000002737	ENSOARP00000002904	9	34	2	0	3	3	100	2	2	33.3	guanylate-binding protein 1	guanylate-binding protein 1	3	guanylate-binding protein 1 | interferon-induced guanylate-binding protein 1 | interferon-induced guanylate-binding protein 1-like	.	.	6	.	XP_005893736.1 (Bos mutus: 92.145% identity in aln 56.0% length of target)	.
ENSOARG00000002741	ENSOARP00000002907	5	43	1	0	0	0	0	0	0	0	.	leukocyte immunoglobulin-like receptor subfamily A member 6	NA	.	.	.	8	.	.	.
ENSOARG00000002744	ENSOARP00000002910	14	76	13	0	1	1	100	0	1	100	apolipoprotein L3-like	apolipoprotein L3-like	1	apolipoprotein L3-like	.	.	6	.	XP_012004181.1 (Ovis aries musimon: 96.178% identity in aln 97.5% length of target)	.
ENSOARG00000002745	ENSOARP00000002916	15	83	82	21	11	6	54.5	9	6	100	EF-hand calcium-binding domain-containing protein 14	EF-hand calcium-binding domain-containing protein 14	NA	.	EFCAB14	EF-hand calcium binding domain 14	1	.	XP_011987056.1 (Ovis aries musimon: 99.8% identity in aln 100.0% length of target) | XP_005678557.1 (Capra hircus: 99.0% identity in aln 100.0% length of target) | XP_005894295.1 (Bos mutus: 97.4% identity in aln 100.0% length of target) | XP_006052575.1 (Bubalus bubalis: 97.2% identity in aln 100.0% length of target) | XP_010846189.1 (Bison bison bison: 97.6% identity in aln 100.0% length of tar…	.
ENSOARG00000002747	ENSOARP00000002914	7	39	27	20	0	0	0	0	0	0	.	uncharacterized protein LOC102337103	NA	.	.	.	8	.	.	.
ENSOARG00000002749	ENSOARP00000002917	0	0	0	0	0	0	0	0	0	0	.	LOW QUALITY PROTEIN: PI-PLC X domain-containing protein 1-like	NA	.	.	.	8	.	.	.
ENSOARG00000002752	ENSOARP00000002918	15	81	23	1	0	0	0	0	0	0	.	complement C3-like	NA	.	.	.	8	.	.	.
ENSOARG00000002753	ENSOARP00000002921	15	83	83	83	50	0	0	123	0	62	40S ribosomal protein S9	ribosomal protein S9	9	40S ribosomal protein S9 | ribosomal protein S9 | 30S ribosomal protein S4 | tRNA-splicing endonuclease subunit Sen34 | Chain K, M48s Late-stage Initiation Complex, Purified From Rabbit Reticulocytes Lysates, Displaying Eif2 Ternary Complex And Eif3 I And G Subunits Relocated To The Intersubunit Face | hCG41114, isoform CRA_c | ribosomal protein S9 L homeolog | Ribosomal protein S9 | 40S ribosoma…	.	.	7	.	.	.
ENSOARG00000002755	ENSOARP00000002920	14	37	6	0	2	2	100	2	2	50	ecto-ADP-ribosyltransferase 5-like	ecto-ADP-ribosyltransferase 5-like	2	ecto-ADP-ribosyltransferase 5-like | ADP-ribosyltransferase 5	.	.	6	.	XP_006064803.1 (Bubalus bubalis: 91.803% identity in aln 98.7% length of target)	.
ENSOARG00000002759	ENSOARP00000002929	15	83	73	13	0	0	0	0	0	0	.	LOW QUALITY PROTEIN: ezrin	NA	.	.	.	8	.	.	.
ENSOARG00000002764	ENSOARP00000002933	5	17	0	0	55	5	9.1	109	3	80	40S ribosomal protein S25	40S ribosomal protein S25	NA	.	RPS25	ribosomal protein S25	1	NP_001019.1 (99.2% identity in aln 100.0% length of target)	.	.
ENSOARG00000002765	ENSOARP00000002936	8	32	3	0	0	0	0	0	0	0	.	TPA: GTPase, IMAP family member 5	NA	.	.	.	8	.	.	.
ENSOARG00000002767	ENSOARP00000002940	8	4	2	1	4	4	100	2	3	50	serpin A3-5-like	serpin A3-3-like	3	serpin A3-5-like | serpin A3-6-like | serpin A3-3-like	.	.	6	.	XP_005701928.2 (Capra hircus: 93.659% identity in aln 73.5% length of target)	.
ENSOARG00000002769	ENSOARP00000002941	4	8	3	1	16	8	50	5	4	43.8	neurexin 3	neurexin 3	6	neurexin 3 | neurexin-3-beta | neurexin III-beta | neurexin 3 isoform beta precursor | neurexin 3 precursor | RecName: Full=Neurexin-3-beta; AltName: Full=Neurexin III-beta; Contains: RecName: Full=Neurexin-3-beta, soluble form; Contains: RecName: Full=Neurexin-3-beta, C-terminal fragment; Short=NRXN3-CTF; Flags: Precursor	NRXN3	NRXN3	7	.	.	NRXN3 already in Oar v3.1 (associated with ENSOARG00000002748)
ENSOARG00000002771	ENSOARP00000002943	13	78	42	12	9	6	66.7	5	4	77.8	complement C3	complement C3	NA	.	C3	complement C3	4	.	.	.
ENSOARG00000002774	ENSOARP00000002945	15	77	37	1	188	9	4.8	136	8	77.1	DNA replication licensing factor MCM2	DNA replication licensing factor MCM2	NA	.	MCM2	minichromosome maintenance complex component 2	4	.	.	.
ENSOARG00000002777	ENSOARP00000002951	0	0	0	0	0	0	0	0	0	0	.	uncharacterized protein LOC100126053	NA	.	.	.	8	.	.	.
ENSOARG00000002778	ENSOARP00000002949	13	64	16	1	0	0	0	0	0	0	.	LOW QUALITY PROTEIN: forkhead box protein C1	NA	.	.	.	8	.	.	.
ENSOARG00000002780	ENSOARP00000002952	6	15	5	1	0	0	0	0	0	0	.	hypothetical protein CB1_000736011	NA	.	.	.	8	.	.	.
ENSOARG00000002783	ENSOARP00000002957	15	79	4	0	23	9	39.1	15	7	95.7	protein Mdm4	protein Mdm4	NA	.	MDM4	MDM4, p53 regulator	1	.	XP_005690447.1 (Capra hircus: 99.4% identity in aln 100.0% length of target) | XP_005898449.1 (Bos mutus: 96.3% identity in aln 100.0% length of target) | XP_005216725.1 (Bos taurus: 96.3% identity in aln 100.0% length of target) | XP_006062351.1 (Bubalus bubalis: 96.3% identity in aln 100.0% length of target) | XP_010852458.1 (Bison bison bison: 96.5% identity in aln 100.0% length of target) | X…	.
ENSOARG00000002786	ENSOARP00000002954	12	45	6	5	0	0	0	0	0	0	.	LOW QUALITY PROTEIN: mucin-5AC-like	NA	.	.	.	8	.	.	.
ENSOARG00000002787	ENSOARP00000002956	7	29	0	0	483	68	14.1	40	7	89.4	plectin	plectin	NA	.	PLEC	PLEC	4	.	.	PLEC already in Oar v3.1 (associated with ENSOARG00000015846)
ENSOARG00000002789	ENSOARP00000002958	15	82	1	0	6	6	100	2	3	100	zinc finger protein 621-like	zinc finger protein 621-like	1	.	ZNF621	zinc finger protein 621	1	.	XP_011954802.1 (Ovis aries: 100.000% identity in aln 92.6% length of target)XP_012004481.1 (Ovis aries musimon: 100.0% identity in aln 96.6% length of target) | XP_013828818.1 (Capra hircus: 97.0% identity in aln 100.0% length of target) | XP_010833772.1 (Bison bison bison: 96.8% identity in aln 96.7% length of target)	.
ENSOARG00000002792	ENSOARP00000002965	0	0	0	0	0	0	0	0	0	0	.	inactive serine/threonine-protein kinase TEX14-like	NA	.	.	.	8	.	.	.
ENSOARG00000002794	ENSOARP00000002971	13	77	32	4	0	0	0	0	0	0	.	potassium voltage-gated channel subfamily KQT member 1	NA	.	KCNQ1	potassium voltage-gated channel subfamily KQT member 1	8	.	.	.
ENSOARG00000002795	ENSOARP00000002966	14	76	13	0	0	0	0	0	0	0	.	transcription factor SOX-13	NA	.	.	.	8	.	.	.
ENSOARG00000002796	ENSOARP00000002967	15	80	5	0	0	0	0	0	0	0	.	dnaJ homolog subfamily A member 1	NA	.	DNAJA1	DnaJ heat shock protein family (Hsp40) member A1	8	.	.	multiple unknown genes (2) match this description (it also matches ENSOARG00000008794, ENSOARG00000010676)
ENSOARG00000002798	ENSOARP00000002969	15	81	40	0	63	5	7.9	176	2	60.3	60S ribosomal protein L34	60S ribosomal protein L34-like	8	60S ribosomal protein L34 | 60S ribosomal protein L34-like | ribosomal protein L34 | Rpl34 protein | ribosomal protein L34 L homeolog | RecName: Full=60S ribosomal protein L34 | mCG1030300 | 60S ribosomal protein L34-like protein	.	.	6	.	XP_006074192.1 (Bubalus bubalis: 97.600% identity in aln 97.7% length of target)	.
ENSOARG00000002808	ENSOARP00000002982	15	75	0	0	6	3	50	5	3	83.3	protein Wnt-10b	protein Wnt-10b	NA	.	WNT10B	Wnt family member 10B	1	.	XP_013819150.1 (Capra hircus: 99.7% identity in aln 100.0% length of target) | XP_006054610.1 (Bubalus bubalis: 95.7% identity in aln 94.4% length of target)	.
ENSOARG00000002810	ENSOARP00000002984	14	78	52	3	18	6	33.3	13	6	94.4	WD repeat domain phosphoinositide-interacting protein 1	WD repeat domain phosphoinositide-interacting protein 1	NA	.	WIPI1	WD repeat domain, phosphoinositide interacting 1	4	.	.	.
ENSOARG00000002813	ENSOARP00000002986	12	47	21	1	0	0	0	0	0	0	.	microtubule cross-linking factor 1-like	NA	.	.	.	8	.	.	.
ENSOARG00000002814	ENSOARP00000002989	10	43	9	3	0	0	0	0	0	0	.	microtubule-associated protein 4	NA	.	.	.	8	.	.	.
ENSOARG00000002816	ENSOARP00000002991	6	18	11	5	0	0	0	0	0	0	.	conglutinin-like	NA	.	.	.	8	.	.	.
ENSOARG00000002818	ENSOARP00000002992	0	0	0	0	0	0	0	0	0	0	.	.	NA	.	.	.	.	.	.	.
ENSOARG00000002822	ENSOARP00000002993	13	56	23	0	0	0	0	0	0	0	.	inositol-trisphosphate 3-kinase A-like	NA	.	.	.	8	.	.	.
ENSOARG00000002823	ENSOARP00000002995	8	27	3	0	0	0	0	0	0	0	.	inositol-trisphosphate 3-kinase A-like	NA	.	.	.	8	.	.	.
ENSOARG00000002824	ENSOARP00000003008	10	20	2	0	0	0	0	0	0	0	.	receptor-type tyrosine-protein phosphatase T	NA	.	PTPRT	protein tyrosine phosphatase, receptor type T	8	.	.	.
ENSOARG00000002825	ENSOARP00000003009	5	5	4	2	2	2	100	2	2	100	pregnancy-associated glycoprotein 1-like	pregnancy-associated glycoprotein 1-like	1	pregnancy-associated glycoprotein 1-like	.	.	6	.	XP_005974227.1 (Pantholops hodgsonii: 92.677% identity in aln 100.0% length of target)	.
ENSOARG00000002826	ENSOARP00000003001	6	13	0	0	0	0	0	0	0	0	.	nucleophosmin	NA	.	NPM1	nucleophosmin	8	.	.	multiple unknown genes (4) match this description (it also matches ENSOARG00000003553, ENSOARG00000004133, ENSOARG00000017399, ENSOARG00000021035)
ENSOARG00000002827	ENSOARP00000003002	1	1	0	0	0	0	0	0	0	0	.	probable histone-lysine N-methyltransferase PRDM7	NA	.	.	.	8	.	.	.
ENSOARG00000002829	ENSOARP00000003004	2	1	0	0	3	3	100	2	2	100	patched domain-containing protein 3-like	patched domain-containing protein 3-like	1	patched domain-containing protein 3-like	.	.	6	.	XP_013832663.1 (Capra hircus: 97.101% identity in aln 96.8% length of target)	.
ENSOARG00000002832	ENSOARP00000003006	15	83	47	1	73	10	13.7	57	5	89	protein FAM102A	protein FAM102A	NA	.	FAM102A	FAM102A	4	.	.	FAM102A already in Oar v3.1 (associated with ENSOARG00000011071)
ENSOARG00000002833	ENSOARP00000003011	13	81	1	0	0	0	0	0	0	0	.	unnamed protein product	NA	.	.	.	8	.	.	.
ENSOARG00000002834	ENSOARP00000003007	1	1	1	0	0	0	0	0	0	0	.	hypothetical protein M91_17112	NA	.	.	.	8	.	.	.
ENSOARG00000002836	ENSOARP00000003014	15	83	71	2	0	0	0	0	0	0	.	.	NA	.	.	.	.	.	.	.
ENSOARG00000002839	ENSOARP00000003012	9	49	3	0	0	0	0	0	0	0	.	apolipoprotein L3-like	NA	.	.	.	8	.	.	.
ENSOARG00000002840	ENSOARP00000003026	15	83	49	1	0	0	0	0	0	0	.	.	NA	.	.	.	.	.	.	.
ENSOARG00000002849	ENSOARP00000003025	15	83	83	82	9	6	66.7	6	4	88.9	pancreatic progenitor cell differentiation and proliferation factor	pancreatic progenitor cell differentiation and proliferation factor	NA	.	PPDPF	pancreatic progenitor cell differentiation and proliferation factor	1	.	XP_014339053.1 (Bos mutus: 98.1% identity in aln 92.2% length of target) | XP_010809715.1 (Bos taurus: 97.2% identity in aln 92.2% length of target) | XP_010834882.1 (Bison bison bison: 96.2% identity in aln 92.2% length of target) | XP_015099411.1 (Vicugna pacos: 92.5% identity in aln 92.2% length of target)	.
ENSOARG00000002850	ENSOARP00000003024	10	32	2	0	0	0	0	0	0	0	.	.	NA	.	.	.	.	.	.	.
ENSOARG00000002853	ENSOARP00000003033	1	2	1	0	0	0	0	0	0	0	.	T-cell surface glycoprotein CD1b-2-like	NA	.	.	.	8	.	.	.
ENSOARG00000002855	ENSOARP00000003031	14	57	14	0	0	0	0	0	0	0	.	LOW QUALITY PROTEIN: proline-rich protein 36	NA	.	.	.	8	.	.	.
ENSOARG00000002856	ENSOARP00000003034	8	30	7	0	9	9	100	4	5	77.8	ADP-ribosyltransferase 5	ADP-ribosyltransferase 5	NA	.	ART5	ADP-ribosyltransferase 5	1	.	XP_012010535.1 (Ovis aries musimon: 97.5% identity in aln 100.0% length of target) | XP_005689925.1 (Capra hircus: 93.4% identity in aln 100.0% length of target) | XP_015330254.1 (Bos taurus: 91.5% identity in aln 100.0% length of target) | XP_010847761.1 (Bison bison bison: 91.5% identity in aln 100.0% length of target)	.
ENSOARG00000002857	ENSOARP00000003036	5	21	3	1	0	0	0	0	0	0	.	uncharacterized protein LOC105603599	NA	.	.	.	8	.	.	.
ENSOARG00000002859	ENSOARP00000003037	2	4	0	0	0	0	0	0	0	0	.	antigen WC1.1-like	NA	.	.	.	8	.	.	.
ENSOARG00000002864	ENSOARP00000003040	0	0	0	0	0	0	0	0	0	0	.	probable histone-lysine N-methyltransferase PRDM7	NA	.	.	.	8	.	.	.
ENSOARG00000002867	ENSOARP00000003043	15	78	34	2	0	0	0	0	0	0	.	tensin-1	NA	.	.	.	8	.	.	.
ENSOARG00000002869	ENSOARP00000003052	3	4	0	0	6	6	100	3	4	100	leucine-, glutamate- and lysine-rich protein 1	leucine-, glutamate- and lysine-rich protein 1	1	.	LEKR1	leucine, glutamate and lysine rich 1	1	.	XP_011956194.1 (Ovis aries: 98.701% identity in aln 100.0% length of target)XP_005902130.1 (Bos mutus: 96.0% identity in aln 100.0% length of target) | XP_015328390.1 (Bos taurus: 96.2% identity in aln 100.0% length of target) | XP_006077434.1 (Bubalus bubalis: 94.7% identity in aln 100.0% length of target) | XP_005957182.1 (Pantholops hodgsonii: 97.9% identity in aln 100.0% length of target)	.
ENSOARG00000002873	ENSOARP00000003047	14	66	1	0	0	0	0	0	0	0	.	spermatid nuclear transition protein 3-like	NA	.	.	.	8	.	.	.
ENSOARG00000002874	ENSOARP00000003049	15	80	3	0	0	0	0	0	0	0	.	zinc finger protein 2 homolog	NA	.	.	.	8	.	.	.
ENSOARG00000002875	ENSOARP00000003057	12	81	79	67	0	0	0	0	0	0	.	BOLA class I histocompatibility antigen, alpha chain BL3-7-like	NA	.	.	.	8	.	.	.
ENSOARG00000002879	ENSOARP00000003058	0	0	0	0	4	4	100	3	4	75	heat shock transcription factor, Y-linked-like	heat shock transcription factor, Y-linked-like	2	heat shock transcription factor, Y-linked-like | heat shock transcription factor, X-linked	.	.	6	.	XP_012026504.1 (Ovis aries musimon: 99.705% identity in aln 100.0% length of target)	.
ENSOARG00000002880	ENSOARP00000003063	6	14	0	0	0	0	0	0	0	0	.	.	NA	.	.	.	.	.	.	.
ENSOARG00000002881	ENSOARP00000003061	15	83	30	4	0	0	0	0	0	0	.	2'-5'-oligoadenylate synthase 1-like	NA	.	.	.	8	.	.	.
ENSOARG00000002883	ENSOARP00000003062	14	82	81	4	0	0	0	0	0	0	.	zinc finger protein 74-like	NA	.	.	.	8	.	.	.
ENSOARG00000002886	ENSOARP00000003065	6	31	13	3	14	12	85.7	5	4	92.9	melanophilin	melanophilin	NA	.	MLPH	melanophilin	4	.	.	multiple unknown genes (2) match this description (it also matches ENSOARG00000002886, ENSOARG00000002891)
ENSOARG00000002889	ENSOARP00000003066	2	2	0	0	0	0	0	0	0	0	.	LOW QUALITY PROTEIN: uncharacterized protein LOC106990655	NA	.	.	.	8	.	.	.
ENSOARG00000002891	ENSOARP00000003067	10	38	18	4	13	11	84.6	5	4	92.3	melanophilin	melanophilin	NA	.	MLPH	melanophilin	4	.	.	multiple unknown genes (2) match this description (it also matches ENSOARG00000002886, ENSOARG00000002891)
ENSOARG00000002892	ENSOARP00000003073	15	83	83	71	5	5	100	5	4	100	eukaryotic translation initiation factor 3 subunit C	eukaryotic translation initiation factor 3 subunit C	NA	.	EIF3C	eukaryotic translation initiation factor 3 subunit C	1	.	XP_005894555.1 (Bos mutus: 99.6% identity in aln 100.0% length of target) | NP_001029790.1 (Bos taurus: 99.5% identity in aln 100.0% length of target) | XP_006070582.1 (Bubalus bubalis: 99.6% identity in aln 100.0% length of target) | XP_005963225.1 (Pantholops hodgsonii: 99.9% identity in aln 100.0% length of target)	.
ENSOARG00000002896	ENSOARP00000003074	15	83	35	0	0	0	0	0	0	0	.	zinc finger protein 665-like	NA	.	.	.	8	.	.	.
ENSOARG00000002898	ENSOARP00000003079	14	82	37	6	7	6	85.7	5	5	71.4	low-density lipoprotein receptor-related protein 11	low-density lipoprotein receptor-related protein 11	3	low-density lipoprotein receptor-related protein 11 | Low-density lipoprotein receptor-related protein 11 | low-density lipoprotein receptor-related protein 11 precursor	.	.	6	.	XP_013822051.1 (Capra hircus: 99.587% identity in aln 47.9% length of target)	.
ENSOARG00000002901	ENSOARP00000003081	14	35	2	0	2	2	100	1	2	100	probable ergosterol biosynthetic protein 28	probable ergosterol biosynthetic protein 28	1	probable ergosterol biosynthetic protein 28	.	.	6	.	XP_011967049.1 (Ovis aries musimon: 98.795% identity in aln 39.9% length of target)	.
ENSOARG00000002902	ENSOARP00000003083	13	44	16	1	0	0	0	0	0	0	.	LOW QUALITY PROTEIN: protein odd-skipped-related 2	NA	.	.	.	8	.	.	.
ENSOARG00000002903	ENSOARP00000003084	15	83	83	83	14	6	42.9	11	6	92.9	protein lifeguard 4	protein lifeguard 4	NA	.	TMBIM4	transmembrane BAX inhibitor motif containing 4	2	.	XP_011995634.1 (Ovis aries musimon: 100.0% identity in aln 86.6% length of target) | XP_013819346.1 (Capra hircus: 99.0% identity in aln 86.6% length of target) | NP_001014914.1 (Bos taurus: 97.6% identity in aln 86.6% length of target) | XP_010839876.1 (Bison bison bison: 97.1% identity in aln 86.6% length of target) | XP_006174307.1 (Camelus ferus: 91.7% identity in aln 86.6% length of target) …	.
ENSOARG00000002904	ENSOARP00000003086	8	47	20	4	0	0	0	0	0	0	.	mucin-6	NA	.	.	.	8	.	.	.
ENSOARG00000002907	ENSOARP00000003089	11	57	3	0	0	0	0	0	0	0	.	LOW QUALITY PROTEIN: NKG2D ligand 3-like	NA	.	.	.	8	.	.	.
ENSOARG00000002909	ENSOARP00000003088	11	52	7	0	0	0	0	0	0	0	.	sialic acid-binding Ig-like lectin 14	NA	.	.	.	8	.	.	.
ENSOARG00000002911	ENSOARP00000003090	9	24	0	0	7	7	100	5	6	85.7	transmembrane protein 81	transmembrane protein 81	NA	.	TMEM81	transmembrane protein 81	1	.	XP_005690453.1 (Capra hircus: 98.9% identity in aln 100.0% length of target) | XP_005901479.1 (Bos mutus: 93.1% identity in aln 100.0% length of target) | XP_006062335.1 (Bubalus bubalis: 93.1% identity in aln 100.0% length of target) | XP_010852465.1 (Bison bison bison: 93.1% identity in aln 100.0% length of target) | XP_005962697.1 (Pantholops hodgsonii: 96.4% identity in aln 100.0% length of t…	.
ENSOARG00000002914	ENSOARP00000003093	3	7	2	0	0	0	0	0	0	0	.	T-cell receptor beta chain	NA	.	.	.	8	.	.	.
ENSOARG00000002916	ENSOARP00000003096	14	82	74	19	360	24	6.7	82	5	90.6	rho guanine nucleotide exchange factor 10-like protein	rho guanine nucleotide exchange factor 10-like protein	NA	.	ARHGEF10L	Rho guanine nucleotide exchange factor 10 like	4	.	.	.
ENSOARG00000002917	ENSOARP00000003097	14	61	0	0	1	1	100	0	1	100	ecto-ADP-ribosyltransferase 5-like	ecto-ADP-ribosyltransferase 5-like	1	ecto-ADP-ribosyltransferase 5-like	.	.	6	.	XP_012010541.1 (Ovis aries musimon: 99.454% identity in aln 58.3% length of target)	.
ENSOARG00000002922	ENSOARP00000003108	0	0	0	0	0	0	0	0	0	0	.	guanylate-binding protein 6	NA	.	.	.	8	.	.	.
ENSOARG00000002929	ENSOARP00000003109	15	47	28	7	27	0	0	76	0	92.6	high mobility group protein HMGI-C	high mobility group protein HMGI-C	NA	.	HMGA2	high mobility group AT-hook 2	5	.	.	.
ENSOARG00000002930	ENSOARP00000003110	5	19	2	0	6	4	66.7	3	4	83.3	TRAF-interacting protein with FHA domain-containing protein B	TRAF-interacting protein with FHA domain-containing protein B-like	2	TRAF-interacting protein with FHA domain-containing protein B | TRAF-interacting protein with FHA domain-containing protein B-like	.	.	6	.	XP_011971384.1 (Ovis aries musimon: 95.082% identity in aln 55.0% length of target)	.
ENSOARG00000002935	ENSOARP00000003114	15	83	74	1	0	0	0	0	0	0	.	tyrosine-protein phosphatase non-receptor type 23-like	NA	.	.	.	8	.	.	.
ENSOARG00000002937	ENSOARP00000003118	15	83	68	11	0	0	0	0	0	0	.	uncharacterized protein LOC105606113	NA	.	.	.	8	.	.	.
ENSOARG00000002938	ENSOARP00000003120	0	0	0	0	0	0	0	0	0	0	.	LOW QUALITY PROTEIN: high mobility group protein B3-like	NA	.	.	.	8	.	.	.
ENSOARG00000002940	ENSOARP00000003124	0	0	0	0	1	1	100	0	1	100	NADH dehydrogenase [ubiquinone] 1 alpha subcomplex assembly factor 4-like	NADH dehydrogenase [ubiquinone] 1 alpha subcomplex assembly factor 4-like	1	NADH dehydrogenase [ubiquinone] 1 alpha subcomplex assembly factor 4-like	.	.	6	.	XP_004022064.1 (Ovis aries: 100.000% identity in aln 99.4% length of target)	.
ENSOARG00000002941	ENSOARP00000003125	7	16	0	0	0	0	0	0	0	0	.	NKG2D ligand 3	NA	.	.	.	8	.	.	.
ENSOARG00000002942	ENSOARP00000003126	13	70	40	15	3	3	100	2	2	66.7	apolipoprotein R-like	apolipoprotein R-like	2	apolipoprotein R-like | C4b-binding protein alpha chain-like	.	.	6	.	XP_005701666.1 (Capra hircus: 97.931% identity in aln 74.4% length of target)	.
ENSOARG00000002943	ENSOARP00000003132	1	1	1	0	0	0	0	0	0	0	.	LOW QUALITY PROTEIN: elongation factor 1-alpha 2-like	NA	.	.	.	8	.	.	.
ENSOARG00000002945	ENSOARP00000003129	15	83	83	47	0	0	0	0	0	0	.	integral membrane protein DGCR2/IDD	NA	.	.	.	8	.	.	.
ENSOARG00000002948	ENSOARP00000003134	15	70	45	23	15	3	20	11	2	93.3	protein phosphatase 1 regulatory subunit 14C	protein phosphatase 1 regulatory subunit 14C	NA	.	PPP1R14C	protein phosphatase 1 regulatory inhibitor subunit 14C	4	.	.	.
ENSOARG00000002951	ENSOARP00000003143	14	82	50	32	0	0	0	0	0	0	.	unnamed protein product	NA	.	.	.	8	.	.	.
ENSOARG00000002955	ENSOARP00000003138	15	83	82	37	0	0	0	0	0	0	.	myotubularin-related protein 5	NA	.	.	.	8	.	.	.
ENSOARG00000002958	ENSOARP00000003141	15	83	72	43	334	15	4.5	79	6	38	multidrug resistance protein 1	multidrug resistance protein 1-like	43	multidrug resistance protein 1 | multidrug resistance protein 3 | phosphatidylcholine translocator ABCB4 | multidrug resistance protein 1-like | Multidrug resistance protein 1 | multidrug resistance protein 2 | P-glycoprotein | p-glycoprotein | Multidrug resistance protein 3 | multidrug resistance protein 2-like | multidrug resistance protein 1A-like | multidrug resistance p-glycoprotein | ATP-bi…	.	.	6	.	XP_014338835.1 (Bos mutus: 98.810% identity in aln 42.6% length of target)	.
ENSOARG00000002961	ENSOARP00000003146	15	83	17	0	0	0	0	0	0	0	.	LOW QUALITY PROTEIN: selenoprotein S-like	NA	.	.	.	8	.	.	.
ENSOARG00000002962	ENSOARP00000003151	15	83	83	73	0	0	0	0	0	0	.	LOW QUALITY PROTEIN: X-box-binding protein 1	NA	.	.	.	8	.	.	.
ENSOARG00000002963	ENSOARP00000003153	1	1	0	0	7	7	100	5	6	100	protein FAM71F2	protein FAM71F2	NA	.	FAM71F2	family with sequence similarity 71 member F2	1	.	XP_005679495.1 (Capra hircus: 98.0% identity in aln 100.0% length of target) | XP_005893731.1 (Bos mutus: 94.3% identity in aln 100.0% length of target) | NP_001039932.2 (Bos taurus: 94.3% identity in aln 100.0% length of target) | XP_006074458.1 (Bubalus bubalis: 93.7% identity in aln 100.0% length of target) | XP_010830010.1 (Bison bison bison: 94.3% identity in aln 100.0% length of target) | X…	.
ENSOARG00000002964	ENSOARP00000003154	5	23	8	0	0	0	0	0	0	0	.	LOW QUALITY PROTEIN: mast cell protease 3-like	NA	.	.	.	8	.	.	.
ENSOARG00000002966	ENSOARP00000003155	15	83	83	83	63	6	9.5	54	5	92.1	phosphatidylethanolamine-binding protein 1	phosphatidylethanolamine-binding protein 1	NA	.	PEBP1	phosphatidylethanolamine binding protein 1	1	NP_002558.1 (93.6% identity in aln 100.0% length of target)	NP_001028795.1 (Bos taurus: 98.9% identity in aln 100.0% length of target) | XP_006074296.1 (Bubalus bubalis: 99.5% identity in aln 100.0% length of target)	.
ENSOARG00000002968	ENSOARP00000003156	15	83	83	46	0	0	0	0	0	0	.	secretory carrier-associated membrane protein 2	NA	.	SCAMP2	secretory carrier-associated membrane protein 2	8	.	.	.
ENSOARG00000002970	ENSOARP00000003158	14	75	30	2	3	3	100	2	3	66.7	granzyme H-like	granzyme H-like	2	granzyme H-like | granzyme H	.	.	6	.	XP_012019239.1 (Ovis aries musimon: 92.373% identity in aln 94.4% length of target)	.
ENSOARG00000002976	ENSOARP00000003166	11	44	30	18	0	0	0	0	0	0	.	ladinin-1-like	NA	.	.	.	8	.	.	.
ENSOARG00000002980	ENSOARP00000003167	14	71	40	12	0	0	0	0	0	0	.	ferritin light chain	NA	.	.	.	8	.	.	.
ENSOARG00000002982	ENSOARP00000003171	15	80	11	0	0	0	0	0	0	0	.	plasma membrane calcium-transporting ATPase 4-like	NA	.	.	.	8	.	.	.
ENSOARG00000002983	ENSOARP00000003173	15	83	83	73	107	9	8.4	153	7	92.5	RNA polymerase II subunit A C-terminal domain phosphatase SSU72	RNA polymerase II subunit A C-terminal domain phosphatase SSU72	NA	.	SSU72	SSU72	1	.	XP_006193082.2 (Camelus ferus: 91.1% identity in aln 96.0% length of target)	.
ENSOARG00000002985	ENSOARP00000003175	10	78	51	20	0	0	0	0	0	0	.	SLA class II histocompatibility antigen, DQ haplotype D alpha chain-like	NA	.	.	.	8	.	.	.
ENSOARG00000002987	ENSOARP00000003176	15	83	36	0	0	0	0	0	0	0	.	LOW QUALITY PROTEIN: factor VIII intron 22 protein	NA	.	.	.	8	.	.	.
ENSOARG00000002992	ENSOARP00000003184	6	6	1	1	1	1	100	1	1	100	hepatitis A virus cellular receptor 1-like	hepatitis A virus cellular receptor 1-like	1	hepatitis A virus cellular receptor 1-like	.	.	6	.	XP_005960609.1 (Pantholops hodgsonii: 92.500% identity in aln 75.9% length of target)	.
ENSOARG00000002994	ENSOARP00000003189	15	83	81	19	17	12	70.6	11	7	94.1	battenin	battenin	NA	.	CLN3	CLN3, battenin	1	.	XP_011980099.1 (Ovis aries musimon: 99.8% identity in aln 100.0% length of target) | XP_005697710.1 (Capra hircus: 99.5% identity in aln 100.0% length of target) | XP_005894552.1 (Bos mutus: 96.8% identity in aln 100.0% length of target) | XP_005224902.1 (Bos taurus: 97.0% identity in aln 100.0% length of target) | XP_006070577.1 (Bubalus bubalis: 95.4% identity in aln 100.0% length of target) | …	.
ENSOARG00000002995	ENSOARP00000003185	15	83	64	6	0	0	0	0	0	0	.	high affinity cationic amino acid transporter 1	NA	.	SLC7A1	solute carrier family 7 member 1	8	.	.	multiple unknown genes (2) match this description (it also matches ENSOARG00000001934, ENSOARG00000012028)
ENSOARG00000002997	ENSOARP00000003186	9	52	0	0	0	0	0	0	0	0	.	GRB2-associated-binding protein 3-like	NA	.	.	.	8	.	.	.
ENSOARG00000003000	ENSOARP00000003190	15	80	35	2	0	0	0	0	0	0	.	tumor necrosis factor receptor superfamily member 26-like	NA	.	.	.	8	.	.	.
ENSOARG00000003003	ENSOARP00000003193	4	5	3	1	6	6	100	3	4	33.3	taurochenodeoxycholic 6 alpha-hydroxylase-like	cytochrome P450 4A24-like	4	taurochenodeoxycholic 6 alpha-hydroxylase-like | cytochrome P450 4A11-like | cytochrome P450, family 4, subfamily A, polypeptide 22 | cytochrome P450 4A24-like	.	.	6	.	XP_012028152.1 (Ovis aries musimon: 99.029% identity in aln 93.6% length of target)	.
ENSOARG00000003007	ENSOARP00000003194	15	83	79	33	0	0	0	0	0	0	.	MLV-related proviral Env polyprotein-like	NA	.	.	.	8	.	.	.
ENSOARG00000003010	ENSOARP00000003199	12	54	0	0	0	0	0	0	0	0	.	.	NA	.	.	.	.	.	.	.
ENSOARG00000003011	ENSOARP00000003200	0	0	0	0	0	0	0	0	0	0	.	uncharacterized protein LOC100196899	NA	.	.	.	8	.	.	.
ENSOARG00000003015	ENSOARP00000003203	5	9	0	0	0	0	0	0	0	0	.	.	NA	.	.	.	.	.	.	.
ENSOARG00000003019	ENSOARP00000003212	0	0	0	0	0	0	0	0	0	0	.	alpha/beta hydrolase domain-containing protein 17C	NA	.	.	.	8	.	.	.
ENSOARG00000003020	ENSOARP00000003211	14	82	58	3	0	0	0	0	0	0	.	uncharacterized protein LOC106847301	NA	.	.	.	8	.	.	.
ENSOARG00000003026	ENSOARP00000003220	15	83	83	8	5	0	0	5	0	40	Nucleoside diphosphate kinase B	Nucleoside diphosphate kinase B	3	Nucleoside diphosphate kinase B | NME1-NME2 protein | nucleoside diphosphate kinase B	.	.	7	.	.	.
ENSOARG00000003027	ENSOARP00000003232	15	83	77	2	0	0	0	0	0	0	.	LOW QUALITY PROTEIN: protein FAM65A	NA	.	.	.	8	.	.	.
ENSOARG00000003030	ENSOARP00000003219	9	22	6	1	9	0	0	3	0	77.8	glutamate receptor 4	glutamate receptor, ionotropic, AMPA4 (alpha 4), isoform CRA_a	3	glutamate receptor 4 | glutamate receptor, ionotropic, AMPA4 (alpha 4), isoform CRA_a | glutamate receptor, ionotrophic variant	.	.	7	.	.	.
ENSOARG00000003031	ENSOARP00000003223	15	75	2	0	3	0	0	1	0	33.3	Retrovirus-related Pol polyprotein LINE-1	Retrovirus-related Pol polyprotein LINE-1	3	Retrovirus-related Pol polyprotein LINE-1 | LINE-1 reverse transcriptase-like protein | endonuclease reverse transcriptase	.	.	7	.	.	.
ENSOARG00000003035	ENSOARP00000003227	15	83	83	80	39	1	2.6	75	1	84.6	dnaJ homolog subfamily C member 8	dnaJ homolog subfamily C member 8	NA	.	DNAJC8	DNAJC8	1	NP_055095.2 (98.8% identity in aln 100.0% length of target)	XP_005895980.1 (Bos mutus: 98.8% identity in aln 100.0% length of target)	.
ENSOARG00000003036	ENSOARP00000003233	7	9	0	0	0	0	0	0	0	0	.	LOW QUALITY PROTEIN: short transient receptor potential channel 2-like	NA	.	.	.	8	.	.	.
ENSOARG00000003038	ENSOARP00000003230	15	83	76	9	10	9	90	5	6	100	centriole, cilia and spindle-associated protein	centriole, cilia and spindle-associated protein	NA	.	CCSAP	centriole, cilia and spindle associated protein	3	.	XP_012022598.1 (Ovis aries musimon: 99.3% identity in aln 55.5% length of target) | XP_013830971.1 (Capra hircus: 99.3% identity in aln 55.5% length of target) | XP_014334015.1 (Bos mutus: 91.2% identity in aln 56.1% length of target) | XP_015316400.1 (Bos taurus: 91.8% identity in aln 51.0% length of target) | XP_006063113.1 (Bubalus bubalis: 92.5% identity in aln 55.3% length of target) | XP_01…	.
ENSOARG00000003045	ENSOARP00000003240	15	83	68	0	9	9	100	4	5	100	snRNA-activating protein complex subunit 2	snRNA-activating protein complex subunit 2	NA	.	SNAPC2	small nuclear RNA activating complex polypeptide 2	2	.	XP_011991646.1 (Ovis aries musimon: 99.3% identity in aln 82.4% length of target) | XP_005890805.1 (Bos mutus: 93.6% identity in aln 82.4% length of target) | NP_001029688.1 (Bos taurus: 93.2% identity in aln 82.4% length of target) | XP_006046807.1 (Bubalus bubalis: 94.0% identity in aln 82.4% length of target) | XP_010826577.1 (Bison bison bison: 93.6% identity in aln 82.4% length of target) | …	.
ENSOARG00000003049	ENSOARP00000003244	3	11	0	0	0	0	0	0	0	0	.	HNRPA1 protein	NA	.	.	.	8	.	.	.
ENSOARG00000003050	ENSOARP00000003243	6	34	18	3	0	0	0	0	0	0	.	dopamine beta-hydroxylase	NA	.	.	.	8	.	.	.
ENSOARG00000003054	ENSOARP00000003246	0	0	0	0	0	0	0	0	0	0	.	.	NA	.	.	.	.	.	.	.
ENSOARG00000003057	ENSOARP00000003250	13	49	3	0	0	0	0	0	0	0	.	EF-hand and coiled-coil domain-containing protein 1	NA	.	.	.	8	.	.	.
ENSOARG00000003060	ENSOARP00000003262	15	83	62	0	2	0	0	1	0	100	nuclear pore complex protein Nup133	nuclear pore complex protein Nup133	1	.	NUP133	nucleoporin 133	7	.	.	.
ENSOARG00000003063	ENSOARP00000003254	12	79	26	0	12	3	25	79	2	66.7	small EDRK-rich factor 2	small EDRK-rich factor 2-like	4	small EDRK-rich factor 2 | small EDRK-rich factor 2-like | small EDRK-rich factor 2 isoform b | Small EDRK-rich factor 2	.	.	6	.	XP_005954321.1 (Pantholops hodgsonii: 94.915% identity in aln 100.0% length of target)	.
ENSOARG00000003064	ENSOARP00000003296	15	83	82	24	0	0	0	0	0	0	.	.	NA	.	.	.	.	.	.	.
ENSOARG00000003072	ENSOARP00000003270	12	19	2	0	412	10	2.4	116	6	84.7	receptor-type tyrosine-protein phosphatase T	receptor-type tyrosine-protein phosphatase T	NA	.	PTPRT	protein tyrosine phosphatase, receptor type T	1	.	XP_011997843.1 (Ovis aries musimon: 100.0% identity in aln 92.6% length of target)	.
ENSOARG00000003074	ENSOARP00000003273	10	24	9	8	0	0	0	0	0	0	.	.	NA	.	.	.	.	.	.	.
ENSOARG00000003078	ENSOARP00000003272	13	79	30	1	28	4	14.3	23	3	100	leukotriene C4 synthase	leukotriene C4 synthase	NA	.	LTC4S	leukotriene C4 synthase	4	.	.	.
ENSOARG00000003083	ENSOARP00000003279	15	83	42	0	77	9	11.7	55	6	97.4	TAF5-like RNA polymerase II p300/CBP-associated factor-associated factor 65 kDa subunit 5L	TAF5-like RNA polymerase II p300/CBP-associated factor-associated factor 65 kDa subunit 5L	NA	.	TAF5L	TATA-box binding protein associated factor 5 like	2	XP_005273157.1 (92.5% identity in aln 80.9% length of target)	.	.
ENSOARG00000003088	ENSOARP00000003282	0	0	0	0	34	4	11.8	30	4	50	olfactory receptor 2S2-like	olfactory receptor 2S2-like	6	olfactory receptor 2S2-like | olfactory receptor 13C3-like | olfactory receptor 2S2 | olfactory receptor 13C7-like | olfactory receptor 13C3 | olfactory receptor family 13 subfamily C	.	.	6	.	XP_005684443.1 (Capra hircus: 98.113% identity in aln 99.4% length of target)	.
ENSOARG00000003089	ENSOARP00000003285	0	0	0	0	0	0	0	0	0	0	.	vomeronasal type-2 receptor 1-like	NA	.	.	.	8	.	.	.
ENSOARG00000003091	ENSOARP00000003287	6	6	2	0	0	0	0	0	0	0	.	LOW QUALITY PROTEIN: taurochenodeoxycholic 6 alpha-hydroxylase-like	NA	.	.	.	8	.	.	.
ENSOARG00000003092	ENSOARP00000003289	4	17	1	0	0	0	0	0	0	0	.	antigen WC1.1-like	NA	.	.	.	8	.	.	.
ENSOARG00000003093	ENSOARP00000003290	10	36	9	1	0	0	0	0	0	0	.	LOW QUALITY PROTEIN: insulinoma-associated protein 1	NA	.	.	.	8	.	.	.
ENSOARG00000003095	ENSOARP00000003294	15	76	11	0	0	0	0	0	0	0	.	LOW QUALITY PROTEIN: E3 ubiquitin-protein ligase ZNRF3	NA	.	.	.	8	.	.	.
ENSOARG00000003113	ENSOARP00000003324	15	83	74	1	0	0	0	0	0	0	.	.	NA	.	.	.	.	.	.	.
ENSOARG00000003117	ENSOARP00000003319	15	83	83	82	0	0	0	0	0	0	.	serine/arginine-rich splicing factor 6	NA	.	SRSF6	serine/arginine-rich splicing factor 6	8	.	.	.
ENSOARG00000003125	ENSOARP00000003325	5	7	0	0	2	2	100	1	2	100	vomeronasal type-1 receptor 4	vomeronasal type-1 receptor 4	1	.	VN1R4	VN1R4	1	.	XP_012027540.1 (Ovis aries musimon: 97.020% identity in aln 100.0% length of target)XP_012027540.1 (Ovis aries musimon: 97.0% identity in aln 100.0% length of target) | XP_005693046.2 (Capra hircus: 90.4% identity in aln 97.4% length of target)	.
ENSOARG00000003131	ENSOARP00000003333	0	0	0	0	0	0	0	0	0	0	.	vomeronasal type-1 receptor 4	NA	.	VN1R4	VN1R4	8	.	.	VN1R4 already in Oar v3.1 (associated with ENSOARG00000014612)
ENSOARG00000003132	ENSOARP00000003334	0	0	0	0	0	0	0	0	0	0	.	septin-2	NA	.	.	.	8	.	.	.
ENSOARG00000003134	ENSOARP00000003336	0	0	0	0	2	2	100	1	2	100	olfactory receptor 4A47-like	olfactory receptor 4A47-like	1	olfactory receptor 4A47-like	.	.	6	.	XP_012027116.2 (Ovis aries musimon: 94.667% identity in aln 90.6% length of target)	.
ENSOARG00000003142	ENSOARP00000003349	15	71	29	15	0	0	0	0	0	0	.	.	NA	.	.	.	.	.	.	.
ENSOARG00000003143	ENSOARP00000003342	0	0	0	0	0	0	0	0	0	0	.	olfactory receptor 140	NA	.	OR140	OR140	8	.	.	multiple unknown genes (3) match this description (it also matches ENSOARG00000011028, ENSOARG00000011194, ENSOARG00000016890)
ENSOARG00000003152	ENSOARP00000003348	0	0	0	0	0	0	0	0	0	0	.	LOW QUALITY PROTEIN: olfactory receptor 4C13-like	NA	.	.	.	8	.	.	.
ENSOARG00000003155	ENSOARP00000003356	14	72	4	3	0	0	0	0	0	0	.	endogenous retrovirus group K member 7 Env polyprotein-like	NA	.	.	.	8	.	.	.
ENSOARG00000003157	ENSOARP00000003362	0	0	0	0	0	0	0	0	0	0	.	olfactory receptor 4C46	NA	.	OR4C46	olfactory receptor family 4 subfamily C member 46	8	.	.	multiple unknown genes (3) match this description (it also matches ENSOARG00000008493, ENSOARG00000011047, ENSOARG00000017773)
ENSOARG00000003159	ENSOARP00000003364	1	3	0	0	0	0	0	0	0	0	.	antigen WC1.1-like	NA	.	.	.	8	.	.	.
ENSOARG00000003161	ENSOARP00000003365	10	21	4	0	1	1	100	0	1	100	homeobox protein Nkx-6.1	homeobox protein Nkx-6.1	1	.	NKX6-1	NK6 homeobox 1	4	.	XP_011992373.1 (Ovis aries musimon: 100.000% identity in aln 25.9% length of target)	.
ENSOARG00000003162	ENSOARP00000003367	15	83	3	0	4	1	25	6	1	75	upstream stimulatory factor 1	upstream stimulatory factor 1	NA	.	USF1	upstream transcription factor 1	3	.	XP_005203518.1 (Bos taurus: 93.7% identity in aln 63.5% length of target)	.
ENSOARG00000003165	ENSOARP00000003370	0	0	0	0	9	4	44.4	7	4	66.7	olfactory receptor 13D1-like	olfactory receptor 13D1-like	3	olfactory receptor 13D1-like | olfactory receptor 13D1 | olfactory receptor 2S2-like	.	.	6	.	XP_012025841.1 (Ovis aries musimon: 99.365% identity in aln 99.4% length of target)	.
ENSOARG00000003166	ENSOARP00000003371	15	75	10	0	0	0	0	0	0	0	.	pollen-specific leucine-rich repeat extensin-like protein 2	NA	.	.	.	8	.	.	.
ENSOARG00000003169	ENSOARP00000003373	15	81	20	1	0	0	0	0	0	0	.	.	NA	.	.	.	.	.	.	.
ENSOARG00000003172	ENSOARP00000003377	15	70	1	0	0	0	0	0	0	0	.	LOW QUALITY PROTEIN: formin-2	NA	.	.	.	8	.	.	.
ENSOARG00000003175	ENSOARP00000003390	7	9	7	4	4	4	100	3	3	50	cytochrome P450 4A11-like	cytochrome P450, family 4, subfamily A, polypeptide 11	3	cytochrome P450 4A11-like | taurochenodeoxycholic 6 alpha-hydroxylase-like | cytochrome P450, family 4, subfamily A, polypeptide 11	.	.	6	.	NP_001071376.1 (Bos taurus: 93.957% identity in aln 99.8% length of target)	.
ENSOARG00000003176	ENSOARP00000003381	13	70	4	0	49	1	2	21	1	85.7	lethal(3)malignant brain tumor-like protein 1	lethal(3)malignant brain tumor-like protein 1	NA	.	L3MBTL1	l(3)mbt-like 1 (Drosophila)	3	.	XP_005688619.1 (Capra hircus: 99.0% identity in aln 68.7% length of target)	.
ENSOARG00000003183	ENSOARP00000003389	12	63	1	1	0	0	0	0	0	0	.	uncharacterized protein LOC101108085	NA	.	.	.	8	.	.	.
ENSOARG00000003187	ENSOARP00000003399	15	83	54	0	0	0	0	0	0	0	.	LOW QUALITY PROTEIN: coronin-7	NA	.	.	.	8	.	.	.
ENSOARG00000003195	ENSOARP00000003403	1	1	0	0	0	0	0	0	0	0	.	LOW QUALITY PROTEIN: pregnancy-associated glycoprotein 1-like	NA	.	.	.	8	.	.	.
ENSOARG00000003196	ENSOARP00000003405	15	83	77	1	10	0	0	6	0	100	THAP domain-containing protein 11	THAP domain-containing protein 11	NA	.	THAP11	THAP domain containing 11	5	.	.	multiple unknown genes (2) match this description (it also matches ENSOARG00000003196, ENSOARG00000010537)
ENSOARG00000003197	ENSOARP00000003407	7	5	0	0	1	1	100	0	1	100	NACHT, LRR and PYD domains-containing protein 5	NACHT, LRR and PYD domains-containing protein 5	1	NACHT, LRR and PYD domains-containing protein 5	.	.	6	.	XP_014946778.1 (Ovis aries musimon: 100.000% identity in aln 44.5% length of target)	.
ENSOARG00000003198	ENSOARP00000003421	15	83	83	9	0	0	0	0	0	0	.	zinc finger CCCH domain-containing protein 14	NA	.	ZC3H14	zinc finger CCCH domain-containing protein 14	8	.	.	.
ENSOARG00000003204	ENSOARP00000003428	0	0	0	0	11	0	0	11	0	100	lipoxygenase homology domain-containing protein 1	lipoxygenase homology domain-containing protein 1	NA	.	LOXHD1	lipoxygenase homology domains 1	5	.	.	.
ENSOARG00000003205	ENSOARP00000003419	15	83	70	0	0	0	0	0	0	0	.	LOW QUALITY PROTEIN: ATPase family AAA domain-containing protein 3A	NA	.	.	.	8	.	.	.
ENSOARG00000003218	ENSOARP00000003425	5	12	0	0	0	0	0	0	0	0	.	protein NYNRIN-like	NA	.	.	.	8	.	.	.
ENSOARG00000003226	ENSOARP00000003438	15	83	52	1	78	2	2.6	108	2	61.5	SAGA-associated factor 29 homolog	SAGA-associated factor 29	9	SAGA-associated factor 29 homolog | SAGA-associated factor 29 | Coiled-coil domain-containing protein 101 | Coiled-coil domain containing 101 | SAGA-associated factor 29-like protein | Ccdc101 protein | saga-associated factor 29-like protein | SAGA-associated factor 29-like | SAGA-associated factor 29 like protein	.	.	7	.	.	.
ENSOARG00000003227	ENSOARP00000003433	5	3	1	0	9	8	88.9	4	5	33.3	cytochrome P450 2C42-like	cytochrome P450 2C42-like	5	cytochrome P450 2C42-like | cytochrome P450 2C9 | cytochrome P450 2C19-like | cytochrome P450 2C9-like | cytochrome P450 2C19	.	.	6	.	XP_006050772.1 (Bubalus bubalis: 95.370% identity in aln 49.8% length of target)	.
ENSOARG00000003231	ENSOARP00000003448	15	83	82	1	11	5	45.5	8	4	81.8	pre-mRNA-splicing factor ISY1 homolog	pre-mRNA-splicing factor ISY1 homolog	NA	.	ISY1	ISY1 splicing factor homolog	1	.	XP_011969559.1 (Ovis aries musimon: 97.2% identity in aln 99.6% length of target) | XP_005908168.1 (Bos mutus: 94.7% identity in aln 99.6% length of target) | NP_001178102.1 (Bos taurus: 94.0% identity in aln 99.6% length of target) | XP_014410853.1 (Camelus ferus: 90.8% identity in aln 97.6% length of target)	.
ENSOARG00000003242	ENSOARP00000003451	15	83	65	0	60	4	6.7	47	4	88.3	zinc finger protein 787	zinc finger protein 787	NA	.	ZNF787	zinc finger protein 787	4	.	.	.
ENSOARG00000003243	ENSOARP00000003455	15	83	79	44	0	0	0	0	0	0	.	.	NA	.	.	.	.	.	.	.
ENSOARG00000003251	ENSOARP00000003463	2	9	0	0	0	0	0	0	0	0	.	antigen WC1.1-like	NA	.	.	.	8	.	.	.
ENSOARG00000003253	ENSOARP00000003464	2	2	0	0	0	0	0	0	0	0	.	zinc finger and SCAN domain-containing protein 5B	NA	.	.	.	8	.	.	.
ENSOARG00000003254	ENSOARP00000003465	13	78	24	2	0	0	0	0	0	0	.	protein THEMIS2	NA	.	THEMIS2	protein THEMIS2	8	.	.	.
ENSOARG00000003255	ENSOARP00000003466	0	0	0	0	6	6	100	5	6	100	E3 ubiquitin-protein ligase Topors-like	E3 ubiquitin-protein ligase Topors-like	NA	.	TOPORS	TOPORS	1	.	XP_005684439.1 (Capra hircus: 99.4% identity in aln 96.0% length of target) | XP_015328151.1 (Bos taurus: 92.7% identity in aln 94.6% length of target) | XP_006069142.1 (Bubalus bubalis: 92.4% identity in aln 95.0% length of target) | XP_010841903.1 (Bison bison bison: 92.0% identity in aln 94.7% length of target) | XP_005982632.1 (Pantholops hodgsonii: 96.0% identity in aln 96.0% length of targe…	.
ENSOARG00000003260	ENSOARP00000003471	14	72	23	0	0	0	0	0	0	0	.	zinc finger protein GLIS2	NA	.	.	.	8	.	.	.
ENSOARG00000003262	ENSOARP00000003476	15	83	7	0	0	0	0	0	0	0	.	protein Wiz	NA	.	.	.	8	.	.	.
ENSOARG00000003266	ENSOARP00000003479	2	2	0	0	0	0	0	0	0	0	.	hypothetical protein M91_15580	NA	.	.	.	8	.	.	.
ENSOARG00000003269	ENSOARP00000003482	1	1	0	0	0	0	0	0	0	0	.	mitochondrial carrier homolog 1	NA	.	.	.	8	.	.	.
ENSOARG00000003273	ENSOARP00000003483	14	65	1	0	0	0	0	0	0	0	.	centriolin	NA	.	.	.	8	.	.	.
ENSOARG00000003280	ENSOARP00000003491	9	53	34	9	3	3	100	2	3	100	ankyrin repeat domain-containing protein 40-like	ankyrin repeat domain-containing protein 40-like	1	ankyrin repeat domain-containing protein 40-like	.	.	6	.	XP_014961653.1 (Ovis aries musimon: 100.000% identity in aln 100.0% length of target)	.
ENSOARG00000003281	ENSOARP00000003494	15	83	24	0	0	0	0	0	0	0	.	40S ribosomal protein S13	NA	.	RPS13	RPS13	8	.	.	RPS13 already in Oar v3.1 (associated with ENSOARG00000004920)
ENSOARG00000003286	ENSOARP00000003497	7	21	6	0	2	2	100	1	2	100	phospholipase A2, membrane associated-like	phospholipase A2, membrane associated-like	1	phospholipase A2, membrane associated-like	.	.	6	.	XP_004005214.1 (Ovis aries: 98.000% identity in aln 69.4% length of target)	.
ENSOARG00000003294	ENSOARP00000003508	4	3	1	0	1	1	100	1	1	100	cytochrome P450 4A11-like	cytochrome P450 4A11-like	1	cytochrome P450 4A11-like	.	.	6	.	XP_005678516.1 (Capra hircus: 97.764% identity in aln 96.5% length of target)	.
ENSOARG00000003295	ENSOARP00000003511	6	8	2	1	0	0	0	0	0	0	.	pregnancy-associated glycoprotein 4-like	NA	.	.	.	8	.	.	.
ENSOARG00000003298	ENSOARP00000003509	3	2	1	1	0	0	0	0	0	0	.	uncharacterized protein LOC105602015	NA	.	.	.	8	.	.	.
ENSOARG00000003305	ENSOARP00000003515	15	83	72	4	105	0	0	25	0	88.6	transmembrane protein 94	transmembrane protein 94	NA	.	TMEM94	transmembrane protein 94	5	.	.	.
ENSOARG00000003307	ENSOARP00000003519	3	3	0	0	0	0	0	0	0	0	.	uncharacterized protein LOC105606371	NA	.	.	.	8	.	.	.
ENSOARG00000003309	ENSOARP00000003524	15	76	21	1	0	0	0	0	0	0	.	uncharacterized protein C11orf95 homolog	NA	.	.	.	8	.	.	.
ENSOARG00000003322	ENSOARP00000003539	15	83	81	14	111	10	9	72	5	81.1	mitochondrial inner membrane protease subunit 2	mitochondrial inner membrane protease subunit 2	NA	.	IMMP2L	inner mitochondrial membrane peptidase subunit 2	1	.	XP_010802544.1 (Bos taurus: 96.2% identity in aln 100.0% length of target)	.
ENSOARG00000003323	ENSOARP00000003540	0	0	0	0	0	0	0	0	0	0	.	14-3-3 protein zeta/delta-like	NA	.	.	.	8	.	.	.
ENSOARG00000003326	ENSOARP00000003543	15	81	4	0	0	0	0	0	0	0	.	zinc finger protein 84-like	NA	.	.	.	8	.	.	.
ENSOARG00000003328	ENSOARP00000003545	7	20	0	0	3	3	100	2	3	100	protein chibby homolog 3	protein chibby homolog 3	1	.	CBY3	chibby family member 3	3	.	XP_010829313.1 (Bison bison bison: 95.804% identity in aln 39.0% length of target)XP_006058931.1 (Bubalus bubalis: 95.5% identity in aln 52.2% length of target)	.
ENSOARG00000003340	ENSOARP00000003559	9	20	0	0	0	0	0	0	0	0	.	LOW QUALITY PROTEIN: E3 ubiquitin-protein ligase ZFP91-like	NA	.	.	.	8	.	.	.
ENSOARG00000003345	ENSOARP00000003564	3	5	0	0	0	0	0	0	0	0	.	.	NA	.	.	.	.	.	.	.
ENSOARG00000003348	ENSOARP00000003568	8	37	3	0	1	1	100	0	1	100	antigen WC1.1-like	antigen WC1.1-like	1	antigen WC1.1-like	.	.	6	.	XP_011984907.1 (Ovis aries musimon: 97.076% identity in aln 81.0% length of target)	.
ENSOARG00000003349	ENSOARP00000003570	13	66	38	8	1	1	100	0	1	100	EMI domain-containing protein 1	EMI domain-containing protein 1	1	EMI domain-containing protein 1	.	.	6	.	XP_011967977.1 (Ovis aries musimon: 93.443% identity in aln 92.8% length of target)	.
ENSOARG00000003361	ENSOARP00000003593	15	83	82	69	9	7	77.8	5	6	77.8	sulfotransferase 1A1	sulfotransferase 1A1	NA	.	SULT1A1	sulfotransferase family 1A member 1	1	.	XP_005697714.1 (Capra hircus: 99.3% identity in aln 100.0% length of target) | XP_005894545.1 (Bos mutus: 96.6% identity in aln 100.0% length of target) | XP_005224892.1 (Bos taurus: 95.6% identity in aln 100.0% length of target) | XP_006070566.1 (Bubalus bubalis: 96.3% identity in aln 100.0% length of target) | XP_010835585.1 (Bison bison bison: 96.3% identity in aln 100.0% length of target) | X…	.
ENSOARG00000003363	ENSOARP00000003582	15	82	24	0	1	0	0	1	0	100	Forkhead box protein N3	Forkhead box protein N3	1	Forkhead box protein N3	.	.	7	.	.	.
ENSOARG00000003373	ENSOARP00000003598	15	83	45	0	0	0	0	0	0	0	.	zinc finger protein 28 homolog	NA	.	.	.	8	.	.	.
ENSOARG00000003375	ENSOARP00000003604	15	64	12	4	0	0	0	0	0	0	.	.	NA	.	.	.	.	.	.	.
ENSOARG00000003376	ENSOARP00000003601	14	25	2	0	0	0	0	0	0	0	.	unnamed protein product	NA	.	.	.	8	.	.	.
ENSOARG00000003380	ENSOARP00000003606	1	1	1	0	0	0	0	0	0	0	.	LOW QUALITY PROTEIN: vomeronasal type-1 receptor 1-like	NA	.	.	.	8	.	.	.
ENSOARG00000003384	ENSOARP00000003613	0	0	0	0	7	5	71.4	4	5	71.4	cystatin-B-like	cystatin-B-like	3	cystatin-B-like | cystatin-B | Cystatin-B	.	.	6	.	XP_011971271.1 (Ovis aries: 100.000% identity in aln 100.0% length of target)	.
ENSOARG00000003386	ENSOARP00000003618	15	83	83	82	61	6	9.8	68	6	91.8	voltage-dependent anion-selective channel protein 3	voltage-dependent anion-selective channel protein 3	NA	.	VNN2	vanin 2	1	.	XP_011981277.1 (Ovis aries musimon: 99.3% identity in aln 100.0% length of target) | XP_013830926.1 (Capra hircus: 99.3% identity in aln 93.2% length of target) | XP_005226157.1 (Bos taurus: 99.3% identity in aln 100.0% length of target) | XP_006188452.1 (Camelus ferus: 98.2% identity in aln 100.0% length of target) | XP_015104118.1 (Vicugna pacos: 98.6% identity in aln 100.0% length of target) |…	.
ENSOARG00000003387	ENSOARP00000003615	15	83	36	1	0	0	0	0	0	0	.	.	NA	.	.	.	.	.	.	.
ENSOARG00000003390	ENSOARP00000003621	15	72	12	0	0	0	0	0	0	0	.	mitogen-activated protein kinase kinase kinase MLK4	NA	.	.	.	8	.	.	.
ENSOARG00000003398	ENSOARP00000003627	0	0	0	0	0	0	0	0	0	0	.	tripartite motif-containing protein 43-like	NA	.	.	.	8	.	.	.
ENSOARG00000003399	ENSOARP00000003629	11	24	14	7	0	0	0	0	0	0	.	uncharacterized protein LOC101108414	NA	.	.	.	8	.	.	.
ENSOARG00000003401	ENSOARP00000003630	15	68	49	18	0	0	0	0	0	0	.	.	NA	.	.	.	.	.	.	.
ENSOARG00000003402	ENSOARP00000003631	15	80	13	0	0	0	0	0	0	0	.	.	NA	.	.	.	.	.	.	.
ENSOARG00000003403	ENSOARP00000003633	2	7	1	0	0	0	0	0	0	0	.	antigen WC1.1	NA	.	.	.	8	.	.	.
ENSOARG00000003404	ENSOARP00000003634	1	1	0	0	0	0	0	0	0	0	.	tripartite motif-containing protein 43-like	NA	.	.	.	8	.	.	.
ENSOARG00000003405	ENSOARP00000003632	12	21	12	9	0	0	0	0	0	0	.	uncharacterized protein LOC101107984	NA	.	.	.	8	.	.	.
ENSOARG00000003407	ENSOARP00000003636	0	0	0	0	0	0	0	0	0	0	.	LOW QUALITY PROTEIN: uncharacterized protein LOC102544433	NA	.	.	.	8	.	.	.
ENSOARG00000003412	ENSOARP00000003637	9	37	0	0	3	2	66.7	1	2	33.3	collagen alpha-1(III) chain-like	collagen alpha-1(I) chain-like	3	collagen alpha-1(III) chain-like | translation initiation factor IF-2-like | collagen alpha-1(I) chain-like	.	.	6	.	XP_012005927.1 (Ovis aries musimon: 100.000% identity in aln 27.1% length of target)	.
ENSOARG00000003420	ENSOARP00000003645	15	83	83	54	26	8	30.8	26	5	100	cytochrome c oxidase assembly factor 6 homolog	cytochrome c oxidase assembly factor 6 homolog	NA	.	COA6	cytochrome c oxidase assembly factor 6	1	.	NP_001193571.1 (Bos taurus: 97.5% identity in aln 100.0% length of target) | XP_006069428.1 (Bubalus bubalis: 98.7% identity in aln 100.0% length of target) | XP_006212417.1 (Vicugna pacos: 92.4% identity in aln 100.0% length of target) | XP_005961102.1 (Pantholops hodgsonii: 97.5% identity in aln 100.0% length of target)	.
ENSOARG00000003426	ENSOARP00000003656	15	70	30	8	0	0	0	0	0	0	.	paternally-expressed gene 3 protein	NA	.	.	.	8	.	.	.
ENSOARG00000003431	ENSOARP00000003661	0	0	0	0	0	0	0	0	0	0	.	LOW QUALITY PROTEIN: tripartite motif-containing protein 64-like	NA	.	.	.	8	.	.	.
ENSOARG00000003439	ENSOARP00000003668	0	0	0	0	0	0	0	0	0	0	.	.	NA	.	.	.	.	.	.	.
ENSOARG00000003440	ENSOARP00000003670	2	2	1	0	0	0	0	0	0	0	.	LOW QUALITY PROTEIN: zinc finger imprinted 3	NA	.	.	.	8	.	.	.
ENSOARG00000003454	ENSOARP00000003686	15	73	12	2	4	4	100	3	3	100	aurora kinase C	aurora kinase C	1	aurora kinase C	.	.	6	.	XP_006078442.1 (Bubalus bubalis: 98.606% identity in aln 94.7% length of target)	.
ENSOARG00000003457	ENSOARP00000003688	15	71	0	0	12	7	58.3	9	6	100	ribonucleases P/MRP protein subunit POP1	ribonucleases P/MRP protein subunit POP1	NA	.	POP1	POP1 homolog, ribonuclease P/MRP subunit	4	.	.	.
ENSOARG00000003461	ENSOARP00000003696	0	0	0	0	0	0	0	0	0	0	.	PRAME family member 12-like	NA	.	.	.	8	.	.	.
ENSOARG00000003462	ENSOARP00000003699	4	2	0	0	0	0	0	0	0	0	.	pregnancy-associated glycoprotein 1-like	NA	.	.	.	8	.	.	.
ENSOARG00000003463	ENSOARP00000003694	1	6	0	0	5	5	100	1	2	60	antigen WC1.1	antigen WC1.1-like	2	antigen WC1.1 | antigen WC1.1-like	.	.	6	.	XP_014961941.1 (Ovis aries musimon: 91.667% identity in aln 38.2% length of target)	.
ENSOARG00000003464	ENSOARP00000003695	15	83	83	63	79	5	6.3	74	4	96.2	anaphase-promoting complex subunit CDC26	anaphase-promoting complex subunit CDC26	NA	.	CDC26	cell division cycle 26	1	NP_644815.1 (92.9% identity in aln 100.0% length of target)	NP_001071621.1 (Bos taurus: 98.8% identity in aln 100.0% length of target) | XP_006195070.1 (Camelus ferus: 95.3% identity in aln 100.0% length of target) | XP_005976137.1 (Pantholops hodgsonii: 97.6% identity in aln 100.0% length of target)	.
ENSOARG00000003466	ENSOARP00000003700	15	83	72	3	0	0	0	0	0	0	.	structure-specific endonuclease subunit SLX1	NA	.	.	.	8	.	.	.
ENSOARG00000003480	ENSOARP00000003711	15	83	83	83	105	13	12.4	96	6	75.2	60S ribosomal protein L23a	60S ribosomal protein L23a	NA	.	RPL23A	ribosomal protein L23a	1	NP_000975.2 (100.0% identity in aln 100.0% length of target)	XP_014964041.1 (Ovis aries musimon: 96.2% identity in aln 98.7% length of target) | XP_005675880.1 (Capra hircus: 100.0% identity in aln 98.7% length of target) | XP_014337154.1 (Bos mutus: 99.4% identity in aln 100.0% length of target) | XP_006042239.1 (Bubalus bubalis: 97.4% identity in aln 91.8% length of target) | XP_006185001.1 (Camelus ferus: 96.8% identity in aln 100.0% length of target)	.
ENSOARG00000003482	ENSOARP00000003715	15	83	83	30	0	0	0	0	0	0	.	Ab1-205	NA	.	.	.	8	.	.	.
ENSOARG00000003488	ENSOARP00000003723	10	59	0	0	8	0	0	42	0	100	40S ribosomal protein S24	40S ribosomal protein S24	NA	.	RPS24	ribosomal protein S24	5	.	.	.
ENSOARG00000003492	ENSOARP00000003726	15	83	83	83	406	11	2.7	358	5	35	calmodulin	Calmodulin	154	calmodulin | Calmodulin | calmodulin-like | RecName: Full=Calmodulin; Short=CaM | calmodulin-A | calmodulin-A-like | calmodulin 2 | calmodulin-alpha-like | calmodulin-alpha | calmodulin-like protein | unknown | RecName: Full=Calmodulin-2; Short=CaM 2 | calmodulin 1 | calmodulin isoform 1 | calmodulin mutant SYNCAM61 | Chain A, Structure Of Calmodulin Bound To A Calcineurin Peptide: A New Way Of M…	.	.	7	.	.	.
ENSOARG00000003494	ENSOARP00000003735	3	4	0	0	0	0	0	0	0	0	.	LOW QUALITY PROTEIN: antigen WC1.1-like	NA	.	.	.	8	.	.	.
ENSOARG00000003497	ENSOARP00000003732	0	0	0	0	3	2	66.7	2	2	66.7	tripartite motif-containing protein 64-like	tripartite motif-containing protein 64-like	2	tripartite motif-containing protein 64-like | tripartite motif-containing protein 64	TRIM64	tripartite motif containing 64	6	.	XP_012028558.1 (Ovis aries musimon: 97.321% identity in aln 100.0% length of target)	multiple unknown genes (2) match this description (it also matches ENSOARG00000003505, ENSOARG00000003555)
ENSOARG00000003500	ENSOARP00000003737	0	0	0	0	0	0	0	0	0	0	.	ubiquitin-conjugating enzyme	NA	.	.	.	8	.	.	.
ENSOARG00000003505	ENSOARP00000003740	0	0	0	0	1	1	100	0	1	100	tripartite motif-containing protein 64-like	tripartite motif-containing protein 64-like	1	.	TRIM64	tripartite motif containing 64	1	.	XP_012028726.1 (Ovis aries musimon: 97.098% identity in aln 100.0% length of target)XP_012028726.1 (Ovis aries musimon: 97.1% identity in aln 100.0% length of target)	.
ENSOARG00000003509	ENSOARP00000003749	15	83	77	2	0	0	0	0	0	0	.	RUN and FYVE domain-containing protein 1	NA	.	RUFY1	RUN and FYVE domain-containing protein 1	8	.	.	.
ENSOARG00000003510	ENSOARP00000003743	15	75	2	0	0	0	0	0	0	0	.	ribonucleases P/MRP protein subunit POP1-like	NA	.	.	.	8	.	.	.
ENSOARG00000003515	ENSOARP00000003751	5	17	0	0	0	0	0	0	0	0	.	uncharacterized protein LOC105608858	NA	.	.	.	8	.	.	.
ENSOARG00000003523	ENSOARP00000003758	15	83	83	13	0	0	0	0	0	0	.	.	NA	.	.	.	.	.	.	.
ENSOARG00000003534	ENSOARP00000003771	15	83	83	12	0	0	0	0	0	0	.	vacuolar protein sorting-associated protein 4A	NA	.	VPS4A	vacuolar protein sorting 4 homolog A	8	.	.	multiple unknown genes (2) match this description (it also matches ENSOARG00000007019, ENSOARG00000007022)
ENSOARG00000003544	ENSOARP00000003781	15	83	76	0	17	7	41.2	14	6	94.1	conserved oligomeric Golgi complex subunit 8	conserved oligomeric Golgi complex subunit 8	NA	.	COG8	component of oligomeric golgi complex 8	2	.	XP_011966052.1 (Ovis aries musimon: 100.0% identity in aln 82.2% length of target) | XP_013826763.1 (Capra hircus: 99.4% identity in aln 82.2% length of target) | XP_005896570.1 (Bos mutus: 99.6% identity in aln 81.8% length of target) | NP_001070535.1 (Bos taurus: 99.4% identity in aln 81.8% length of target) | XP_006047687.1 (Bubalus bubalis: 99.4% identity in aln 81.8% length of target) | XP_0…	.
ENSOARG00000003551	ENSOARP00000003788	1	1	0	0	6	6	100	4	5	83.3	tripartite motif-containing protein 43-like	tripartite motif-containing protein 43-like	NA	.	.	.	4	.	.	.
ENSOARG00000003552	ENSOARP00000003790	15	82	2	1	10	8	80	6	6	80	transmembrane emp24 domain-containing protein 6	transmembrane emp24 domain-containing protein 6	NA	.	TMED6	transmembrane p24 trafficking protein 6	1	.	XP_011966044.1 (Ovis aries musimon: 99.6% identity in aln 100.0% length of target) | XP_005692245.1 (Capra hircus: 98.3% identity in aln 100.0% length of target) | XP_014333953.1 (Bos mutus: 97.1% identity in aln 97.2% length of target) | XP_006047683.1 (Bubalus bubalis: 96.2% identity in aln 100.0% length of target) | XP_010849256.1 (Bison bison bison: 96.7% identity in aln 100.0% length of targ…	.
ENSOARG00000003553	ENSOARP00000003791	15	83	83	71	35	4	11.4	33	3	100	nucleophosmin	nucleophosmin	NA	.	NPM1	nucleophosmin	1	.	XP_013828152.1 (Capra hircus: 94.4% identity in aln 91.0% length of target) | XP_005892341.1 (Bos mutus: 95.6% identity in aln 99.7% length of target) | NP_001030518.1 (Bos taurus: 95.2% identity in aln 99.7% length of target)	.
ENSOARG00000003555	ENSOARP00000003795	0	0	0	0	4	4	100	3	4	100	tripartite motif-containing protein 64-like	tripartite motif-containing protein 64-like	1	.	TRIM64	tripartite motif containing 64	1	.	XP_012020397.1 (Ovis aries musimon: 97.124% identity in aln 100.0% length of target)XP_012020397.1 (Ovis aries musimon: 97.1% identity in aln 100.0% length of target) | XP_005701480.1 (Capra hircus: 94.9% identity in aln 100.0% length of target) | XP_006055377.1 (Bubalus bubalis: 90.5% identity in aln 100.0% length of target) | XP_005970136.1 (Pantholops hodgsonii: 93.1% identity in aln 100.0% le…	.
ENSOARG00000003558	ENSOARP00000003794	15	83	24	0	74	2	2.7	85	2	87.8	60S ribosome subunit biogenesis protein NIP7 homolog	60S ribosome subunit biogenesis protein NIP7 homolog	NA	.	NIP7	NIP7, nucleolar pre-rRNA processing protein	1	.	NP_001179168.1 (Bos taurus: 99.4% identity in aln 100.0% length of target)	.
ENSOARG00000003563	ENSOARP00000003800	15	83	83	83	23	1	4.3	60	1	91.3	immediate early response 3-interacting protein 1	immediate early response 3-interacting protein 1	NA	.	IER3IP1	immediate early response 3 interacting protein 1	1	.	XP_014413937.1 (Camelus ferus: 98.1% identity in aln 94.5% length of target)	.
ENSOARG00000003576	ENSOARP00000003812	1	1	0	0	3	3	100	2	3	66.7	kinesin-like protein KIF28P	kinesin-like protein KIF28P	2	kinesin-like protein KIF28P | kinesin-like protein KLP6	.	.	6	.	XP_014954402.1 (Ovis aries musimon: 99.240% identity in aln 25.3% length of target)	.
ENSOARG00000003579	ENSOARP00000003820	13	37	9	0	37	4	10.8	46	3	94.6	ephrin-A3	ephrin-A3	NA	.	EFNA3	ephrin A3	1	.	XP_005898823.1 (Bos mutus: 99.5% identity in aln 100.0% length of target) | XP_006060965.1 (Bubalus bubalis: 99.6% identity in aln 100.0% length of target)	.
ENSOARG00000003584	ENSOARP00000003825	0	0	0	0	2	2	100	1	2	100	PRAME family member 8-like	PRAME family member 8-like	1	PRAME family member 8-like	.	.	6	.	XP_012020411.1 (Ovis aries musimon: 99.346% identity in aln 97.7% length of target)	.
ENSOARG00000003593	ENSOARP00000003833	15	83	15	0	1	1	100	1	1	100	zinc finger protein 805-like	zinc finger protein 805-like	1	zinc finger protein 805-like	.	.	6	.	XP_005956818.1 (Pantholops hodgsonii: 96.948% identity in aln 96.0% length of target)	.
ENSOARG00000003599	ENSOARP00000003838	15	83	83	74	0	0	0	0	0	0	.	LOW QUALITY PROTEIN: bolA-like protein 2	NA	.	.	.	8	.	.	.
ENSOARG00000003602	ENSOARP00000003843	15	83	0	0	0	0	0	0	0	0	.	LOW QUALITY PROTEIN: zinc finger protein 805-like	NA	.	.	.	8	.	.	.
ENSOARG00000003609	ENSOARP00000003848	14	60	8	0	0	0	0	0	0	0	.	metalloprotease TIKI2	NA	.	.	.	8	.	.	.
ENSOARG00000003614	ENSOARP00000003856	0	0	0	0	0	0	0	0	0	0	.	THO complex subunit 2-like	NA	.	.	.	8	.	.	.
ENSOARG00000003615	ENSOARP00000003853	2	2	0	0	2	2	100	0	1	100	deleted in malignant brain tumors 1 protein	deleted in malignant brain tumors 1 protein	1	deleted in malignant brain tumors 1 protein	.	.	6	.	XP_014961937.1 (Ovis aries musimon: 98.853% identity in aln 84.8% length of target)	.
ENSOARG00000003618	ENSOARP00000003855	15	83	55	0	5	5	100	3	3	40	zinc finger protein 776-like	zinc finger protein 776-like	4	zinc finger protein 776-like | zinc finger protein 501-like | zinc finger protein 547 | zinc finger protein 416-like	.	.	6	.	XP_013827175.1 (Capra hircus: 96.568% identity in aln 97.5% length of target)	.
ENSOARG00000003619	ENSOARP00000003857	7	30	4	0	0	0	0	0	0	0	.	NAC-alpha domain-containing protein 1	NA	.	.	.	8	.	.	.
ENSOARG00000003623	ENSOARP00000003863	15	83	11	0	10	10	100	3	4	50	zinc finger protein OZF-like	zinc finger protein OZF-like	3	zinc finger protein OZF-like | zinc finger protein 547 | zinc finger protein 547-like	.	.	6	.	XP_014964723.1 (Ovis aries musimon: 98.673% identity in aln 100.0% length of target)	.
ENSOARG00000003631	ENSOARP00000003872	0	0	0	0	0	0	0	0	0	0	.	putative deoxyribonuclease TATDN2-like	NA	.	.	.	8	.	.	.
ENSOARG00000003632	ENSOARP00000003876	1	1	0	0	0	0	0	0	0	0	.	phosphatidylinositol-binding clathrin assembly protein	NA	.	.	.	8	.	.	.
ENSOARG00000003634	ENSOARP00000003877	15	83	63	0	0	0	0	0	0	0	.	zinc finger protein OZF-like	NA	.	.	.	8	.	.	.
ENSOARG00000003639	ENSOARP00000003881	13	49	0	0	0	0	0	0	0	0	.	.	NA	.	.	.	.	.	.	.
ENSOARG00000003641	ENSOARP00000003884	15	77	0	0	3	3	100	2	3	66.7	zinc finger protein 548-like	zinc finger protein 548-like	2	zinc finger protein 548-like | zinc finger protein 548	.	.	6	.	XP_012005794.1 (Ovis aries musimon: 98.321% identity in aln 100.0% length of target)	.
ENSOARG00000003645	ENSOARP00000003890	0	0	0	0	0	0	0	0	0	0	.	FKBP38	NA	.	.	.	8	.	.	.
ENSOARG00000003655	ENSOARP00000003898	0	0	0	0	0	0	0	0	0	0	.	mitochondrial import inner membrane translocase subunit Tim17-A	NA	.	TIMM17A	translocase of inner mitochondrial membrane 17 homolog A (yeast)	8	.	.	.
ENSOARG00000003656	ENSOARP00000003899	1	1	0	0	0	0	0	0	0	0	.	LOW QUALITY PROTEIN: tripartite motif-containing protein 43B-like	NA	.	.	.	8	.	.	.
ENSOARG00000003659	ENSOARP00000003903	15	83	19	0	7	7	100	5	6	42.9	zinc finger protein 773	zinc finger protein 773	3	zinc finger protein 773 | zinc finger protein 419 | zinc finger protein 773-like	.	.	6	.	XP_012005797.1 (Ovis aries musimon: 99.590% identity in aln 100.0% length of target)	.
ENSOARG00000003662	ENSOARP00000003908	0	0	0	0	0	0	0	0	0	0	.	LOW QUALITY PROTEIN: uncharacterized protein LOC104987751	NA	.	.	.	8	.	.	.
ENSOARG00000003663	ENSOARP00000003910	0	0	0	0	0	0	0	0	0	0	.	.	NA	.	.	.	.	.	.	.
ENSOARG00000003664	ENSOARP00000003911	13	35	0	0	1	1	100	0	1	100	zinc finger protein OZF-like	zinc finger protein OZF-like	1	zinc finger protein OZF-like	.	.	6	.	XP_014964743.1 (Ovis aries musimon: 98.964% identity in aln 80.1% length of target)	.
ENSOARG00000003665	ENSOARP00000003924	14	52	0	0	0	0	0	0	0	0	.	.	NA	.	.	.	.	.	.	.
ENSOARG00000003670	ENSOARP00000003914	14	69	12	0	0	0	0	0	0	0	.	.	NA	.	.	.	.	.	.	.
ENSOARG00000003671	ENSOARP00000003929	6	7	3	3	2	2	100	1	2	100	pregnancy-associated glycoprotein 1-like	pregnancy-associated glycoprotein 1-like	1	pregnancy-associated glycoprotein 1-like	.	.	6	.	XP_012027481.1 (Ovis aries musimon: 99.474% identity in aln 100.0% length of target)	.
ENSOARG00000003679	ENSOARP00000003923	0	0	0	0	0	0	0	0	0	0	.	contactin-5	NA	.	.	.	8	.	.	.
ENSOARG00000003680	ENSOARP00000003928	0	0	0	0	1	1	100	1	1	100	tripartite motif-containing protein 64	tripartite motif-containing protein 64	1	tripartite motif-containing protein 64	.	.	6	.	XP_010819120.1 (Bos taurus: 91.946% identity in aln 96.1% length of target)	.
ENSOARG00000003683	ENSOARP00000003930	15	83	83	83	5	4	80	6	4	100	NADH dehydrogenase [ubiquinone] 1 alpha subcomplex subunit 7	NADH dehydrogenase [ubiquinone] 1 alpha subcomplex subunit 7	NA	.	NDUFA7	NADH:ubiquinone oxidoreductase subunit A7	1	.	XP_013820666.1 (Capra hircus: 98.2% identity in aln 100.0% length of target) | NP_788831.1 (Bos taurus: 96.5% identity in aln 100.0% length of target) | XP_005959060.1 (Pantholops hodgsonii: 96.5% identity in aln 100.0% length of target)	.
ENSOARG00000003684	ENSOARP00000003931	8	27	0	0	9	7	77.8	8	6	100	neuropeptide Y receptor type 4	neuropeptide Y receptor type 4	NA	.	NPYR4	NPYR4	1	.	XP_012007975.1 (Ovis aries musimon: 99.7% identity in aln 100.0% length of target) | XP_005702226.1 (Capra hircus: 97.9% identity in aln 100.0% length of target) | XP_005910053.1 (Bos mutus: 93.6% identity in aln 100.0% length of target) | NP_001192508.1 (Bos taurus: 94.4% identity in aln 100.0% length of target) | XP_006066851.1 (Bubalus bubalis: 95.0% identity in aln 100.0% length of target) | …	.
ENSOARG00000003687	ENSOARP00000003932	15	74	4	0	0	0	0	0	0	0	.	.	NA	.	.	.	.	.	.	.
ENSOARG00000003690	ENSOARP00000003941	1	5	0	0	0	0	0	0	0	0	.	antigen WC1.1	NA	.	.	.	8	.	.	.
ENSOARG00000003692	ENSOARP00000003954	6	7	1	0	0	0	0	0	0	0	.	polyamine-modulated factor 1-binding protein 1	NA	.	PMFBP1	polyamine-modulated factor 1-binding protein 1	8	.	.	.
ENSOARG00000003693	ENSOARP00000003939	0	0	0	0	0	0	0	0	0	0	.	TPA: 60S ribosomal protein L4-like	NA	.	.	.	8	.	.	.
ENSOARG00000003696	ENSOARP00000003940	14	82	53	2	0	0	0	0	0	0	.	ubiquitin-like protein 7	NA	.	.	.	8	.	.	.
ENSOARG00000003700	ENSOARP00000003945	14	65	8	0	0	0	0	0	0	0	.	UPF0632 protein A	NA	.	.	.	8	.	.	.
ENSOARG00000003702	ENSOARP00000003948	1	1	0	0	0	0	0	0	0	0	.	zinc finger and SCAN domain-containing protein 4-like	NA	.	.	.	8	.	.	.
ENSOARG00000003706	ENSOARP00000003955	15	75	2	0	0	0	0	0	0	0	.	zinc finger protein 530-like	NA	.	.	.	8	.	.	.
ENSOARG00000003707	ENSOARP00000003957	15	74	64	44	0	0	0	0	0	0	.	.	NA	.	.	.	.	.	.	.
ENSOARG00000003710	ENSOARP00000003959	15	83	53	0	0	0	0	0	0	0	.	LOW QUALITY PROTEIN: zinc finger protein 134-like	NA	.	.	.	8	.	.	.
ENSOARG00000003715	ENSOARP00000003963	15	81	1	0	0	0	0	0	0	0	.	zinc finger protein 211	NA	.	.	.	8	.	.	.
ENSOARG00000003716	ENSOARP00000003964	0	0	0	0	0	0	0	0	0	0	.	putative selection and upkeep of intraepithelial T-cells protein 1 homolog	NA	.	.	.	8	.	.	.
ENSOARG00000003724	ENSOARP00000003970	15	83	7	0	3	3	100	3	3	66.7	zinc finger protein 211-like	zinc finger protein 211-like	2	zinc finger protein 211-like | zinc finger protein LOC509810	.	.	6	.	XP_005693083.1 (Capra hircus: 95.455% identity in aln 100.0% length of target)	.
ENSOARG00000003727	ENSOARP00000003975	15	83	13	0	3	3	100	1	2	100	zinc finger protein 211-like	zinc finger protein 211-like	1	zinc finger protein 211-like	.	.	6	.	XP_012005814.1 (Ovis aries musimon: 99.005% identity in aln 38.6% length of target)	.
ENSOARG00000003732	ENSOARP00000003981	6	7	0	0	0	0	0	0	0	0	.	LOW QUALITY PROTEIN: putative selection and upkeep of intraepithelial T-cells protein 1 homolog	NA	.	.	.	8	.	.	.
ENSOARG00000003735	ENSOARP00000003983	15	83	11	0	5	5	100	3	4	40	zinc finger protein 211	zinc finger protein 211-like	3	zinc finger protein 211 | zinc finger protein 211-like | zinc finger protein 792-like	.	.	6	.	XP_012005821.2 (Ovis aries musimon: 98.881% identity in aln 100.0% length of target)	.
ENSOARG00000003737	ENSOARP00000003990	15	81	1	0	5	5	100	3	4	60	tripartite motif-containing protein 64-like	tripartite motif-containing protein 64-like	2	tripartite motif-containing protein 64-like | tripartite motif-containing protein 64	TRIM64	tripartite motif containing 64	6	.	XP_012020403.1 (Ovis aries musimon: 98.889% identity in aln 100.0% length of target)	multiple unknown genes (2) match this description (it also matches ENSOARG00000003505, ENSOARG00000003555)
ENSOARG00000003739	ENSOARP00000003993	14	49	15	3	0	0	0	0	0	0	.	LOW QUALITY PROTEIN: voltage-dependent T-type calcium channel subunit alpha-1G	NA	.	.	.	8	.	.	.
ENSOARG00000003741	ENSOARP00000003996	1	1	0	0	0	0	0	0	0	0	.	zinc finger and SCAN domain-containing protein 4	NA	.	.	.	8	.	.	.
ENSOARG00000003743	ENSOARP00000003997	15	78	29	1	0	0	0	0	0	0	.	ADAM metallopeptidase with thrombospondin type 1 motif 2	NA	.	.	.	8	.	.	.
ENSOARG00000003744	ENSOARP00000004002	8	54	23	6	10	6	60	6	5	60	haptoglobin	haptoglobin	4	haptoglobin | haptoglobin precursor | RecName: Full=Haptoglobin; AltName: Full=Zonulin; Contains: RecName: Full=Haptoglobin alpha chain; Contains: RecName: Full=Haptoglobin beta chain; Flags: Precursor | Haptoglobin	.	.	6	.	XP_004015160.1 (Ovis aries: 100.000% identity in aln 99.5% length of target)	.
ENSOARG00000003748	ENSOARP00000004000	0	0	0	0	4	4	100	2	3	100	olfactory receptor 5L2-like	olfactory receptor 5L2-like	1	olfactory receptor 5L2-like	.	.	6	.	XP_012026625.1 (Ovis aries musimon: 98.387% identity in aln 99.7% length of target)	.
ENSOARG00000003752	ENSOARP00000004004	0	0	0	0	0	0	0	0	0	0	.	selection and upkeep of intraepithelial T-cells protein 8-like	NA	.	.	.	8	.	.	.
ENSOARG00000003759	ENSOARP00000004006	15	83	39	0	4	4	100	3	4	75	zinc finger protein 501-like	zinc finger protein 501-like	2	zinc finger protein 501-like | zinc finger protein 501	.	.	6	.	XP_012005824.2 (Ovis aries musimon: 100.000% identity in aln 100.0% length of target)	.
ENSOARG00000003761	ENSOARP00000004013	7	27	0	0	2	1	50	2	1	50	rCG62893	rCG62893	2	rCG62893 | 60S ribosomal protein L21-like	.	.	7	.	.	.
ENSOARG00000003770	ENSOARP00000004018	15	83	10	0	2	2	100	1	1	100	zinc finger protein 850-like	zinc finger protein 850-like	1	.	ZNF850	zinc finger protein 850	1	.	XP_006067307.1 (Bubalus bubalis: 97.792% identity in aln 95.7% length of target)XP_006067308.1 (Bubalus bubalis: 97.8% identity in aln 100.0% length of target)	.
ENSOARG00000003772	ENSOARP00000004025	13	49	0	0	45	7	15.6	50	7	88.9	fibrinogen silencer-binding protein	fibrinogen silencer-binding protein	NA	.	FSBP	fibrinogen silencer binding protein	1	.	XP_006192046.1 (Camelus ferus: 91.5% identity in aln 92.6% length of target)	.
ENSOARG00000003773	ENSOARP00000004026	13	36	9	1	0	0	0	0	0	0	.	LOW QUALITY PROTEIN: voltage-dependent T-type calcium channel subunit alpha-1G	NA	.	.	.	8	.	.	.
ENSOARG00000003776	ENSOARP00000004031	10	17	13	7	6	6	100	4	5	100	arylacetamide deacetylase	arylacetamide deacetylase	NA	.	AADAC	AADAC	1	.	XP_012002558.1 (Ovis aries musimon: 99.0% identity in aln 100.0% length of target) | XP_005910169.1 (Bos mutus: 94.0% identity in aln 100.0% length of target) | NP_001069259.1 (Bos taurus: 93.5% identity in aln 100.0% length of target) | XP_006075683.1 (Bubalus bubalis: 93.2% identity in aln 100.0% length of target) | XP_010833693.1 (Bison bison bison: 93.5% identity in aln 100.0% length of targe…	.
ENSOARG00000003780	ENSOARP00000004032	15	81	1	0	0	0	0	0	0	0	.	zinc finger protein 850-like	NA	.	ZNF850	zinc finger protein 850	8	.	.	.
ENSOARG00000003783	ENSOARP00000004042	14	81	70	28	10	10	100	2	3	80	lymphocyte-specific protein 1	lymphocyte-specific protein 1	2	lymphocyte-specific protein 1 | pollen-specific leucine-rich repeat extensin-like protein 1	.	.	6	.	XP_012022988.1 (Ovis aries musimon: 98.980% identity in aln 65.3% length of target)	.
ENSOARG00000003785	ENSOARP00000004040	0	0	0	0	8	8	100	5	6	100	probable tRNA pseudouridine synthase 2	probable tRNA pseudouridine synthase 2	NA	.	TRUB2	TruB pseudouridine synthase family member 2	2	.	XP_012002921.1 (Ovis aries musimon: 91.6% identity in aln 77.8% length of target) | XP_005687242.1 (Capra hircus: 95.2% identity in aln 76.1% length of target) | XP_005908529.1 (Bos mutus: 92.9% identity in aln 76.1% length of target) | XP_006065437.1 (Bubalus bubalis: 93.7% identity in aln 76.1% length of target) | XP_010855157.1 (Bison bison bison: 92.9% identity in aln 76.1% length of target) …	multiple unknown genes (2) match this description (it also matches ENSOARG00000003785, ENSOARG00000010579)
ENSOARG00000003789	ENSOARP00000004044	15	83	12	0	0	0	0	0	0	0	.	zinc finger protein 345	NA	.	.	.	8	.	.	.
ENSOARG00000003793	ENSOARP00000004049	15	83	83	83	0	0	0	0	0	0	.	.	NA	.	.	.	.	.	.	.
ENSOARG00000003794	ENSOARP00000004051	15	80	7	0	1	1	100	1	1	100	zinc finger protein 28 homolog	zinc finger protein 28 homolog	1	zinc finger protein 28 homolog	.	.	6	.	XP_005961172.1 (Pantholops hodgsonii: 92.784% identity in aln 61.0% length of target)	.
ENSOARG00000003795	ENSOARP00000004052	14	80	62	9	0	0	0	0	0	0	.	.	NA	.	.	.	.	.	.	.
ENSOARG00000003805	ENSOARP00000004056	0	0	0	0	0	0	0	0	0	0	.	uncharacterized protein C8orf59 homolog	NA	.	.	.	8	.	.	.
ENSOARG00000003809	ENSOARP00000004062	15	83	63	3	0	0	0	0	0	0	.	mothers against decapentaplegic homolog 7	NA	.	.	.	8	.	.	.
ENSOARG00000003812	ENSOARP00000004069	2	4	2	2	0	0	0	0	0	0	.	short palate, lung and nasal epithelium carcinoma-associated protein 2A-like	NA	.	.	.	8	.	.	.
ENSOARG00000003816	ENSOARP00000004072	1	1	0	0	0	0	0	0	0	0	.	Histone-lysine N-methyltransferase PRDM9	NA	.	.	.	8	.	.	.
ENSOARG00000003819	ENSOARP00000004074	15	83	2	0	0	0	0	0	0	0	.	.	NA	.	.	.	.	.	.	.
ENSOARG00000003821	ENSOARP00000004076	15	83	46	0	10	9	90	4	4	50	zinc finger protein 397	zinc finger protein 397	3	zinc finger protein 397 | zinc finger protein 271-like | zinc finger protein 271	.	.	6	.	XP_005697039.1 (Capra hircus: 99.390% identity in aln 100.0% length of target)	.
ENSOARG00000003827	ENSOARP00000004081	15	82	12	0	0	0	0	0	0	0	.	LOW QUALITY PROTEIN: neurotrophin receptor-interacting factor homolog	NA	.	.	.	8	.	.	.
ENSOARG00000003829	ENSOARP00000004097	4	21	2	0	0	0	0	0	0	0	.	LOW QUALITY PROTEIN: antigen WC1.1-like	NA	.	.	.	8	.	.	.
ENSOARG00000003831	ENSOARP00000004088	15	83	16	0	0	0	0	0	0	0	.	LOW QUALITY PROTEIN: zinc finger protein 8-like	NA	.	.	.	8	.	.	.
ENSOARG00000003832	ENSOARP00000004089	0	0	0	0	110	4	3.6	134	3	79.1	60S ribosomal protein L10a	60S ribosomal protein L10a	NA	.	RPL10A	RPL10A	1	.	XP_014962047.1 (Ovis aries musimon: 96.8% identity in aln 100.0% length of target) | XP_005979789.1 (Pantholops hodgsonii: 92.2% identity in aln 100.0% length of target)	.
ENSOARG00000003839	ENSOARP00000004094	7	10	2	0	0	0	0	0	0	0	.	LOW QUALITY PROTEIN: uncharacterized protein LOC101120198	NA	.	.	.	8	.	.	.
ENSOARG00000003845	ENSOARP00000004101	3	18	1	0	0	0	0	0	0	0	.	.	NA	.	.	.	.	.	.	.
ENSOARG00000003847	ENSOARP00000004104	0	0	0	0	7	5	71.4	6	5	71.4	olfactory receptor 4D2-like	olfactory receptor 4D2-like	3	olfactory receptor 4D2-like | olfactory receptor 462 isoform 3-like protein | olfactory receptor 4D2	.	.	6	.	XP_012028639.1 (Ovis aries musimon: 99.357% identity in aln 100.0% length of target)	.
ENSOARG00000003853	ENSOARP00000004115	2	2	0	0	0	0	0	0	0	0	.	.	NA	.	.	.	.	.	.	.
ENSOARG00000003854	ENSOARP00000004116	15	78	4	0	2	2	100	2	2	50	zinc finger protein 33B	zinc finger protein 33B-like	2	zinc finger protein 33B | zinc finger protein 33B-like	.	.	6	.	XP_013831031.1 (Capra hircus: 97.925% identity in aln 95.3% length of target)	.
ENSOARG00000003856	ENSOARP00000004144	14	69	12	0	0	0	0	0	0	0	.	.	NA	.	.	.	.	.	.	.
ENSOARG00000003857	ENSOARP00000004120	0	0	0	0	3	3	100	2	3	66.7	arylacetamide deacetylase-like 2	arylacetamide deacetylase-like 2	2	arylacetamide deacetylase-like 2 | arylacetamide deacetylase-like 2-like	.	.	6	.	XP_004003294.1 (Ovis aries: 100.000% identity in aln 100.0% length of target)	.
ENSOARG00000003858	ENSOARP00000004121	0	0	0	0	0	0	0	0	0	0	.	olfactory receptor 4D2-like	NA	.	.	.	8	.	.	.
ENSOARG00000003860	ENSOARP00000004122	14	80	0	0	0	0	0	0	0	0	.	zinc finger protein 324A-like	NA	.	.	.	8	.	.	.
ENSOARG00000003863	ENSOARP00000004124	15	83	20	0	0	0	0	0	0	0	.	ataxin-7-like protein 1	NA	.	.	.	8	.	.	.
ENSOARG00000003864	ENSOARP00000004125	0	0	0	0	0	0	0	0	0	0	.	ral guanine nucleotide dissociation stimulator-like	NA	.	.	.	8	.	.	.
ENSOARG00000003865	ENSOARP00000004126	14	72	15	0	0	0	0	0	0	0	.	zinc finger protein 446	NA	.	.	.	8	.	.	.
ENSOARG00000003868	ENSOARP00000004129	3	2	0	0	0	0	0	0	0	0	.	ral guanine nucleotide dissociation stimulator-like	NA	.	.	.	8	.	.	.
ENSOARG00000003873	ENSOARP00000004134	3	5	0	0	0	0	0	0	0	0	.	60S ribosomal protein L5	NA	.	RPL5	ribosomal protein L5	8	.	.	multiple unknown genes (3) match this description (it also matches ENSOARG00000000126, ENSOARG00000007930, ENSOARG00000018422)
ENSOARG00000003874	ENSOARP00000004137	5	5	0	0	0	0	0	0	0	0	.	zinc finger protein 33B-like	NA	.	.	.	8	.	.	.
ENSOARG00000003880	ENSOARP00000004146	15	81	40	0	0	0	0	0	0	0	.	nucleolar protein 4-like	NA	.	.	.	8	.	.	.
ENSOARG00000003884	ENSOARP00000004149	15	83	21	0	7	6	85.7	4	4	85.7	natural cytotoxicity triggering receptor 3 ligand 1	natural cytotoxicity triggering receptor 3 ligand 1	NA	.	NCR3LG1	natural killer cell cytotoxicity receptor 3 ligand 1	3	.	XP_011992312.1 (Ovis aries musimon: 97.3% identity in aln 58.2% length of target) | XP_005689637.1 (Capra hircus: 96.9% identity in aln 55.6% length of target) | XP_006041254.1 (Bubalus bubalis: 91.6% identity in aln 73.1% length of target) | XP_010828830.1 (Bison bison bison: 90.2% identity in aln 62.7% length of target)	.
ENSOARG00000003885	ENSOARP00000004150	15	76	11	0	0	0	0	0	0	0	.	zinc finger protein 500	NA	.	.	.	8	.	.	.
ENSOARG00000003886	ENSOARP00000004151	15	83	82	40	4	4	100	3	4	75	chromatin accessibility complex protein 1	chromatin accessibility complex protein 1	2	chromatin accessibility complex protein 1 | chromatin accessibility complex protein 1-like	CHRAC1	chromatin accessibility complex protein 1	6	.	XP_004011673.1 (Ovis aries: 100.000% identity in aln 100.0% length of target)	.
ENSOARG00000003889	ENSOARP00000004152	2	2	0	0	3	3	100	2	3	100	proteolipid protein 2-like	proteolipid protein 2-like	1	proteolipid protein 2-like	.	.	6	.	XP_014944841.1 (Ovis aries musimon: 100.000% identity in aln 100.0% length of target)	.
ENSOARG00000003893	ENSOARP00000004157	1	1	0	0	0	0	0	0	0	0	.	ferritin light chain	NA	.	.	.	8	.	.	.
ENSOARG00000003901	ENSOARP00000004165	13	61	0	0	0	0	0	0	0	0	.	.	NA	.	.	.	.	.	.	.
ENSOARG00000003902	ENSOARP00000004166	15	83	83	83	51	14	27.5	39	6	82.4	HIG1 domain family member 1A, mitochondrial	HIG1 domain family member 1A, mitochondrial	NA	.	HIGD1A	HIG1 hypoxia inducible domain family member 1A	1	.	XP_013828899.1 (Capra hircus: 98.9% identity in aln 100.0% length of target) | XP_005901855.1 (Bos mutus: 98.9% identity in aln 100.0% length of target) | NP_001070582.1 (Bos taurus: 98.9% identity in aln 100.0% length of target) | XP_006181396.1 (Camelus ferus: 92.5% identity in aln 100.0% length of target) | XP_006200754.1 (Vicugna pacos: 91.4% identity in aln 100.0% length of target) | XP_0059…	.
ENSOARG00000003904	ENSOARP00000004168	2	2	0	0	5	5	100	5	5	100	histone H3.3C-like	histone H3.3C-like	NA	.	.	.	1	.	XP_011973832.1 (Ovis aries musimon: 97.8% identity in aln 100.0% length of target) | XP_005690604.1 (Capra hircus: 98.5% identity in aln 100.0% length of target) | NP_001069659.1 (Bos taurus: 94.9% identity in aln 100.0% length of target) | XP_006062480.1 (Bubalus bubalis: 91.2% identity in aln 100.0% length of target) | XP_005965768.1 (Pantholops hodgsonii: 95.6% identity in aln 100.0% length of…	.
ENSOARG00000003905	ENSOARP00000004169	1	1	0	0	0	0	0	0	0	0	.	melanoma-associated antigen 8-like	NA	.	.	.	8	.	.	.
ENSOARG00000003909	ENSOARP00000004173	15	83	21	1	58	4	6.9	46	4	98.3	zinc finger and BTB domain-containing protein 45	zinc finger and BTB domain-containing protein 45	NA	.	ZBTB45	zinc finger and BTB domain containing 45	4	.	.	.
ENSOARG00000003912	ENSOARP00000004179	15	83	83	4	1	0	0	1	0	100	metaxin-1	metaxin-1	1	.	MTX1	metaxin 1	7	.	.	multiple unknown genes (2) match this description (it also matches ENSOARG00000000260, ENSOARG00000003912)
ENSOARG00000003913	ENSOARP00000004177	2	1	0	0	0	0	0	0	0	0	.	.	NA	.	.	.	.	.	.	.
ENSOARG00000003914	ENSOARP00000004178	4	5	1	0	226	8	3.5	106	7	84.1	metabotropic glutamate receptor 5	metabotropic glutamate receptor 5	NA	.	GRM5	glutamate metabotropic receptor 5	4	.	.	multiple unknown genes (3) match this description (it also matches ENSOARG00000003914, ENSOARG00000003973, ENSOARG00000014407)
ENSOARG00000003917	ENSOARP00000004181	0	0	0	0	0	0	0	0	0	0	.	40S ribosomal protein S7	NA	.	.	.	8	.	.	.
ENSOARG00000003920	ENSOARP00000004184	0	0	0	0	1	1	100	1	1	100	heat shock transcription factor, X-linked-like	heat shock transcription factor, X-linked-like	1	heat shock transcription factor, X-linked-like	.	.	6	.	XP_005700599.1 (Capra hircus: 97.199% identity in aln 100.0% length of target)	.
ENSOARG00000003923	ENSOARP00000004190	15	68	0	0	3	3	100	2	3	66.7	transducin-like enhancer protein 4	transducin-like enhancer protein 4	2	transducin-like enhancer protein 4 | transducin-like enhancer protein 4-like	.	.	6	.	XP_012045472.1 (Ovis aries: 100.000% identity in aln 85.0% length of target)	.
ENSOARG00000003925	ENSOARP00000004193	12	27	8	2	0	0	0	0	0	0	.	.	NA	.	.	.	.	.	.	.
ENSOARG00000003931	ENSOARP00000004195	0	0	0	0	0	0	0	0	0	0	.	heat shock transcription factor, X-linked-like	NA	.	.	.	8	.	.	.
ENSOARG00000003938	ENSOARP00000004202	15	83	83	83	14	10	71.4	5	6	71.4	cathepsin D	cathepsin D	5	cathepsin D | cathepsin D {EC 3.4.23.5} | Cathepsin D | cathepsin D precursor | RecName: Full=Cathepsin D; Flags: Precursor	.	.	6	.	XP_005963712.1 (Pantholops hodgsonii: 94.215% identity in aln 31.5% length of target)	.
ENSOARG00000003939	ENSOARP00000004203	3	3	2	0	9	6	66.7	8	5	88.9	leucine-rich repeat-containing protein 30	leucine-rich repeat-containing protein 30	NA	.	LRRC30	leucine rich repeat containing 30	3	.	XP_011974132.1 (Ovis aries musimon: 98.3% identity in aln 58.8% length of target) | XP_005697184.1 (Capra hircus: 98.3% identity in aln 58.8% length of target) | NP_001095980.2 (Bos taurus: 97.2% identity in aln 58.8% length of target) | XP_006045046.1 (Bubalus bubalis: 97.2% identity in aln 73.1% length of target) | XP_010857392.1 (Bison bison bison: 97.2% identity in aln 58.8% length of target)	.
ENSOARG00000003940	ENSOARP00000004205	1	1	0	0	1	1	100	1	1	100	EKC/KEOPS complex subunit LAGE3-like	EKC/KEOPS complex subunit LAGE3-like	1	EKC/KEOPS complex subunit LAGE3-like	.	.	6	.	XP_013832236.1 (Capra hircus: 97.980% identity in aln 100.0% length of target)	.
ENSOARG00000003945	ENSOARP00000004213	15	83	83	83	148	13	8.8	174	4	52	60S ribosomal protein L17	60S ribosomal protein L17	24	60S ribosomal protein L17 | 60S ribosomal protein L17-like | ribosomal protein L17 | similar to ribosomal protein L17 | Rpl17 protein | mCG50146 | 60S ribosomal protein L17 isoform a | RPL17-C18orf32 protein isoform 1 | RPL17 protein | 60S ribosomal protein L17 isoform 8 | hCG39912, isoform CRA_b | hCG24487, isoform CRA_a | ribosomal protein L17 L homeolog | ribosomal protein L17 S homeolog | Rib…	.	.	7	.	.	.
ENSOARG00000003946	ENSOARP00000004212	4	6	2	0	2	1	50	1	1	100	EKC/KEOPS complex subunit LAGE3-like	EKC/KEOPS complex subunit LAGE3-like	1	EKC/KEOPS complex subunit LAGE3-like	.	.	6	.	XP_014946791.1 (Ovis aries musimon: 100.000% identity in aln 100.0% length of target)	.
ENSOARG00000003948	ENSOARP00000004214	4	4	0	0	0	0	0	0	0	0	.	.	NA	.	.	.	.	.	.	.
ENSOARG00000003953	ENSOARP00000004222	15	83	29	0	8	3	37.5	6	3	100	amidophosphoribosyltransferase	amidophosphoribosyltransferase	NA	.	PPAT	phosphoribosyl pyrophosphate amidotransferase	1	.	XP_012008975.1 (Ovis aries musimon: 99.8% identity in aln 100.0% length of target) | XP_006177389.1 (Camelus ferus: 96.3% identity in aln 100.0% length of target) | XP_006198211.1 (Vicugna pacos: 96.3% identity in aln 100.0% length of target)	.
ENSOARG00000003956	ENSOARP00000004225	0	0	0	0	2	2	100	1	1	100	probable histone-lysine N-methyltransferase PRDM7	probable histone-lysine N-methyltransferase PRDM7	1	probable histone-lysine N-methyltransferase PRDM7	.	.	6	.	XP_015317022.1 (Bos taurus: 92.121% identity in aln 81.7% length of target)	.
ENSOARG00000003957	ENSOARP00000004226	15	83	83	83	0	0	0	0	0	0	.	.	NA	.	.	.	.	.	.	.
ENSOARG00000003958	ENSOARP00000004227	5	15	3	0	0	0	0	0	0	0	.	.	NA	.	.	.	.	.	.	.
ENSOARG00000003960	ENSOARP00000004229	13	48	5	0	60	7	11.7	36	7	93.3	cyclin-dependent kinase 18	cyclin-dependent kinase 18	NA	.	CDK18	cyclin dependent kinase 18	3	.	XP_011991050.1 (Ovis aries musimon: 99.2% identity in aln 51.2% length of target) | XP_013825498.1 (Capra hircus: 99.2% identity in aln 51.2% length of target) | NP_001076942.1 (Bos taurus: 97.9% identity in aln 51.2% length of target) | XP_006062321.1 (Bubalus bubalis: 97.9% identity in aln 51.2% length of target) | XP_010852471.1 (Bison bison bison: 95.4% identity in aln 51.2% length of target)…	.
ENSOARG00000003964	ENSOARP00000004234	15	83	70	13	0	0	0	0	0	0	.	60S ribosomal protein L6	NA	.	RPL6	ribosomal protein L6	8	.	.	multiple unknown genes (4) match this description (it also matches ENSOARG00000004648, ENSOARG00000004667, ENSOARG00000009765, ENSOARG00000019193)
ENSOARG00000003965	ENSOARP00000004235	1	1	1	1	0	0	0	0	0	0	.	heterogeneous nuclear ribonucleoproteins A2/B1-like	NA	.	.	.	8	.	.	.
ENSOARG00000003969	ENSOARP00000004238	9	54	47	47	0	0	0	0	0	0	.	mucin-6	NA	.	.	.	8	.	.	.
ENSOARG00000003970	ENSOARP00000004239	14	70	15	0	96	9	9.4	70	7	85.4	frizzled-3	frizzled-3	NA	.	FZD3	FZD3	4	.	.	FZD3 already in Oar v3.1 (associated with ENSOARG00000014977)
ENSOARG00000003972	ENSOARP00000004242	2	2	0	0	1	1	100	0	1	100	EKC/KEOPS complex subunit LAGE3-like	EKC/KEOPS complex subunit LAGE3-like	1	EKC/KEOPS complex subunit LAGE3-like	.	.	6	.	XP_011962446.1 (Ovis aries: 100.000% identity in aln 100.0% length of target)	.
ENSOARG00000003973	ENSOARP00000004245	5	7	1	0	236	9	3.8	113	7	84.3	metabotropic glutamate receptor 5	metabotropic glutamate receptor 5	NA	.	GRM5	glutamate metabotropic receptor 5	2	.	XP_014338030.1 (Bos mutus: 97.9% identity in aln 80.1% length of target)	multiple unknown genes (3) match this description (it also matches ENSOARG00000003914, ENSOARG00000003973, ENSOARG00000014407)
ENSOARG00000003974	ENSOARP00000004246	6	18	3	0	0	0	0	0	0	0	.	LOW QUALITY PROTEIN: liprin-alpha-1-like	NA	.	.	.	8	.	.	.
ENSOARG00000003975	ENSOARP00000004248	14	79	34	7	7	7	100	5	6	85.7	protein EVI2A	protein EVI2A	NA	.	EVI2A	ecotropic viral integration site 2A	1	.	XP_011970078.1 (Ovis aries musimon: 99.6% identity in aln 100.0% length of target) | XP_005693294.1 (Capra hircus: 98.3% identity in aln 100.0% length of target) | XP_005896739.1 (Bos mutus: 94.0% identity in aln 100.0% length of target) | XP_006053598.1 (Bubalus bubalis: 94.4% identity in aln 100.0% length of target) | XP_010859751.1 (Bison bison bison: 94.4% identity in aln 100.0% length of tar…	.
ENSOARG00000003981	ENSOARP00000004251	0	0	0	0	0	0	0	0	0	0	.	olfactory receptor 5L2-like	NA	.	.	.	8	.	.	.
ENSOARG00000003987	ENSOARP00000004256	0	0	0	0	10	8	80	5	6	40	olfactory receptor 5I1-like	olfactory receptor 5I1-like	5	olfactory receptor 5I1-like | olfactory receptor 5I1 | olfactory receptor 1020-like | olfactory receptor 1020 | Olfactory receptor 1020	.	.	6	.	XP_012026626.1 (Ovis aries musimon: 100.000% identity in aln 98.7% length of target)	.
ENSOARG00000003988	ENSOARP00000004260	7	45	12	0	36	6	16.7	2	3	61.1	WC1	WC1	12	WC1 | antigen WC1.1 | WC1-nd2 | WC1 antigen | WC1-6 | WC1-8 | WC1-8 protein precursor | WC1-2 protein | antigen WC1.1-like | WC1-5 transmembrane protein | antigen WC1.1 precursor | BoWC1.1 precursor	.	.	7	.	.	.
ENSOARG00000003989	ENSOARP00000004261	0	0	0	0	2	2	100	2	2	100	transcription elongation factor B polypeptide 3-like	transcription elongation factor B polypeptide 3-like	1	transcription elongation factor B polypeptide 3-like	.	.	6	.	XP_005955617.1 (Pantholops hodgsonii: 96.445% identity in aln 100.0% length of target)	.
ENSOARG00000003993	ENSOARP00000004263	6	7	0	0	0	0	0	0	0	0	.	hypothetical protein PANDA_017229	NA	.	.	.	8	.	.	.
ENSOARG00000003995	ENSOARP00000004266	15	83	83	83	61	2	3.3	75	2	77	heterogeneous nuclear ribonucleoprotein F	heterogeneous nuclear ribonucleoprotein F	NA	.	HNRNPF	HNRNPF	2	NP_004957.1 (97.8% identity in aln 88.4% length of target)	NP_001014860.1 (Bos taurus: 100.0% identity in aln 88.6% length of target) | XP_006192534.1 (Camelus ferus: 98.6% identity in aln 88.6% length of target)	HNRNPF already in Oar v3.1 (associated with ENSOARG00000016658)
ENSOARG00000003998	ENSOARP00000004268	15	83	26	0	0	0	0	0	0	0	.	.	NA	.	.	.	.	.	.	.
ENSOARG00000004001	ENSOARP00000004271	1	1	0	0	6	3	50	12	3	100	mitochondrial import inner membrane translocase subunit TIM14	mitochondrial import inner membrane translocase subunit TIM14	NA	.	TIM14	TIM14	1	.	XP_005675277.1 (Capra hircus: 91.4% identity in aln 100.0% length of target) | NP_001029630.1 (Bos taurus: 90.5% identity in aln 100.0% length of target) | XP_005982491.1 (Pantholops hodgsonii: 92.2% identity in aln 100.0% length of target)	.
ENSOARG00000004004	ENSOARP00000004274	15	83	83	68	62	4	6.5	100	3	88.7	anaphase-promoting complex subunit 15	anaphase-promoting complex subunit 15	NA	.	ANAPC15	anaphase promoting complex subunit 15	1	.	XP_014944391.1 (Ovis aries musimon: 94.7% identity in aln 97.8% length of target) | NP_001029415.1 (Bos taurus: 100.0% identity in aln 100.0% length of target)	.
ENSOARG00000004006	ENSOARP00000004278	0	0	0	0	0	0	0	0	0	0	.	Olfactory receptor 1020	NA	.	.	.	8	.	.	.
ENSOARG00000004009	ENSOARP00000004282	1	1	0	0	6	3	50	12	3	100	mitochondrial import inner membrane translocase subunit TIM14	mitochondrial import inner membrane translocase subunit TIM14	NA	.	TIM14	TIM14	1	.	XP_005675277.1 (Capra hircus: 91.4% identity in aln 100.0% length of target) | NP_001029630.1 (Bos taurus: 90.5% identity in aln 100.0% length of target) | XP_005982491.1 (Pantholops hodgsonii: 92.2% identity in aln 100.0% length of target)	.
ENSOARG00000004017	ENSOARP00000004287	5	7	0	0	0	0	0	0	0	0	.	.	NA	.	.	.	.	.	.	.
ENSOARG00000004020	ENSOARP00000004294	15	83	83	25	46	5	10.9	45	4	87	COMM domain-containing protein 7	COMM domain-containing protein 7	NA	.	COMMD7	COMM domain containing 7	1	.	XP_012007067.1 (Ovis aries musimon: 100.0% identity in aln 100.0% length of target) | NP_001030368.1 (Bos taurus: 98.0% identity in aln 100.0% length of target) | XP_006064463.1 (Bubalus bubalis: 98.5% identity in aln 100.0% length of target)	.
ENSOARG00000004021	ENSOARP00000004291	15	39	15	10	2	1	50	2	1	50	Gastrin-releasing peptide	gastrin-releasing peptide	2	Gastrin-releasing peptide | gastrin-releasing peptide	.	.	6	.	XP_013829892.1 (Capra hircus: 91.566% identity in aln 61.9% length of target)	.
ENSOARG00000004023	ENSOARP00000004292	15	83	66	7	0	0	0	0	0	0	.	myeloid zinc finger 1	NA	.	.	.	8	.	.	.
ENSOARG00000004025	ENSOARP00000004296	0	0	0	0	0	0	0	0	0	0	.	nucleolar RNA helicase 2	NA	.	DDX21	DDX21	8	.	.	DDX21 already in Oar v3.1 (associated with ENSOARG00000005307)
ENSOARG00000004027	ENSOARP00000004297	11	59	20	2	0	0	0	0	0	0	.	primary amine oxidase, lung isozyme	NA	.	.	.	8	.	.	.
ENSOARG00000004029	ENSOARP00000004299	1	1	0	0	6	5	83.3	4	4	83.3	class A basic helix-loop-helix protein 9	class A basic helix-loop-helix protein 9	NA	.	BHLHA9	basic helix-loop-helix family member a9	3	.	XP_013827313.1 (Capra hircus: 98.6% identity in aln 69.2% length of target)	.
ENSOARG00000004030	ENSOARP00000004302	3	9	0	0	0	0	0	0	0	0	.	LOW QUALITY PROTEIN: balbiani ring protein 3-like	NA	.	.	.	8	.	.	.
ENSOARG00000004031	ENSOARP00000004306	15	83	83	83	39	1	2.6	70	1	92.3	V-type proton ATPase subunit e 1	V-type proton ATPase subunit e 1	NA	.	ATP6V0E1	ATPase H+ transporting V0 subunit e1	1	NP_003936.1 (97.5% identity in aln 100.0% length of target)	NP_001029222.1 (Bos taurus: 100.0% identity in aln 100.0% length of target)	.
ENSOARG00000004035	ENSOARP00000004311	11	28	1	0	11	5	45.5	13	3	81.8	diazepam-binding inhibitor-like 5	diazepam-binding inhibitor-like 5	NA	.	DBIL5	DBIL5	1	.	NP_847892.1 (Bos taurus: 100.0% identity in aln 100.0% length of target) | XP_006185041.1 (Camelus ferus: 95.4% identity in aln 100.0% length of target)	.
ENSOARG00000004042	ENSOARP00000004315	15	81	3	0	0	0	0	0	0	0	.	hypothetical protein	NA	.	.	.	8	.	.	.
ENSOARG00000004046	ENSOARP00000004323	15	83	83	42	13	6	46.2	11	5	92.3	3-ketoacyl-CoA thiolase, mitochondrial	3-ketoacyl-CoA thiolase, mitochondrial	NA	.	HADHB	HADHB	1	.	XP_011976342.1 (Ovis aries musimon: 100.0% identity in aln 98.7% length of target) | XP_013829853.1 (Capra hircus: 98.2% identity in aln 94.9% length of target) | XP_014333701.1 (Bos mutus: 97.7% identity in aln 94.7% length of target) | NP_001030419.1 (Bos taurus: 97.7% identity in aln 98.7% length of target) | XP_006205857.1 (Vicugna pacos: 90.6% identity in aln 98.7% length of target) | XP_005…	.
ENSOARG00000004048	ENSOARP00000004324	15	72	47	13	0	0	0	0	0	0	.	.	NA	.	.	.	.	.	.	.
ENSOARG00000004050	ENSOARP00000004325	14	72	0	0	0	0	0	0	0	0	.	LOW QUALITY PROTEIN: 72 kDa inositol polyphosphate 5-phosphatase	NA	.	.	.	8	.	.	.
ENSOARG00000004054	ENSOARP00000004330	0	0	0	0	7	5	71.4	4	5	28.6	olfactory receptor 1D5	olfactory receptor 1D2-like	4	olfactory receptor 1D5 | olfactory receptor 1D2-like | olfactory receptor 1D5-like | Olfactory receptor 1D2	.	.	6	.	XP_012006546.1 (Ovis aries musimon: 99.071% identity in aln 97.9% length of target)	.
ENSOARG00000004055	ENSOARP00000004333	8	15	7	6	3	3	100	3	3	66.7	c-C motif chemokine 3-like	C-C motif chemokine 3-like	2	c-C motif chemokine 3-like | C-C motif chemokine 3-like	.	.	6	.	XP_005693223.1 (Capra hircus: 96.774% identity in aln 100.0% length of target)	.
ENSOARG00000004056	ENSOARP00000004332	15	83	62	1	0	0	0	0	0	0	.	tigger transposable element-derived protein 1-like	NA	.	TIGD1	tigger transposable element derived 1	8	.	.	.
ENSOARG00000004057	ENSOARP00000004334	15	83	65	0	1	1	100	0	1	100	protein C19orf12 homolog	protein C19orf12 homolog	1	protein C19orf12 homolog	.	.	6	.	XP_011966162.1 (Ovis aries musimon: 100.000% identity in aln 90.2% length of target)	.
ENSOARG00000004060	ENSOARP00000004339	15	73	26	3	9	9	100	5	6	66.7	glyoxylate reductase/hydroxypyruvate reductase-like	probable 2-ketogluconate reductase	2	glyoxylate reductase/hydroxypyruvate reductase-like | probable 2-ketogluconate reductase	.	.	6	.	XP_012016576.1 (Ovis aries musimon: 99.695% identity in aln 100.0% length of target)	.
ENSOARG00000004061	ENSOARP00000004335	5	19	6	1	14	1	7.1	18	1	42.9	carbonic anhydrase-related protein 10	carbonic anhydrase-related protein 10	4	carbonic anhydrase-related protein 10 | carbonic anhydrase-related protein 10-like | Carbonic anhydrase-related protein 10 | rCG35045, isoform CRA_b	.	.	7	.	.	.
ENSOARG00000004065	ENSOARP00000004343	15	83	70	4	16	14	87.5	4	5	93.8	microcephalin	microcephalin	NA	.	MCPH1	microcephalin 1	4	.	.	.
ENSOARG00000004066	ENSOARP00000004344	0	0	0	0	0	0	0	0	0	0	.	LOW QUALITY PROTEIN: antigen WC1.1-like	NA	.	.	.	8	.	.	.
ENSOARG00000004072	ENSOARP00000004350	0	0	0	0	0	0	0	0	0	0	.	nucleolin	NA	.	.	.	8	.	.	.
ENSOARG00000004079	ENSOARP00000004354	10	34	2	1	2	1	50	2	1	50	beta-defensin 104A-like	beta-defensin 104A-like	2	beta-defensin 104A-like | Beta-defensin 104A	.	.	6	.	XP_013830828.1 (Capra hircus: 96.154% identity in aln 48.6% length of target)	.
ENSOARG00000004080	ENSOARP00000004359	0	0	0	0	21	10	47.6	15	6	100	olfactory receptor 1A1	olfactory receptor 1A1	NA	.	OR1A1	olfactory receptor family 1 subfamily A member 1	1	.	XP_012006550.1 (Ovis aries musimon: 98.1% identity in aln 99.7% length of target) | XP_005693449.1 (Capra hircus: 90.3% identity in aln 100.0% length of target) | XP_014332306.1 (Bos mutus: 93.4% identity in aln 99.7% length of target) | XP_006079861.1 (Bubalus bubalis: 91.0% identity in aln 99.7% length of target) | XP_010859960.1 (Bison bison bison: 90.0% identity in aln 100.0% length of target…	.
ENSOARG00000004081	ENSOARP00000004361	15	83	77	4	0	0	0	0	0	0	.	LOW QUALITY PROTEIN: tyrosine-protein phosphatase non-receptor type 23	NA	.	.	.	8	.	.	.
ENSOARG00000004082	ENSOARP00000004362	4	13	4	2	8	5	62.5	5	5	50	sperm-associated antigen 11-like	sperm-associated antigen 11-like	4	sperm-associated antigen 11-like | sperm associated antigen 11 isoform D | sperm-associated antigen 11 | Sperm-associated antigen 11	.	.	6	.	XP_005698735.1 (Capra hircus: 100.000% identity in aln 76.2% length of target)	.
ENSOARG00000004090	ENSOARP00000004375	15	83	83	82	0	0	0	0	0	0	.	dolichyl-diphosphooligosaccharide--protein glycosyltransferase subunit 1	NA	.	.	.	8	.	.	.
ENSOARG00000004091	ENSOARP00000004370	9	29	6	1	0	0	0	0	0	0	.	unnamed protein product	NA	.	.	.	8	.	.	.
ENSOARG00000004092	ENSOARP00000004371	2	2	0	0	5	5	100	4	5	100	claudin-22	claudin-22	NA	.	CLDN22	claudin 22	1	.	XP_014961631.1 (Ovis aries musimon: 98.6% identity in aln 99.5% length of target) | XP_005698807.2 (Capra hircus: 97.7% identity in aln 100.0% length of target) | XP_006075198.1 (Bubalus bubalis: 95.5% identity in aln 100.0% length of target) | XP_010834118.1 (Bison bison bison: 94.5% identity in aln 100.0% length of target) | XP_005972676.1 (Pantholops hodgsonii: 98.2% identity in aln 99.5% leng…	.
ENSOARG00000004093	ENSOARP00000004373	0	0	0	0	18	11	61.1	9	6	100	olfactory receptor 1A1	olfactory receptor 1A1	NA	.	OR1A1	olfactory receptor family 1 subfamily A member 1	1	.	XP_012006551.1 (Ovis aries musimon: 98.7% identity in aln 99.7% length of target) | XP_005693448.1 (Capra hircus: 94.5% identity in aln 99.7% length of target) | XP_014332306.1 (Bos mutus: 90.6% identity in aln 99.7% length of target) | XP_006079861.1 (Bubalus bubalis: 90.0% identity in aln 99.7% length of target) | XP_010859962.1 (Bison bison bison: 90.0% identity in aln 99.7% length of target) …	.
ENSOARG00000004097	ENSOARP00000004381	15	83	68	0	0	0	0	0	0	0	.	ankyrin repeat and SOCS box protein 3	NA	.	ASB3	ankyrin repeat and SOCS box protein 3	8	.	.	.
ENSOARG00000004098	ENSOARP00000004399	3	2	0	0	2	2	100	2	2	100	pregnancy-associated glycoprotein 1-like	pregnancy-associated glycoprotein 1-like	1	pregnancy-associated glycoprotein 1-like	.	.	6	.	XP_005701236.1 (Capra hircus: 95.263% identity in aln 100.0% length of target)	.
ENSOARG00000004101	ENSOARP00000004382	2	2	0	0	1	1	100	0	1	100	claudin-22	claudin-22	1	.	CLDN22	claudin 22	1	.	XP_014961631.1 (Ovis aries musimon: 90.323% identity in aln 98.2% length of target)XP_014961631.1 (Ovis aries musimon: 90.3% identity in aln 98.2% length of target)	.
ENSOARG00000004105	ENSOARP00000004385	0	0	0	0	22	12	54.5	11	6	100	olfactory receptor 1A1	olfactory receptor 1A1	NA	.	OR1A1	olfactory receptor family 1 subfamily A member 1	1	.	XP_012006552.1 (Ovis aries musimon: 97.7% identity in aln 100.0% length of target) | XP_005693449.1 (Capra hircus: 98.1% identity in aln 100.0% length of target) | XP_014332306.1 (Bos mutus: 90.6% identity in aln 99.7% length of target) | XP_006079861.1 (Bubalus bubalis: 95.5% identity in aln 99.0% length of target) | XP_010859960.1 (Bison bison bison: 96.4% identity in aln 100.0% length of targe…	.
ENSOARG00000004106	ENSOARP00000004402	15	83	45	3	0	0	0	0	0	0	.	connector enhancer of kinase suppressor of ras 3	NA	.	.	.	8	.	.	.
ENSOARG00000004107	ENSOARP00000004387	13	38	0	0	0	0	0	0	0	0	.	LOW QUALITY PROTEIN: histone H3-like centromeric protein A	NA	.	.	.	8	.	.	.
ENSOARG00000004114	ENSOARP00000004395	8	34	0	0	87	7	8	63	5	62.1	60S ribosomal protein L7	60S ribosomal protein L7	13	60S ribosomal protein L7 | 60S ribosomal protein L7-like | ribosomal protein L7 | 60S ribosomal protein L7-like protein | Chain F, Structure Of The Mammalian 60s Ribosomal Subunit (this Entry Contains The Large Ribosomal Proteins) | RecName: Full=60S ribosomal protein L7 | RPL7 | hCG2015956 | hCG31916 | Ribosomal protein L7 | mCG13479, isoform CRA_a | ribosomal protein | hCG1783090	RPL7	60S ribosomal protein L7	7	.	.	RPL7 already in Oar v3.1 (associated with ENSOARG00000010153)
ENSOARG00000004115	ENSOARP00000004397	0	0	0	0	0	0	0	0	0	0	.	BCL2/adenovirus E1B 19 kDa protein-interacting protein 3-like	NA	.	BNIP3L	BCL2 interacting protein 3 like	8	.	.	.
ENSOARG00000004120	ENSOARP00000004405	0	0	0	0	9	7	77.8	5	6	66.7	olfactory receptor 1P1-like	olfactory receptor 1P1-like	3	olfactory receptor 1P1-like | olfactory receptor 1P1 | Olfactory receptor 1P1	.	.	6	.	XP_014946891.1 (Ovis aries musimon: 99.054% identity in aln 100.0% length of target)	.
ENSOARG00000004121	ENSOARP00000004407	14	72	43	1	0	0	0	0	0	0	.	40S ribosomal protein S28-like	NA	.	.	.	8	.	.	.
ENSOARG00000004123	ENSOARP00000004406	10	37	0	0	2	2	100	1	2	100	potassium voltage-gated channel subfamily G member 2	potassium voltage-gated channel subfamily G member 2	1	potassium voltage-gated channel subfamily G member 2	.	.	6	.	XP_014945239.1 (Ovis aries musimon: 99.640% identity in aln 58.0% length of target)	.
ENSOARG00000004127	ENSOARP00000004411	12	53	11	8	4	4	100	3	3	50	folate receptor alpha	folate receptor alpha	3	folate receptor alpha | folate receptor alpha precursor | folate receptor alpha-like	.	.	6	.	XP_004016337.1 (Ovis aries: 100.000% identity in aln 99.6% length of target)	.
ENSOARG00000004129	ENSOARP00000004413	3	12	2	0	1	1	100	1	1	100	G-protein coupled receptor 183	G-protein coupled receptor 183	1	G-protein coupled receptor 183	.	.	6	.	NP_001098912.1 (Bos taurus: 94.068% identity in aln 100.0% length of target)	.
ENSOARG00000004130	ENSOARP00000004414	6	14	8	2	0	0	0	0	0	0	.	WAP four-disulfide core domain protein 18-like	NA	.	.	.	8	.	.	.
ENSOARG00000004132	ENSOARP00000004415	2	2	0	0	0	0	0	0	0	0	.	serine/threonine-protein kinase pim-1	NA	.	.	.	8	.	.	.
ENSOARG00000004133	ENSOARP00000004416	10	22	0	0	1	0	0	1	0	100	nucleophosmin	nucleophosmin	1	.	NPM1	nucleophosmin	7	.	.	multiple unknown genes (4) match this description (it also matches ENSOARG00000003553, ENSOARG00000004133, ENSOARG00000017399, ENSOARG00000021035)
ENSOARG00000004138	ENSOARP00000004420	15	83	83	83	15	5	33.3	12	4	53.3	cytochrome c oxidase subunit 8A, mitochondrial	cytochrome c oxidase subunit 8A, mitochondrial	4	cytochrome c oxidase subunit 8A, mitochondrial | cytochrome c oxidase subunit 8A, mitochondrial-like | cytochrome c oxidase subunit 8A, mitochondrial precursor | RecName: Full=Cytochrome c oxidase subunit 8A, mitochondrial; AltName: Full=Cytochrome c oxidase polypeptide VIII-liver; AltName: Full=Cytochrome c oxidase subunit 8-2; AltName: Full=IX; Flags: Precursor	.	.	7	.	.	.
ENSOARG00000004139	ENSOARP00000004423	10	52	35	21	0	0	0	0	0	0	.	WAP four-disulfide core domain protein 18-like	NA	.	.	.	8	.	.	.
ENSOARG00000004142	ENSOARP00000004424	15	83	83	83	74	7	9.5	56	6	98.6	14 kDa phosphohistidine phosphatase	14 kDa phosphohistidine phosphatase	NA	.	PHPT1	phosphohistidine phosphatase 1	1	.	XP_006172781.2 (Camelus ferus: 93.1% identity in aln 93.5% length of target)	.
ENSOARG00000004144	ENSOARP00000004427	0	0	0	0	0	0	0	0	0	0	.	.	NA	.	.	.	.	.	.	.
ENSOARG00000004148	ENSOARP00000004431	15	83	47	2	0	0	0	0	0	0	.	.	NA	.	.	.	.	.	.	.
ENSOARG00000004149	ENSOARP00000004430	15	81	60	2	0	0	0	0	0	0	.	.	NA	.	.	.	.	.	.	.
ENSOARG00000004150	ENSOARP00000004432	0	0	0	0	6	6	100	4	5	100	olfactory receptor 10T2	olfactory receptor 10T2	NA	.	OR10T2	OR10T2	1	.	XP_014945986.1 (Ovis aries musimon: 99.7% identity in aln 90.8% length of target) | XP_010804949.1 (Bos taurus: 98.7% identity in aln 94.1% length of target)	.
ENSOARG00000004151	ENSOARP00000004437	5	17	4	2	0	0	0	0	0	0	.	LOW QUALITY PROTEIN: 15 kDa protein B-like	NA	.	.	.	8	.	.	.
ENSOARG00000004152	ENSOARP00000004436	0	0	0	0	0	0	0	0	0	0	.	.	NA	.	.	.	.	.	.	.
ENSOARG00000004160	ENSOARP00000004442	15	83	54	2	0	0	0	0	0	0	.	.	NA	.	.	.	.	.	.	.
ENSOARG00000004161	ENSOARP00000004445	0	0	0	0	0	0	0	0	0	0	.	40S ribosomal protein S2	NA	.	.	.	8	.	.	.
ENSOARG00000004164	ENSOARP00000004454	15	83	83	76	21	10	47.6	13	7	95.2	60S ribosomal protein L7-like 1	60S ribosomal protein L7-like 1	NA	.	RPL7L1	ribosomal protein L7 like 1	1	.	XP_012020094.1 (Ovis aries musimon: 99.2% identity in aln 100.0% length of target) | XP_005696374.1 (Capra hircus: 98.8% identity in aln 100.0% length of target) | XP_005900192.2 (Bos mutus: 98.0% identity in aln 96.5% length of target) | NP_001193230.1 (Bos taurus: 98.0% identity in aln 100.0% length of target) | XP_006069276.1 (Bubalus bubalis: 98.0% identity in aln 96.5% length of target) | XP…	.
ENSOARG00000004169	ENSOARP00000004452	9	12	0	0	170	7	4.1	97	6	84.7	zeta-sarcoglycan	zeta-sarcoglycan	NA	.	SGCZ	sarcoglycan zeta	4	.	.	multiple unknown genes (2) match this description (it also matches ENSOARG00000004169, ENSOARG00000009684)
ENSOARG00000004170	ENSOARP00000004453	0	0	0	0	40	7	17.5	36	6	67.5	olfactory receptor 3A1-like	olfactory receptor 3A2-like	6	olfactory receptor 3A1-like | olfactory receptor 3A2-like | olfactory receptor 3A1 | olfactory receptor MOR255-3 | Olfactory receptor 3A1 | olfactory receptor 3A2	.	.	6	.	XP_012028155.1 (Ovis aries musimon: 99.365% identity in aln 100.0% length of target)	.
ENSOARG00000004171	ENSOARP00000004457	1	1	0	0	0	0	0	0	0	0	.	phosphatidylinositol transfer protein alpha isoform	NA	.	.	.	8	.	.	.
ENSOARG00000004178	ENSOARP00000004468	3	2	0	0	0	0	0	0	0	0	.	LOW QUALITY PROTEIN: general transcription factor II-I-like	NA	.	.	.	8	.	.	.
ENSOARG00000004180	ENSOARP00000004471	0	0	0	0	8	7	87.5	5	6	87.5	olfactory receptor-like protein DTMT	olfactory receptor-like protein DTMT	NA	.	DTMT	DTMT	1	.	XP_014964316.1 (Ovis aries musimon: 98.4% identity in aln 99.7% length of target) | XP_005693457.1 (Capra hircus: 96.5% identity in aln 99.7% length of target) | XP_005911514.1 (Bos mutus: 95.9% identity in aln 99.4% length of target) | XP_015314081.1 (Bos taurus: 95.2% identity in aln 99.4% length of target) | XP_010845819.1 (Bison bison bison: 96.5% identity in aln 99.4% length of target) | XP_…	.
ENSOARG00000004181	ENSOARP00000004474	15	83	83	82	42	5	11.9	57	3	81	programmed cell death protein 5	programmed cell death protein 5	NA	.	PDCD5	programmed cell death 5	1	NP_004699.1 (94.4% identity in aln 100.0% length of target)	NP_001039489.1 (Bos taurus: 99.2% identity in aln 100.0% length of target) | XP_006212260.1 (Vicugna pacos: 98.4% identity in aln 100.0% length of target) | XP_005958319.1 (Pantholops hodgsonii: 98.4% identity in aln 100.0% length of target)	.
ENSOARG00000004185	ENSOARP00000004477	15	83	74	8	0	0	0	0	0	0	.	multifunctional protein ADE2	NA	.	PAICS	phosphoribosylaminoimidazole carboxylase; phosphoribosylaminoimidazolesuccinocarboxamide synthase	8	.	.	.
ENSOARG00000004188	ENSOARP00000004481	15	83	83	75	57	4	7	73	4	87.7	PRELI domain-containing protein 1, mitochondrial	PRELI domain-containing protein 1, mitochondrial	NA	.	PRELID1	PRELI domain containing 1	1	.	XP_005682809.1 (Capra hircus: 99.5% identity in aln 100.0% length of target) | XP_006183946.1 (Camelus ferus: 97.7% identity in aln 100.0% length of target) | XP_006199004.1 (Vicugna pacos: 98.2% identity in aln 100.0% length of target)	.
ENSOARG00000004191	ENSOARP00000004482	0	0	0	0	15	13	86.7	5	6	46.7	olfactory receptor-like protein DTMT	olfactory receptor-like protein DTMT	4	olfactory receptor-like protein DTMT | olfactory receptor 1E2 | olfactory receptor 1E2-like | olfactory receptor-like protein DTMT-like	DTMT	DTMT	6	.	XP_012002236.1 (Ovis aries musimon: 93.312% identity in aln 100.0% length of target)	.
ENSOARG00000004192	ENSOARP00000004483	15	83	77	12	82	9	11	71	8	76.8	biorientation of chromosomes in cell division protein 1	biorientation of chromosomes in cell division protein 1	NA	.	BOD1	biorientation of chromosomes in cell division 1	2	.	XP_010851908.1 (Bison bison bison: 100.0% identity in aln 79.1% length of target)	.
ENSOARG00000004193	ENSOARP00000004484	15	83	64	11	6	4	66.7	5	4	100	zinc finger protein 703	zinc finger protein 703	NA	.	ZNF703	zinc finger protein 703	4	.	.	.
ENSOARG00000004201	ENSOARP00000004487	5	6	0	0	0	0	0	0	0	0	.	.	NA	.	.	.	.	.	.	.
ENSOARG00000004202	ENSOARP00000004489	7	37	27	19	1	1	100	0	1	100	WAP four-disulfide core domain protein 18-like	WAP four-disulfide core domain protein 18-like	1	WAP four-disulfide core domain protein 18-like	.	.	6	.	XP_012040692.1 (Ovis aries: 100.000% identity in aln 83.9% length of target)	.
ENSOARG00000004203	ENSOARP00000004493	0	0	0	0	0	0	0	0	0	0	.	uncharacterized protein LOC106991392	NA	.	.	.	8	.	.	.
ENSOARG00000004204	ENSOARP00000004492	0	0	0	0	9	8	88.9	5	6	33.3	olfactory receptor-like protein DTMT	olfactory receptor 1E2-like	5	olfactory receptor-like protein DTMT | olfactory receptor 1E2-like | olfactory receptor 1E5 | Olfactory receptor 1E5 | olfactory receptor 1E5-like	.	.	6	.	XP_012002379.1 (Ovis aries musimon: 98.696% identity in aln 73.2% length of target)	.
ENSOARG00000004212	ENSOARP00000004506	14	75	3	0	0	0	0	0	0	0	.	LOW QUALITY PROTEIN: WD repeat-containing protein 86	NA	.	.	.	8	.	.	.
ENSOARG00000004214	ENSOARP00000004505	12	36	8	2	5	5	100	5	5	60	folate receptor alpha-like	folate receptor alpha-like	3	folate receptor alpha-like | folate receptor alpha precursor | folate receptor alpha	.	.	6	.	XP_005689948.1 (Capra hircus: 99.602% identity in aln 100.0% length of target)	.
ENSOARG00000004221	ENSOARP00000004509	0	0	0	0	16	16	100	5	6	56.2	olfactory receptor-like protein DTMT	olfactory receptor-like protein DTMT	4	olfactory receptor-like protein DTMT | olfactory receptor 1E5-like | olfactory receptor-like protein DTMT-like | olfactory receptor 1E2-like	DTMT	DTMT	6	.	XP_012002242.1 (Ovis aries musimon: 94.904% identity in aln 100.0% length of target)	.
ENSOARG00000004224	ENSOARP00000004514	15	80	72	68	1	1	100	0	1	100	lysosomal-associated transmembrane protein 4B	lysosomal-associated transmembrane protein 4B	1	lysosomal-associated transmembrane protein 4B	.	.	6	.	XP_012011663.1 (Ovis aries musimon: 90.558% identity in aln 98.7% length of target)	.
ENSOARG00000004226	ENSOARP00000004519	9	22	3	0	0	0	0	0	0	0	.	neurexin-1-beta	NA	.	.	.	8	.	.	.
ENSOARG00000004230	ENSOARP00000004522	2	2	0	0	18	17	94.4	5	6	44.4	olfactory receptor-like protein DTMT	olfactory receptor 1E5-like	4	olfactory receptor-like protein DTMT | olfactory receptor 1E5-like | olfactory receptor-like protein DTMT-like | Olfactory receptor-like protein DTMT	.	.	6	.	XP_005975791.1 (Pantholops hodgsonii: 98.089% identity in aln 100.0% length of target)	.
ENSOARG00000004235	ENSOARP00000004528	15	81	35	3	0	0	0	0	0	0	.	.	NA	.	.	.	.	.	.	.
ENSOARG00000004240	ENSOARP00000004535	1	1	0	0	0	0	0	0	0	0	.	.	NA	.	.	.	.	.	.	.
ENSOARG00000004242	ENSOARP00000004536	15	83	78	1	0	0	0	0	0	0	.	dimethyladenosine transferase 2, mitochondrial	NA	.	TFB2M	dimethyladenosine transferase 2, mitochondrial	8	.	.	.
ENSOARG00000004247	ENSOARP00000004544	13	47	13	4	0	0	0	0	0	0	.	translation initiation factor IF-2	NA	.	.	.	8	.	.	.
ENSOARG00000004249	ENSOARP00000004549	15	64	0	0	0	0	0	0	0	0	.	Putative uncharacterized protein ENSP00000382790	NA	.	.	.	8	.	.	.
ENSOARG00000004251	ENSOARP00000004550	15	81	6	0	65	3	4.6	72	3	58.5	60S acidic ribosomal protein P1	60S acidic ribosomal protein P1 isoform 1	9	60S acidic ribosomal protein P1 | 60S acidic ribosomal protein P1-like | RPLP1 | 60S acidic ribosomal protein P1-like protein | Chain A, Solution Structure Of Human Ribosomal Protein P1.p2 Heterodimer | mCG12757 | 60S acidic ribosomal protein P1 isoform 1 | 60S acidic ribosomal protein P1-like isoform 1 | acidic ribosomal phosphoprotein P1	.	.	6	.	NP_000994.1 (Homo sapiens: 96.491% identity in aln 100.0% length of target)	.
ENSOARG00000004253	ENSOARP00000004552	12	76	38	12	0	0	0	0	0	0	.	.	NA	.	.	.	.	.	.	.
ENSOARG00000004254	ENSOARP00000004568	15	49	3	0	0	0	0	0	0	0	.	putative ATP-dependent RNA helicase TDRD12	NA	.	.	.	8	.	.	.
ENSOARG00000004258	ENSOARP00000004557	15	83	61	0	19	6	31.6	15	5	94.7	protein MIS12 homolog	protein MIS12 homolog	NA	.	MIS12	MIS12, kinetochore complex component	1	.	XP_012023559.1 (Ovis aries musimon: 94.2% identity in aln 100.0% length of target) | XP_005693491.1 (Capra hircus: 99.0% identity in aln 100.0% length of target) | NP_001070437.1 (Bos taurus: 97.1% identity in aln 100.0% length of target) | XP_006060092.1 (Bubalus bubalis: 96.6% identity in aln 100.0% length of target) | XP_005968021.1 (Pantholops hodgsonii: 98.5% identity in aln 100.0% length of…	.
ENSOARG00000004260	ENSOARP00000004556	0	0	0	0	0	0	0	0	0	0	.	LOW QUALITY PROTEIN: zinc finger protein 232	NA	.	.	.	8	.	.	.
ENSOARG00000004267	ENSOARP00000004567	1	1	0	0	0	0	0	0	0	0	.	.	NA	.	.	.	.	.	.	.
ENSOARG00000004268	ENSOARP00000004569	15	83	83	3	0	0	0	0	0	0	.	TAR DNA-binding protein 43	NA	.	TARDBP	TAR DNA binding protein	8	.	.	.
ENSOARG00000004272	ENSOARP00000004572	15	83	82	11	0	0	0	0	0	0	.	.	NA	.	.	.	.	.	.	.
ENSOARG00000004273	ENSOARP00000004574	0	0	0	0	76	9	11.8	67	8	88.2	clarin-1	clarin-1	NA	.	CLRN1	clarin 1	1	.	XP_005675503.1 (Capra hircus: 99.1% identity in aln 100.0% length of target) | XP_005904854.1 (Bos mutus: 97.0% identity in aln 100.0% length of target) | NP_001179030.1 (Bos taurus: 97.0% identity in aln 100.0% length of target) | XP_006048593.1 (Bubalus bubalis: 97.8% identity in aln 100.0% length of target) | XP_010833664.1 (Bison bison bison: 97.0% identity in aln 100.0% length of target) | X…	.
ENSOARG00000004274	ENSOARP00000004573	14	54	0	0	319	35	11	144	7	32.3	40S ribosomal protein S4, X isoform-like	40S ribosomal protein S4, X isoform-like	28	40S ribosomal protein S4, X isoform-like | 40S ribosomal protein S4, X isoform | 40S ribosomal protein S4 | 40S ribosomal protein S4-like | ribosomal protein S4 | 40S ribosomal protein S4, Y isoform 1 | 40S ribosomal protein S4, Y | RecName: Full=40S ribosomal protein S4, Y isoform 1 | Single copy abundant mRNA protein | ribosomal protein S4, X-linked, isoform CRA_b | ribosomal protein S4, X-link…	.	.	7	.	.	.
ENSOARG00000004277	ENSOARP00000004576	14	64	8	0	0	0	0	0	0	0	.	protein sidekick-1-like	NA	.	.	.	8	.	.	.
ENSOARG00000004278	ENSOARP00000004581	15	83	46	1	83	5	6	72	5	94	TBC1 domain family member 12	TBC1 domain family member 12	NA	.	TBC1D12	TBC1 domain family member 12	1	XP_011537860.1 (97.8% identity in aln 95.6% length of target)	XP_010840465.1 (Bison bison bison: 98.5% identity in aln 98.1% length of target)	.
ENSOARG00000004282	ENSOARP00000004579	3	3	0	0	0	0	0	0	0	0	.	.	NA	.	.	.	.	.	.	.
ENSOARG00000004286	ENSOARP00000004587	15	83	30	2	0	0	0	0	0	0	.	.	NA	.	.	.	.	.	.	.
ENSOARG00000004290	ENSOARP00000004591	15	83	20	0	32	3	9.4	39	3	93.8	synaptojanin-2-binding protein	synaptojanin-2-binding protein	NA	.	SYNJ2BP	synaptojanin 2 binding protein	1	NP_060843.2 (93.1% identity in aln 100.0% length of target)	NP_001030432.1 (Bos taurus: 95.9% identity in aln 100.0% length of target) | XP_006056194.1 (Bubalus bubalis: 96.6% identity in aln 100.0% length of target)	.
ENSOARG00000004294	ENSOARP00000004596	1	1	0	0	0	0	0	0	0	0	.	.	NA	.	.	.	.	.	.	.
ENSOARG00000004296	ENSOARP00000004597	14	82	58	1	19	16	84.2	7	6	78.9	trafficking protein particle complex subunit 9	trafficking protein particle complex subunit 9	NA	.	TRAPPC9	TRAPPC9	4	.	.	TRAPPC9 already in Oar v3.1 (associated with ENSOARG00000004022)
ENSOARG00000004297	ENSOARP00000004598	14	71	38	2	0	0	0	0	0	0	.	.	NA	.	.	.	.	.	.	.
ENSOARG00000004298	ENSOARP00000004600	14	79	55	14	0	0	0	0	0	0	.	.	NA	.	.	.	.	.	.	.
ENSOARG00000004299	ENSOARP00000004604	13	61	13	1	0	0	0	0	0	0	.	endothelial transcription factor GATA-2	NA	.	.	.	8	.	.	.
ENSOARG00000004300	ENSOARP00000004601	11	57	17	1	2	2	100	2	2	100	docking protein 3	docking protein 3	1	docking protein 3	.	.	6	.	XP_013820861.1 (Capra hircus: 94.553% identity in aln 99.2% length of target)	.
ENSOARG00000004303	ENSOARP00000004602	8	18	8	1	0	0	0	0	0	0	.	Potassium channel subfamily K member 9	NA	.	.	.	8	.	.	.
ENSOARG00000004307	ENSOARP00000004607	15	83	83	82	0	0	0	0	0	0	.	26S proteasome complex subunit DSS1	NA	.	.	.	8	.	.	.
ENSOARG00000004311	ENSOARP00000004609	15	83	83	83	19	4	21.1	5	4	21.1	superoxide dismutase [Cu-Zn]	superoxide dismutase [Cu-Zn]	16	superoxide dismutase [Cu-Zn] | Chain O, Crystal Structure Of Peroxynitrite-Modified Bovine Cu,Zn Superoxide Dismutase | superoxide dismutase | Chain B, Crystal Structure Of Bovine Cu Zn Sod-(1 Of 3) | Chain A, Crystal Structure Of Copper, Zinc Superoxide Dismutase | Chain B, Crystal Structure Of Bovine Sod - 1 Of 3 | Chain A, Crystal Structure Of Bovine Cu Zn Sod-(1 Of 3) | Chain O, Changes In Cr…	.	.	6	.	XP_011990244.1 (Ovis aries musimon: 100.000% identity in aln 100.0% length of target)	.
ENSOARG00000004317	ENSOARP00000004620	2	2	0	0	1	0	0	1	0	100	Protein FAM188B2	Protein FAM188B2	1	Protein FAM188B2	.	.	7	.	.	.
ENSOARG00000004318	ENSOARP00000004622	15	79	28	0	0	0	0	0	0	0	.	.	NA	.	.	.	.	.	.	.
ENSOARG00000004321	ENSOARP00000004624	15	80	30	3	0	0	0	0	0	0	.	O-acetyl-ADP-ribose deacetylase MACROD1	NA	.	.	.	8	.	.	.
ENSOARG00000004322	ENSOARP00000004623	11	33	5	1	10	0	0	10	0	60	neurexin-1-beta	RecName: Full=Neurexin-1-beta; AltName: Full=Neurexin I-beta; Flags: Precursor	4	neurexin-1-beta | neurexin-1 | neurexin-1 isoform 2 | RecName: Full=Neurexin-1-beta; AltName: Full=Neurexin I-beta; Flags: Precursor	.	.	7	.	.	.
ENSOARG00000004324	ENSOARP00000004627	1	1	0	0	0	0	0	0	0	0	.	ferritin heavy chain-like	NA	.	.	.	8	.	.	.
ENSOARG00000004325	ENSOARP00000004628	6	5	1	0	0	0	0	0	0	0	.	hypothetical protein M91_13562	NA	.	.	.	8	.	.	.
ENSOARG00000004330	ENSOARP00000004633	10	31	13	7	55	2	3.6	78	2	78.2	neuron-specific protein family member 2	neuron-specific protein family member 2	NA	.	NSG2	NSG2	4	.	.	.
ENSOARG00000004334	ENSOARP00000004635	7	28	8	4	2	2	100	1	2	50	RING finger protein 222-like	RING finger protein 222	2	RING finger protein 222-like | RING finger protein 222	.	.	6	.	XP_013827638.1 (Capra hircus: 90.141% identity in aln 32.6% length of target)	.
ENSOARG00000004335	ENSOARP00000004636	12	31	12	6	50	2	4	75	2	74	neuron-specific protein family member 2	neuron-specific protein family member 2-like	7	neuron-specific protein family member 2 | Neuron-specific protein family member 2 | neuron-specific protein family member 2-like | neuron-specific protein family member 2-like protein | P19 protein | HMP19 | p19 protein	.	.	7	.	.	.
ENSOARG00000004336	ENSOARP00000004637	0	0	0	0	0	0	0	0	0	0	.	protein SET	NA	.	SET	SET nuclear proto-oncogene	8	.	.	multiple unknown genes (2) match this description (it also matches ENSOARG00000006685, ENSOARG00000016373)
ENSOARG00000004337	ENSOARP00000004638	4	4	1	0	3	3	100	2	3	66.7	alpha-1,3-mannosyl-glycoprotein 4-beta-N-acetylglucosaminyltransferase-like protein MGAT4E	alpha-1,3-mannosyl-glycoprotein 4-beta-N-acetylglucosaminyltransferase-like protein MGAT4E	2	alpha-1,3-mannosyl-glycoprotein 4-beta-N-acetylglucosaminyltransferase-like protein MGAT4E | alpha-1,3-mannosyl-glycoprotein 4-beta-N-acetylglucosaminyltransferase-like protein	.	.	6	.	XP_011996270.1 (Ovis aries musimon: 100.000% identity in aln 54.6% length of target)	.
ENSOARG00000004341	ENSOARP00000004649	15	83	80	11	0	0	0	0	0	0	.	Ac2-125	NA	.	.	.	8	.	.	.
ENSOARG00000004343	ENSOARP00000004645	0	0	0	0	0	0	0	0	0	0	.	60S ribosomal protein L3-like	NA	.	.	.	8	.	.	.
ENSOARG00000004344	ENSOARP00000004646	0	0	0	0	0	0	0	0	0	0	.	unnamed protein product	NA	.	.	.	8	.	.	.
ENSOARG00000004346	ENSOARP00000004650	15	83	83	75	0	0	0	0	0	0	.	.	NA	.	.	.	.	.	.	.
ENSOARG00000004349	ENSOARP00000004653	9	72	2	0	146	13	8.9	174	4	52.1	60S ribosomal protein L17	60S ribosomal protein L17	24	60S ribosomal protein L17 | 60S ribosomal protein L17-like | ribosomal protein L17 | similar to ribosomal protein L17 | Rpl17 protein | mCG50146 | 60S ribosomal protein L17 isoform a | RPL17-C18orf32 protein isoform 1 | RPL17 protein | 60S ribosomal protein L17 isoform 8 | hCG39912, isoform CRA_b | hCG24487, isoform CRA_a | ribosomal protein L17 L homeolog | ribosomal protein L17 S homeolog | Rib…	.	.	7	.	.	.
ENSOARG00000004351	ENSOARP00000004655	8	25	1	1	0	0	0	0	0	0	.	keratin, type I cytoskeletal 18	NA	.	KRT18	keratin, type I cytoskeletal 18	8	.	.	.
ENSOARG00000004363	ENSOARP00000004662	0	0	0	0	0	0	0	0	0	0	.	hypothetical protein M91_09286	NA	.	.	.	8	.	.	.
ENSOARG00000004367	ENSOARP00000004675	13	75	30	10	7	5	71.4	5	5	71.4	C-C motif chemokine 3	C-C motif chemokine 3	3	C-C motif chemokine 3 | C-C motif chemokine 3 precursor | c-C motif chemokine 3	.	.	6	.	XP_004012497.1 (Ovis aries: 100.000% identity in aln 100.0% length of target)	.
ENSOARG00000004370	ENSOARP00000004674	15	83	83	83	0	0	0	0	0	0	.	hypothetical protein PANDA_020454	NA	.	.	.	8	.	.	.
ENSOARG00000004374	ENSOARP00000004680	13	78	40	8	0	0	0	0	0	0	.	.	NA	.	.	.	.	.	.	.
ENSOARG00000004377	ENSOARP00000004682	11	26	0	0	0	0	0	0	0	0	.	S-phase kinase-associated protein 1	NA	.	.	.	8	.	.	.
ENSOARG00000004385	ENSOARP00000004693	7	11	5	2	6	2	33.3	5	2	100	zinc finger protein ZIC 5	zinc finger protein ZIC 5	NA	.	ZIC5	Zic family member 5	1	.	XP_005687825.2 (Capra hircus: 98.1% identity in aln 96.0% length of target)	.
ENSOARG00000004387	ENSOARP00000004695	15	82	1	0	0	0	0	0	0	0	.	.	NA	.	.	.	.	.	.	.
ENSOARG00000004388	ENSOARP00000004696	15	81	0	0	17	10	58.8	9	5	100	histone-lysine N-methyltransferase SMYD3	histone-lysine N-methyltransferase SMYD3	NA	.	SMYD3	SET and MYND domain containing 3	4	.	.	.
ENSOARG00000004391	ENSOARP00000004698	14	76	28	0	0	0	0	0	0	0	.	uncharacterized protein C10orf107 homolog	NA	.	.	.	8	.	.	.
ENSOARG00000004393	ENSOARP00000004699	0	0	0	0	0	0	0	0	0	0	.	60S ribosomal protein L9	NA	.	RPL9	ribosomal protein L9	8	.	.	.
ENSOARG00000004397	ENSOARP00000004704	0	0	0	0	0	0	0	0	0	0	.	Translationally-controlled tumor protein	NA	.	.	.	8	.	.	.
ENSOARG00000004400	ENSOARP00000004709	0	0	0	0	0	0	0	0	0	0	.	peptidyl-prolyl cis-trans isomerase A-like	NA	.	.	.	8	.	.	.
ENSOARG00000004401	ENSOARP00000004710	15	83	83	62	174	6	3.4	141	5	62.1	phosphoglycerate mutase 1	phosphoglycerate mutase 1	25	phosphoglycerate mutase 1 | Phosphoglycerate mutase 1 | phosphoglycerate mutase 1-like | phosphoglycerate mutase processed protein | Phosphoglycerate mutase 1 (brain) | phosphoglycerate mutase 1 (brain), isoform CRA_e | Chain A, Crystal Structure Of Human B Type Phosphoglycerate Mutase | PGAM3 | phosphoglycerate mutase type B subunit | phosphoglycerate mutase 4 | phosphoglycerate mutase family 3 …	.	.	7	.	.	.
ENSOARG00000004406	ENSOARP00000004712	0	0	0	0	0	0	0	0	0	0	.	.	NA	.	.	.	.	.	.	.
ENSOARG00000004408	ENSOARP00000004715	1	1	0	0	0	0	0	0	0	0	.	collagen alpha-1(I) chain	NA	.	.	.	8	.	.	.
ENSOARG00000004412	ENSOARP00000004720	15	83	83	83	0	0	0	0	0	0	.	.	NA	.	.	.	.	.	.	.
ENSOARG00000004414	ENSOARP00000004722	15	81	51	19	0	0	0	0	0	0	.	CCAAT/enhancer-binding protein beta-like	NA	.	.	.	8	.	.	.
ENSOARG00000004416	ENSOARP00000004723	2	2	1	0	0	0	0	0	0	0	.	TPA: heterogeneous nuclear ribonucleoprotein A2/B1-like	NA	.	.	.	8	.	.	.
ENSOARG00000004418	ENSOARP00000004725	6	26	0	0	0	0	0	0	0	0	.	60S ribosomal protein L7	NA	.	RPL7	60S ribosomal protein L7	8	.	.	RPL7 already in Oar v3.1 (associated with ENSOARG00000010153)
ENSOARG00000004420	ENSOARP00000004729	1	1	0	0	61	3	4.9	62	3	80.3	transmembrane emp24 domain-containing protein 9	transmembrane emp24 domain-containing protein 9	NA	.	TMED9	transmembrane p24 trafficking protein 9	1	.	XP_006198994.1 (Vicugna pacos: 91.3% identity in aln 92.8% length of target)	.
ENSOARG00000004422	ENSOARP00000004732	12	69	14	2	3	3	100	0	1	100	tyrosine-protein phosphatase non-receptor type substrate 1	tyrosine-protein phosphatase non-receptor type substrate 1	1	.	SIRPA	signal regulatory protein alpha	4	.	XP_011964571.1 (Ovis aries musimon: 91.150% identity in aln 22.2% length of target)	.
ENSOARG00000004423	ENSOARP00000004733	15	79	5	0	0	0	0	0	0	0	.	LOW QUALITY PROTEIN: RNA-binding protein with serine-rich domain 1-like	NA	.	.	.	8	.	.	.
ENSOARG00000004426	ENSOARP00000004738	15	83	83	0	163	4	2.5	168	4	73.6	ribosome biogenesis protein NSA2 homolog	ribosome biogenesis protein NSA2 homolog	17	ribosome biogenesis protein NSA2 homolog | Ribosome biogenesis protein NSA2 | TGF-beta-inducible nuclear protein 1 | Ribosome biogenesis protein NSA2 like protein | ribosome biogenesis protein NSA2 homolog isoform 1 | ribosome biogenesis protein NSA2-like | 5730427N09Rik protein | Ribosome biogenesis protein NSA2 homolog | NSA2 ribosome biogenesis-like protein | ribosome biogenesis protein nsa2-l…	.	.	6	.	XP_010851909.1 (Bison bison bison: 98.842% identity in aln 64.3% length of target)	.
ENSOARG00000004428	ENSOARP00000004740	11	42	0	0	0	0	0	0	0	0	.	hypothetical protein, isoform CRA_d	NA	.	.	.	8	.	.	.
ENSOARG00000004430	ENSOARP00000004739	10	26	5	1	17	5	29.4	12	4	70.6	ATP-sensitive inward rectifier potassium channel 12	ATP-sensitive inward rectifier potassium channel 12	6	ATP-sensitive inward rectifier potassium channel 12 | ATP-sensitive inward rectifier potassium channel 12 isoform 2 | IRK2 | IRK2 channel | ATP-sensitive inward rectifier potassium channel 12 isoform 1 | RecName: Full=ATP-sensitive inward rectifier potassium channel 12; AltName: Full=Inward rectifier K(+) channel Kir2.2; Short=IRK-2; AltName: Full=Potassium channel, inwardly rectifying subfamily …	KCNJ12	ATP-sensitive inward rectifier potassium channel 12	6	.	XP_004012795.1 (Ovis aries: 100.000% identity in aln 100.0% length of target)	.
ENSOARG00000004432	ENSOARP00000004741	15	83	83	83	0	0	0	0	0	0	.	60S ribosomal protein L38	NA	.	RPL38	60S ribosomal protein L38	8	.	.	.
ENSOARG00000004435	ENSOARP00000004744	15	83	83	23	0	0	0	0	0	0	.	.	NA	.	.	.	.	.	.	.
ENSOARG00000004438	ENSOARP00000004750	15	83	81	71	0	0	0	0	0	0	.	ezrin	NA	.	EZR	ezrin	8	.	.	.
ENSOARG00000004445	ENSOARP00000004755	7	29	0	0	145	13	9	174	4	51.7	60S ribosomal protein L17	60S ribosomal protein L17	24	60S ribosomal protein L17 | 60S ribosomal protein L17-like | ribosomal protein L17 | similar to ribosomal protein L17 | Rpl17 protein | mCG50146 | 60S ribosomal protein L17 isoform a | RPL17-C18orf32 protein isoform 1 | RPL17 protein | 60S ribosomal protein L17 isoform 8 | hCG39912, isoform CRA_b | hCG24487, isoform CRA_a | ribosomal protein L17 L homeolog | ribosomal protein L17 S homeolog | Rib…	.	.	7	.	.	.
ENSOARG00000004453	ENSOARP00000004762	3	9	5	2	0	0	0	0	0	0	.	.	NA	.	.	.	.	.	.	.
ENSOARG00000004457	ENSOARP00000004770	3	2	0	0	0	0	0	0	0	0	.	mast cell protease 2 precursor	NA	.	.	.	8	.	.	.
ENSOARG00000004458	ENSOARP00000004771	2	4	1	0	0	0	0	0	0	0	.	putative methyl-CpG-binding domain protein 3-like 3	NA	.	.	.	8	.	.	.
ENSOARG00000004460	ENSOARP00000004769	15	83	83	83	111	11	9.9	171	4	85.6	40S ribosomal protein S15A	40S ribosomal protein S15A	NA	.	RPS15A	ribosomal protein S15a	1	NP_001010.2 (100.0% identity in aln 100.0% length of target)	XP_011984926.1 (Ovis aries musimon: 96.9% identity in aln 100.0% length of target) | XP_005899584.1 (Bos mutus: 99.2% identity in aln 100.0% length of target) | XP_006049511.1 (Bubalus bubalis: 96.2% identity in aln 100.0% length of target) | XP_005965896.1 (Pantholops hodgsonii: 99.2% identity in aln 100.0% length of target)	.
ENSOARG00000004465	ENSOARP00000004775	15	83	64	18	1	0	0	1	0	100	O-acetyl-ADP-ribose deacetylase MACROD1	O-acetyl-ADP-ribose deacetylase MACROD1	1	O-acetyl-ADP-ribose deacetylase MACROD1	.	.	7	.	.	.
ENSOARG00000004471	ENSOARP00000004779	15	83	83	83	60	4	6.7	53	4	76.7	cytochrome b-c1 complex subunit Rieske, mitochondrial	cytochrome b-c1 complex subunit Rieske, mitochondrial	NA	.	UQCRFS1	ubiquinol-cytochrome c reductase, Rieske iron-sulfur polypeptide 1	1	NP_005994.2 (90.1% identity in aln 100.0% length of target)	XP_005691927.2 (Capra hircus: 99.6% identity in aln 100.0% length of target) | XP_005910863.1 (Bos mutus: 99.3% identity in aln 100.0% length of target)	.
ENSOARG00000004473	ENSOARP00000004783	2	3	0	0	0	0	0	0	0	0	.	LOW QUALITY PROTEIN: putative uncharacterized protein C10orf113 homolog	NA	.	.	.	8	.	.	.
ENSOARG00000004476	ENSOARP00000004789	15	73	1	0	1	0	0	1	0	100	peptidyl-prolyl cis-trans isomerase A	peptidyl-prolyl cis-trans isomerase A	1	peptidyl-prolyl cis-trans isomerase A	.	.	7	.	.	.
ENSOARG00000004479	ENSOARP00000004790	15	81	18	0	0	0	0	0	0	0	.	LOW QUALITY PROTEIN: uncharacterized protein LOC105615805	NA	.	.	.	8	.	.	.
ENSOARG00000004481	ENSOARP00000004792	15	83	66	1	0	0	0	0	0	0	.	.	NA	.	.	.	.	.	.	.
ENSOARG00000004482	ENSOARP00000004796	15	82	4	0	4	0	0	3	0	75	histone-lysine N-methyltransferase SMYD3	histone-lysine N-methyltransferase SMYD3	2	histone-lysine N-methyltransferase SMYD3 | histone-lysine N-methyltransferase SMYD3-like	SMYD3	SET and MYND domain containing 3	7	.	.	.
ENSOARG00000004483	ENSOARP00000004793	15	83	83	67	0	0	0	0	0	0	.	.	NA	.	.	.	.	.	.	.
ENSOARG00000004485	ENSOARP00000004799	10	17	5	2	6	6	100	3	4	100	sperm-associated acrosin inhibitor-like	sperm-associated acrosin inhibitor-like	1	sperm-associated acrosin inhibitor-like	.	.	6	.	XP_014944750.1 (Ovis aries musimon: 100.000% identity in aln 100.0% length of target)	.
ENSOARG00000004486	ENSOARP00000004800	4	2	2	0	8	7	87.5	5	5	50	keratin-associated protein 3-3-like	keratin, high sulfur matrix protein, IIIB3	3	keratin-associated protein 3-3-like | keratin-associated protein 3-3 | keratin, high sulfur matrix protein, IIIB3	.	.	6	.	XP_004012927.1 (Ovis aries: 95.918% identity in aln 100.0% length of target)	.
ENSOARG00000004492	ENSOARP00000004802	6	18	0	0	77	4	5.2	174	3	80.5	enhancer of rudimentary homolog	enhancer of rudimentary homolog	NA	.	ERH	enhancer of rudimentary homolog (Drosophila)	1	NP_004441.1 (97.1% identity in aln 100.0% length of target)	XP_006186493.1 (Camelus ferus: 95.2% identity in aln 100.0% length of target) | XP_005977832.1 (Pantholops hodgsonii: 94.2% identity in aln 100.0% length of target)	.
ENSOARG00000004496	ENSOARP00000004807	6	7	4	1	7	7	100	5	5	57.1	keratin-associated protein 3-3-like	keratin, high sulfur matrix protein, IIIB3	3	keratin-associated protein 3-3-like | keratin-associated protein 3-3 | keratin, high sulfur matrix protein, IIIB3	.	.	6	.	XP_004012927.1 (Ovis aries: 100.000% identity in aln 100.0% length of target)	.
ENSOARG00000004503	ENSOARP00000004814	15	81	1	0	0	0	0	0	0	0	.	.	NA	.	.	.	.	.	.	.
ENSOARG00000004505	ENSOARP00000004821	15	83	78	20	0	0	0	0	0	0	.	TPA: AMP-activated protein kinase gamma2 subunit-like	NA	.	.	.	8	.	.	.
ENSOARG00000004506	ENSOARP00000004817	15	81	34	2	24	2	8.3	19	2	91.7	OTU domain-containing protein 1	OTU domain-containing protein 1	NA	.	OTUD1	OTU deubiquitinase 1	3	NP_001138845.1 (91.0% identity in aln 53.2% length of target)	XP_012015416.1 (Ovis aries musimon: 100.0% identity in aln 53.1% length of target) | XP_005688098.2 (Capra hircus: 99.6% identity in aln 65.8% length of target)	.
ENSOARG00000004507	ENSOARP00000004819	15	83	7	0	6	6	100	3	4	83.3	zinc finger protein 852	zinc finger protein 852	2	zinc finger protein 852 | zinc finger protein with KRAB and SCAN domains 7	.	.	6	.	XP_011954870.1 (Ovis aries: 98.795% identity in aln 92.9% length of target)	.
ENSOARG00000004514	ENSOARP00000004827	0	0	0	0	0	0	0	0	0	0	.	40S ribosomal protein S14	NA	.	RPS14	ribosomal protein S14	8	.	.	.
ENSOARG00000004517	ENSOARP00000004829	0	0	0	0	5	4	80	4	4	40	protein FAM107B	protein FAM107B	4	protein FAM107B | Protein FAM107B | serine/threonine-protein kinase GIN4 | serine/threonine-protein kinase GIN4-like	FAM107B	family with sequence similarity 107 member B	6	.	XP_005688014.1 (Capra hircus: 98.540% identity in aln 44.6% length of target)	.
ENSOARG00000004518	ENSOARP00000004834	15	83	23	0	0	0	0	0	0	0	.	programmed cell death protein 2-like	NA	.	.	.	8	.	.	.
ENSOARG00000004520	ENSOARP00000004835	2	3	0	0	1	1	100	0	1	100	mast cell protease 2	mast cell protease 2	1	mast cell protease 2	.	.	6	.	XP_012019231.1 (Ovis aries musimon: 96.567% identity in aln 95.1% length of target)	.
ENSOARG00000004529	ENSOARP00000004844	15	83	64	1	0	0	0	0	0	0	.	KRAB domain-containing protein 4-like	NA	.	.	.	8	.	.	.
ENSOARG00000004530	ENSOARP00000004847	15	83	80	2	62	5	8.1	76	4	87.1	zinc finger CCHC-type and RNA-binding motif-containing protein 1	zinc finger CCHC-type and RNA-binding motif-containing protein 1	NA	.	ZCRB1	zinc finger CCHC-type and RNA binding motif containing 1	1	NP_149105.3 (98.6% identity in aln 100.0% length of target)	XP_011987293.1 (Ovis aries musimon: 98.6% identity in aln 100.0% length of target) | NP_001020489.1 (Bos taurus: 100.0% identity in aln 100.0% length of target) | XP_006189507.1 (Camelus ferus: 97.7% identity in aln 100.0% length of target)	.
ENSOARG00000004532	ENSOARP00000004850	15	83	83	40	11	6	54.5	8	6	90.9	DNL-type zinc finger protein	DNL-type zinc finger protein	NA	.	DNLZ	DNL-type zinc finger	3	.	XP_011973463.1 (Ovis aries musimon: 100.0% identity in aln 60.9% length of target) | XP_013823520.1 (Capra hircus: 97.1% identity in aln 60.9% length of target) | XP_005888587.1 (Bos mutus: 94.2% identity in aln 71.5% length of target) | XP_010835471.1 (Bison bison bison: 95.1% identity in aln 71.5% length of target)	.
ENSOARG00000004538	ENSOARP00000004854	15	83	36	0	4	4	100	3	4	100	zinc finger protein with KRAB and SCAN domains 7	zinc finger protein with KRAB and SCAN domains 7	1	.	ZKSCAN7	zinc finger with KRAB and SCAN domains 7	1	.	XP_014961110.1 (Ovis aries musimon: 99.851% identity in aln 70.4% length of target)XP_013828810.1 (Capra hircus: 97.8% identity in aln 100.0% length of target) | XP_010815816.1 (Bos taurus: 96.0% identity in aln 100.0% length of target) | XP_010840431.1 (Bison bison bison: 95.9% identity in aln 100.0% length of target)	.
ENSOARG00000004542	ENSOARP00000004861	0	0	0	0	0	0	0	0	0	0	.	cornifin family protein	NA	.	.	.	8	.	.	.
ENSOARG00000004543	ENSOARP00000004865	15	74	50	5	61	6	9.8	50	5	95.1	Wilms tumor protein 1-interacting protein	Wilms tumor protein 1-interacting protein	NA	.	WTIP	Wilms tumor 1 interacting protein	1	.	XP_006184726.1 (Camelus ferus: 97.7% identity in aln 92.2% length of target)	.
ENSOARG00000004546	ENSOARP00000004862	15	83	83	83	0	0	0	0	0	0	.	.	NA	.	.	.	.	.	.	.
ENSOARG00000004547	ENSOARP00000004864	5	17	0	0	59	6	10.2	73	5	86.4	MIP18 family protein FAM96A	MIP18 family protein FAM96A	NA	.	FAM96A	family with sequence similarity 96 member A	1	.	XP_006044991.1 (Bubalus bubalis: 96.9% identity in aln 100.0% length of target) | XP_006184050.1 (Camelus ferus: 95.6% identity in aln 100.0% length of target) | XP_005958075.1 (Pantholops hodgsonii: 95.6% identity in aln 100.0% length of target)	.
ENSOARG00000004549	ENSOARP00000004867	6	7	1	0	5	5	100	4	5	100	transmembrane protein 132D	transmembrane protein 132D	NA	.	TMEM132D	transmembrane protein 132D	4	.	.	.
ENSOARG00000004551	ENSOARP00000004870	4	5	0	0	7	6	85.7	2	3	100	major allergen I polypeptide chain 1-like	major allergen I polypeptide chain 1-like	1	major allergen I polypeptide chain 1-like	.	.	6	.	XP_011975779.1 (Ovis aries musimon: 100.000% identity in aln 100.0% length of target)	.
ENSOARG00000004553	ENSOARP00000004878	4	17	4	1	0	0	0	0	0	0	.	adhesion G protein-coupled receptor E3-like	NA	.	.	.	8	.	.	.
ENSOARG00000004556	ENSOARP00000004874	15	83	83	83	136	2	1.5	181	2	59.6	60S ribosomal protein L15	60S ribosomal protein L15	13	60S ribosomal protein L15 | 60S ribosomal protein L15-like | RecName: Full=60S ribosomal protein L15 | ribosomal protein L15 | 60S ribosomal protein L15-like protein | RecName: Full=60S ribosomal protein L15; AltName: Full=L10 | ribosomal protein L10 | 60S ribosomal protein l15 | Similar to RIKEN cDNA 2510008H07 gene | ribosomal protein L15 L homeolog | mCG8578 | Ribosomal protein L15 | mCG16398	.	.	7	.	.	.
ENSOARG00000004557	ENSOARP00000004877	1	1	0	0	2	2	100	1	2	100	pregnancy-associated glycoprotein 1-like	pregnancy-associated glycoprotein 1-like	1	pregnancy-associated glycoprotein 1-like	.	.	6	.	XP_012027990.1 (Ovis aries musimon: 99.029% identity in aln 79.2% length of target)	.
ENSOARG00000004558	ENSOARP00000004879	5	18	2	1	0	0	0	0	0	0	.	major allergen I polypeptide chain 2-like	NA	.	.	.	8	.	.	.
ENSOARG00000004560	ENSOARP00000004881	15	83	38	0	128	4	3.1	137	4	87.5	60S ribosomal protein L7a	60S ribosomal protein L7a	NA	.	RPL7A	RPL7A	1	NP_000963.1 (92.8% identity in aln 94.4% length of target)	NP_001035610.1 (Bos taurus: 93.2% identity in aln 94.4% length of target) | XP_014407817.1 (Camelus ferus: 91.6% identity in aln 94.4% length of target) | XP_005984921.1 (Pantholops hodgsonii: 92.4% identity in aln 94.4% length of target)	.
ENSOARG00000004566	ENSOARP00000004885	7	39	5	1	2	2	100	1	2	100	secretoglobin family 2B member 2-like	secretoglobin family 2B member 2-like	1	secretoglobin family 2B member 2-like	.	.	6	.	XP_011975774.1 (Ovis aries musimon: 100.000% identity in aln 80.3% length of target)	.
ENSOARG00000004567	ENSOARP00000004892	15	74	8	1	0	0	0	0	0	0	.	hypothetical protein PANDA_000224	NA	.	.	.	8	.	.	.
ENSOARG00000004569	ENSOARP00000004888	0	0	0	0	1	1	100	1	1	100	KRAB domain-containing protein 4-like	KRAB domain-containing protein 4-like	1	KRAB domain-containing protein 4-like	.	.	6	.	XP_010834652.1 (Bison bison bison: 93.827% identity in aln 66.4% length of target)	.
ENSOARG00000004570	ENSOARP00000004890	15	83	83	61	0	0	0	0	0	0	.	acidic leucine-rich nuclear phosphoprotein 32 family member B	NA	.	ANP32B	acidic nuclear phosphoprotein 32 family member B	8	.	.	.
ENSOARG00000004572	ENSOARP00000004889	15	83	80	3	6	5	83.3	5	5	33.3	protein ACN9 homolog, mitochondrial	Protein ACN9-like protein, mitochondrial	4	protein ACN9 homolog, mitochondrial | succinate dehydrogenase assembly factor 3, mitochondrial | succinate dehydrogenase assembly factor 3, mitochondrial precursor | Protein ACN9-like protein, mitochondrial	.	.	7	.	.	.
ENSOARG00000004574	ENSOARP00000004894	0	0	0	0	0	0	0	0	0	0	.	major allergen I polypeptide chain 1-like	NA	.	.	.	8	.	.	.
ENSOARG00000004579	ENSOARP00000004899	4	10	9	0	2	2	100	1	2	100	androgen-binding protein homolog	androgen-binding protein homolog	1	.	SHBG	SHBG	3	.	XP_011975783.1 (Ovis aries musimon: 98.795% identity in aln 71.6% length of target)XP_011975783.1 (Ovis aries musimon: 98.8% identity in aln 71.6% length of target) | XP_005692312.1 (Capra hircus: 95.2% identity in aln 71.6% length of target)	SHBG already in Oar v3.1 (associated with ENSOARG00000015191)
ENSOARG00000004581	ENSOARP00000004901	15	83	57	0	0	0	0	0	0	0	.	succinate dehydrogenase assembly factor 3, mitochondrial	NA	.	.	.	8	.	.	.
ENSOARG00000004586	ENSOARP00000004906	3	4	0	0	3	3	100	1	2	100	major allergen I polypeptide chain 1-like	major allergen I polypeptide chain 1-like	1	major allergen I polypeptide chain 1-like	.	.	6	.	XP_011975777.1 (Ovis aries musimon: 97.849% identity in aln 100.0% length of target)	.
ENSOARG00000004592	ENSOARP00000004912	2	3	0	0	7	6	85.7	2	3	100	major allergen I polypeptide chain 1-like	major allergen I polypeptide chain 1-like	1	major allergen I polypeptide chain 1-like	.	.	6	.	XP_005692317.1 (Capra hircus: 97.849% identity in aln 100.0% length of target)	.
ENSOARG00000004593	ENSOARP00000004926	15	83	75	30	3	2	66.7	2	2	66.7	beta-hexosaminidase subunit beta	beta-hexosaminidase subunit beta	2	beta-hexosaminidase subunit beta | Beta-hexosaminidase subunit beta	.	.	6	.	XP_011999491.1 (Ovis aries musimon: 99.444% identity in aln 100.0% length of target)	.
ENSOARG00000004594	ENSOARP00000004917	15	83	29	0	0	0	0	0	0	0	.	BRCA1-associated ATM activator 1	NA	.	.	.	8	.	.	.
ENSOARG00000004596	ENSOARP00000004915	10	40	0	0	0	0	0	0	0	0	.	.	NA	.	.	.	.	.	.	.
ENSOARG00000004599	ENSOARP00000004920	10	24	2	1	0	0	0	0	0	0	.	androgen-binding protein homolog	NA	.	SHBG	SHBG	8	.	.	SHBG already in Oar v3.1 (associated with ENSOARG00000015191)
ENSOARG00000004600	ENSOARP00000004922	14	82	0	0	0	0	0	0	0	0	.	.	NA	.	.	.	.	.	.	.
ENSOARG00000004603	ENSOARP00000004923	9	50	5	0	0	0	0	0	0	0	.	collagen alpha-1(III) chain	NA	.	.	.	8	.	.	.
ENSOARG00000004605	ENSOARP00000004925	0	0	0	0	0	0	0	0	0	0	.	major allergen I polypeptide chain 1-like	NA	.	.	.	8	.	.	.
ENSOARG00000004607	ENSOARP00000004927	14	75	0	0	0	0	0	0	0	0	.	uncharacterized protein LOC106991725	NA	.	.	.	8	.	.	.
ENSOARG00000004608	ENSOARP00000004930	14	68	9	0	0	0	0	0	0	0	.	adhesion G protein-coupled receptor E3-like	NA	.	.	.	8	.	.	.
ENSOARG00000004613	ENSOARP00000004934	4	5	0	0	0	0	0	0	0	0	.	TPA: fel d I chain 1 precursor with leader A-like	NA	.	.	.	8	.	.	.
ENSOARG00000004615	ENSOARP00000004933	15	83	73	4	0	0	0	0	0	0	.	.	NA	.	.	.	.	.	.	.
ENSOARG00000004616	ENSOARP00000004936	0	0	0	0	0	0	0	0	0	0	.	40S ribosomal protein S14	NA	.	RPS14	ribosomal protein S14	8	.	.	.
ENSOARG00000004617	ENSOARP00000004939	9	43	15	3	5	5	100	4	4	100	hydroxycarboxylic acid receptor 2	hydroxycarboxylic acid receptor 2	NA	.	HCAR2	hydroxycarboxylic acid receptor 2	1	.	XP_005691444.1 (Capra hircus: 99.7% identity in aln 100.0% length of target) | XP_005911898.2 (Bos mutus: 97.5% identity in aln 100.0% length of target) | XP_015330996.1 (Bos taurus: 97.8% identity in aln 100.0% length of target) | XP_010839615.1 (Bison bison bison: 98.1% identity in aln 100.0% length of target) | XP_005955331.1 (Pantholops hodgsonii: 98.9% identity in aln 100.0% length of target)	.
ENSOARG00000004618	ENSOARP00000004940	3	3	0	0	0	0	0	0	0	0	.	ADP-ribosylation factor-like protein 9	NA	.	.	.	8	.	.	.
ENSOARG00000004620	ENSOARP00000004942	2	3	0	0	0	0	0	0	0	0	.	LOW QUALITY PROTEIN: calreticulin-like	NA	.	.	.	8	.	.	.
ENSOARG00000004622	ENSOARP00000004944	15	83	36	0	13	8	61.5	8	6	100	zinc finger protein 181	zinc finger protein 181	NA	.	ZNF181	zinc finger protein 181	1	.	XP_014959888.1 (Ovis aries musimon: 99.6% identity in aln 100.0% length of target) | XP_005692322.1 (Capra hircus: 98.2% identity in aln 100.0% length of target) | XP_005896149.1 (Bos mutus: 96.5% identity in aln 100.0% length of target) | NP_001070017.1 (Bos taurus: 96.7% identity in aln 100.0% length of target) | XP_006065335.1 (Bubalus bubalis: 96.8% identity in aln 100.0% length of target) | …	.
ENSOARG00000004624	ENSOARP00000004945	14	81	0	0	2	2	100	1	2	50	zinc finger X-linked protein ZXDB-like	zinc finger X-linked protein ZXDB	2	zinc finger X-linked protein ZXDB-like | zinc finger X-linked protein ZXDB	.	.	6	.	XP_012028570.1 (Ovis aries musimon: 99.111% identity in aln 84.2% length of target)	.
ENSOARG00000004625	ENSOARP00000004947	15	83	79	2	47	5	10.6	41	5	97.9	valine--tRNA ligase	valine--tRNA ligase	NA	.	VARS	valyl-tRNA synthetase	4	.	.	.
ENSOARG00000004627	ENSOARP00000004950	9	21	3	2	4	3	75	4	3	50	c-C motif chemokine 3-like	c-C motif chemokine 3-like	3	c-C motif chemokine 3-like | C-C motif chemokine 3 | C-C motif chemokine 3-like	.	.	6	.	XP_006048117.1 (Bubalus bubalis: 96.774% identity in aln 100.0% length of target)	.
ENSOARG00000004633	ENSOARP00000004954	0	0	0	0	0	0	0	0	0	0	.	Y-box-binding protein 3-like	NA	.	.	.	8	.	.	.
ENSOARG00000004635	ENSOARP00000004956	15	83	83	58	203	9	4.4	175	6	67.5	malignant T-cell-amplified sequence 1	malignant T-cell-amplified sequence 1-like	16	malignant T-cell-amplified sequence 1 | malignant T-cell-amplified sequence 1-like | Malignant T-cell-amplified sequence 1 | Translation machinery-associated protein 20 | malignant T-cell-amplified sequence 2 | Malignant T cell-amplified sequence 1 | Malignant T cell amplified sequence 1 | malignant T-cell-amplified sequence 1 isoform 2 | malignant T-cell-amplified sequence 1-A | malignant T-cell…	.	.	6	.	XP_004014376.1 (Ovis aries: 100.000% identity in aln 99.4% length of target)	.
ENSOARG00000004636	ENSOARP00000004960	15	83	78	13	0	0	0	0	0	0	.	ubiquitin-conjugating enzyme E2 E2	NA	.	.	.	8	.	.	.
ENSOARG00000004637	ENSOARP00000004959	5	4	1	0	0	0	0	0	0	0	.	zinc finger protein 549-like	NA	.	.	.	8	.	.	.
ENSOARG00000004640	ENSOARP00000004964	0	0	0	0	0	0	0	0	0	0	.	60S ribosomal protein L23a	NA	.	RPL23A	ribosomal protein L23a	8	.	.	multiple unknown genes (7) match this description (it also matches ENSOARG00000003480, ENSOARG00000005024, ENSOARG00000005934, ENSOARG00000008109, ENSOARG00000014076, ENSOARG00000014324, ENSOARG00000019540)
ENSOARG00000004641	ENSOARP00000004965	15	75	52	13	0	0	0	0	0	0	.	profilin 2, isoform CRA_c	NA	.	.	.	8	.	.	.
ENSOARG00000004643	ENSOARP00000004963	4	9	1	0	0	0	0	0	0	0	.	zinc finger protein 385D	NA	.	.	.	8	.	.	.
ENSOARG00000004648	ENSOARP00000004972	15	83	83	83	8	8	100	6	6	87.5	60S ribosomal protein L6	60S ribosomal protein L6	NA	.	RPL6	ribosomal protein L6	1	.	XP_005709463.2 (Capra hircus: 99.6% identity in aln 100.0% length of target) | XP_014338143.1 (Bos mutus: 98.6% identity in aln 99.3% length of target) | NP_001026926.1 (Bos taurus: 98.6% identity in aln 100.0% length of target) | XP_006047453.1 (Bubalus bubalis: 94.4% identity in aln 100.0% length of target) | XP_014409138.1 (Camelus ferus: 95.1% identity in aln 100.0% length of target) | XP_005…	.
ENSOARG00000004656	ENSOARP00000004981	15	83	83	44	0	0	0	0	0	0	.	28S ribosomal protein S26, mitochondrial	NA	.	.	.	8	.	.	.
ENSOARG00000004657	ENSOARP00000004982	11	43	11	4	1	1	100	1	1	100	C-C motif chemokine 18-like	C-C motif chemokine 18-like	1	C-C motif chemokine 18-like	.	.	6	.	XP_005701466.1 (Capra hircus: 96.629% identity in aln 100.0% length of target)	.
ENSOARG00000004666	ENSOARP00000004987	0	0	0	0	0	0	0	0	0	0	.	LOW QUALITY PROTEIN: uncharacterized protein LOC101106326	NA	.	.	.	8	.	.	.
ENSOARG00000004667	ENSOARP00000004990	15	83	76	52	8	8	100	6	6	87.5	60S ribosomal protein L6	60S ribosomal protein L6	NA	.	RPL6	ribosomal protein L6	1	.	XP_005709463.2 (Capra hircus: 100.0% identity in aln 100.0% length of target) | XP_014338143.1 (Bos mutus: 99.0% identity in aln 99.3% length of target) | NP_001026926.1 (Bos taurus: 99.0% identity in aln 100.0% length of target) | XP_006047453.1 (Bubalus bubalis: 94.8% identity in aln 100.0% length of target) | XP_014409138.1 (Camelus ferus: 95.5% identity in aln 100.0% length of target) | XP_00…	.
ENSOARG00000004671	ENSOARP00000004995	0	0	0	0	0	0	0	0	0	0	.	Y-box-binding protein 3-like	NA	.	.	.	8	.	.	.
ENSOARG00000004672	ENSOARP00000004996	12	48	16	1	0	0	0	0	0	0	.	protein FAM69C	NA	.	.	.	8	.	.	.
ENSOARG00000004678	ENSOARP00000005003	6	17	0	0	0	0	0	0	0	0	.	.	NA	.	.	.	.	.	.	.
ENSOARG00000004679	ENSOARP00000005006	4	4	1	0	3	3	100	2	3	100	cathepsin G-like	cathepsin G-like	1	cathepsin G-like	.	.	6	.	XP_012019232.1 (Ovis aries musimon: 99.203% identity in aln 100.0% length of target)	.
ENSOARG00000004682	ENSOARP00000005008	0	0	0	0	0	0	0	0	0	0	.	.	NA	.	.	.	.	.	.	.
ENSOARG00000004688	ENSOARP00000005014	8	23	0	0	8	7	87.5	5	6	50	cathepsin G-like	cathepsin G-like	3	cathepsin G-like | cathepsin G | Cathepsin G	.	.	6	.	XP_012019235.1 (Ovis aries musimon: 98.406% identity in aln 100.0% length of target)	.
ENSOARG00000004693	ENSOARP00000005021	10	50	0	0	0	0	0	0	0	0	.	.	NA	.	.	.	.	.	.	.
ENSOARG00000004696	ENSOARP00000005023	13	75	59	35	1	1	100	1	1	100	FXYD domain-containing ion transport regulator 3 precursor	FXYD domain-containing ion transport regulator 3 precursor	1	FXYD domain-containing ion transport regulator 3 precursor	.	.	6	.	NP_001073114.1 (Bos taurus: 90.000% identity in aln 100.0% length of target)	.
ENSOARG00000004700	ENSOARP00000005038	15	83	64	22	2	2	100	1	2	100	beta-hexosaminidase subunit beta	beta-hexosaminidase subunit beta	1	beta-hexosaminidase subunit beta	.	.	6	.	XP_013828136.1 (Capra hircus: 90.164% identity in aln 100.0% length of target)	.
ENSOARG00000004705	ENSOARP00000005031	10	43	0	0	1	0	0	1	0	100	ubiquitin-like	ubiquitin-like	1	ubiquitin-like	.	.	7	.	.	.
ENSOARG00000004711	ENSOARP00000005044	5	23	0	0	0	0	0	0	0	0	.	LOW QUALITY PROTEIN: tripartite motif-containing protein 26-like	NA	.	.	.	8	.	.	.
ENSOARG00000004713	ENSOARP00000005047	0	0	0	0	1	1	100	0	1	100	disintegrin and metalloproteinase domain-containing protein 1a-like	disintegrin and metalloproteinase domain-containing protein 1a-like	1	disintegrin and metalloproteinase domain-containing protein 1a-like	.	.	6	.	XP_012019509.1 (Ovis aries musimon: 99.632% identity in aln 99.4% length of target)	.
ENSOARG00000004715	ENSOARP00000005049	15	81	52	5	0	0	0	0	0	0	.	MTSS1-like protein	NA	.	.	.	8	.	.	.
ENSOARG00000004721	ENSOARP00000005055	13	81	80	70	1	1	100	1	1	100	regakine-1-like	regakine-1-like	1	regakine-1-like	.	.	6	.	XP_005701465.1 (Capra hircus: 94.382% identity in aln 84.8% length of target)	.
ENSOARG00000004722	ENSOARP00000005071	7	10	5	4	0	0	0	0	0	0	.	pregnancy-associated glycoprotein 3	NA	.	.	.	8	.	.	.
ENSOARG00000004724	ENSOARP00000005062	15	83	61	0	0	0	0	0	0	0	.	sulfhydryl oxidase 2	NA	.	.	.	8	.	.	.
ENSOARG00000004726	ENSOARP00000005065	6	5	3	2	3	3	100	2	3	66.7	plasminogen	plasminogen	2	plasminogen | plasminogen-like	.	.	6	.	XP_011982597.1 (Ovis aries musimon: 99.876% identity in aln 100.0% length of target)	.
ENSOARG00000004731	ENSOARP00000005060	4	14	0	0	85	4	4.7	53	4	82.4	catenin alpha-3	catenin alpha-3	NA	.	CTNNA3	catenin alpha 3	1	XP_016871646.1 (96.8% identity in aln 100.0% length of target)	XP_006190938.1 (Camelus ferus: 97.3% identity in aln 99.5% length of target)	.
ENSOARG00000004735	ENSOARP00000005066	15	83	23	0	0	0	0	0	0	0	.	coiled-coil domain-containing protein 71L	NA	.	CCDC71L	coiled-coil domain containing 71-like	8	.	.	.
ENSOARG00000004738	ENSOARP00000005076	4	21	1	0	0	0	0	0	0	0	.	adhesion G protein-coupled receptor E4-like	NA	.	.	.	8	.	.	.
ENSOARG00000004739	ENSOARP00000005072	11	46	1	0	156	4	2.6	172	3	96.2	WD repeat domain phosphoinositide-interacting protein 3	WD repeat domain phosphoinositide-interacting protein 3	NA	.	WIPI3	WIPI3	1	NP_062559.2 (97.3% identity in aln 95.6% length of target)	XP_005907237.1 (Bos mutus: 99.7% identity in aln 100.0% length of target) | NP_001068715.1 (Bos taurus: 98.2% identity in aln 95.6% length of target) | XP_006174313.1 (Camelus ferus: 99.4% identity in aln 100.0% length of target) | XP_006199536.1 (Vicugna pacos: 99.1% identity in aln 100.0% length of target)	.
ENSOARG00000004740	ENSOARP00000005073	2	1	0	0	3	3	100	3	3	66.7	disintegrin and metalloproteinase domain-containing protein 1a-like	disintegrin and metalloproteinase domain-containing protein 1a-like	2	disintegrin and metalloproteinase domain-containing protein 1a-like | a disintegrin and metallopeptidase domain 1a	.	.	6	.	XP_005691611.1 (Capra hircus: 98.511% identity in aln 99.8% length of target)	.
ENSOARG00000004742	ENSOARP00000005077	0	0	0	0	0	0	0	0	0	0	.	cilia and flagella associated protein 36	NA	.	CFAP36	cilia and flagella associated protein 36	8	.	.	.
ENSOARG00000004744	ENSOARP00000005078	4	17	0	0	115	10	8.7	64	6	77.4	catenin alpha-3	catenin alpha-3	NA	.	CTNNA3	catenin alpha 3	4	.	.	multiple unknown genes (2) match this description (it also matches ENSOARG00000004731, ENSOARG00000004744)
ENSOARG00000004747	ENSOARP00000005098	15	83	73	0	0	0	0	0	0	0	.	LOW QUALITY PROTEIN: GON-4-like protein	NA	.	.	.	8	.	.	.
ENSOARG00000004748	ENSOARP00000005081	0	0	0	0	7	6	85.7	4	4	100	olfactory receptor 7A17	olfactory receptor 7A17	NA	.	OR7A17	olfactory receptor family 7 subfamily A member 17	1	.	XP_005701383.1 (Capra hircus: 97.1% identity in aln 95.7% length of target) | XP_014336914.1 (Bos mutus: 92.8% identity in aln 95.0% length of target) | XP_015327424.1 (Bos taurus: 91.9% identity in aln 95.7% length of target) | XP_006054773.1 (Bubalus bubalis: 92.6% identity in aln 95.7% length of target) | XP_010843325.1 (Bison bison bison: 92.2% identity in aln 95.0% length of target)	.
ENSOARG00000004753	ENSOARP00000005095	15	83	82	5	0	0	0	0	0	0	.	.	NA	.	.	.	.	.	.	.
ENSOARG00000004755	ENSOARP00000005088	15	65	0	0	10	10	100	3	4	100	tetratricopeptide repeat protein 27	tetratricopeptide repeat protein 27	1	.	TTC27	tetratricopeptide repeat domain 27	4	.	XP_010808176.1 (Bos taurus: 91.837% identity in aln 11.8% length of target)	multiple unknown genes (2) match this description (it also matches ENSOARG00000004755, ENSOARG00000010376)
ENSOARG00000004765	ENSOARP00000005102	6	23	3	0	0	0	0	0	0	0	.	.	NA	.	.	.	.	.	.	.
ENSOARG00000004766	ENSOARP00000005105	3	5	0	0	1	1	100	0	1	100	disintegrin and metalloproteinase domain-containing protein 1a-like	disintegrin and metalloproteinase domain-containing protein 1a-like	1	disintegrin and metalloproteinase domain-containing protein 1a-like	.	.	6	.	XP_004017651.1 (Ovis aries: 100.000% identity in aln 99.9% length of target)	.
ENSOARG00000004769	ENSOARP00000005118	15	83	83	24	63	7	11.1	58	6	92.1	oxysterol-binding protein-related protein 9	oxysterol-binding protein-related protein 9	NA	.	OSBPL9	oxysterol binding protein like 9	1	XP_011538904.1 (96.7% identity in aln 100.0% length of target)	XP_005678487.1 (Capra hircus: 99.7% identity in aln 100.0% length of target) | XP_005894787.1 (Bos mutus: 99.5% identity in aln 100.0% length of target) | XP_010848016.1 (Bison bison bison: 99.3% identity in aln 100.0% length of target) | XP_006180302.1 (Camelus ferus: 98.8% identity in aln 100.0% length of target)	.
ENSOARG00000004770	ENSOARP00000005107	15	83	83	74	0	0	0	0	0	0	.	.	NA	.	.	.	.	.	.	.
ENSOARG00000004774	ENSOARP00000005110	13	81	75	38	0	0	0	0	0	0	.	C-C motif chemokine 15	NA	.	.	.	8	.	.	.
ENSOARG00000004775	ENSOARP00000005111	13	40	1	0	0	0	0	0	0	0	.	cyclin-dependent kinase 1-like	NA	.	.	.	8	.	.	.
ENSOARG00000004778	ENSOARP00000005116	15	83	83	53	38	2	5.3	31	2	84.2	ubiquitin-conjugating enzyme E2 H	ubiquitin-conjugating enzyme E2 H	NA	.	UBE2H	ubiquitin conjugating enzyme E2 H	3	.	XP_005981507.1 (Pantholops hodgsonii: 100.0% identity in aln 72.5% length of target)	.
ENSOARG00000004781	ENSOARP00000005120	14	74	6	0	45	8	17.8	27	6	93.3	E3 ubiquitin-protein ligase parkin	E3 ubiquitin-protein ligase parkin	NA	.	PARK2	PARK2	4	.	.	PARK2 already in Oar v3.1 (associated with ENSOARG00000004788)
ENSOARG00000004782	ENSOARP00000005122	10	52	0	0	0	0	0	0	0	0	.	nascent polypeptide-associated complex subunit alpha-like	NA	.	.	.	8	.	.	.
ENSOARG00000004793	ENSOARP00000005135	15	78	32	0	0	0	0	0	0	0	.	.	NA	.	.	.	.	.	.	.
ENSOARG00000004794	ENSOARP00000005137	5	17	2	0	0	0	0	0	0	0	.	parkin coregulated gene protein-like	NA	.	.	.	8	.	.	.
ENSOARG00000004795	ENSOARP00000005138	2	3	0	0	0	0	0	0	0	0	.	.	NA	.	.	.	.	.	.	.
ENSOARG00000004799	ENSOARP00000005143	7	28	7	1	5	0	0	5	0	80	parkin coregulated gene protein	parkin coregulated gene protein	NA	.	PACRG	PARK2 coregulated	5	.	.	.
ENSOARG00000004802	ENSOARP00000005145	8	40	6	0	0	0	0	0	0	0	.	granzyme H splice variant 3	NA	.	.	.	8	.	.	.
ENSOARG00000004805	ENSOARP00000005151	7	36	3	0	0	0	0	0	0	0	.	mast cell protease 1A-like	NA	.	.	.	8	.	.	.
ENSOARG00000004806	ENSOARP00000005152	14	76	21	1	0	0	0	0	0	0	.	solute carrier family 35 member E4-like	NA	.	.	.	8	.	.	.
ENSOARG00000004808	ENSOARP00000005154	15	82	3	0	0	0	0	0	0	0	.	unnamed protein product	NA	.	.	.	8	.	.	.
ENSOARG00000004809	ENSOARP00000005153	14	63	21	9	0	0	0	0	0	0	.	neuroendocrine secretory protein 55	NA	.	.	.	8	.	.	.
ENSOARG00000004810	ENSOARP00000005156	15	76	2	0	0	0	0	0	0	0	.	.	NA	.	.	.	.	.	.	.
ENSOARG00000004815	ENSOARP00000005167	8	25	4	0	2	2	100	0	1	100	mast cell protease 3-like	mast cell protease 3-like	1	mast cell protease 3-like	.	.	6	.	XP_012028641.1 (Ovis aries musimon: 98.016% identity in aln 100.0% length of target)	.
ENSOARG00000004817	ENSOARP00000005166	5	16	6	3	0	0	0	0	0	0	.	obscurin	NA	.	.	.	8	.	.	.
ENSOARG00000004821	ENSOARP00000005163	0	0	0	0	0	0	0	0	0	0	.	.	NA	.	.	.	.	.	.	.
ENSOARG00000004828	ENSOARP00000005188	7	32	20	10	1	1	100	1	1	100	cytochrome P450 2C19-like	cytochrome P450 2C19-like	1	cytochrome P450 2C19-like	.	.	6	.	XP_005698308.1 (Capra hircus: 97.959% identity in aln 100.0% length of target)	.
ENSOARG00000004829	ENSOARP00000005176	10	12	1	0	59	3	5.1	50	3	81.4	kinesin-like protein KIF26B	kinesin-like protein KIF26B	NA	.	KIF26B	KIF26B	3	.	XP_010811487.1 (Bos taurus: 98.1% identity in aln 59.4% length of target)	KIF26B already in Oar v3.1 (associated with ENSOARG00000004655)
ENSOARG00000004833	ENSOARP00000005179	9	32	0	0	0	0	0	0	0	0	.	RUN and FYVE domain-containing protein 1	NA	.	RUFY1	RUN and FYVE domain-containing protein 1	8	.	.	.
ENSOARG00000004842	ENSOARP00000005189	2	2	0	0	0	0	0	0	0	0	.	60S ribosomal protein L5	NA	.	RPL5	ribosomal protein L5	8	.	.	multiple unknown genes (3) match this description (it also matches ENSOARG00000000126, ENSOARG00000007930, ENSOARG00000018422)
ENSOARG00000004853	ENSOARP00000005201	15	83	83	54	71	11	15.5	46	7	93	male-enhanced antigen 1	male-enhanced antigen 1	NA	.	MEA1	male-enhanced antigen 1	1	.	XP_011969301.1 (Ovis aries musimon: 98.9% identity in aln 100.0% length of target) | XP_005696376.1 (Capra hircus: 100.0% identity in aln 100.0% length of target) | XP_005900181.1 (Bos mutus: 98.3% identity in aln 100.0% length of target) | NP_777073.1 (Bos taurus: 98.3% identity in aln 100.0% length of target) | XP_006069289.1 (Bubalus bubalis: 100.0% identity in aln 97.3% length of target) | XP…	.
ENSOARG00000004854	ENSOARP00000005204	14	81	47	18	84	6	7.1	39	6	78.6	cytidine monophosphate-N-acetylneuraminic acid hydroxylase	cytidine monophosphate-N-acetylneuraminic acid hydroxylase	NA	.	CMAH	CMAH	1	.	XP_005696828.1 (Capra hircus: 99.7% identity in aln 99.7% length of target) | XP_014336937.1 (Bos mutus: 98.8% identity in aln 100.0% length of target) | XP_010841756.1 (Bison bison bison: 98.8% identity in aln 100.0% length of target) | XP_014412671.1 (Camelus ferus: 93.7% identity in aln 99.3% length of target)	.
ENSOARG00000004855	ENSOARP00000005202	14	82	75	54	0	0	0	0	0	0	.	.	NA	.	.	.	.	.	.	.
ENSOARG00000004857	ENSOARP00000005206	6	28	9	2	0	0	0	0	0	0	.	LOW QUALITY PROTEIN: synaptopodin 2-like protein	NA	.	.	.	8	.	.	.
ENSOARG00000004858	ENSOARP00000005208	15	83	57	0	52	10	19.2	41	8	100	non-histone chromosomal protein HMG-14	non-histone chromosomal protein HMG-14	NA	.	HMGN1	high mobility group nucleosome binding domain 1	1	.	XP_012026324.1 (Ovis aries musimon: 99.0% identity in aln 100.0% length of target) | XP_005678075.1 (Capra hircus: 98.0% identity in aln 92.5% length of target) | NP_001029944.1 (Bos taurus: 100.0% identity in aln 100.0% length of target) | XP_006069431.1 (Bubalus bubalis: 98.0% identity in aln 100.0% length of target) | XP_005971462.1 (Pantholops hodgsonii: 94.1% identity in aln 99.0% length of …	.
ENSOARG00000004859	ENSOARP00000005209	14	81	74	53	0	0	0	0	0	0	.	.	NA	.	.	.	.	.	.	.
ENSOARG00000004866	ENSOARP00000005215	15	83	83	75	0	0	0	0	0	0	.	.	NA	.	.	.	.	.	.	.
ENSOARG00000004867	ENSOARP00000005216	0	0	0	0	0	0	0	0	0	0	.	.	NA	.	.	.	.	.	.	.
ENSOARG00000004868	ENSOARP00000005218	6	6	3	0	0	0	0	0	0	0	.	.	NA	.	.	.	.	.	.	.
ENSOARG00000004872	ENSOARP00000005222	15	83	83	83	0	0	0	0	0	0	.	.	NA	.	.	.	.	.	.	.
ENSOARG00000004875	ENSOARP00000005234	4	23	1	0	1	1	100	1	1	100	EGF-like module-containing mucin-like hormone receptor-like 2-like	EGF-like module-containing mucin-like hormone receptor-like 2-like	1	EGF-like module-containing mucin-like hormone receptor-like 2-like	.	.	6	.	XP_005962979.1 (Pantholops hodgsonii: 93.324% identity in aln 68.5% length of target)	.
ENSOARG00000004876	ENSOARP00000005227	7	19	2	0	0	0	0	0	0	0	.	.	NA	.	.	.	.	.	.	.
ENSOARG00000004877	ENSOARP00000005224	15	83	83	83	83	1	1.2	180	1	77.1	60S ribosomal protein L37	60S ribosomal protein L37	NA	.	RPL37	ribosomal protein L37	1	NP_000988.1 (100.0% identity in aln 100.0% length of target)	.	.
ENSOARG00000004878	ENSOARP00000005225	15	75	3	0	48	14	29.2	47	4	52.1	cytochrome c oxidase subunit 7C, mitochondrial	cytochrome c oxidase subunit 7C, mitochondrial-like	8	cytochrome c oxidase subunit 7C, mitochondrial | cytochrome c oxidase subunit 7C, mitochondrial-like | cytochrome c oxidase subunit 7C, mitochondrial precursor | mCG17670 | RecName: Full=Cytochrome c oxidase subunit 7C, mitochondrial; AltName: Full=Cytochrome c oxidase polypeptide VIIc; Flags: Precursor | mCG14133 | cytochrome c oxidase subunit VIIc | protein IQ-DOMAIN 14-like	.	.	7	.	.	.
ENSOARG00000004880	ENSOARP00000005229	8	31	8	5	0	0	0	0	0	0	.	uncharacterized protein LOC106503550	NA	.	.	.	8	.	.	.
ENSOARG00000004882	ENSOARP00000005231	11	36	2	0	0	0	0	0	0	0	.	uncharacterized protein LOC102180528	NA	.	.	.	8	.	.	.
ENSOARG00000004884	ENSOARP00000005251	15	82	0	0	0	0	0	0	0	0	.	.	NA	.	.	.	.	.	.	.
ENSOARG00000004888	ENSOARP00000005236	8	32	8	5	0	0	0	0	0	0	.	lung adenoma susceptibility protein 2	NA	.	.	.	8	.	.	.
ENSOARG00000004889	ENSOARP00000005238	2	3	0	0	0	0	0	0	0	0	.	uncharacterized protein LOC106701465	NA	.	.	.	8	.	.	.
ENSOARG00000004890	ENSOARP00000005239	13	37	4	0	8	0	0	8	0	62.5	single-pass membrane and coiled-coil domain-containing protein 2	single-pass membrane and coiled-coil domain-containing protein 2	2	single-pass membrane and coiled-coil domain-containing protein 2 | coiled-coil domain-containing protein 188	.	.	7	.	.	.
ENSOARG00000004891	ENSOARP00000005241	10	41	0	0	0	0	0	0	0	0	.	LOW QUALITY PROTEIN: myotubularin-related protein 8	NA	.	.	.	8	.	.	.
ENSOARG00000004894	ENSOARP00000005244	5	5	0	0	0	0	0	0	0	0	.	synapse differentiation-inducing gene protein 1-like	NA	.	.	.	8	.	.	.
ENSOARG00000004899	ENSOARP00000005245	6	16	2	1	0	0	0	0	0	0	.	antileukoproteinase-like	NA	.	.	.	8	.	.	.
ENSOARG00000004900	ENSOARP00000005246	11	31	4	0	0	0	0	0	0	0	.	.	NA	.	.	.	.	.	.	.
ENSOARG00000004904	ENSOARP00000005250	13	70	30	6	0	0	0	0	0	0	.	sorting nexin-10-like	NA	.	.	.	8	.	.	.
ENSOARG00000004909	ENSOARP00000005260	15	83	81	46	8	7	87.5	5	6	75	ribonuclease T2	ribonuclease T2	NA	.	RNASET2	ribonuclease T2	1	.	XP_012010746.1 (Ovis aries musimon: 99.1% identity in aln 93.1% length of target) | XP_013822103.1 (Capra hircus: 98.7% identity in aln 93.1% length of target) | XP_006067093.1 (Bubalus bubalis: 93.9% identity in aln 93.1% length of target) | XP_010837887.1 (Bison bison bison: 93.5% identity in aln 93.1% length of target) | XP_005982978.1 (Pantholops hodgsonii: 98.6% identity in aln 100.0% length…	.
ENSOARG00000004916	ENSOARP00000005263	5	4	1	0	0	0	0	0	0	0	.	.	NA	.	.	.	.	.	.	.
ENSOARG00000004918	ENSOARP00000005270	12	36	6	0	5	1	20	5	1	80	fibroblast growth factor 14	fibroblast growth factor 14	NA	.	FGF14	fibroblast growth factor 14	4	.	.	.
ENSOARG00000004919	ENSOARP00000005271	6	9	6	6	0	0	0	0	0	0	.	cell wall protein DAN4-like	NA	.	.	.	8	.	.	.
ENSOARG00000004923	ENSOARP00000005273	15	83	83	15	0	0	0	0	0	0	.	ribosomal RNA small subunit methyltransferase NEP1	NA	.	EMG1	ribosomal RNA small subunit methyltransferase NEP1	8	.	.	.
[truncated: 4,519 more rows]
