# Supplementary material for: A high resolution atlas of gene expression in the domestic sheep (Ovis aries)
Source: PLoS Genet. 2017 Sep 15;13(9):e1006997. doi: 10.1371/journal.pgen.1006997 (PMC5626511; doi:10.1371/journal.pgen.1006997)
Supplement: S10 Table — (XLSX) [file pgen.1006997.s016.xlsx]

## Sheet: S10 Table
S10 Table. Candidate gene descriptions for all unannotated Oar v3.1. protein-coding genes (potentially informative in the absence of a gene name).
The annotation decision tree and associated quality categories are explained in S1 Methods.
Ensembl gene ID	Candidate HGNC gene name (listed if it can be automatically attributed to a gene description)	Description	Quality category
ENSOARG00000000039	OR52A1	olfactory receptor family 52 subfamily A member 1	6
ENSOARG00000000045		olfactory receptor 52A1-like	6
ENSOARG00000000049
ENSOARG00000000050
ENSOARG00000000052		retroviral gag protein	8
ENSOARG00000000054		zymogen granule protein 16 homolog B-like	6
ENSOARG00000000055
ENSOARG00000000057		Retrovirus-related Pol polyprotein LINE-1	7
ENSOARG00000000058		boLa class II histocompatibility antigen, DQB*0101 beta chain-like	6
ENSOARG00000000059	OR5W2	olfactory receptor family 5 subfamily W member 2	1
ENSOARG00000000060		olfactory receptor 7A10-like	6
ENSOARG00000000061
ENSOARG00000000062	VN1R4	VN1R4	1
ENSOARG00000000064		LOW QUALITY PROTEIN: histone-lysine N-methyltransferase PRDM9-like	8
ENSOARG00000000066		pleckstrin homology domain-containing family G member 3	8
ENSOARG00000000067	ANP32A	acidic nuclear phosphoprotein 32 family member A	1
ENSOARG00000000068		putative pheromone receptor sheepv1r17	8
ENSOARG00000000070	GIMAP7	GTPase, IMAP family member 7	1
ENSOARG00000000071
ENSOARG00000000073	SRSF10	serine and arginine rich splicing factor 10	1
ENSOARG00000000074		LOW QUALITY PROTEIN: receptor-transporting protein 5	8
ENSOARG00000000075		hypothetical protein PANDA_016566	8
ENSOARG00000000077	MRPS2	mitochondrial ribosomal protein S2	3
ENSOARG00000000079
ENSOARG00000000081	TAF15	TATA-binding protein-associated factor 2N	8
ENSOARG00000000083		cytochrome P450 3A24-like	8
ENSOARG00000000086
ENSOARG00000000087	WSB1	WD repeat and SOCS box-containing protein 1	8
ENSOARG00000000093
ENSOARG00000000098		keratin-associated protein KAP1-2	8
ENSOARG00000000101		immunoglobulin lambda-like polypeptide 1	8
ENSOARG00000000102		LOW QUALITY PROTEIN: nuclear RNA export factor 3-like	8
ENSOARG00000000103		Testis-expressed sequence 15 protein	7
ENSOARG00000000104		keratin, high-sulfur matrix protein, IIIA3-like	6
ENSOARG00000000105		transmembrane protein 82	8
ENSOARG00000000108
ENSOARG00000000114		LOW QUALITY PROTEIN: complement C3	8
ENSOARG00000000115		zinc finger protein 347-like	6
ENSOARG00000000119
ENSOARG00000000120	ZNF160	zinc finger protein 160-like	8
ENSOARG00000000121		NKG2D ligand 1-like	8
ENSOARG00000000126	RPL5	ribosomal protein L5	1
ENSOARG00000000127	EID1	EP300-interacting inhibitor of differentiation 1	8
ENSOARG00000000130
ENSOARG00000000132		sushi domain-containing protein 2-like	8
ENSOARG00000000134	ZNF160	zinc finger protein 160-like	8
ENSOARG00000000136		LOW QUALITY PROTEIN: ankyrin repeat domain-containing protein 26-like	8
ENSOARG00000000138		vomeronasal type-2 receptor 116-like	8
ENSOARG00000000140		60S ribosomal protein L21-like	8
ENSOARG00000000141
ENSOARG00000000143		LOW QUALITY PROTEIN: uncharacterized protein LOC105615685	8
ENSOARG00000000144		zinc finger protein 347-like	8
ENSOARG00000000146		MLV-related proviral Env polyprotein-like	8
ENSOARG00000000147	ZNF282	zinc finger protein 282	3
ENSOARG00000000148	PPP1R14B	protein phosphatase 1 regulatory inhibitor subunit 14B	8
ENSOARG00000000150		LOW QUALITY PROTEIN: cytochrome P450 11B1, mitochondrial-like	8
ENSOARG00000000152		fibronectin type III domain containing protein 3C1	6
ENSOARG00000000154		LOW QUALITY PROTEIN: zinc finger protein 28-like	8
ENSOARG00000000160	TEX19	testis expressed 19	manually assigned
ENSOARG00000000161	CAPZA2	capping actin protein of muscle Z-line alpha subunit 2	1
ENSOARG00000000162		phospholipase A2 inhibitor and Ly6/PLAUR domain-containing protein-like	8
ENSOARG00000000167
ENSOARG00000000168		LOW QUALITY PROTEIN: zinc finger protein 674	8
ENSOARG00000000171		hypothetical protein XENTR_v900129151mg	8
ENSOARG00000000178
ENSOARG00000000179
ENSOARG00000000180		hypothetical protein	8
ENSOARG00000000181		beta-defensin 125	8
ENSOARG00000000182
ENSOARG00000000183	POU4F1	POU class 4 homeobox 1	4
ENSOARG00000000188		LOW QUALITY PROTEIN: uncharacterized protein LOC105613868	8
ENSOARG00000000189		NRG1 protein	7
ENSOARG00000000190
ENSOARG00000000192		zinc finger protein 347-like	6
ENSOARG00000000195		radial spoke head 14 homolog	8
ENSOARG00000000196		nicotinate phosphoribosyltransferase	8
ENSOARG00000000199		intestinal mucin-like protein	8
ENSOARG00000000202		TPA: TRD@ protein-like	8
ENSOARG00000000203		LOW QUALITY PROTEIN: zinc finger protein 845-like	8
ENSOARG00000000204	OR51G1	OR51G1	1
ENSOARG00000000207
ENSOARG00000000210		disintegrin and metalloproteinase domain-containing protein 5-like	8
ENSOARG00000000211		small nuclear ribonucleoprotein G isoform a	6
ENSOARG00000000214		T-cell receptor alpha chain V region HPB-MLT-like	8
ENSOARG00000000215		uncharacterized protein C1orf43 homolog	8
ENSOARG00000000217		beta-defensin 125a	8
ENSOARG00000000218		Protocadherin Fat 4	8
ENSOARG00000000219
ENSOARG00000000221		zinc finger protein 665-like	6
ENSOARG00000000222		multidrug resistance-associated protein 4-like	6
ENSOARG00000000225		zymogen granule protein 16 homolog B-like	8
ENSOARG00000000227	DCAF4	DDB1 and CUL4 associated factor 4	1
ENSOARG00000000228		zinc finger protein 677-like	8
ENSOARG00000000229
ENSOARG00000000231		LOW QUALITY PROTEIN: olfactory receptor 5D18-like	8
ENSOARG00000000232		olfactory receptor 6B2-like	6
ENSOARG00000000235		uncharacterized protein LOC105610452	8
ENSOARG00000000236		short palate, lung and nasal epithelium carcinoma-associated protein 2A-like	8
ENSOARG00000000238		TPA: olfactory receptor, family 51, subfamily E, member 2-like	8
ENSOARG00000000239	TIMM17A	translocase of inner mitochondrial membrane 17 homolog A (yeast)	2
ENSOARG00000000240	VSTM2B	V-set and transmembrane domain containing 2B	4
ENSOARG00000000241	RPL9	ribosomal protein L9	6
ENSOARG00000000244		LOW QUALITY PROTEIN: myotubularin-related protein 9	8
ENSOARG00000000245
ENSOARG00000000246		LOW QUALITY PROTEIN: serine/threonine-protein kinase LMTK1	8
ENSOARG00000000247		NKG2D ligand 3-like	8
ENSOARG00000000250		uncharacterized protein C4orf3 homolog	8
ENSOARG00000000254		nuclear envelope pore membrane protein POM 121-like	8
ENSOARG00000000255	ATRIP	ATR interacting protein	1
ENSOARG00000000256
ENSOARG00000000260
ENSOARG00000000264		TPA: sodium- and chloride-dependent glycine transporter 1	8
ENSOARG00000000267		ankyrin repeat and BTB/POZ domain-containing protein 1	6
ENSOARG00000000268		protein FRG2-like-2-like	8
ENSOARG00000000272
ENSOARG00000000273		membrane primary amine oxidase	6
ENSOARG00000000275	YWHAE	YWHAE	1
ENSOARG00000000278		LOW QUALITY PROTEIN: zinc finger protein 565-like	8
ENSOARG00000000279		nuclear RNA export factor 3-like	8
ENSOARG00000000280		zinc finger protein 665	8
ENSOARG00000000282		LOW QUALITY PROTEIN: zinc finger protein 726	8
ENSOARG00000000283		LOW QUALITY PROTEIN: uncharacterized protein LOC106990478	8
ENSOARG00000000289		LOW QUALITY PROTEIN: histone-lysine N-methyltransferase PRDM9-like	8
ENSOARG00000000290
ENSOARG00000000292		zinc finger protein 345-like	6
ENSOARG00000000293	NEUROG2	neurogenin 2	4
ENSOARG00000000297		late cornified envelope protein 1F-like	8
ENSOARG00000000299		LOW QUALITY PROTEIN: putative zinc finger protein 724	8
ENSOARG00000000300		thrombospondin-2	8
ENSOARG00000000301
ENSOARG00000000303	NPDC1	neural proliferation, differentiation and control 1	6
ENSOARG00000000308		thrombospondin-2-like	8
ENSOARG00000000311	NPDC1	neural proliferation, differentiation and control 1	4
ENSOARG00000000312		zinc finger protein 474	6
ENSOARG00000000313
ENSOARG00000000314		late cornified envelope protein 1D-like	8
ENSOARG00000000315	POLR3F	POLR3F	1
ENSOARG00000000318
ENSOARG00000000323	OR7A17	olfactory receptor family 7 subfamily A member 17	1
ENSOARG00000000325		hypothetical protein	8
ENSOARG00000000326		Fanconi anemia core complex-associated protein 20	8
ENSOARG00000000330		involucrin	8
ENSOARG00000000331
ENSOARG00000000332		60S ribosomal protein L23	6
ENSOARG00000000334		testisin-like	6
ENSOARG00000000335		beta-defensin 118-like	6
ENSOARG00000000339		LOW QUALITY PROTEIN: corepressor interacting with RBPJ 1	8
ENSOARG00000000348		60S acidic ribosomal protein P1-like	6
ENSOARG00000000350		LOW QUALITY PROTEIN: pregnancy-associated glycoprotein 2-like	8
ENSOARG00000000351
ENSOARG00000000353
ENSOARG00000000359	SLC7A3	solute carrier family 7 member 3	1
ENSOARG00000000361		DGCR13	8
ENSOARG00000000368		LOW QUALITY PROTEIN: late cornified envelope-like proline-rich protein 1	8
ENSOARG00000000370		LOW QUALITY PROTEIN: cationic amino acid transporter 3-like	8
ENSOARG00000000371	BEX2	brain expressed X-linked 2	8
ENSOARG00000000376		glutamate receptor ionotropic, delta-2-like	7
ENSOARG00000000377
ENSOARG00000000379		protein FAM170A	8
ENSOARG00000000380
ENSOARG00000000385		Voltage-dependent N-type calcium channel subunit alpha-1B	8
ENSOARG00000000388	PYURF	PIGY upstream reading frame	1
ENSOARG00000000390	UVRAG	UV radiation resistance associated	8
ENSOARG00000000391	CRTC2	CREB-regulated transcription coactivator 2	8
ENSOARG00000000393		LOW QUALITY PROTEIN: collagen alpha-1(XX) chain	8
ENSOARG00000000396		LOW QUALITY PROTEIN: olfactory receptor 51H1-like	8
ENSOARG00000000404
ENSOARG00000000407
ENSOARG00000000408	RPL4	ribosomal protein L4	8
ENSOARG00000000410	EI24	EI24, autophagy associated transmembrane protein	8
ENSOARG00000000416		kinase suppressor of Ras 1	8
ENSOARG00000000419		ninein-like protein	8
ENSOARG00000000423		butyrophilin subfamily 2 member A2	6
ENSOARG00000000424
ENSOARG00000000427		LOW QUALITY PROTEIN: transcription factor Sp9	8
ENSOARG00000000431		adenylate cyclase type 5-like	7
ENSOARG00000000434		vesicle-associated membrane protein 714-like	6
ENSOARG00000000435		hypothetical protein M91_15193	8
ENSOARG00000000436	RNF168	ring finger protein 168	8
ENSOARG00000000440		TPA: hypothetical protein BOS_4664	8
ENSOARG00000000441	BNIP3L	BCL2 interacting protein 3 like	8
ENSOARG00000000442
ENSOARG00000000443	SLC7A3	solute carrier family 7 member 3	1
ENSOARG00000000444		RNA-binding motif protein, X-linked 2	7
ENSOARG00000000445		transcription elongation factor A protein-like 4	8
ENSOARG00000000446
ENSOARG00000000447	PIGY	phosphatidylinositol glycan anchor biosynthesis class Y	1
ENSOARG00000000448		TPA: hypothetical protein BOS_4671	8
ENSOARG00000000451	OLA1	Obg like ATPase 1	1
ENSOARG00000000453		LOW QUALITY PROTEIN: transcription elongation factor A protein-like 3	8
ENSOARG00000000457		serpin B6-like	6
ENSOARG00000000459
ENSOARG00000000463		protein S100-A15A	6
ENSOARG00000000466
ENSOARG00000000467		leukocyte immunoglobulin-like receptor subfamily B member 4-like	8
ENSOARG00000000468	NFYB	nuclear transcription factor Y subunit beta	1
ENSOARG00000000471		T-cell receptor alpha chain V region CTL-F3	8
ENSOARG00000000477		protein S100-A7-like	6
ENSOARG00000000478
ENSOARG00000000480	MOCS1	molybdenum cofactor synthesis 1	1
ENSOARG00000000481		HIV Tat-specific factor 1-like	8
ENSOARG00000000482		BOLA class I histocompatibility antigen, alpha chain BL3-7-like	8
ENSOARG00000000487		LOW QUALITY PROTEIN: uncharacterized protein LOC105613868	8
ENSOARG00000000489
ENSOARG00000000494	MAGEA10	MAGE family member A10	1
ENSOARG00000000497		LOW QUALITY PROTEIN: antigen WC1.1-like	8
ENSOARG00000000502		collectin-46-like	8
ENSOARG00000000505	CACNA1B	calcium voltage-gated channel subunit alpha1 B	4
ENSOARG00000000507		LOW QUALITY PROTEIN: primary amine oxidase, liver isozyme-like	8
ENSOARG00000000512
ENSOARG00000000513		putative killer cell immunoglobulin-like receptor like protein KIR3DP1	8
ENSOARG00000000516		lymphocyte-specific protein 1	8
ENSOARG00000000518	CACNA1B	calcium voltage-gated channel subunit alpha1 B	8
ENSOARG00000000525
ENSOARG00000000526	DEFB119	defensin beta 119	1
ENSOARG00000000527		LOW QUALITY PROTEIN: apolipoprotein L3-like	8
ENSOARG00000000528
ENSOARG00000000529		tyrosine-protein kinase receptor Tie-1	8
ENSOARG00000000531	ARHGEF18	rho guanine nucleotide exchange factor 18	8
ENSOARG00000000533		LOW QUALITY PROTEIN: cationic amino acid transporter 3-like	8
ENSOARG00000000534		keratin, type II cytoskeletal 5-like	8
ENSOARG00000000540
ENSOARG00000000541		transmembrane protein 110	6
ENSOARG00000000543		lysozyme C, milk isozyme-like	6
ENSOARG00000000546	SLC7A3	solute carrier family 7 member 3	1
ENSOARG00000000547		LOW QUALITY PROTEIN: uncharacterized protein LOC105611944	8
ENSOARG00000000551		zinc finger protein 836-like	8
ENSOARG00000000554
ENSOARG00000000555		adenylate cyclase type 5-like	7
ENSOARG00000000559		beta-defensin 122a precursor	6
ENSOARG00000000560	ZNF160	zinc finger protein 160-like	8
ENSOARG00000000561
ENSOARG00000000562		acyl-coenzyme A thioesterase 1-like	8
ENSOARG00000000563		glypican-6 precursor	8
ENSOARG00000000564		multidrug resistance protein 1-like	8
ENSOARG00000000567		beta-defensin 122 precursor	8
ENSOARG00000000568		zinc finger and SCAN domain-containing protein 5B-like	8
ENSOARG00000000570	MDM2	MDM2 proto-oncogene	8
ENSOARG00000000573
ENSOARG00000000574		LOW QUALITY PROTEIN: zinc finger and SCAN domain-containing protein 5B-like	8
ENSOARG00000000575		nanos homolog 1	8
ENSOARG00000000577		magnesium transporter protein 1-like	6
ENSOARG00000000579
ENSOARG00000000583		period circadian protein homolog 2	8
ENSOARG00000000584		histone H2B type 1	7
ENSOARG00000000589
ENSOARG00000000590	HNRNPK	HNRNPK	1
ENSOARG00000000591		cytochrome P450 2C9-like	6
ENSOARG00000000593		protein S100-A7	6
ENSOARG00000000595	RPS12	RPS12	1
ENSOARG00000000596	CCDC25	coiled-coil domain containing 25	1
ENSOARG00000000597
ENSOARG00000000598		LOW QUALITY PROTEIN: uncharacterized protein LOC106990773	8
ENSOARG00000000599		prosaposin receptor GPR37L1	6
ENSOARG00000000604	EVA1B	eva-1 homolog B	4
ENSOARG00000000606	MUSTN1	musculoskeletal, embryonic nuclear protein 1	1
ENSOARG00000000607		FLYWCH-type zinc finger-containing protein 1	8
ENSOARG00000000608		LOW QUALITY PROTEIN: antigen WC1.1	8
ENSOARG00000000613	KCTD8	KCTD8	1
ENSOARG00000000614		acyl-coenzyme A thioesterase 6	8
ENSOARG00000000617		NKG2D ligand 3-like	8
ENSOARG00000000625		leukocyte immunoglobulin-like receptor subfamily A member 5	8
ENSOARG00000000628	SLC7A3	solute carrier family 7 member 3	1
ENSOARG00000000629
ENSOARG00000000630		IQ motif and SEC7 domain-containing protein 1	8
ENSOARG00000000639
ENSOARG00000000640		protein fem-1 homolog A	8
ENSOARG00000000643		olfactory receptor 4K3-like	6
ENSOARG00000000646
ENSOARG00000000647	KIF11	kinesin family member 11	1
ENSOARG00000000649		disintegrin and metalloproteinase domain-containing protein 18-like	6
ENSOARG00000000650	SSPO	SCO-spondin	manually assigned
ENSOARG00000000652		olfactory receptor 4F6-like	6
ENSOARG00000000655	UGT2C1	UGT2C1	8
ENSOARG00000000656		X-linked interleukin-1 receptor accessory protein-like 2-like	8
ENSOARG00000000660	BTF3	transcription factor BTF3	8
ENSOARG00000000661		olfactory receptor 4F6-like	6
ENSOARG00000000670		argininosuccinate lyase	8
ENSOARG00000000671		histone H2B type 1	7
ENSOARG00000000672	OR4F4	olfactory receptor family 4 subfamily F member 4	1
ENSOARG00000000673		testis-expressed sequence 13A protein-like	6
ENSOARG00000000677
ENSOARG00000000682		olfactory receptor 4F3/4F16/4F29	6
ENSOARG00000000686		zinc finger protein 347-like	6
ENSOARG00000000688
ENSOARG00000000689
ENSOARG00000000693		olfactory receptor 4F3/4F16/4F29-like	6
ENSOARG00000000698
ENSOARG00000000700
ENSOARG00000000702		olfactory receptor 4F6-like	6
ENSOARG00000000703		leukocyte receptor cluster member 8	8
ENSOARG00000000704	SLC7A3	solute carrier family 7 member 3	1
ENSOARG00000000705		LOW QUALITY PROTEIN: coiled-coil domain-containing protein 24	8
ENSOARG00000000706		39S ribosomal protein L23, mitochondrial	6
ENSOARG00000000707
ENSOARG00000000709		cytochrome P450 2C21-like	6
ENSOARG00000000710		Histone H3.2	8
ENSOARG00000000711		LOW QUALITY PROTEIN: olfactory receptor 51I2-like	8
ENSOARG00000000713		olfactory receptor 4F3/4F16/4F29-like	6
ENSOARG00000000715
ENSOARG00000000716		ankyrin repeat domain-containing protein 26-like	6
ENSOARG00000000717	NDUFA5	NADH:ubiquinone oxidoreductase subunit A5	1
ENSOARG00000000719
ENSOARG00000000720
ENSOARG00000000721		LOW QUALITY PROTEIN: cationic amino acid transporter 3-like	8
ENSOARG00000000723		olfactory receptor 4F15-like	6
ENSOARG00000000724		ninein-like protein	8
ENSOARG00000000725	ZAK	mitogen-activated protein kinase kinase kinase MLT	8
ENSOARG00000000726	PTGR2	prostaglandin reductase 2	1
ENSOARG00000000727
ENSOARG00000000730		retina-specific copper amine oxidase-like	8
ENSOARG00000000731		LOW QUALITY PROTEIN: cationic amino acid transporter 3-like	8
ENSOARG00000000733
ENSOARG00000000734		apolipoprotein L3-like	8
ENSOARG00000000738		alcohol dehydrogenase class-2 isozyme 2-like	8
ENSOARG00000000739		LOW QUALITY PROTEIN: sodium- and chloride-dependent glycine transporter 1	8
ENSOARG00000000743		complement C3-like	8
ENSOARG00000000746	FAM25A	family with sequence similarity 25 member A	1
ENSOARG00000000748		heme-binding protein 2	6
ENSOARG00000000749		hypothetical protein OsI_04556	8
ENSOARG00000000751	C3	complement C3	6
ENSOARG00000000752
ENSOARG00000000753	WDR61	WD repeat domain 61	1
ENSOARG00000000755
ENSOARG00000000760		pre-mRNA 3' end processing protein WDR33-like	8
ENSOARG00000000762		ras GTPase-activating protein 3	8
ENSOARG00000000764		S-phase kinase-associated protein 1	8
ENSOARG00000000765		LOW QUALITY PROTEIN: SCO-spondin	8
ENSOARG00000000767		LOW QUALITY PROTEIN: NKG2D ligand 1-like	8
ENSOARG00000000771
ENSOARG00000000775	ZMYND19	zinc finger MYND-type containing 19	4
ENSOARG00000000781		LOW QUALITY PROTEIN: SCO-spondin	8
ENSOARG00000000782	ZCRB1	zinc finger CCHC-type and RNA binding motif containing 1	1
ENSOARG00000000785		LOW QUALITY PROTEIN: lck-interacting transmembrane adapter 1	8
ENSOARG00000000786	ANKRD63	ankyrin repeat domain 63	3
ENSOARG00000000790		melanoma-associated antigen B2-like	8
ENSOARG00000000795
ENSOARG00000000798	HIGD1A	HIG1 hypoxia inducible domain family member 1A	1
ENSOARG00000000802		POU domain, class 5, transcription factor 1	8
ENSOARG00000000806		polymerase	8
ENSOARG00000000812		multidrug resistance-associated protein 4-like	6
ENSOARG00000000813		LOW QUALITY PROTEIN: tectonin beta-propeller repeat-containing protein 1	8
ENSOARG00000000815		keratin-associated protein 13-1-like	6
ENSOARG00000000816		GTPase IMAP family member 7	8
ENSOARG00000000819		GTPase IMAP family member 1-like	8
ENSOARG00000000822		60S ribosomal protein L36a	6
ENSOARG00000000824		HNRPDL protein	8
ENSOARG00000000825		cytochrome P450 2C9-like	6
ENSOARG00000000828		uncharacterized protein LOC101122586	8
ENSOARG00000000830
ENSOARG00000000833		thyroid peroxidase-like	8
ENSOARG00000000835	PNP	purine nucleoside phosphorylase	4
ENSOARG00000000841		keratin-associated protein 13-1-like	6
ENSOARG00000000843		uncharacterized protein LOC105103541	8
ENSOARG00000000844		putative killer cell immunoglobulin-like receptor like protein KIR3DP1	8
ENSOARG00000000845	GSG1L	GSG1 like	2
ENSOARG00000000849		Chain A, Crystal Structure Of Human Ferritin Ftl498instc Pathogenic M	8
ENSOARG00000000854		LOW QUALITY PROTEIN: lymphocyte-specific protein 1-like	8
ENSOARG00000000856		cytochrome c-like	6
ENSOARG00000000857		immunoglobulin gamma-1 chain F7-299	8
ENSOARG00000000859
ENSOARG00000000861
ENSOARG00000000862		LOW QUALITY PROTEIN: myeloid-associated differentiation marker	8
ENSOARG00000000863		SCO-spondin precursor	6
ENSOARG00000000864		RecName: Full=Cytochrome P450 11B1, mitochondrial; AltName: Full=CYPXIB1; AltName: Full=Cytochrome P450C11; AltName: Full=Steroid 11-beta-hydroxylase; Flags: Precursor	7
ENSOARG00000000867		Olfactory receptor 52I2	7
ENSOARG00000000868	SLC22A10	solute carrier family 22 member 10	8
ENSOARG00000000870	C2CD4A	C2 calcium dependent domain containing 4A	6
ENSOARG00000000871
ENSOARG00000000872		keratin-associated protein 13-1-like	6
ENSOARG00000000877		synaptotagmin-15	8
ENSOARG00000000879	C2CD4A	C2 calcium dependent domain containing 4A	6
ENSOARG00000000880		steroid 17-alpha-hydroxylase/17,20 lyase	8
ENSOARG00000000882	C2CD4A	C2 calcium dependent domain containing 4A	6
ENSOARG00000000885		histone H2B type 1-like	7
ENSOARG00000000886	C2CD4A	C2 calcium dependent domain containing 4A	3
ENSOARG00000000887	RPS6	ribosomal protein S6	8
ENSOARG00000000891
ENSOARG00000000892		hypothetical protein EGM_05706	8
ENSOARG00000000895		guanylate-binding protein 7-like	8
ENSOARG00000000896		tripartite motif-containing protein 5-like	6
ENSOARG00000000901
ENSOARG00000000904		TRIM5 alpha	8
ENSOARG00000000905
ENSOARG00000000906		transcription factor SOX-21	8
ENSOARG00000000908		cytochrome P450 aromatase	7
ENSOARG00000000911		TPA: hCG2039694-like	8
ENSOARG00000000912		annexin A8	6
ENSOARG00000000913		ATP-dependent (S)-NAD(P)H-hydrate dehydratase-like	8
ENSOARG00000000914	MAFA	MAF bZIP transcription factor A	4
ENSOARG00000000917	ARVCF	armadillo repeat gene deleted in velocardiofacial syndrome	4
ENSOARG00000000919		ferritin light chain	8
ENSOARG00000000922
ENSOARG00000000923		EM4a	8
ENSOARG00000000924	RBM7	RNA binding motif protein 7	1
ENSOARG00000000925	EID1	EP300-interacting inhibitor of differentiation 1	8
ENSOARG00000000929		LOW QUALITY PROTEIN: serine/threonine-protein phosphatase 2A regulatory subunit B'' subunit beta	8
ENSOARG00000000937		LOW QUALITY PROTEIN: transcription elongation regulator 1-like	8
ENSOARG00000000941	RNF220	ring finger protein 220	1
ENSOARG00000000949		60S ribosomal protein L21-like	6
ENSOARG00000000951		LOW QUALITY PROTEIN: EGF-like and EMI domain-containing protein 1	8
ENSOARG00000000953		SH3 and multiple ankyrin repeat domains 2, isoform CRA_i	8
ENSOARG00000000954	SLC22A10	solute carrier family 22 member 10	1
ENSOARG00000000956		complement factor H-related protein 3-like	6
ENSOARG00000000959		RNA-binding motif protein, X-linked 2-like	8
ENSOARG00000000965		zinc finger protein 511	6
ENSOARG00000000967
ENSOARG00000000969		uncharacterized protein C10orf95 homolog	8
ENSOARG00000000972		PI-PLC X domain-containing protein 1	8
ENSOARG00000000973		C-type lectin domain family 4 member G-like	8
ENSOARG00000000974
ENSOARG00000000975	RPS15A	ribosomal protein S15a	1
ENSOARG00000000979		histone H2B type 1-B-like	7
ENSOARG00000000980		group XV phospholipase A2	6
ENSOARG00000000985	PAPSS2	3'-phosphoadenosine 5'-phosphosulfate synthase 2	1
ENSOARG00000000987		LOW QUALITY PROTEIN: ret finger protein-like 4A	8
ENSOARG00000000988		epididymis-specific alpha-mannosidase	8
ENSOARG00000000997	PMFBP1	polyamine-modulated factor 1-binding protein 1	8
ENSOARG00000001000		UDP-N-acetylhexosamine pyrophosphorylase-like protein 1	8
ENSOARG00000001001	SPAG5	sperm associated antigen 5	1
ENSOARG00000001002		putative oncomodulin-2	8
ENSOARG00000001005
ENSOARG00000001007
ENSOARG00000001008		C-type natriuretic peptide precursor	8
ENSOARG00000001009	HAUS3	HAUS augmin-like complex subunit 3	8
ENSOARG00000001012		C-type natriuretic peptide precursor	8
ENSOARG00000001016
ENSOARG00000001017		T-cell receptor alpha chain V region CTL-F3	8
ENSOARG00000001018	C1orf95	protein stum homolog	8
ENSOARG00000001021		multidrug resistance-associated protein 4-like	8
ENSOARG00000001023		anthrax toxin receptor-like	8
ENSOARG00000001024		cytochrome c-like	6
ENSOARG00000001025	TOLLIP	toll interacting protein	8
ENSOARG00000001027	TIMM8A	translocase of inner mitochondrial membrane 8 homolog A (yeast)	1
ENSOARG00000001029		hypothetical protein M91_00971	8
ENSOARG00000001031
ENSOARG00000001041		mucin-5B	8
ENSOARG00000001043	GSTO1	glutathione S-transferase omega 1	1
ENSOARG00000001047	ATP6V0E2	ATPase H+ transporting V0 subunit e2	1
ENSOARG00000001050		Myosin light chain kinase, smooth muscle	8
ENSOARG00000001052		LOW QUALITY PROTEIN: SH3 and multiple ankyrin repeat domains protein 2	8
ENSOARG00000001054		transient receptor potential cation channel subfamily M member 5	8
ENSOARG00000001056		disintegrin and metalloproteinase domain-containing protein 20-like	6
ENSOARG00000001059	CKB	creatine kinase B	1
ENSOARG00000001061		olfactory receptor 10H3-like	8
ENSOARG00000001062
ENSOARG00000001065		TPA: TRD@ protein-like	8
ENSOARG00000001066	CCZ1	CCZ1 homolog, vacuolar protein trafficking and biogenesis associated	1
ENSOARG00000001067		multidrug resistance-associated protein 4-like	8
ENSOARG00000001071		T-cell receptor alpha chain V region HPB-MLT	7
ENSOARG00000001073		mucin-5B-like	8
ENSOARG00000001078		TNF receptor-associated factor 2-like	8
ENSOARG00000001079	RPS13	RPS13	1
ENSOARG00000001080		Ig kappa chain V-III region PC 7210	8
ENSOARG00000001083		mucin-5B-like	8
ENSOARG00000001085		uncharacterized protein KIAA0195 homolog	8
ENSOARG00000001086		zinc finger protein 775	6
ENSOARG00000001088		T-cell receptor delta chain precursor - sheep (fragment)	8
ENSOARG00000001092		transient receptor potential cation channel subfamily M member 5	6
ENSOARG00000001096
ENSOARG00000001097		translation machinery-associated protein 7	7
ENSOARG00000001100		envoplakin-like protein	8
ENSOARG00000001103
ENSOARG00000001104		olfactory receptor 10H1-like	8
ENSOARG00000001105	RPS15A	ribosomal protein S15a	1
ENSOARG00000001114		multidrug resistance-associated protein 4-like	6
ENSOARG00000001116		anthrax toxin receptor-like	8
ENSOARG00000001119	DTD1	D-tyrosyl-tRNA deacylase 1	8
ENSOARG00000001120		uncharacterized protein C9orf173 homolog	8
ENSOARG00000001121		myotubularin-related protein 5	8
ENSOARG00000001126		olfactory receptor 52Z1-like	8
ENSOARG00000001127		zinc finger protein 524	8
ENSOARG00000001129		LOW QUALITY PROTEIN: protocadherin-23	8
ENSOARG00000001131		GTPase IMAP family member 8	6
ENSOARG00000001134		transmembrane protein 229A	6
ENSOARG00000001135		acetylcholine receptor subunit delta	8
ENSOARG00000001137		uncharacterized protein LOC101114926	8
ENSOARG00000001138	HERC6	probable E3 ubiquitin-protein ligase HERC6	8
ENSOARG00000001140
ENSOARG00000001141
ENSOARG00000001143		60S ribosomal protein L23-like	6
ENSOARG00000001144		VPS9 domain-containing protein 1-like	8
ENSOARG00000001145		anthrax toxin receptor-like	8
ENSOARG00000001147	FBXW5	F-box and WD repeat domain containing 5	4
ENSOARG00000001149		MLV-related proviral Env polyprotein-like	8
ENSOARG00000001150		serine/threonine-protein phosphatase 6 regulatory subunit 2-like	8
ENSOARG00000001153	GRM8	glutamate metabotropic receptor 8	3
ENSOARG00000001156		multidrug resistance-associated protein 4-like	6
ENSOARG00000001157		TPA: heterogeneous nuclear ribonucleoprotein A2/B1-like	8
ENSOARG00000001162		metabotropic glutamate receptor 8-like	7
ENSOARG00000001163		multidrug resistance-associated protein 4-like	8
ENSOARG00000001165		LOW QUALITY PROTEIN: BOLA class I histocompatibility antigen, alpha chain BL3-7-like	8
ENSOARG00000001169		hypothetical protein M91_13651	8
ENSOARG00000001171		flt3-interacting zinc finger protein 1	8
ENSOARG00000001173		protein FAM26F-like	8
ENSOARG00000001174		Chain B, Structural Basis Of Backwards Motion In Kinesin-14: Minus-end Directed Nkn664 In The Amppnp State	7
ENSOARG00000001175		Retrovirus-related Pol polyprotein LINE-1	7
ENSOARG00000001176		olfactory receptor 10H3-like	8
ENSOARG00000001179		CMRF35-like molecule 4	8
ENSOARG00000001180		hypothetical protein EGM_02384	8
ENSOARG00000001181		HLA class I histocompatibility antigen, Cw-4 alpha chain-like	8
ENSOARG00000001183
ENSOARG00000001186		antigen WC1.1 precursor	8
ENSOARG00000001189		zinc finger protein 665-like	8
ENSOARG00000001193		hyaluronidase PH-20-like	6
ENSOARG00000001195		adenylate cyclase type 10-like	6
ENSOARG00000001196		radial spoke head 10 homolog B	8
ENSOARG00000001197		LOW QUALITY PROTEIN: melanoma-associated antigen B18-like	8
ENSOARG00000001198		60S ribosomal protein L26	7
ENSOARG00000001201		heparan-sulfate 6-O-sulfotransferase 1	8
ENSOARG00000001203		60S ribosomal protein L35-like	6
ENSOARG00000001204
ENSOARG00000001205		Melanoma-associated antigen B1	8
ENSOARG00000001206	BET1	Bet1 golgi vesicular membrane trafficking protein	1
ENSOARG00000001209		LOW QUALITY PROTEIN: uncharacterized protein LOC102171530	8
ENSOARG00000001214
ENSOARG00000001217		prostaglandin omega-hydroxylase CYP4F21	8
ENSOARG00000001221		multidrug resistance-associated protein 4-like	8
ENSOARG00000001222		uncharacterized protein LOC105604851	8
ENSOARG00000001224		leukocyte immunoglobulin-like receptor subfamily A member 5	8
ENSOARG00000001229		uncharacterized protein LOC105604623	8
ENSOARG00000001230
ENSOARG00000001231
ENSOARG00000001232		multidrug resistance-associated protein 4-like	6
ENSOARG00000001233		hypothetical protein M91_15193	8
ENSOARG00000001234		CASK interacting protein 1, isoform CRA_b	8
ENSOARG00000001237		plakophilin-1-like	8
ENSOARG00000001239		cilia- and flagella-associated protein 74	8
ENSOARG00000001242
ENSOARG00000001252
ENSOARG00000001254		LOW QUALITY PROTEIN: tenascin-X	8
ENSOARG00000001255		hyaluronidase-4-like	6
ENSOARG00000001257		melanoma-associated antigen B1-like	8
ENSOARG00000001258
ENSOARG00000001262		bcl-2-like protein 1	6
ENSOARG00000001263		metastasis-associated protein MTA1	8
ENSOARG00000001264
ENSOARG00000001267		peptidyl-prolyl cis-trans isomerase FKBP2-like	6
ENSOARG00000001270		granzyme H	6
ENSOARG00000001275		cysteine-rich protein 2	8
ENSOARG00000001279		galectin-9B-like	6
ENSOARG00000001282		multidrug resistance-associated protein 4-like	8
ENSOARG00000001283		zinc finger protein 845-like	8
ENSOARG00000001285		cathelicidin-7	6
ENSOARG00000001286	PTGES2	prostaglandin E synthase 2	4
ENSOARG00000001288		GTPase, IMAP family member 5	6
ENSOARG00000001292		vomeronasal type-1 receptor 90-like	8
ENSOARG00000001293		olfactory receptor 2F1-like	8
ENSOARG00000001294		gap junction epsilon-1 protein	8
ENSOARG00000001298		LOW QUALITY PROTEIN: putative spermatogenesis-associated protein 31D4	8
ENSOARG00000001303
ENSOARG00000001304		LOW QUALITY PROTEIN: NKG2D ligand 1-like	8
ENSOARG00000001310		junctional sarcoplasmic reticulum protein 1	6
ENSOARG00000001312
ENSOARG00000001314		zinc finger protein 628	8
ENSOARG00000001315	SLC22A10	solute carrier family 22 member 10	6
ENSOARG00000001318		LOW QUALITY PROTEIN: GTPase IMAP family member 4-like	8
ENSOARG00000001321
ENSOARG00000001323		T-cell receptor beta chain V region C5	8
ENSOARG00000001324		actin-85C-like	6
ENSOARG00000001327		olfactory receptor 2F1-like	6
ENSOARG00000001329		NKG2D ligand 4	8
ENSOARG00000001331		TPA: hypothetical protein BOS_4664	8
ENSOARG00000001334		antigen WC1.1-like	8
ENSOARG00000001335
ENSOARG00000001339		podocalyxin-like	8
ENSOARG00000001341		endogenous retrovirus group K member 18 Pol protein-like	8
ENSOARG00000001344		zinc finger protein 347-like	8
ENSOARG00000001347		hyaluronidase PH-20-like	6
ENSOARG00000001350		T-cell receptor alpha chain V region HPB-MLT	8
ENSOARG00000001351
ENSOARG00000001353
ENSOARG00000001355		transcription factor MafB	7
ENSOARG00000001357		cytochrome P450 4F6-like	6
ENSOARG00000001358
ENSOARG00000001361		junctional sarcoplasmic reticulum protein 1	6
ENSOARG00000001362		vomeronasal type-1 receptor 90-like	6
ENSOARG00000001363		LOW QUALITY PROTEIN: zinc finger protein 213	8
ENSOARG00000001364
ENSOARG00000001365		GTPase IMAP family member 4-like	6
ENSOARG00000001367
ENSOARG00000001368		dedicator of cytokinesis protein 11	8
ENSOARG00000001372		multidrug resistance-associated protein 4-like	6
ENSOARG00000001373
ENSOARG00000001375
ENSOARG00000001376		uncharacterized protein LOC101120797	8
ENSOARG00000001377		Chain A, The Human Nucleosome Structure	7
ENSOARG00000001380		multidrug resistance-associated protein 4-like	8
ENSOARG00000001382	RPL9	ribosomal protein L9	6
ENSOARG00000001385		uncharacterized protein LOC105616630	8
ENSOARG00000001387		zinc finger protein 91-like	8
ENSOARG00000001388
ENSOARG00000001389		tumor necrosis factor alpha-induced protein 2	8
ENSOARG00000001391		TPA: uncharacterized serine/threonine-protein kinase SgK494-like	8
ENSOARG00000001393		GTPase IMAP family member 8-like	8
ENSOARG00000001402		LOW QUALITY PROTEIN: ZBED6 C-terminal-like protein	8
ENSOARG00000001403
ENSOARG00000001404		multidrug resistance-associated protein 4-like	6
ENSOARG00000001406	TOP1	topoisomerase (DNA) I	5
ENSOARG00000001407		apical endosomal glycoprotein	8
ENSOARG00000001412		GTPase IMAP family member 1-like	8
ENSOARG00000001413		mast cell protease 2	6
ENSOARG00000001416		60S ribosomal protein L37a-like	8
ENSOARG00000001418		uncharacterized protein LOC105733627	8
ENSOARG00000001419	TPX2	TPX2, microtubule nucleation factor	1
ENSOARG00000001420		immunoglobulin lambda-6d light chain variable region	8
ENSOARG00000001425	MEA1	male-enhanced antigen 1	1
ENSOARG00000001429
ENSOARG00000001431		cAMP-regulated phosphoprotein 19	7
ENSOARG00000001433		endogenous retrovirus group K member 25 Env polyprotein-like	8
ENSOARG00000001434
ENSOARG00000001435		olfactory receptor 2S2-like	6
ENSOARG00000001437		GTPase IMAP family member 4-like	8
ENSOARG00000001444		MLL/hCDCrel fusion protein	7
ENSOARG00000001445		LOW QUALITY PROTEIN: protein FAM71E2	8
ENSOARG00000001449		immunoglobulin superfamily DCC subclass member 3	8
ENSOARG00000001450		antigen WC1.1-like	8
ENSOARG00000001451		phylloquinone omega-hydroxylase CYP4F2-like	6
ENSOARG00000001453
ENSOARG00000001454		cysteine--tRNA ligase, cytoplasmic	8
ENSOARG00000001459		antigen WC1.1-like	8
ENSOARG00000001462	SERGEF	secretion regulating guanine nucleotide exchange factor	8
ENSOARG00000001463	BMI1	BMI1 proto-oncogene, polycomb ring finger	1
ENSOARG00000001465	GIMAP7	GTPase, IMAP family member 7	1
ENSOARG00000001467	OR5K1	olfactory receptor family 5 subfamily K member 1	1
ENSOARG00000001471		tumor necrosis factor receptor superfamily member 10A-like	8
ENSOARG00000001475		multidrug resistance protein 1-like	8
ENSOARG00000001476	ETFA	electron transfer flavoprotein alpha subunit	8
ENSOARG00000001479		Eukaryotic translation initiation factor 5A-1	7
ENSOARG00000001481
ENSOARG00000001482
ENSOARG00000001484		LOW QUALITY PROTEIN: pregnancy-associated glycoprotein 1-like	8
ENSOARG00000001492		GTPase IMAP family member 4-like	6
ENSOARG00000001493
ENSOARG00000001494		Gag-Pro-Pol-Env protein	8
ENSOARG00000001495		lymphocyte antigen 6I-like	8
ENSOARG00000001501	OR5H2	olfactory receptor family 5 subfamily H member 2	1
ENSOARG00000001502		antizyme inhibitor 2-like	6
ENSOARG00000001503	OR2Z1	OR2Z1	1
ENSOARG00000001514		60S ribosomal protein L10-like	8
ENSOARG00000001517	SCARB2	scavenger receptor class B member 2	8
ENSOARG00000001520		zinc finger protein 616-like	8
ENSOARG00000001521		TNF receptor-associated factor 2	8
ENSOARG00000001524	ZNF160	zinc finger protein 160-like	8
ENSOARG00000001526		Olfactory receptor 5H2	7
ENSOARG00000001535		guanylate-binding protein 4-like	8
ENSOARG00000001537		GTPase IMAP family member 4-like	8
ENSOARG00000001540	SH3BGRL3	SH3 domain binding glutamate rich protein like 3	1
ENSOARG00000001543		multidrug resistance-associated protein 4-like	6
ENSOARG00000001547		endogenous retrovirus group K member 9 Pol protein-like	8
ENSOARG00000001549		LOW QUALITY PROTEIN: guanine nucleotide-binding protein subunit beta-5-like	8
ENSOARG00000001550		obscurin-like	8
ENSOARG00000001553		multidrug resistance-associated protein 4-like	8
ENSOARG00000001554		LOW QUALITY PROTEIN: fibulin-2	8
ENSOARG00000001562		olfactory receptor 5K3-like	6
ENSOARG00000001568		complement C4-A-like	8
ENSOARG00000001569		TPA: antigen WC1.1 precursor	8
ENSOARG00000001575		sialic acid-binding Ig-like lectin 14	8
ENSOARG00000001578	GUSB	glucuronidase beta	4
ENSOARG00000001579		LOW QUALITY PROTEIN: GTPase IMAP family member 1	8
ENSOARG00000001580
ENSOARG00000001581
ENSOARG00000001582		heat shock transcription factor, X-linked-like	8
ENSOARG00000001583		hypoxanthine-guanine phosphoribosyltransferase	8
ENSOARG00000001586		endogenous retrovirus group K member 5 Gag polyprotein-like	8
ENSOARG00000001587		fibulin-2 isoform 2	8
ENSOARG00000001588		guanylate-binding protein 2-like	6
ENSOARG00000001589
ENSOARG00000001592		phosphatidylcholine translocator ABCB4	6
ENSOARG00000001593		cilia- and flagella-associated protein 74	8
ENSOARG00000001594		multidrug resistance-associated protein 4-like	8
ENSOARG00000001596		rho GTPase-activating protein 20-like	8
ENSOARG00000001597	OR5K1	olfactory receptor family 5 subfamily K member 1	1
ENSOARG00000001601		LOW QUALITY PROTEIN: melanoma-associated antigen 10-like	8
ENSOARG00000001605		cathelicidin-3-like	8
ENSOARG00000001608	TIMM8A	translocase of inner mitochondrial membrane 8 homolog A (yeast)	1
ENSOARG00000001609
ENSOARG00000001610	CRTC2	CREB-regulated transcription coactivator 2	8
ENSOARG00000001612		hypothetical protein A6R68_11410	8
ENSOARG00000001614		LOW QUALITY PROTEIN: spermatogenesis-associated serine-rich protein 2-like	8
ENSOARG00000001618
ENSOARG00000001622	ZNF263	zinc finger protein 263	3
ENSOARG00000001623	MOGAT2	monoacylglycerol O-acyltransferase 2	1
ENSOARG00000001625		LOW QUALITY PROTEIN: endogenous retrovirus group K member 11 Pol protein-like	8
ENSOARG00000001628
ENSOARG00000001629		zinc finger protein 98-like	6
ENSOARG00000001633		endogenous retrovirus group K member 18 Pol protein-like	8
ENSOARG00000001635	DHH	desert hedgehog	1
ENSOARG00000001638
ENSOARG00000001640	DHH	desert hedgehog	1
ENSOARG00000001643		uncharacterized protein LOC102407417	8
ENSOARG00000001645	GIMAP5	GTPase, IMAP family member 5	1
ENSOARG00000001648		LOW QUALITY PROTEIN: uncharacterized protein LOC105615865	8
ENSOARG00000001649	LYNX1	ly-6/neurotoxin-like protein 1	8
ENSOARG00000001652	RNF14	RNF14	1
ENSOARG00000001655	RPS3A	40S ribosomal protein S3a	manually assigned
ENSOARG00000001657		T-cell surface glycoprotein CD1b-2 precursor	8
ENSOARG00000001658
ENSOARG00000001661		uncharacterized protein LOC101111334	8
ENSOARG00000001664		armadillo repeat-containing X-linked protein 4	8
ENSOARG00000001669		LOW QUALITY PROTEIN: serpin B6-like	8
ENSOARG00000001670
ENSOARG00000001671		zinc finger protein 75A-like	8
ENSOARG00000001672		endogenous retrovirus group K member 7 Env polyprotein-like	8
ENSOARG00000001673	SERGEF	secretion regulating guanine nucleotide exchange factor	4
ENSOARG00000001674		NKG2D ligand 4-like	8
ENSOARG00000001675	LTV1	LTV1 ribosome biogenesis factor	1
ENSOARG00000001676		casein kinase I isoform alpha-like	6
ENSOARG00000001678		endogenous retrovirus group K member 18 Pol protein-like	8
ENSOARG00000001679		LOW QUALITY PROTEIN: mucin-5B-like	8
ENSOARG00000001681	SYT2	synaptotagmin 2	4
ENSOARG00000001686		probable serine/threonine-protein kinase fhkB	6
ENSOARG00000001690
ENSOARG00000001694		collectin-43	8
ENSOARG00000001696
ENSOARG00000001698		LOW QUALITY PROTEIN: ubiquitin carboxyl-terminal hydrolase BAP1-like	8
ENSOARG00000001701		BOLA class I histocompatibility antigen, alpha chain BL3-7	8
ENSOARG00000001705		epididymal-specific lipocalin-5-like	8
ENSOARG00000001706		endogenous retrovirus group K member 6 Pro protein-like	8
ENSOARG00000001708
ENSOARG00000001713
ENSOARG00000001715	PPP1R12B	protein phosphatase 1 regulatory subunit 12B	manually assigned
ENSOARG00000001720		helicase SKI2W-like	8
ENSOARG00000001722		glucosamine-6-phosphate isomerase 1	6
ENSOARG00000001723
ENSOARG00000001729
ENSOARG00000001733		RBPJ-interacting and tubulin-associated protein	8
ENSOARG00000001736		hypothetical protein M91_18017	8
ENSOARG00000001737	SLC22A10	solute carrier family 22 member 10	6
ENSOARG00000001740
ENSOARG00000001751
ENSOARG00000001755		complement C4	6
ENSOARG00000001764		hypothetical protein M91_03384	8
ENSOARG00000001768
ENSOARG00000001769
ENSOARG00000001773		UL16 binding protein 21	8
ENSOARG00000001774		plasma membrane calcium-transporting ATPase 4-like	8
ENSOARG00000001775		LOW QUALITY PROTEIN: probable tumor suppressor protein MN1	8
ENSOARG00000001776	NDUFB11	NADH:ubiquinone oxidoreductase subunit B11	8
ENSOARG00000001778		oxysterol-binding protein-related protein 5	8
ENSOARG00000001780
ENSOARG00000001781		BC035947 protein	8
ENSOARG00000001782		ski oncogene	8
ENSOARG00000001787		nuclear RNA export factor 2-like	8
ENSOARG00000001788
ENSOARG00000001789
ENSOARG00000001795	MORF4L1	mortality factor 4 like 1	8
ENSOARG00000001797		T-cell receptor gamma chain V-J-C region (clone SFTG4) - sheep (fragment)	8
ENSOARG00000001799	AOC1	amine oxidase, copper containing 1	4
ENSOARG00000001804		dynein assembly factor 3, axonemal	8
ENSOARG00000001805		putative killer cell immunoglobulin-like receptor like protein KIR3DP1	8
ENSOARG00000001807		potassium voltage-gated channel subfamily H member 2	8
ENSOARG00000001808		LOW QUALITY PROTEIN: multidrug resistance-associated protein 4-like	8
ENSOARG00000001815		interferon regulatory factor 4-like	8
ENSOARG00000001817		epididymal-specific lipocalin-6	8
ENSOARG00000001818		Chain A, Crystal Structure Of Human Ptip Brct56-Gamma H2ax Complex	8
ENSOARG00000001820	NASP	nuclear autoantigenic sperm protein	8
ENSOARG00000001824		MICAL-like protein 2	8
ENSOARG00000001826		cathelicidin-1 precursor	8
ENSOARG00000001833
ENSOARG00000001834	FLVCR2	feline leukemia virus subgroup C cellular receptor family member 2	2
ENSOARG00000001852		probable ergosterol biosynthetic protein 28	6
ENSOARG00000001853		pannexin-1	8
ENSOARG00000001856		phylloquinone omega-hydroxylase CYP4F2-like	6
ENSOARG00000001857		immunoglobulin omega chain-like	6
ENSOARG00000001858	ZC3H11A	zinc finger CCCH-type containing 11A	1
ENSOARG00000001859
ENSOARG00000001866
ENSOARG00000001867		feline leukemia virus subgroup C receptor-related protein 2-like	6
ENSOARG00000001868		spermatogenesis-associated protein 2-like protein	6
ENSOARG00000001871		LOW QUALITY PROTEIN: maestro heat-like repeat-containing protein family member 1	8
ENSOARG00000001876	APEX1	apurinic/apyrimidinic endodeoxyribonuclease 1	1
ENSOARG00000001877	CUL7	cullin 7	4
ENSOARG00000001878		complement C4	8
ENSOARG00000001879	RTTN	rotatin	4
ENSOARG00000001880		kinesin light chain 1-like	8
ENSOARG00000001881		probable ergosterol biosynthetic protein 28	6
ENSOARG00000001886		LOW QUALITY PROTEIN: granzyme H-like	8
ENSOARG00000001891		mast cell protease 1A-like	6
ENSOARG00000001893		olfactory receptor 10AG1-like	8
ENSOARG00000001895		multidrug resistance-associated protein 4-like	8
ENSOARG00000001900		hypothetical protein M91_01777	8
ENSOARG00000001901	TECPR1	tectonin beta-propeller repeat containing 1	4
ENSOARG00000001904	FSCN3	fascin actin-bundling protein 3	1
ENSOARG00000001905	RPS6	ribosomal protein S6	8
ENSOARG00000001907		immunoglobulin omega chain-like	6
ENSOARG00000001909
ENSOARG00000001912		Ig lambda chain V-I region NIG-64	8
ENSOARG00000001915		maestro heat-like repeat family member 5	8
ENSOARG00000001917		putative V-set and immunoglobulin domain-containing-like protein IGHV4OR15-8-like	8
ENSOARG00000001919		liprin-alpha-1-like	8
ENSOARG00000001920		solute carrier family 22 member 9	8
ENSOARG00000001921		LOW QUALITY PROTEIN: GTPase IMAP family member 6	8
ENSOARG00000001927	PPM1L	protein phosphatase, Mg2+/Mn2+ dependent 1L	7
ENSOARG00000001928		antigen WC1.1-like	8
ENSOARG00000001929		lipocalin-1-like	6
ENSOARG00000001931		putative killer cell immunoglobulin-like receptor-like protein KIR3DX1	8
ENSOARG00000001934
ENSOARG00000001937		sushi repeat-containing protein SRPX2	8
ENSOARG00000001940
ENSOARG00000001941		serpin B6	8
ENSOARG00000001943	GRIN1	glutamate ionotropic receptor NMDA type subunit 1	4
ENSOARG00000001944		hypothetical protein M91_16646	8
ENSOARG00000001945		coiled-coil domain-containing protein 85A-like	8
ENSOARG00000001948		uncharacterized protein LOC105613207	8
ENSOARG00000001950		hypothetical protein XENTR_v90006846mg	8
ENSOARG00000001953	GRIN1	glutamate ionotropic receptor NMDA type subunit 1	8
ENSOARG00000001954		Nucleosome assembly protein 1-like 1	8
ENSOARG00000001957		fatty acid desaturase 2-like protein FADS2P1	8
ENSOARG00000001959		LOW QUALITY PROTEIN: antigen WC1.1-like	8
ENSOARG00000001961		leucine-rich repeat LGI family member 4	6
ENSOARG00000001963
ENSOARG00000001971		T-cell surface glycoprotein CD1b-2-like	8
ENSOARG00000001975		disintegrin and metalloproteinase domain-containing protein 5-like	6
ENSOARG00000001976		complement C4-like	8
ENSOARG00000001977		S-adenosylmethionine decarboxylase proenzyme-like isoform 3	8
ENSOARG00000001984		T-cell surface glycoprotein CD1b-2-like	6
ENSOARG00000001986		T-cell surface glycoprotein CD1b-2-like	8
ENSOARG00000001987		LOW QUALITY PROTEIN: transcription elongation factor A protein-like 6	8
ENSOARG00000001989		zinc finger protein 420-like	8
ENSOARG00000001993
ENSOARG00000001995
ENSOARG00000001997		ankyrin repeat domain-containing protein 26-like	8
ENSOARG00000001998		uncharacterized protein LOC101903477	8
ENSOARG00000001999
ENSOARG00000002001	GP6	glycoprotein VI platelet	1
ENSOARG00000002002		epididymis-specific alpha-mannosidase-like	8
ENSOARG00000002003
ENSOARG00000002004		ficolin-1	8
ENSOARG00000002006		zinc finger protein 337-like	6
ENSOARG00000002008		serpin A3-1-like	8
ENSOARG00000002011		adhesion G protein-coupled receptor L1	6
ENSOARG00000002012		protein FRG1	8
ENSOARG00000002013		multidrug resistance-associated protein 4-like	8
ENSOARG00000002014	GPBP1L1	GC-rich promoter binding protein 1 like 1	1
ENSOARG00000002016
ENSOARG00000002019		small integral membrane protein 10-like	8
ENSOARG00000002020		NACHT, LRR and PYD domains-containing protein 2	8
ENSOARG00000002022		cytochrome P450 2C21-like	6
ENSOARG00000002024		transcription elongation factor A protein-like 4	8
ENSOARG00000002025	GPBP1L1	GC-rich promoter binding protein 1 like 1	8
ENSOARG00000002027		LOW QUALITY PROTEIN: cathelicidin-3-like	8
ENSOARG00000002028		uncharacterized protein C1orf43 homolog	8
ENSOARG00000002029
ENSOARG00000002031	EXOC1	EXOC1	1
ENSOARG00000002032	AGRN	agrin	4
ENSOARG00000002034
ENSOARG00000002036		granulysin precursor	8
ENSOARG00000002041	RCN3	reticulocalbin 3	3
ENSOARG00000002049		uncharacterized protein LOC102318068	8
ENSOARG00000002051
ENSOARG00000002054		LOW QUALITY PROTEIN: antigen WC1.1-like	8
ENSOARG00000002058		myosin-6-like	7
ENSOARG00000002059	SLC22A9	solute carrier family 22 member 9-like	8
ENSOARG00000002061		uridine phosphorylase 1-like	8
ENSOARG00000002062		centrosomal protein of 192 kDa	6
ENSOARG00000002064		multidrug resistance protein 1-like	8
ENSOARG00000002068		TPA: hCG2045904-like	8
ENSOARG00000002071
ENSOARG00000002074		tubulin alpha chain	8
ENSOARG00000002076		GPI-linked NAD(P)(+)--arginine ADP-ribosyltransferase 1-like	8
ENSOARG00000002078		multidrug resistance-associated protein 4-like	8
ENSOARG00000002080		antigen WC1.1-like	8
ENSOARG00000002082
ENSOARG00000002083	ZNF160	zinc finger protein 160-like	8
ENSOARG00000002086		PDZ and LIM domain protein 2-like	8
ENSOARG00000002089		TRA@ protein	7
ENSOARG00000002092
ENSOARG00000002095		60S ribosomal protein L27a-like	8
ENSOARG00000002099		leukocyte immunoglobulin-like receptor subfamily A member 6	8
ENSOARG00000002100
ENSOARG00000002102		putative killer cell immunoglobulin-like receptor-like protein KIR3DX1	8
ENSOARG00000002103	PRAME	PRAME	1
ENSOARG00000002104		LOW QUALITY PROTEIN: G2 and S phase-expressed protein 1-like	8
ENSOARG00000002107		leukemia inhibitory factor receptor-like	8
ENSOARG00000002108		leukocyte immunoglobulin-like receptor subfamily A member 6	8
ENSOARG00000002109		putative V-set and immunoglobulin domain-containing-like protein IGHV4OR15-8-like	8
ENSOARG00000002110
ENSOARG00000002111		developmental pluripotency-associated protein 3	6
ENSOARG00000002112
ENSOARG00000002113
ENSOARG00000002116		probable palmitoyltransferase ZDHHC11B	8
ENSOARG00000002117		ankyrin repeat domain-containing protein 26-like	8
ENSOARG00000002120		NACHT, LRR and PYD domains-containing protein 7	8
ENSOARG00000002126	SLC2A5	solute carrier family 2, facilitated glucose transporter member 5	8
ENSOARG00000002130		disintegrin and metalloproteinase domain-containing protein 18-like	8
ENSOARG00000002134	SATL1	spermidine/spermine N1-acetyl transferase-like 1	2
ENSOARG00000002135		NKG2D ligand 1-like	8
ENSOARG00000002136	C10orf53	chromosome 10 open reading frame 53	1
ENSOARG00000002137		steroid 17-alpha-hydroxylase/17,20 lyase	6
ENSOARG00000002138		CAVP-target protein-like	8
ENSOARG00000002140		LOW QUALITY PROTEIN: NKG2D ligand 3-like	8
ENSOARG00000002143		GTPase IMAP family member 4-like	8
ENSOARG00000002148		ankyrin repeat domain-containing protein 26-like	6
ENSOARG00000002151		alcohol dehydrogenase class-2 isozyme 1-like	8
ENSOARG00000002152		T-cell receptor beta chain V region CTL-L17-like	8
ENSOARG00000002156		hypothetical protein M91_15193	8
ENSOARG00000002160		plasma membrane calcium-transporting ATPase 4-like	8
ENSOARG00000002161		uncharacterized protein LOC105611838	8
ENSOARG00000002166		T-cell receptor beta chain V region C5	8
ENSOARG00000002167		epididymis-specific alpha-mannosidase-like	8
ENSOARG00000002169		eukaryotic initiation factor 4A-III	6
ENSOARG00000002171		LOW QUALITY PROTEIN: endoplasmic reticulum mannosyl-oligosaccharide 1,2-alpha-mannosidase	8
ENSOARG00000002172		HIG1 domain family member 2A, mitochondrial	6
ENSOARG00000002174		zinc finger protein OZF-like	6
ENSOARG00000002178		plasma membrane calcium-transporting ATPase 4-like	8
ENSOARG00000002181		HLA class II histocompatibility antigen, DRB1-4 beta chain	8
ENSOARG00000002184
ENSOARG00000002186		dipeptidyl peptidase 2	8
ENSOARG00000002187		myb-related transcription factor, partner of profilin-like	8
ENSOARG00000002189		dipeptidyl peptidase 2-like	8
ENSOARG00000002190		probable protein BRICK1-like	7
ENSOARG00000002193
ENSOARG00000002197		squalene synthase-like	8
ENSOARG00000002201		endoplasmic reticulum mannosyl-oligosaccharide 1,2-alpha-mannosidase-like	8
ENSOARG00000002202		BTB/POZ domain-containing protein KCTD16	7
ENSOARG00000002203
ENSOARG00000002209		nuclear RNA export factor 3-like	8
ENSOARG00000002210		HERV-F(c)1_Xq21.33 provirus ancestral Gag polyprotein	8
ENSOARG00000002214		cytochrome c-like	6
ENSOARG00000002216		homeobox protein NANOG	8
ENSOARG00000002217		LOW QUALITY PROTEIN: putative killer cell immunoglobulin-like receptor like protein KIR3DP1	8
ENSOARG00000002218		BOLA class I histocompatibility antigen, alpha chain BL3-7-like	8
ENSOARG00000002222		hypothetical protein M91_01148	8
ENSOARG00000002226		protein DGCR6	6
ENSOARG00000002227	SCHIP1	schwannomin interacting protein 1	1
ENSOARG00000002228
ENSOARG00000002230		LOW QUALITY PROTEIN: proline dehydrogenase 1, mitochondrial	8
ENSOARG00000002231		placenta-specific gene 8 protein-like	6
ENSOARG00000002234	SLC2A3	solute carrier family 2 member 3	1
ENSOARG00000002238		hypothetical protein M91_11936	8
ENSOARG00000002244		hypothetical protein M91_03384	8
ENSOARG00000002250		LOW QUALITY PROTEIN: multidrug resistance-associated protein 4-like	8
ENSOARG00000002252	SLC22A9	solute carrier family 22 member 9-like	8
ENSOARG00000002253
ENSOARG00000002254		LOW QUALITY PROTEIN: single Ig IL-1-related receptor	8
ENSOARG00000002255
ENSOARG00000002258		probable ATP-dependent RNA helicase DHX34	8
ENSOARG00000002262		non-muscle myosin heavy chain	8
ENSOARG00000002265		T-cell receptor delta precursor	8
ENSOARG00000002266		LOW QUALITY PROTEIN: arginine-fifty homeobox	8
ENSOARG00000002268		antigen WC1.1	8
ENSOARG00000002270		uncharacterized protein LOC102182492	8
ENSOARG00000002273		Protein PBMUCL2	8
ENSOARG00000002274		T-cell receptor delta precursor	8
ENSOARG00000002275		brain-enriched guanylate kinase-associated protein 1A	8
ENSOARG00000002277
ENSOARG00000002280		stress-induced-phosphoprotein 1	8
ENSOARG00000002283		dual oxidase 2-like	8
ENSOARG00000002288		Serine dehydratase-like protein	8
ENSOARG00000002290	GRK1	G protein-coupled receptor kinase 1	4
ENSOARG00000002294	SLC7A3	solute carrier family 7 member 3	1
ENSOARG00000002296
ENSOARG00000002301		proteoglycan 3-like	8
ENSOARG00000002305		putative killer cell immunoglobulin-like receptor like protein KIR3DP1	8
ENSOARG00000002306
ENSOARG00000002308
ENSOARG00000002309	CFAP36	cilia and flagella associated protein 36	1
ENSOARG00000002310		FERM domain-containing protein 6-like	8
ENSOARG00000002312
ENSOARG00000002313		transmembrane epididymal protein 1A-like	6
ENSOARG00000002314		flocculation protein FLO11-like	8
ENSOARG00000002316		putative killer cell immunoglobulin-like receptor-like protein KIR3DX1	8
ENSOARG00000002321	STK11IP	serine/threonine-protein kinase 11-interacting protein	8
ENSOARG00000002323
ENSOARG00000002324		V-set and immunoglobulin domain-containing protein 10-like	6
ENSOARG00000002336		cytochrome P450 11B1, mitochondrial-like	7
ENSOARG00000002337
ENSOARG00000002340
ENSOARG00000002355		MOGAT3-like protein variant	8
ENSOARG00000002358	C10orf32	C10orf32	1
ENSOARG00000002362		cytochrome P450 2C21-like	8
ENSOARG00000002367
ENSOARG00000002368	TIMM23	translocase of inner mitochondrial membrane 23	1
ENSOARG00000002371		putative killer cell immunoglobulin-like receptor like protein KIR3DP1	8
ENSOARG00000002372		interferon-induced guanylate-binding protein 2	8
ENSOARG00000002374		START domain containing 10	8
ENSOARG00000002383	FSCN3	fascin actin-bundling protein 3	1
ENSOARG00000002384	SRSF10	serine and arginine rich splicing factor 10	1
ENSOARG00000002385		putative killer cell immunoglobulin-like receptor like protein KIR3DP1	8
ENSOARG00000002388		Anaphase-promoting complex subunit 2	8
ENSOARG00000002392		MAGUK p55 subfamily member 7	8
ENSOARG00000002394		adhesion G protein-coupled receptor E2	6
ENSOARG00000002396
ENSOARG00000002399
ENSOARG00000002402		heterogeneous nuclear ribonucleoprotein D-like	8
ENSOARG00000002405	CDK11B	cyclin-dependent kinase 11B	8
ENSOARG00000002408		metastasis-suppressor KiSS-1	8
ENSOARG00000002411
ENSOARG00000002413
ENSOARG00000002414		multidrug resistance-associated protein 4-like	8
ENSOARG00000002417		nuclear receptor coactivator 4	6
ENSOARG00000002418		putative killer cell immunoglobulin-like receptor-like protein KIR3DX1	8
ENSOARG00000002421	TAAR6	trace amine associated receptor 6	1
ENSOARG00000002422		ADAMTS-like protein 3	8
ENSOARG00000002425		multidrug resistance-associated protein 4-like	8
ENSOARG00000002426	PTF1A	pancreas specific transcription factor, 1a	4
ENSOARG00000002428		mitotic spindle assembly checkpoint protein MAD1-like	8
ENSOARG00000002430		TPA: hypothetical protein BOS_4664	8
ENSOARG00000002435
ENSOARG00000002436
ENSOARG00000002437		LOW QUALITY PROTEIN: probable ATP-dependent RNA helicase DHX37	8
ENSOARG00000002438	TAAR6	trace amine associated receptor 6	1
ENSOARG00000002439	WRNIP1	ATPase WRNIP1	8
ENSOARG00000002440		fibrous sheath-interacting protein 2-like	8
ENSOARG00000002441		caspase-14	6
ENSOARG00000002444		phylloquinone omega-hydroxylase CYP4F2	6
ENSOARG00000002447
ENSOARG00000002450		putative killer cell immunoglobulin-like receptor like protein KIR3DP1	8
ENSOARG00000002451		serine/arginine-rich splicing factor 4	8
ENSOARG00000002453
ENSOARG00000002454	LARS	leucyl-tRNA synthetase	8
ENSOARG00000002456	TAAR6	trace amine associated receptor 6	1
ENSOARG00000002457		GDNF family receptor alpha-4	6
ENSOARG00000002458		40S ribosomal protein SA	8
ENSOARG00000002459		LOW QUALITY PROTEIN: immunoglobulin superfamily member 1-like	8
ENSOARG00000002460		E3 ubiquitin-protein ligase SIAH1-like	6
ENSOARG00000002464		interleukin 32 gamma	8
ENSOARG00000002465
ENSOARG00000002466
ENSOARG00000002468		patched domain-containing protein 3-like	8
ENSOARG00000002469
ENSOARG00000002471		endogenous retrovirus group K member 18 Pol protein-like	8
ENSOARG00000002473	TAAR7	TAAR7	1
ENSOARG00000002478
ENSOARG00000002483		LOW QUALITY PROTEIN: homeobox protein Nkx-6.3	8
ENSOARG00000002487		antigen WC1.1-like	8
ENSOARG00000002488	PRORSD1	PRORSD1	7
ENSOARG00000002491	MOBP	myelin-associated oligodendrocyte basic protein	1
ENSOARG00000002492		vitamin D3 hydroxylase-associated protein-like	6
ENSOARG00000002493		hypothetical protein M91_10285	8
ENSOARG00000002494		hypothetical protein ALC57_05974	8
ENSOARG00000002495		myosin light chain kinase family member 4	8
ENSOARG00000002496		LOW QUALITY PROTEIN: zinc finger protein 316	8
ENSOARG00000002498		zinc finger protein 665-like	8
ENSOARG00000002501		elongation factor 1-delta isoform 2	8
ENSOARG00000002502
ENSOARG00000002504		epiplakin-like	8
ENSOARG00000002506		ninein-like protein	8
ENSOARG00000002508		LOW QUALITY PROTEIN: taperin	8
ENSOARG00000002509		hypothetical protein M91_06005	8
ENSOARG00000002510	TAAR4	TAAR4	1
ENSOARG00000002511
ENSOARG00000002513		immunoglobulin superfamily member 1-like	8
ENSOARG00000002514		antigen WC1.1-like	8
ENSOARG00000002518		LOW QUALITY PROTEIN: mucin-3B-like	8
ENSOARG00000002519		NADPH-dependent diflavin oxidoreductase 1	8
ENSOARG00000002520		endogenous retrovirus group K member 5 Gag polyprotein	8
ENSOARG00000002521		endogenous retrovirus group K member 11 Pol protein-like	8
ENSOARG00000002522		cyclin-dependent kinase 4	8
ENSOARG00000002527	TAAR3	trace amine associated receptor 3 (gene/pseudogene)	1
ENSOARG00000002529		uncharacterized protein LOC102324125	8
ENSOARG00000002532		T-cell surface glycoprotein CD1b-2-like	6
ENSOARG00000002534		LOW QUALITY PROTEIN: WASH complex subunit FAM21	8
ENSOARG00000002546		leukocyte-associated immunoglobulin-like receptor 1	8
ENSOARG00000002549		TPA: hypothetical protein BOS_10426	8
ENSOARG00000002551		Chain A, Crystal Structure Of The U-Box Domain Of Human E4b Ubiquitin Ligase In Complex With Ubch5c E2 Ubiquitin Conjugating Enzyme	7
ENSOARG00000002553
ENSOARG00000002556		LOW QUALITY PROTEIN: MLV-related proviral Env polyprotein-like	8
ENSOARG00000002558		60S ribosomal protein L12	8
ENSOARG00000002559
ENSOARG00000002560		cdc42 effector protein 5	8
ENSOARG00000002563	CILP2	cartilage intermediate layer protein 2	3
ENSOARG00000002566		TPA: taste receptor protein 1-like	8
ENSOARG00000002569		tumor necrosis factor alpha-induced protein 2-like	8
ENSOARG00000002573	ZNF621	zinc finger protein 621	1
ENSOARG00000002575	NUP133	nucleoporin 133	8
ENSOARG00000002576		probable ATP-dependent RNA helicase DDX11	6
ENSOARG00000002577		T-cell receptor alpha chain V region CTL-F3	8
ENSOARG00000002579		uncharacterized protein C10orf67 homolog	8
ENSOARG00000002580		Heparan-sulfate 6-O-sulfotransferase 3	8
ENSOARG00000002581		LOW QUALITY PROTEIN: NKG2D ligand 1-like	8
ENSOARG00000002582		GPI-linked NAD(P)(+)--arginine ADP-ribosyltransferase 1-like	8
ENSOARG00000002583
ENSOARG00000002584		transmembrane protein 14E-like	6
ENSOARG00000002589		TPA: hypothetical protein BOS_10471	8
ENSOARG00000002591		TPA: hCG2039694-like	8
ENSOARG00000002592		LOW QUALITY PROTEIN: integrin alpha-D	8
ENSOARG00000002599	PCDH11X	protocadherin 11 X-linked	1
ENSOARG00000002601		LOW QUALITY PROTEIN: folliculin-interacting protein 2	8
ENSOARG00000002604
ENSOARG00000002605	CLEC6A	C-type lectin domain family 6 member A	3
ENSOARG00000002609		hypothetical protein M91_18525	8
ENSOARG00000002611		ATP synthase mitochondrial F1 complex assembly factor 1	8
ENSOARG00000002612	MAP2K3	mitogen-activated protein kinase kinase 3	1
ENSOARG00000002614		T-cell surface glycoprotein CD1b-2-like	8
ENSOARG00000002618		serine--pyruvate aminotransferase	8
ENSOARG00000002623	CEP162	centrosomal protein of 162 kDa	8
ENSOARG00000002624
ENSOARG00000002628		speedy protein E4-like	8
ENSOARG00000002629		mast cell protease 1A precursor	8
ENSOARG00000002631		immunoglobulin lambda-like polypeptide 1	8
ENSOARG00000002632		liprin-alpha-1	8
ENSOARG00000002634		mast cell protease 3-like	8
ENSOARG00000002635
ENSOARG00000002637		CD209 antigen-like protein E	6
ENSOARG00000002642	SLIRP	SRA stem-loop interacting RNA binding protein	1
ENSOARG00000002643		LOW QUALITY PROTEIN: endogenous retrovirus group K member 11 Pol protein-like	8
ENSOARG00000002645		LOW QUALITY PROTEIN: immunoglobulin omega chain-like	8
ENSOARG00000002646		putative serine protease 47	8
ENSOARG00000002648		hypothetical protein M91_18017	8
ENSOARG00000002650		protein NYNRIN-like	6
ENSOARG00000002651		TPA: Fc gamma 2 receptor-like	8
ENSOARG00000002652		LOW QUALITY PROTEIN: NKG2D ligand 1-like	8
ENSOARG00000002653
ENSOARG00000002656		retroviral gag protein	8
ENSOARG00000002659		LOW QUALITY PROTEIN: endogenous retrovirus group K member 11 Pol protein-like	8
ENSOARG00000002663		T-cell receptor alpha chain V region CTL-F3	8
ENSOARG00000002664		cytochrome P450 2D14-like	8
ENSOARG00000002665		unnamed protein product	8
ENSOARG00000002666		multidrug resistance protein 1-like	6
ENSOARG00000002669		TPA: TRD@ protein-like	8
ENSOARG00000002670		hypothetical protein M91_16387	8
ENSOARG00000002676		feline leukemia virus subgroup C receptor-related protein 2-like	6
ENSOARG00000002677
ENSOARG00000002681		short palate, lung and nasal epithelium carcinoma-associated protein 2B-like	8
ENSOARG00000002684	GXYLT2	glucoside xylosyltransferase 2	4
ENSOARG00000002686		T-cell receptor alpha chain V region 2B4	8
ENSOARG00000002687		tubulin gamma-1 chain	8
ENSOARG00000002691		LOW QUALITY PROTEIN: SCO-spondin-like	8
ENSOARG00000002694		hypothetical protein FLJ36112	8
ENSOARG00000002696		sodium- and chloride-dependent glycine transporter 1-like	8
ENSOARG00000002697	RPS6	ribosomal protein S6	1
ENSOARG00000002699
ENSOARG00000002700		LOW QUALITY PROTEIN: leukocyte immunoglobulin-like receptor subfamily B member 2	8
ENSOARG00000002701	SIGLEC5	sialic acid-binding Ig-like lectin 5	8
ENSOARG00000002705		TPA: apolipoprotein L2-like	8
ENSOARG00000002707	DACH2	dachshund family transcription factor 2	1
ENSOARG00000002708
ENSOARG00000002709		LOW QUALITY PROTEIN: zinc finger protein 665-like	8
ENSOARG00000002710	TSTD1	thiosulfate sulfurtransferase like domain containing 1	8
ENSOARG00000002712		olfactory receptor 2M2-like	6
ENSOARG00000002714		leukocyte immunoglobulin-like receptor subfamily B member 3	8
ENSOARG00000002715		mucin-6-like	8
ENSOARG00000002716		mucin-6-like	8
ENSOARG00000002722		complement C4-like	6
ENSOARG00000002724		uncharacterized protein LOC105608861	8
ENSOARG00000002725		HRAS-like suppressor 3	8
ENSOARG00000002730		LOW QUALITY PROTEIN: F-box/LRR-repeat protein 8	8
ENSOARG00000002731		envelope glycoprotein	8
ENSOARG00000002733		HRAS-like suppressor 3	6
ENSOARG00000002734	DDX49	DEAD-box helicase 49	4
ENSOARG00000002737		guanylate-binding protein 1	6
ENSOARG00000002741		leukocyte immunoglobulin-like receptor subfamily A member 6	8
ENSOARG00000002744		apolipoprotein L3-like	6
ENSOARG00000002745	EFCAB14	EF-hand calcium binding domain 14	1
ENSOARG00000002747		uncharacterized protein LOC102337103	8
ENSOARG00000002749		LOW QUALITY PROTEIN: PI-PLC X domain-containing protein 1-like	8
ENSOARG00000002752		complement C3-like	8
ENSOARG00000002753		ribosomal protein S9	7
ENSOARG00000002755		ecto-ADP-ribosyltransferase 5-like	6
ENSOARG00000002759		LOW QUALITY PROTEIN: ezrin	8
ENSOARG00000002764	RPS25	ribosomal protein S25	1
ENSOARG00000002765		TPA: GTPase, IMAP family member 5	8
ENSOARG00000002767		serpin A3-3-like	6
ENSOARG00000002769
ENSOARG00000002771	C3	complement C3	4
ENSOARG00000002774	MCM2	minichromosome maintenance complex component 2	4
ENSOARG00000002777		uncharacterized protein LOC100126053	8
ENSOARG00000002778		LOW QUALITY PROTEIN: forkhead box protein C1	8
ENSOARG00000002780		hypothetical protein CB1_000736011	8
ENSOARG00000002783	MDM4	MDM4, p53 regulator	1
ENSOARG00000002786		LOW QUALITY PROTEIN: mucin-5AC-like	8
ENSOARG00000002787
ENSOARG00000002789	ZNF621	zinc finger protein 621	1
ENSOARG00000002792		inactive serine/threonine-protein kinase TEX14-like	8
ENSOARG00000002794	KCNQ1	potassium voltage-gated channel subfamily KQT member 1	8
ENSOARG00000002795		transcription factor SOX-13	8
ENSOARG00000002796
ENSOARG00000002798		60S ribosomal protein L34-like	6
ENSOARG00000002808	WNT10B	Wnt family member 10B	1
ENSOARG00000002810	WIPI1	WD repeat domain, phosphoinositide interacting 1	4
ENSOARG00000002813		microtubule cross-linking factor 1-like	8
ENSOARG00000002814		microtubule-associated protein 4	8
ENSOARG00000002816		conglutinin-like	8
ENSOARG00000002818
ENSOARG00000002822		inositol-trisphosphate 3-kinase A-like	8
ENSOARG00000002823		inositol-trisphosphate 3-kinase A-like	8
ENSOARG00000002824	PTPRT	protein tyrosine phosphatase, receptor type T	8
ENSOARG00000002825
ENSOARG00000002826
ENSOARG00000002827		probable histone-lysine N-methyltransferase PRDM7	8
ENSOARG00000002829		patched domain-containing protein 3-like	6
ENSOARG00000002832
ENSOARG00000002833		unnamed protein product	8
ENSOARG00000002834		hypothetical protein M91_17112	8
ENSOARG00000002836
ENSOARG00000002839		apolipoprotein L3-like	8
ENSOARG00000002840	RBM27	RNA binding motif protein 27	manually assigned
ENSOARG00000002849	PPDPF	pancreatic progenitor cell differentiation and proliferation factor	1
ENSOARG00000002850
ENSOARG00000002853		T-cell surface glycoprotein CD1b-2-like	8
ENSOARG00000002855		LOW QUALITY PROTEIN: proline-rich protein 36	8
ENSOARG00000002856	ART5	ADP-ribosyltransferase 5	1
ENSOARG00000002857		uncharacterized protein LOC105603599	8
ENSOARG00000002859		antigen WC1.1-like	8
ENSOARG00000002864		probable histone-lysine N-methyltransferase PRDM7	8
ENSOARG00000002867		tensin-1	8
ENSOARG00000002869	LEKR1	leucine, glutamate and lysine rich 1	1
ENSOARG00000002873		spermatid nuclear transition protein 3-like	8
ENSOARG00000002874		zinc finger protein 2 homolog	8
ENSOARG00000002875		BOLA class I histocompatibility antigen, alpha chain BL3-7-like	8
ENSOARG00000002879		heat shock transcription factor, Y-linked-like	6
ENSOARG00000002880
ENSOARG00000002881		2'-5'-oligoadenylate synthase 1-like	8
ENSOARG00000002883		zinc finger protein 74-like	8
ENSOARG00000002886
ENSOARG00000002889		LOW QUALITY PROTEIN: uncharacterized protein LOC106990655	8
ENSOARG00000002891
ENSOARG00000002892	EIF3C	eukaryotic translation initiation factor 3 subunit C	1
ENSOARG00000002896		zinc finger protein 665-like	8
ENSOARG00000002898		low-density lipoprotein receptor-related protein 11	6
ENSOARG00000002901		probable ergosterol biosynthetic protein 28	6
ENSOARG00000002902		LOW QUALITY PROTEIN: protein odd-skipped-related 2	8
ENSOARG00000002903	TMBIM4	transmembrane BAX inhibitor motif containing 4	2
ENSOARG00000002904		mucin-6	8
ENSOARG00000002907		LOW QUALITY PROTEIN: NKG2D ligand 3-like	8
ENSOARG00000002909		sialic acid-binding Ig-like lectin 14	8
ENSOARG00000002911	TMEM81	transmembrane protein 81	1
ENSOARG00000002914		T-cell receptor beta chain	8
ENSOARG00000002916	ARHGEF10L	Rho guanine nucleotide exchange factor 10 like	4
ENSOARG00000002917		ecto-ADP-ribosyltransferase 5-like	6
ENSOARG00000002922
ENSOARG00000002929	HMGA2	high mobility group AT-hook 2	5
ENSOARG00000002930		TRAF-interacting protein with FHA domain-containing protein B-like	6
ENSOARG00000002935		tyrosine-protein phosphatase non-receptor type 23-like	8
ENSOARG00000002937		uncharacterized protein LOC105606113	8
ENSOARG00000002938		LOW QUALITY PROTEIN: high mobility group protein B3-like	8
ENSOARG00000002940		NADH dehydrogenase [ubiquinone] 1 alpha subcomplex assembly factor 4-like	6
ENSOARG00000002941		NKG2D ligand 3	8
ENSOARG00000002942		apolipoprotein R-like	6
ENSOARG00000002943		LOW QUALITY PROTEIN: elongation factor 1-alpha 2-like	8
ENSOARG00000002945		integral membrane protein DGCR2/IDD	8
ENSOARG00000002948	PPP1R14C	protein phosphatase 1 regulatory inhibitor subunit 14C	4
ENSOARG00000002951		unnamed protein product	8
ENSOARG00000002955		myotubularin-related protein 5	8
ENSOARG00000002958		multidrug resistance protein 1-like	6
ENSOARG00000002961		LOW QUALITY PROTEIN: selenoprotein S-like	8
ENSOARG00000002962		LOW QUALITY PROTEIN: X-box-binding protein 1	8
ENSOARG00000002963	FAM71F2	family with sequence similarity 71 member F2	1
ENSOARG00000002964		LOW QUALITY PROTEIN: mast cell protease 3-like	8
ENSOARG00000002966	PEBP1	phosphatidylethanolamine binding protein 1	1
ENSOARG00000002968	SCAMP2	secretory carrier-associated membrane protein 2	8
ENSOARG00000002970		granzyme H-like	6
ENSOARG00000002976		ladinin-1-like	8
ENSOARG00000002980		ferritin light chain	8
ENSOARG00000002982		plasma membrane calcium-transporting ATPase 4-like	8
ENSOARG00000002983	SSU72	SSU72	1
ENSOARG00000002985		SLA class II histocompatibility antigen, DQ haplotype D alpha chain-like	8
ENSOARG00000002987		LOW QUALITY PROTEIN: factor VIII intron 22 protein	8
ENSOARG00000002992		hepatitis A virus cellular receptor 1-like	6
ENSOARG00000002994	CLN3	CLN3, battenin	1
ENSOARG00000002995
ENSOARG00000002997		GRB2-associated-binding protein 3-like	8
ENSOARG00000003000		tumor necrosis factor receptor superfamily member 26-like	8
ENSOARG00000003003		cytochrome P450 4A24-like	6
ENSOARG00000003007		MLV-related proviral Env polyprotein-like	8
ENSOARG00000003010
ENSOARG00000003011		uncharacterized protein LOC100196899	8
ENSOARG00000003015
ENSOARG00000003019		alpha/beta hydrolase domain-containing protein 17C	8
ENSOARG00000003020		uncharacterized protein LOC106847301	8
ENSOARG00000003026		Nucleoside diphosphate kinase B	7
ENSOARG00000003027		LOW QUALITY PROTEIN: protein FAM65A	8
ENSOARG00000003030		glutamate receptor, ionotropic, AMPA4 (alpha 4), isoform CRA_a	7
ENSOARG00000003031		Retrovirus-related Pol polyprotein LINE-1	7
ENSOARG00000003035	DNAJC8	DNAJC8	1
ENSOARG00000003036		LOW QUALITY PROTEIN: short transient receptor potential channel 2-like	8
ENSOARG00000003038	CCSAP	centriole, cilia and spindle associated protein	3
ENSOARG00000003045	SNAPC2	small nuclear RNA activating complex polypeptide 2	2
ENSOARG00000003049		HNRPA1 protein	8
ENSOARG00000003050		dopamine beta-hydroxylase	8
ENSOARG00000003054
ENSOARG00000003057		EF-hand and coiled-coil domain-containing protein 1	8
ENSOARG00000003060	NUP133	nucleoporin 133	7
ENSOARG00000003063		small EDRK-rich factor 2-like	6
ENSOARG00000003064
ENSOARG00000003072	PTPRT	protein tyrosine phosphatase, receptor type T	1
ENSOARG00000003074	SRL	sarcalumenin	manually assigned
ENSOARG00000003078	LTC4S	leukotriene C4 synthase	4
ENSOARG00000003083	TAF5L	TATA-box binding protein associated factor 5 like	2
ENSOARG00000003088		olfactory receptor 2S2-like	6
ENSOARG00000003089		vomeronasal type-2 receptor 1-like	8
ENSOARG00000003091		LOW QUALITY PROTEIN: taurochenodeoxycholic 6 alpha-hydroxylase-like	8
ENSOARG00000003092		antigen WC1.1-like	8
ENSOARG00000003093		LOW QUALITY PROTEIN: insulinoma-associated protein 1	8
ENSOARG00000003095		LOW QUALITY PROTEIN: E3 ubiquitin-protein ligase ZNRF3	8
ENSOARG00000003113	TCERG1	transcription elongation regulator 1	manually assigned
ENSOARG00000003117	SRSF6	serine/arginine-rich splicing factor 6	8
ENSOARG00000003125	VN1R4	VN1R4	1
ENSOARG00000003131
ENSOARG00000003132		septin-2	8
ENSOARG00000003134		olfactory receptor 4A47-like	6
ENSOARG00000003142
ENSOARG00000003143
ENSOARG00000003152		LOW QUALITY PROTEIN: olfactory receptor 4C13-like	8
ENSOARG00000003155		endogenous retrovirus group K member 7 Env polyprotein-like	8
ENSOARG00000003157
ENSOARG00000003159		antigen WC1.1-like	8
ENSOARG00000003161	NKX6-1	NK6 homeobox 1	4
ENSOARG00000003162	USF1	upstream transcription factor 1	3
ENSOARG00000003165		olfactory receptor 13D1-like	6
ENSOARG00000003166		pollen-specific leucine-rich repeat extensin-like protein 2	8
ENSOARG00000003169
ENSOARG00000003172		LOW QUALITY PROTEIN: formin-2	8
ENSOARG00000003175		cytochrome P450, family 4, subfamily A, polypeptide 11	6
ENSOARG00000003176	L3MBTL1	l(3)mbt-like 1 (Drosophila)	3
ENSOARG00000003183		uncharacterized protein LOC101108085	8
ENSOARG00000003187		LOW QUALITY PROTEIN: coronin-7	8
ENSOARG00000003195		LOW QUALITY PROTEIN: pregnancy-associated glycoprotein 1-like	8
ENSOARG00000003196	THAP11	THAP domain-containing protein 11	manually assigned
ENSOARG00000003197		NACHT, LRR and PYD domains-containing protein 5	6
ENSOARG00000003198	ZC3H14	zinc finger CCCH domain-containing protein 14	8
ENSOARG00000003204	LOXHD1	lipoxygenase homology domains 1	5
ENSOARG00000003205		LOW QUALITY PROTEIN: ATPase family AAA domain-containing protein 3A	8
ENSOARG00000003218		protein NYNRIN-like	8
ENSOARG00000003226		SAGA-associated factor 29	7
ENSOARG00000003227		cytochrome P450 2C42-like	6
ENSOARG00000003231	ISY1	ISY1 splicing factor homolog	1
ENSOARG00000003242	ZNF787	zinc finger protein 787	4
ENSOARG00000003243
ENSOARG00000003251		antigen WC1.1-like	8
ENSOARG00000003253		zinc finger and SCAN domain-containing protein 5B	8
ENSOARG00000003254	THEMIS2	protein THEMIS2	8
ENSOARG00000003255	TOPORS	TOPORS	1
ENSOARG00000003260		zinc finger protein GLIS2	8
ENSOARG00000003262		protein Wiz	8
ENSOARG00000003266		hypothetical protein M91_15580	8
ENSOARG00000003269		mitochondrial carrier homolog 1	8
ENSOARG00000003273		centriolin	8
ENSOARG00000003280		ankyrin repeat domain-containing protein 40-like	6
ENSOARG00000003281
ENSOARG00000003286		phospholipase A2, membrane associated-like	6
ENSOARG00000003294		cytochrome P450 4A11-like	6
ENSOARG00000003295		pregnancy-associated glycoprotein 4-like	8
ENSOARG00000003298		uncharacterized protein LOC105602015	8
ENSOARG00000003305	TMEM94	transmembrane protein 94	5
ENSOARG00000003307		uncharacterized protein LOC105606371	8
ENSOARG00000003309		uncharacterized protein C11orf95 homolog	8
ENSOARG00000003322	IMMP2L	inner mitochondrial membrane peptidase subunit 2	1
ENSOARG00000003323		14-3-3 protein zeta/delta-like	8
ENSOARG00000003326		zinc finger protein 84-like	8
ENSOARG00000003328	CBY3	chibby family member 3	3
ENSOARG00000003340		LOW QUALITY PROTEIN: E3 ubiquitin-protein ligase ZFP91-like	8
ENSOARG00000003345
ENSOARG00000003348		antigen WC1.1-like	6
ENSOARG00000003349		EMI domain-containing protein 1	6
ENSOARG00000003361	SULT1A1	sulfotransferase family 1A member 1	1
ENSOARG00000003363		Forkhead box protein N3	7
ENSOARG00000003373		zinc finger protein 28 homolog	8
ENSOARG00000003375	PLA2G15	group XV phospholipase A2	manually assigned
ENSOARG00000003376		unnamed protein product	8
ENSOARG00000003380		LOW QUALITY PROTEIN: vomeronasal type-1 receptor 1-like	8
ENSOARG00000003384		cystatin-B-like	6
ENSOARG00000003386	VNN2	vanin 2	1
ENSOARG00000003387
ENSOARG00000003390		mitogen-activated protein kinase kinase kinase MLK4	8
ENSOARG00000003398
ENSOARG00000003399		uncharacterized protein LOC101108414	8
ENSOARG00000003401
ENSOARG00000003402
ENSOARG00000003403		antigen WC1.1	8
ENSOARG00000003404
ENSOARG00000003405		uncharacterized protein LOC101107984	8
ENSOARG00000003407		LOW QUALITY PROTEIN: uncharacterized protein LOC102544433	8
ENSOARG00000003412		collagen alpha-1(I) chain-like	6
ENSOARG00000003420	COA6	cytochrome c oxidase assembly factor 6	1
ENSOARG00000003426		paternally-expressed gene 3 protein	8
ENSOARG00000003431		LOW QUALITY PROTEIN: tripartite motif-containing protein 64-like	8
ENSOARG00000003439
ENSOARG00000003440		LOW QUALITY PROTEIN: zinc finger imprinted 3	8
ENSOARG00000003454		aurora kinase C	6
ENSOARG00000003457	POP1	POP1 homolog, ribonuclease P/MRP subunit	4
ENSOARG00000003461		PRAME family member 12-like	8
ENSOARG00000003462
ENSOARG00000003463		antigen WC1.1-like	6
ENSOARG00000003464	CDC26	cell division cycle 26	1
ENSOARG00000003466		structure-specific endonuclease subunit SLX1	8
ENSOARG00000003480	RPL23A	ribosomal protein L23a	1
ENSOARG00000003482		Ab1-205	8
ENSOARG00000003488	RPS24	ribosomal protein S24	5
ENSOARG00000003492		Calmodulin	7
ENSOARG00000003494		LOW QUALITY PROTEIN: antigen WC1.1-like	8
ENSOARG00000003497
ENSOARG00000003500		ubiquitin-conjugating enzyme	8
ENSOARG00000003505	TRIM64	tripartite motif containing 64	1
ENSOARG00000003509	RUFY1	RUN and FYVE domain-containing protein 1	8
ENSOARG00000003510		ribonucleases P/MRP protein subunit POP1-like	8
ENSOARG00000003515		uncharacterized protein LOC105608858	8
ENSOARG00000003523
ENSOARG00000003534
ENSOARG00000003544	COG8	component of oligomeric golgi complex 8	2
ENSOARG00000003551
ENSOARG00000003552	TMED6	transmembrane p24 trafficking protein 6	1
ENSOARG00000003553	NPM1	nucleophosmin	1
ENSOARG00000003555	TRIM64	tripartite motif containing 64	1
ENSOARG00000003558	NIP7	NIP7, nucleolar pre-rRNA processing protein	1
ENSOARG00000003563	IER3IP1	immediate early response 3 interacting protein 1	1
ENSOARG00000003576		kinesin-like protein KIF28P	6
ENSOARG00000003579	EFNA3	ephrin A3	1
ENSOARG00000003584		PRAME family member 8-like	6
ENSOARG00000003593		zinc finger protein 805-like	6
ENSOARG00000003599		LOW QUALITY PROTEIN: bolA-like protein 2	8
ENSOARG00000003602		LOW QUALITY PROTEIN: zinc finger protein 805-like	8
ENSOARG00000003609		metalloprotease TIKI2	8
ENSOARG00000003614		THO complex subunit 2-like	8
ENSOARG00000003615		deleted in malignant brain tumors 1 protein	6
ENSOARG00000003618		zinc finger protein 776-like	6
ENSOARG00000003619		NAC-alpha domain-containing protein 1	8
ENSOARG00000003623		zinc finger protein OZF-like	6
ENSOARG00000003631		putative deoxyribonuclease TATDN2-like	8
ENSOARG00000003632		phosphatidylinositol-binding clathrin assembly protein	8
ENSOARG00000003634		zinc finger protein OZF-like	8
ENSOARG00000003639
ENSOARG00000003641		zinc finger protein 548-like	6
ENSOARG00000003645		FKBP38	8
ENSOARG00000003655	TIMM17A	translocase of inner mitochondrial membrane 17 homolog A (yeast)	8
ENSOARG00000003656		LOW QUALITY PROTEIN: tripartite motif-containing protein 43B-like	8
ENSOARG00000003659		zinc finger protein 773	6
ENSOARG00000003662		LOW QUALITY PROTEIN: uncharacterized protein LOC104987751	8
ENSOARG00000003663
ENSOARG00000003664		zinc finger protein OZF-like	6
ENSOARG00000003665
ENSOARG00000003670
ENSOARG00000003671
ENSOARG00000003679		contactin-5	8
ENSOARG00000003680		tripartite motif-containing protein 64	6
ENSOARG00000003683	NDUFA7	NADH:ubiquinone oxidoreductase subunit A7	1
ENSOARG00000003684	NPYR4	NPYR4	1
ENSOARG00000003687
ENSOARG00000003690		antigen WC1.1	8
ENSOARG00000003692	PMFBP1	polyamine-modulated factor 1-binding protein 1	8
ENSOARG00000003693		TPA: 60S ribosomal protein L4-like	8
ENSOARG00000003696		ubiquitin-like protein 7	8
ENSOARG00000003700		UPF0632 protein A	8
ENSOARG00000003702		zinc finger and SCAN domain-containing protein 4-like	8
ENSOARG00000003706		zinc finger protein 530-like	8
ENSOARG00000003707
ENSOARG00000003710		LOW QUALITY PROTEIN: zinc finger protein 134-like	8
ENSOARG00000003715		zinc finger protein 211	8
ENSOARG00000003716		putative selection and upkeep of intraepithelial T-cells protein 1 homolog	8
ENSOARG00000003724		zinc finger protein 211-like	6
ENSOARG00000003727		zinc finger protein 211-like	6
ENSOARG00000003732		LOW QUALITY PROTEIN: putative selection and upkeep of intraepithelial T-cells protein 1 homolog	8
ENSOARG00000003735		zinc finger protein 211-like	6
ENSOARG00000003737
ENSOARG00000003739		LOW QUALITY PROTEIN: voltage-dependent T-type calcium channel subunit alpha-1G	8
ENSOARG00000003741		zinc finger and SCAN domain-containing protein 4	8
ENSOARG00000003743		ADAM metallopeptidase with thrombospondin type 1 motif 2	8
ENSOARG00000003744		haptoglobin	6
ENSOARG00000003748		olfactory receptor 5L2-like	6
ENSOARG00000003752		selection and upkeep of intraepithelial T-cells protein 8-like	8
ENSOARG00000003759		zinc finger protein 501-like	6
ENSOARG00000003761		rCG62893	7
ENSOARG00000003770	ZNF850	zinc finger protein 850	1
ENSOARG00000003772	FSBP	fibrinogen silencer binding protein	1
ENSOARG00000003773		LOW QUALITY PROTEIN: voltage-dependent T-type calcium channel subunit alpha-1G	8
ENSOARG00000003776	AADAC	AADAC	1
ENSOARG00000003780	ZNF850	zinc finger protein 850	8
ENSOARG00000003783		lymphocyte-specific protein 1	6
ENSOARG00000003785
ENSOARG00000003789		zinc finger protein 345	8
ENSOARG00000003793
ENSOARG00000003794		zinc finger protein 28 homolog	6
ENSOARG00000003795
ENSOARG00000003805		uncharacterized protein C8orf59 homolog	8
ENSOARG00000003809		mothers against decapentaplegic homolog 7	8
ENSOARG00000003812		short palate, lung and nasal epithelium carcinoma-associated protein 2A-like	8
ENSOARG00000003816		Histone-lysine N-methyltransferase PRDM9	8
ENSOARG00000003819
ENSOARG00000003821		zinc finger protein 397	6
ENSOARG00000003827		LOW QUALITY PROTEIN: neurotrophin receptor-interacting factor homolog	8
ENSOARG00000003829		LOW QUALITY PROTEIN: antigen WC1.1-like	8
ENSOARG00000003831		LOW QUALITY PROTEIN: zinc finger protein 8-like	8
ENSOARG00000003832	RPL10A	RPL10A	1
ENSOARG00000003839		LOW QUALITY PROTEIN: uncharacterized protein LOC101120198	8
ENSOARG00000003845
ENSOARG00000003847		olfactory receptor 4D2-like	6
ENSOARG00000003853
ENSOARG00000003854		zinc finger protein 33B-like	6
ENSOARG00000003856
ENSOARG00000003857		arylacetamide deacetylase-like 2	6
ENSOARG00000003858		olfactory receptor 4D2-like	8
ENSOARG00000003860		zinc finger protein 324A-like	8
ENSOARG00000003863		ataxin-7-like protein 1	8
ENSOARG00000003864		ral guanine nucleotide dissociation stimulator-like	8
ENSOARG00000003865		zinc finger protein 446	8
ENSOARG00000003868		ral guanine nucleotide dissociation stimulator-like	8
ENSOARG00000003873
ENSOARG00000003874		zinc finger protein 33B-like	8
ENSOARG00000003880		nucleolar protein 4-like	8
ENSOARG00000003884	NCR3LG1	natural killer cell cytotoxicity receptor 3 ligand 1	3
ENSOARG00000003885		zinc finger protein 500	8
ENSOARG00000003886	CHRAC1	chromatin accessibility complex protein 1	6
ENSOARG00000003889		proteolipid protein 2-like	6
ENSOARG00000003893		ferritin light chain	8
ENSOARG00000003901
ENSOARG00000003902	HIGD1A	HIG1 hypoxia inducible domain family member 1A	1
ENSOARG00000003904
ENSOARG00000003905		melanoma-associated antigen 8-like	8
ENSOARG00000003909	ZBTB45	zinc finger and BTB domain containing 45	4
ENSOARG00000003912
ENSOARG00000003913
ENSOARG00000003914
ENSOARG00000003917		40S ribosomal protein S7	8
ENSOARG00000003920		heat shock transcription factor, X-linked-like	6
ENSOARG00000003923		transducin-like enhancer protein 4	6
ENSOARG00000003925
ENSOARG00000003931		heat shock transcription factor, X-linked-like	8
ENSOARG00000003938		cathepsin D	6
ENSOARG00000003939	LRRC30	leucine rich repeat containing 30	3
ENSOARG00000003940		EKC/KEOPS complex subunit LAGE3-like	6
ENSOARG00000003945		60S ribosomal protein L17	7
ENSOARG00000003946		EKC/KEOPS complex subunit LAGE3-like	6
ENSOARG00000003948
ENSOARG00000003953	PPAT	phosphoribosyl pyrophosphate amidotransferase	1
ENSOARG00000003956		probable histone-lysine N-methyltransferase PRDM7	6
ENSOARG00000003957	RPL13	60S ribosomal protein L13	manually assigned
ENSOARG00000003958
ENSOARG00000003960	CDK18	cyclin dependent kinase 18	3
ENSOARG00000003964
ENSOARG00000003965		heterogeneous nuclear ribonucleoproteins A2/B1-like	8
ENSOARG00000003969		mucin-6	8
ENSOARG00000003970
ENSOARG00000003972		EKC/KEOPS complex subunit LAGE3-like	6
ENSOARG00000003973
ENSOARG00000003974		LOW QUALITY PROTEIN: liprin-alpha-1-like	8
ENSOARG00000003975	EVI2A	ecotropic viral integration site 2A	1
ENSOARG00000003981		olfactory receptor 5L2-like	8
ENSOARG00000003987		olfactory receptor 5I1-like	6
ENSOARG00000003988		WC1	7
ENSOARG00000003989		transcription elongation factor B polypeptide 3-like	6
ENSOARG00000003993		hypothetical protein PANDA_017229	8
ENSOARG00000003995
ENSOARG00000003998
ENSOARG00000004001	TIM14	TIM14	1
ENSOARG00000004004	ANAPC15	anaphase promoting complex subunit 15	1
ENSOARG00000004006		Olfactory receptor 1020	8
ENSOARG00000004009	TIM14	TIM14	1
ENSOARG00000004017
ENSOARG00000004020	COMMD7	COMM domain containing 7	1
ENSOARG00000004021		gastrin-releasing peptide	6
ENSOARG00000004023		myeloid zinc finger 1	8
ENSOARG00000004025
ENSOARG00000004027		primary amine oxidase, lung isozyme	8
ENSOARG00000004029	BHLHA9	basic helix-loop-helix family member a9	3
ENSOARG00000004030		LOW QUALITY PROTEIN: balbiani ring protein 3-like	8
ENSOARG00000004031	ATP6V0E1	ATPase H+ transporting V0 subunit e1	1
ENSOARG00000004035	DBIL5	DBIL5	1
ENSOARG00000004042		hypothetical protein	8
ENSOARG00000004046	HADHB	HADHB	1
ENSOARG00000004048
ENSOARG00000004050		LOW QUALITY PROTEIN: 72 kDa inositol polyphosphate 5-phosphatase	8
ENSOARG00000004054		olfactory receptor 1D2-like	6
ENSOARG00000004055		C-C motif chemokine 3-like	6
ENSOARG00000004056	TIGD1	tigger transposable element derived 1	8
ENSOARG00000004057		protein C19orf12 homolog	6
ENSOARG00000004060		probable 2-ketogluconate reductase	6
ENSOARG00000004061		carbonic anhydrase-related protein 10	7
ENSOARG00000004065	MCPH1	microcephalin 1	4
ENSOARG00000004066		LOW QUALITY PROTEIN: antigen WC1.1-like	8
ENSOARG00000004072		nucleolin	8
ENSOARG00000004079		beta-defensin 104A-like	6
ENSOARG00000004080	OR1A1	olfactory receptor family 1 subfamily A member 1	1
ENSOARG00000004081		LOW QUALITY PROTEIN: tyrosine-protein phosphatase non-receptor type 23	8
ENSOARG00000004082		sperm-associated antigen 11-like	6
ENSOARG00000004090		dolichyl-diphosphooligosaccharide--protein glycosyltransferase subunit 1	8
ENSOARG00000004091		unnamed protein product	8
ENSOARG00000004092	CLDN22	claudin 22	1
ENSOARG00000004093	OR1A1	olfactory receptor family 1 subfamily A member 1	1
ENSOARG00000004097	ASB3	ankyrin repeat and SOCS box protein 3	8
ENSOARG00000004098
ENSOARG00000004101	CLDN22	claudin 22	1
ENSOARG00000004105	OR1A1	olfactory receptor family 1 subfamily A member 1	1
ENSOARG00000004106		connector enhancer of kinase suppressor of ras 3	8
ENSOARG00000004107		LOW QUALITY PROTEIN: histone H3-like centromeric protein A	8
ENSOARG00000004114
ENSOARG00000004115	BNIP3L	BCL2 interacting protein 3 like	8
ENSOARG00000004120		olfactory receptor 1P1-like	6
ENSOARG00000004121		40S ribosomal protein S28-like	8
ENSOARG00000004123		potassium voltage-gated channel subfamily G member 2	6
ENSOARG00000004127		folate receptor alpha	6
ENSOARG00000004129		G-protein coupled receptor 183	6
ENSOARG00000004130		WAP four-disulfide core domain protein 18-like	8
ENSOARG00000004132		serine/threonine-protein kinase pim-1	8
ENSOARG00000004133
ENSOARG00000004138		cytochrome c oxidase subunit 8A, mitochondrial	7
ENSOARG00000004139		WAP four-disulfide core domain protein 18-like	8
ENSOARG00000004142	PHPT1	phosphohistidine phosphatase 1	1
ENSOARG00000004144
ENSOARG00000004148
ENSOARG00000004149
ENSOARG00000004150	OR10T2	OR10T2	1
ENSOARG00000004151		LOW QUALITY PROTEIN: 15 kDa protein B-like	8
ENSOARG00000004152
ENSOARG00000004160
ENSOARG00000004161		40S ribosomal protein S2	8
ENSOARG00000004164	RPL7L1	ribosomal protein L7 like 1	1
ENSOARG00000004169
ENSOARG00000004170		olfactory receptor 3A2-like	6
ENSOARG00000004171		phosphatidylinositol transfer protein alpha isoform	8
ENSOARG00000004178		LOW QUALITY PROTEIN: general transcription factor II-I-like	8
ENSOARG00000004180	DTMT	DTMT	1
ENSOARG00000004181	PDCD5	programmed cell death 5	1
ENSOARG00000004185	PAICS	phosphoribosylaminoimidazole carboxylase; phosphoribosylaminoimidazolesuccinocarboxamide synthase	8
ENSOARG00000004188	PRELID1	PRELI domain containing 1	1
ENSOARG00000004191	DTMT	DTMT	6
ENSOARG00000004192	BOD1	biorientation of chromosomes in cell division 1	2
ENSOARG00000004193	ZNF703	zinc finger protein 703	4
ENSOARG00000004201
ENSOARG00000004202		WAP four-disulfide core domain protein 18-like	6
ENSOARG00000004203		uncharacterized protein LOC106991392	8
ENSOARG00000004204		olfactory receptor 1E2-like	6
ENSOARG00000004212		LOW QUALITY PROTEIN: WD repeat-containing protein 86	8
ENSOARG00000004214		folate receptor alpha-like	6
ENSOARG00000004221	DTMT	DTMT	6
ENSOARG00000004224		lysosomal-associated transmembrane protein 4B	6
ENSOARG00000004226		neurexin-1-beta	8
ENSOARG00000004230		olfactory receptor 1E5-like	6
ENSOARG00000004235
ENSOARG00000004240
ENSOARG00000004242	TFB2M	dimethyladenosine transferase 2, mitochondrial	8
ENSOARG00000004247		translation initiation factor IF-2	8
ENSOARG00000004249		Putative uncharacterized protein ENSP00000382790	8
ENSOARG00000004251		60S acidic ribosomal protein P1 isoform 1	6
ENSOARG00000004253
ENSOARG00000004254		putative ATP-dependent RNA helicase TDRD12	8
ENSOARG00000004258	MIS12	MIS12, kinetochore complex component	1
ENSOARG00000004260		LOW QUALITY PROTEIN: zinc finger protein 232	8
ENSOARG00000004267
ENSOARG00000004268	TARDBP	TAR DNA binding protein	8
ENSOARG00000004272
ENSOARG00000004273	CLRN1	clarin 1	1
ENSOARG00000004274		40S ribosomal protein S4, X isoform-like	7
ENSOARG00000004277		protein sidekick-1-like	8
ENSOARG00000004278	TBC1D12	TBC1 domain family member 12	1
ENSOARG00000004282
ENSOARG00000004286
ENSOARG00000004290	SYNJ2BP	synaptojanin 2 binding protein	1
ENSOARG00000004294
ENSOARG00000004296
ENSOARG00000004297
ENSOARG00000004298
ENSOARG00000004299		endothelial transcription factor GATA-2	8
ENSOARG00000004300		docking protein 3	6
ENSOARG00000004303		Potassium channel subfamily K member 9	8
ENSOARG00000004307		26S proteasome complex subunit DSS1	8
ENSOARG00000004311		superoxide dismutase [Cu-Zn]	6
ENSOARG00000004317		Protein FAM188B2	7
ENSOARG00000004318
ENSOARG00000004321		O-acetyl-ADP-ribose deacetylase MACROD1	8
ENSOARG00000004322		RecName: Full=Neurexin-1-beta; AltName: Full=Neurexin I-beta; Flags: Precursor	7
ENSOARG00000004324		ferritin heavy chain-like	8
ENSOARG00000004325		hypothetical protein M91_13562	8
ENSOARG00000004330	NSG2	NSG2	4
ENSOARG00000004334		RING finger protein 222	6
ENSOARG00000004335		neuron-specific protein family member 2-like	7
ENSOARG00000004336
ENSOARG00000004337		alpha-1,3-mannosyl-glycoprotein 4-beta-N-acetylglucosaminyltransferase-like protein MGAT4E	6
ENSOARG00000004341		Ac2-125	8
ENSOARG00000004343		60S ribosomal protein L3-like	8
ENSOARG00000004344		unnamed protein product	8
ENSOARG00000004346
ENSOARG00000004349		60S ribosomal protein L17	7
ENSOARG00000004351	KRT18	keratin, type I cytoskeletal 18	8
ENSOARG00000004363		hypothetical protein M91_09286	8
ENSOARG00000004367		C-C motif chemokine 3	6
ENSOARG00000004370		hypothetical protein PANDA_020454	8
ENSOARG00000004374	MBP	myelin basic protein	manually assigned
ENSOARG00000004377		S-phase kinase-associated protein 1	8
ENSOARG00000004385	ZIC5	Zic family member 5	1
ENSOARG00000004387
ENSOARG00000004388	SMYD3	SET and MYND domain containing 3	4
ENSOARG00000004391		uncharacterized protein C10orf107 homolog	8
ENSOARG00000004393	RPL9	ribosomal protein L9	8
ENSOARG00000004397		Translationally-controlled tumor protein	8
ENSOARG00000004400		peptidyl-prolyl cis-trans isomerase A-like	8
ENSOARG00000004401		phosphoglycerate mutase 1	7
ENSOARG00000004406
ENSOARG00000004408		collagen alpha-1(I) chain	8
ENSOARG00000004412
ENSOARG00000004414		CCAAT/enhancer-binding protein beta-like	8
ENSOARG00000004416		TPA: heterogeneous nuclear ribonucleoprotein A2/B1-like	8
ENSOARG00000004418
ENSOARG00000004420	TMED9	transmembrane p24 trafficking protein 9	1
ENSOARG00000004422	SIRPA	signal regulatory protein alpha	4
ENSOARG00000004423		LOW QUALITY PROTEIN: RNA-binding protein with serine-rich domain 1-like	8
ENSOARG00000004426		ribosome biogenesis protein NSA2 homolog	6
ENSOARG00000004428		hypothetical protein, isoform CRA_d	8
ENSOARG00000004430	KCNJ12	ATP-sensitive inward rectifier potassium channel 12	6
ENSOARG00000004432	RPL38	60S ribosomal protein L38	8
ENSOARG00000004435
ENSOARG00000004438	EZR	ezrin	8
ENSOARG00000004445		60S ribosomal protein L17	7
ENSOARG00000004453
ENSOARG00000004457		mast cell protease 2 precursor	8
ENSOARG00000004458		putative methyl-CpG-binding domain protein 3-like 3	8
ENSOARG00000004460	RPS15A	ribosomal protein S15a	1
ENSOARG00000004465		O-acetyl-ADP-ribose deacetylase MACROD1	7
ENSOARG00000004471	UQCRFS1	ubiquinol-cytochrome c reductase, Rieske iron-sulfur polypeptide 1	1
ENSOARG00000004473		LOW QUALITY PROTEIN: putative uncharacterized protein C10orf113 homolog	8
ENSOARG00000004476		peptidyl-prolyl cis-trans isomerase A	7
ENSOARG00000004479		LOW QUALITY PROTEIN: uncharacterized protein LOC105615805	8
ENSOARG00000004481
ENSOARG00000004482	SMYD3	SET and MYND domain containing 3	7
ENSOARG00000004483
ENSOARG00000004485		sperm-associated acrosin inhibitor-like	6
ENSOARG00000004486		keratin, high sulfur matrix protein, IIIB3	6
ENSOARG00000004492	ERH	enhancer of rudimentary homolog (Drosophila)	1
ENSOARG00000004496		keratin, high sulfur matrix protein, IIIB3	6
ENSOARG00000004503
ENSOARG00000004505		TPA: AMP-activated protein kinase gamma2 subunit-like	8
ENSOARG00000004506	OTUD1	OTU deubiquitinase 1	3
ENSOARG00000004507		zinc finger protein 852	6
ENSOARG00000004514	RPS14	ribosomal protein S14	8
ENSOARG00000004517	FAM107B	family with sequence similarity 107 member B	6
ENSOARG00000004518		programmed cell death protein 2-like	8
ENSOARG00000004520		mast cell protease 2	6
ENSOARG00000004529		KRAB domain-containing protein 4-like	8
ENSOARG00000004530	ZCRB1	zinc finger CCHC-type and RNA binding motif containing 1	1
ENSOARG00000004532	DNLZ	DNL-type zinc finger	3
ENSOARG00000004538	ZKSCAN7	zinc finger with KRAB and SCAN domains 7	1
ENSOARG00000004542		cornifin family protein	8
ENSOARG00000004543	WTIP	Wilms tumor 1 interacting protein	1
ENSOARG00000004546
ENSOARG00000004547	FAM96A	family with sequence similarity 96 member A	1
ENSOARG00000004549	TMEM132D	transmembrane protein 132D	4
ENSOARG00000004551		major allergen I polypeptide chain 1-like	6
ENSOARG00000004553		adhesion G protein-coupled receptor E3-like	8
ENSOARG00000004556		60S ribosomal protein L15	7
ENSOARG00000004557
ENSOARG00000004558		major allergen I polypeptide chain 2-like	8
ENSOARG00000004560	RPL7A	RPL7A	1
ENSOARG00000004566		secretoglobin family 2B member 2-like	6
ENSOARG00000004567		hypothetical protein PANDA_000224	8
ENSOARG00000004569		KRAB domain-containing protein 4-like	6
ENSOARG00000004570	ANP32B	acidic nuclear phosphoprotein 32 family member B	8
ENSOARG00000004572		Protein ACN9-like protein, mitochondrial	7
ENSOARG00000004574		major allergen I polypeptide chain 1-like	8
ENSOARG00000004579
ENSOARG00000004581		succinate dehydrogenase assembly factor 3, mitochondrial	8
ENSOARG00000004586		major allergen I polypeptide chain 1-like	6
ENSOARG00000004592		major allergen I polypeptide chain 1-like	6
ENSOARG00000004593		beta-hexosaminidase subunit beta	6
ENSOARG00000004594		BRCA1-associated ATM activator 1	8
ENSOARG00000004596
ENSOARG00000004599
ENSOARG00000004600
ENSOARG00000004603		collagen alpha-1(III) chain	8
ENSOARG00000004605		major allergen I polypeptide chain 1-like	8
ENSOARG00000004607		uncharacterized protein LOC106991725	8
ENSOARG00000004608		adhesion G protein-coupled receptor E3-like	8
ENSOARG00000004613		TPA: fel d I chain 1 precursor with leader A-like	8
ENSOARG00000004615
ENSOARG00000004616	RPS14	ribosomal protein S14	8
ENSOARG00000004617	HCAR2	hydroxycarboxylic acid receptor 2	1
ENSOARG00000004618		ADP-ribosylation factor-like protein 9	8
ENSOARG00000004620		LOW QUALITY PROTEIN: calreticulin-like	8
ENSOARG00000004622	ZNF181	zinc finger protein 181	1
ENSOARG00000004624		zinc finger X-linked protein ZXDB	6
ENSOARG00000004625	VARS	valyl-tRNA synthetase	4
ENSOARG00000004627		c-C motif chemokine 3-like	6
ENSOARG00000004633		Y-box-binding protein 3-like	8
ENSOARG00000004635		malignant T-cell-amplified sequence 1-like	6
ENSOARG00000004636		ubiquitin-conjugating enzyme E2 E2	8
ENSOARG00000004637		zinc finger protein 549-like	8
ENSOARG00000004640
ENSOARG00000004641		profilin 2, isoform CRA_c	8
ENSOARG00000004643		zinc finger protein 385D	8
ENSOARG00000004648	RPL6	ribosomal protein L6	1
ENSOARG00000004656		28S ribosomal protein S26, mitochondrial	8
ENSOARG00000004657		C-C motif chemokine 18-like	6
ENSOARG00000004666		LOW QUALITY PROTEIN: uncharacterized protein LOC101106326	8
ENSOARG00000004667	RPL6	ribosomal protein L6	1
ENSOARG00000004671		Y-box-binding protein 3-like	8
ENSOARG00000004672		protein FAM69C	8
ENSOARG00000004678
ENSOARG00000004679		cathepsin G-like	6
ENSOARG00000004682
ENSOARG00000004688		cathepsin G-like	6
ENSOARG00000004693
ENSOARG00000004696		FXYD domain-containing ion transport regulator 3 precursor	6
ENSOARG00000004700		beta-hexosaminidase subunit beta	6
ENSOARG00000004705		ubiquitin-like	7
ENSOARG00000004711		LOW QUALITY PROTEIN: tripartite motif-containing protein 26-like	8
ENSOARG00000004713		disintegrin and metalloproteinase domain-containing protein 1a-like	6
ENSOARG00000004715		MTSS1-like protein	8
ENSOARG00000004721		regakine-1-like	6
ENSOARG00000004722		pregnancy-associated glycoprotein 3	8
ENSOARG00000004724		sulfhydryl oxidase 2	8
ENSOARG00000004726		plasminogen	6
ENSOARG00000004731	CTNNA3	catenin alpha 3	1
ENSOARG00000004735	CCDC71L	coiled-coil domain containing 71-like	8
ENSOARG00000004738		adhesion G protein-coupled receptor E4-like	8
ENSOARG00000004739	WIPI3	WIPI3	1
ENSOARG00000004740		disintegrin and metalloproteinase domain-containing protein 1a-like	6
ENSOARG00000004742	CFAP36	cilia and flagella associated protein 36	8
ENSOARG00000004744
ENSOARG00000004747		LOW QUALITY PROTEIN: GON-4-like protein	8
ENSOARG00000004748	OR7A17	olfactory receptor family 7 subfamily A member 17	1
ENSOARG00000004753
ENSOARG00000004755
ENSOARG00000004765
ENSOARG00000004766		disintegrin and metalloproteinase domain-containing protein 1a-like	6
ENSOARG00000004769	OSBPL9	oxysterol binding protein like 9	1
ENSOARG00000004770
ENSOARG00000004774		C-C motif chemokine 15	8
ENSOARG00000004775		cyclin-dependent kinase 1-like	8
ENSOARG00000004778	UBE2H	ubiquitin conjugating enzyme E2 H	3
ENSOARG00000004781
ENSOARG00000004782		nascent polypeptide-associated complex subunit alpha-like	8
ENSOARG00000004793
ENSOARG00000004794		parkin coregulated gene protein-like	8
ENSOARG00000004795
ENSOARG00000004799	PACRG	PARK2 coregulated	5
ENSOARG00000004802		granzyme H splice variant 3	8
ENSOARG00000004805		mast cell protease 1A-like	8
ENSOARG00000004806		solute carrier family 35 member E4-like	8
ENSOARG00000004808		unnamed protein product	8
ENSOARG00000004809		neuroendocrine secretory protein 55	8
ENSOARG00000004810
ENSOARG00000004815		mast cell protease 3-like	6
ENSOARG00000004817		obscurin	8
ENSOARG00000004821
ENSOARG00000004828		cytochrome P450 2C19-like	6
ENSOARG00000004829
ENSOARG00000004833	RUFY1	RUN and FYVE domain-containing protein 1	8
ENSOARG00000004842
ENSOARG00000004853	MEA1	male-enhanced antigen 1	1
ENSOARG00000004854	CMAH	CMAH	1
ENSOARG00000004855
ENSOARG00000004857		LOW QUALITY PROTEIN: synaptopodin 2-like protein	8
ENSOARG00000004858	HMGN1	high mobility group nucleosome binding domain 1	1
ENSOARG00000004859
ENSOARG00000004866
ENSOARG00000004867
ENSOARG00000004868
ENSOARG00000004872
ENSOARG00000004875		EGF-like module-containing mucin-like hormone receptor-like 2-like	6
ENSOARG00000004876
ENSOARG00000004877	RPL37	ribosomal protein L37	1
ENSOARG00000004878		cytochrome c oxidase subunit 7C, mitochondrial-like	7
ENSOARG00000004880		uncharacterized protein LOC106503550	8
ENSOARG00000004882		uncharacterized protein LOC102180528	8
ENSOARG00000004884
ENSOARG00000004888		lung adenoma susceptibility protein 2	8
ENSOARG00000004889		uncharacterized protein LOC106701465	8
ENSOARG00000004890		single-pass membrane and coiled-coil domain-containing protein 2	7
ENSOARG00000004891		LOW QUALITY PROTEIN: myotubularin-related protein 8	8
ENSOARG00000004894		synapse differentiation-inducing gene protein 1-like	8
ENSOARG00000004899		antileukoproteinase-like	8
ENSOARG00000004900
ENSOARG00000004904		sorting nexin-10-like	8
ENSOARG00000004909	RNASET2	ribonuclease T2	1
ENSOARG00000004916
ENSOARG00000004918	FGF14	fibroblast growth factor 14	4
ENSOARG00000004919		cell wall protein DAN4-like	8
ENSOARG00000004923	EMG1	ribosomal RNA small subunit methyltransferase NEP1	8
ENSOARG00000004928		dynactin-associated protein-like	6
ENSOARG00000004929
ENSOARG00000004934		contactin-5	8
ENSOARG00000004939	BTF3	transcription factor BTF3	8
ENSOARG00000004944		T-complex protein 10A homolog 2	8
ENSOARG00000004949		60S ribosomal protein L7-like	6
ENSOARG00000004960		LOW QUALITY PROTEIN: putative deoxyribonuclease TATDN2	8
ENSOARG00000004965	TMEM81	transmembrane protein 81	1
ENSOARG00000004970	CP	CP	1
ENSOARG00000004974		uncharacterized protein LOC106503811	8
ENSOARG00000004976	RPL10	60S ribosomal protein L10	7
ENSOARG00000004979		Cathepsin D	8
ENSOARG00000004982		LOW QUALITY PROTEIN: SH3 domain-binding glutamic acid-rich-like protein 3	8
ENSOARG00000004986	MRPL41	mitochondrial ribosomal protein L41	1
ENSOARG00000004994		LOW QUALITY PROTEIN: MLV-related proviral Env polyprotein-like	8
ENSOARG00000004995	RPS15A	ribosomal protein S15a	1
ENSOARG00000005002	ALG1	ALG1, chitobiosyldiphosphodolichol beta-mannosyltransferase	1
ENSOARG00000005013	U2AF1L4	splicing factor U2AF 26 kDa subunit	8
ENSOARG00000005019		LOW QUALITY PROTEIN: RE1-silencing transcription factor-like	8
ENSOARG00000005020	PSENEN	presenilin enhancer gamma-secretase subunit	1
ENSOARG00000005024	RPL23A	ribosomal protein L23a	1
ENSOARG00000005025		Serine protease 48	8
ENSOARG00000005037
ENSOARG00000005039
ENSOARG00000005044
ENSOARG00000005045		protein-lysine N-methyltransferase EEF2KMT	8
ENSOARG00000005047
ENSOARG00000005051		hypothetical protein EGK_06568	8
ENSOARG00000005052
ENSOARG00000005058		hypothetical protein PANDA_005559	8
ENSOARG00000005063		cytochrome c-like	6
ENSOARG00000005066		LOW QUALITY PROTEIN: SH2 domain-containing protein 3A	8
ENSOARG00000005067	VHL	von Hippel-Lindau tumor suppressor	1
ENSOARG00000005074
ENSOARG00000005081		LOW QUALITY PROTEIN: kinesin-like protein KIF19	8
ENSOARG00000005085		mucin-3A-like	8
ENSOARG00000005094
ENSOARG00000005096	ENPP3	ENPP3	1
ENSOARG00000005104	BLVRA	biliverdin reductase A	8
ENSOARG00000005107		mCG15678, isoform CRA_d	7
ENSOARG00000005113	FAM72A	family with sequence similarity 72 member A	1
ENSOARG00000005114		MLV-related proviral Env polyprotein-like	8
ENSOARG00000005125		spermatid-specific linker histone H1-like protein	8
ENSOARG00000005132
ENSOARG00000005134	ATP5J2	ATP synthase, H+ transporting, mitochondrial Fo complex subunit F2	1
ENSOARG00000005135	RBFOX1	RNA binding protein fox-1 homolog 1	8
ENSOARG00000005142	TBP	TATA-box binding protein	5
ENSOARG00000005147		S-phase kinase-associated protein 1	8
ENSOARG00000005155		uncharacterized protein LOC786597	8
ENSOARG00000005157		bifunctional polynucleotide phosphatase/kinase	8
ENSOARG00000005159		plasminogen activator inhibitor 2-like	6
ENSOARG00000005160		uncharacterized protein LOC102394585	8
ENSOARG00000005165
ENSOARG00000005171		pyrin domain-containing protein 3-like	6
ENSOARG00000005172	COX17	COX17, cytochrome c oxidase copper chaperone	1
ENSOARG00000005173
ENSOARG00000005175		LOW QUALITY PROTEIN: beta-lactoglobulin-2-like	8
ENSOARG00000005187		odorant-binding protein 2b-like	8
ENSOARG00000005194
ENSOARG00000005195		protein amnionless	6
ENSOARG00000005199		histone H2B subacrosomal variant	6
ENSOARG00000005205		cytochrome P450 2C26-like	6
ENSOARG00000005213
ENSOARG00000005216		hypothetical protein M91_02473	8
ENSOARG00000005225
ENSOARG00000005229		histone H3.3-like	6
ENSOARG00000005243
ENSOARG00000005244		pregnancy-associated glycoprotein 1	6
ENSOARG00000005245		hypothetical protein, conserved	8
ENSOARG00000005249		Retrovirus-related Pol polyprotein LINE-1	7
ENSOARG00000005250		thyroid peroxidase-like	8
ENSOARG00000005252		cytochrome P450 2C9-like	6
ENSOARG00000005253		LOW QUALITY PROTEIN: epididymis-specific alpha-mannosidase	8
ENSOARG00000005255	MSH5	mutS protein homolog 5	8
ENSOARG00000005256	IER5	immediate early response 5	4
ENSOARG00000005262		cytochrome c oxidase subunit 7B, mitochondrial-like	6
ENSOARG00000005272	AIF1L	allograft inflammatory factor 1 like	8
ENSOARG00000005276
ENSOARG00000005295		DNA repair protein complementing XP-G cells	8
ENSOARG00000005298		40S ribosomal protein S4, X isoform-like	8
ENSOARG00000005299		60S ribosomal protein L34-like	7
ENSOARG00000005300
ENSOARG00000005305		adhesion G protein-coupled receptor A3	6
ENSOARG00000005313		transcription termination factor 3, mitochondrial	8
ENSOARG00000005320		cyclin-dependent kinase 4	8
ENSOARG00000005324		zinc finger protein 529	8
ENSOARG00000005325	METTL21E	protein-lysine methyltransferase METTL21E	6
ENSOARG00000005326
ENSOARG00000005329	ZNF566	zinc finger protein 566	4
ENSOARG00000005333		potassium voltage-gated channel subfamily B member 2-like	7
ENSOARG00000005340	ZFP14	ZFP14 zinc finger protein	4
ENSOARG00000005345
ENSOARG00000005349		mitotic spindle assembly checkpoint protein MAD1-like	6
ENSOARG00000005350		zinc finger protein 568	8
ENSOARG00000005353	ELFN1	extracellular leucine rich repeat and fibronectin type III domain containing 1	4
ENSOARG00000005355		testis development-related protein-like	8
ENSOARG00000005357		unknown	8
ENSOARG00000005360		zinc finger X-linked protein ZXDB	6
ENSOARG00000005366		zinc finger protein 793	8
ENSOARG00000005367
ENSOARG00000005372		probable low-specificity L-threonine aldolase 2	8
ENSOARG00000005377		LOW QUALITY PROTEIN: dual specificity protein phosphatase 8	8
ENSOARG00000005384		LOW QUALITY PROTEIN: complement C3	8
ENSOARG00000005386		ribonuclease H1	8
ENSOARG00000005393	NDUFAF2	NADH:ubiquinone oxidoreductase complex assembly factor 2	4
ENSOARG00000005394	PPP1R14B	protein phosphatase 1 regulatory inhibitor subunit 14B	2
ENSOARG00000005395		Proliferation-associated protein 2G4	8
ENSOARG00000005397		40S ribosomal protein S7	7
ENSOARG00000005398
ENSOARG00000005401		hypothetical protein M91_00785	8
ENSOARG00000005404		Uncharacterised protein	8
ENSOARG00000005407		pregnancy-associated glycoprotein 17 precursor	8
ENSOARG00000005414		endogenous retrovirus group K member 18 Pol protein-like	8
ENSOARG00000005415	PRRT3	proline rich transmembrane protein 3	3
ENSOARG00000005417		C-type lectin domain family 18 member A-like	8
ENSOARG00000005423		L-xylulose reductase-like	8
ENSOARG00000005425	SMN1	survival motor neuron protein	6
ENSOARG00000005429		profilin-2-like	6
ENSOARG00000005430		zinc finger protein 566-like	8
ENSOARG00000005432		ankyrin repeat domain-containing protein 42	8
ENSOARG00000005435	NRADD	NRADD	1
ENSOARG00000005436	FAM65B	family with sequence similarity 65 member B	1
ENSOARG00000005437		LOW QUALITY PROTEIN: zinc finger protein 790	8
ENSOARG00000005439		Y-box-binding protein 3-like	8
ENSOARG00000005440
ENSOARG00000005441	ZFP30	ZFP30 zinc finger protein	4
ENSOARG00000005443	DNAJB1	DNAJB1	1
ENSOARG00000005447		zinc finger protein 383-like	6
ENSOARG00000005449	MMD	monocyte to macrophage differentiation associated	1
ENSOARG00000005450		cytochrome P450 2C31-like	6
ENSOARG00000005451
ENSOARG00000005452	MMD	monocyte to macrophage differentiation associated	1
ENSOARG00000005453		Csa-19	8
ENSOARG00000005454		zinc finger protein 607-like	8
ENSOARG00000005458
ENSOARG00000005463		EF-hand calcium-binding domain-containing protein 4A-like	6
ENSOARG00000005468	SPIN2B	spindlin family member 2B	1
ENSOARG00000005470		Y-box-binding protein 3	8
ENSOARG00000005477		binder of sperm 1 precursor	8
[truncated: 4,404 more rows]
