# Supplementary material for: A high resolution atlas of gene expression in the domestic sheep (Ovis aries)
Source: PLoS Genet. 2017 Sep 15;13(9):e1006997. doi: 10.1371/journal.pgen.1006997 (PMC5626511; doi:10.1371/journal.pgen.1006997)
Supplement: S11 Table — (XLSX) [file pgen.1006997.s017.xlsx]

## Sheet: S11 Table
S11 Table. Genes within each co-expression cluster.
Co-expression clusters were generated using the atlas of unaveraged expression estimates (S1 Dataset), and the network analysis tool Miru. A gene-to-gene network graph was built using a Pearson correlation co-efficient of r = 0.75 and an MCL inflation value of 2.2.
Cluster ID	Gene name
Cluster0001	AASDH
Cluster0001	ACTR6
Cluster0001	ACTR8
Cluster0001	ADAL
Cluster0001	ADAT1
Cluster0001	ADNP
Cluster0001	ADNP2
Cluster0001	ADPRM
Cluster0001	AGGF1
Cluster0001	AGO1
Cluster0001	AHCTF1
Cluster0001	AKAP10
Cluster0001	AKAP11
Cluster0001	AKAP3
Cluster0001	AKR1E2
Cluster0001	ALG10B (assigned to ENSOARG00000019292)
Cluster0001	ALKBH1
Cluster0001	ALKBH6
Cluster0001	ANAPC1
Cluster0001	ANAPC4
Cluster0001	ANAPC7
Cluster0001	ANGEL2
Cluster0001	ANKLE2
Cluster0001	ANKRA2
Cluster0001	ANKRD17
Cluster0001	ANKRD33
Cluster0001	AP4E1
Cluster0001	AP5M1
Cluster0001	APAF1
Cluster0001	APPL1
Cluster0001	AQR
Cluster0001	ARGLU1
Cluster0001	ARID1B
Cluster0001	ARID2
Cluster0001	ARID4A
Cluster0001	ARID4B
Cluster0001	ARID5B
Cluster0001	ASCC3
Cluster0001	ASH1L
Cluster0001	ASUN
Cluster0001	ATAD2B
Cluster0001	ATE1
Cluster0001	ATF1
Cluster0001	ATF2
Cluster0001	ATF7IP
Cluster0001	ATG14
Cluster0001	ATG2B
Cluster0001	ATM
Cluster0001	ATP6V0A2
Cluster0001	ATR
Cluster0001	ATRX
Cluster0001	ATXN7
Cluster0001	ATXN7L1
Cluster0001	AVL9
Cluster0001	B3GALNT2
Cluster0001	BAZ1B
Cluster0001	BBS9
Cluster0001	BCAS3
Cluster0001	BCLAF1
Cluster0001	BDP1
Cluster0001	BIRC2
Cluster0001	BIRC6
Cluster0001	BOD1L1
Cluster0001	BPTF
Cluster0001	BRAF
Cluster0001	BRAP
Cluster0001	BRD8
Cluster0001	BRIX1
Cluster0001	BRWD1
Cluster0001	BRWD3
Cluster0001	BTAF1
Cluster0001	BUD13
Cluster0001	C11orf57
Cluster0001	C11orf58
Cluster0001	C11orf84
Cluster0001	C12orf43
Cluster0001	C15orf65
Cluster0001	C18orf63
Cluster0001	C1orf131
Cluster0001	C1orf68
Cluster0001	C2CD3
Cluster0001	C2CD5
Cluster0001	C2orf49
Cluster0001	C5orf22
Cluster0001	C5orf24
Cluster0001	C7orf31
Cluster0001	CAAP1
Cluster0001	CARF
Cluster0001	CASP8AP2
Cluster0001	CBLB
Cluster0001	CBLL1
Cluster0001	CBLN4
Cluster0001	CCAR1
Cluster0001	CCDC14
Cluster0001	CCDC142
Cluster0001	CCDC174
Cluster0001	CCDC25/ENSOARG:00596 (assigned to ENSOARG00000000596)
Cluster0001	CCDC6
Cluster0001	CCDC66
Cluster0001	CCDC82
Cluster0001	CCNDBP1
Cluster0001	CCNT1
Cluster0001	CCNT2
Cluster0001	CDC16
Cluster0001	CDC23
Cluster0001	CDC27
Cluster0001	CDK12
Cluster0001	CDK13
Cluster0001	CDK19
Cluster0001	CDKAL1
Cluster0001	CDKN2AIP
Cluster0001	CEBPZ
Cluster0001	CELF1
Cluster0001	CENPC
Cluster0001	CEP120
Cluster0001	CEP250
Cluster0001	CEP295
Cluster0001	CEP350
Cluster0001	CEP68
Cluster0001	CEP78
Cluster0001	CEP95
Cluster0001	CGGBP1
Cluster0001	CHD2
Cluster0001	CHD4
Cluster0001	CHD8
Cluster0001	CHD9
Cluster0001	CHIC1
Cluster0001	CHRNB3
Cluster0001	CLK1
Cluster0001	CLK4
Cluster0001	CLNS1A/ENSOARG:07125 (assigned to ENSOARG00000007125)
Cluster0001	CLUL1
Cluster0001	CNOT2
Cluster0001	CNOT4
Cluster0001	CNOT6L
Cluster0001	CNOT8
Cluster0001	COPRS
Cluster0001	COX20
Cluster0001	CPA6
Cluster0001	CPSF3
Cluster0001	CPSF6
Cluster0001	CREB1
Cluster0001	CSNK1G3
Cluster0001	CSTF3
Cluster0001	CTCF
Cluster0001	CTDSPL2
Cluster0001	CTR9
Cluster0001	CWC22
Cluster0001	CWC27
Cluster0001	CWF19L1
Cluster0001	CWF19L2
Cluster0001	CXorf58
Cluster0001	CYP27C1
Cluster0001	DAP3
Cluster0001	DCAF1
Cluster0001	DCAF10
Cluster0001	DCAF13
Cluster0001	DCAF16
Cluster0001	DCAF17
Cluster0001	DCLK3
Cluster0001	DCP1A
Cluster0001	DDX10
Cluster0001	DDX17
Cluster0001	DDX18
Cluster0001	DDX3X
Cluster0001	DDX46
Cluster0001	DDX5
Cluster0001	DDX50
Cluster0001	DDX52
Cluster0001	DDX6
Cluster0001	DHX15
Cluster0001	DHX8
Cluster0001	DHX9
Cluster0001	DICER1
Cluster0001	DIMT1
Cluster0001	DIP2B
Cluster0001	DIS3L2
Cluster0001	DMTF1
Cluster0001	DNM1L
Cluster0001	DNMT3A
Cluster0001	DPEP3
Cluster0001	DPH5
Cluster0001	DPP8
Cluster0001	DROSHA
Cluster0001	DSCC1
Cluster0001	DSN1
Cluster0001	DSTYK
Cluster0001	DUPD1
Cluster0001	DYRK1A
Cluster0001	EAPP
Cluster0001	EDRF1
Cluster0001	EFR3A
Cluster0001	EIF2A
Cluster0001	EIF2AK4
Cluster0001	EIF2B5
Cluster0001	ELAC1
Cluster0001	ELF2
Cluster0001	ELK4
Cluster0001	ELMOD2
Cluster0001	EMSY
Cluster0001	ENSOARG00000000057
Cluster0001	ENSOARG00000000154
Cluster0001	ENSOARG00000000214
Cluster0001	ENSOARG00000000368
Cluster0001	ENSOARG00000000444
Cluster0001	ENSOARG00000000656
Cluster0001	ENSOARG00000000686
Cluster0001	ENSOARG00000000749
Cluster0001	ENSOARG00000000824
Cluster0001	ENSOARG00000000911
Cluster0001	ENSOARG00000000937
Cluster0001	ENSOARG00000001080
Cluster0001	ENSOARG00000001175
Cluster0001	ENSOARG00000001334
Cluster0001	ENSOARG00000001586
Cluster0001	ENSOARG00000001706
Cluster0001	ENSOARG00000001768
Cluster0001	ENSOARG00000001807
Cluster0001	ENSOARG00000001928
Cluster0001	ENSOARG00000001937
Cluster0001	ENSOARG00000001989
Cluster0001	ENSOARG00000002006
Cluster0001	ENSOARG00000002107
Cluster0001	ENSOARG00000002174
Cluster0001	ENSOARG00000002244
Cluster0001	ENSOARG00000002268
Cluster0001	ENSOARG00000002402
Cluster0001	ENSOARG00000002408
Cluster0001	ENSOARG00000002422
Cluster0001	ENSOARG00000002520
Cluster0001	ENSOARG00000002521
Cluster0001	ENSOARG00000002592
Cluster0001	ENSOARG00000002623
Cluster0001	ENSOARG00000002648
Cluster0001	ENSOARG00000002669
Cluster0001	ENSOARG00000002789
Cluster0001	ENSOARG00000002840
Cluster0001	ENSOARG00000002873
Cluster0001	ENSOARG00000003031
Cluster0001	ENSOARG00000003060
Cluster0001	ENSOARG00000003113
Cluster0001	ENSOARG00000003172
Cluster0001	ENSOARG00000003273
Cluster0001	ENSOARG00000003326
Cluster0001	ENSOARG00000003357
Cluster0001	ENSOARG00000003373
Cluster0001	ENSOARG00000003593
Cluster0001	ENSOARG00000003618
Cluster0001	ENSOARG00000003623
Cluster0001	ENSOARG00000003634
Cluster0001	ENSOARG00000003641
Cluster0001	ENSOARG00000003659
Cluster0001	ENSOARG00000003706
Cluster0001	ENSOARG00000003715
Cluster0001	ENSOARG00000003724
Cluster0001	ENSOARG00000003727
Cluster0001	ENSOARG00000003735
Cluster0001	ENSOARG00000003737
Cluster0001	ENSOARG00000003759
Cluster0001	ENSOARG00000003770
Cluster0001	ENSOARG00000003780
Cluster0001	ENSOARG00000003789
Cluster0001	ENSOARG00000003821
Cluster0001	ENSOARG00000003831
Cluster0001	ENSOARG00000003854
Cluster0001	ENSOARG00000003921
Cluster0001	ENSOARG00000003923
Cluster0001	ENSOARG00000004042
Cluster0001	ENSOARG00000004097
Cluster0001	ENSOARG00000004149
Cluster0001	ENSOARG00000004220
Cluster0001	ENSOARG00000004268
Cluster0001	ENSOARG00000004483
Cluster0001	ENSOARG00000004503
Cluster0001	ENSOARG00000004507
Cluster0001	ENSOARG00000004538
Cluster0001	ENSOARG00000004624
Cluster0001	ENSOARG00000004747
Cluster0001	ENSOARG00000004755
Cluster0001	ENSOARG00000005019
Cluster0001	ENSOARG00000005205
Cluster0001	ENSOARG00000005216
Cluster0001	ENSOARG00000005245
Cluster0001	ENSOARG00000005295
Cluster0001	ENSOARG00000005340
Cluster0001	ENSOARG00000005360
Cluster0001	ENSOARG00000005366
Cluster0001	ENSOARG00000005401
Cluster0001	ENSOARG00000005404
Cluster0001	ENSOARG00000005425
Cluster0001	ENSOARG00000005430
Cluster0001	ENSOARG00000005644
Cluster0001	ENSOARG00000005813
Cluster0001	ENSOARG00000005945
Cluster0001	ENSOARG00000006091
Cluster0001	ENSOARG00000006183
Cluster0001	ENSOARG00000006232
Cluster0001	ENSOARG00000006350
Cluster0001	ENSOARG00000006438
Cluster0001	ENSOARG00000006480
Cluster0001	ENSOARG00000006501
Cluster0001	ENSOARG00000006531
Cluster0001	ENSOARG00000006632
Cluster0001	ENSOARG00000006647
Cluster0001	ENSOARG00000006683
Cluster0001	ENSOARG00000006689
Cluster0001	ENSOARG00000006691
Cluster0001	ENSOARG00000006695
Cluster0001	ENSOARG00000006717
Cluster0001	ENSOARG00000006886
Cluster0001	ENSOARG00000006887
Cluster0001	ENSOARG00000006973
Cluster0001	ENSOARG00000006984
Cluster0001	ENSOARG00000007087
Cluster0001	ENSOARG00000007162
Cluster0001	ENSOARG00000007333
Cluster0001	ENSOARG00000007335
Cluster0001	ENSOARG00000007369
Cluster0001	ENSOARG00000007474
Cluster0001	ENSOARG00000007505
Cluster0001	ENSOARG00000007723
Cluster0001	ENSOARG00000007724
Cluster0001	ENSOARG00000007856
Cluster0001	ENSOARG00000008107
Cluster0001	ENSOARG00000008546
Cluster0001	ENSOARG00000008634
Cluster0001	ENSOARG00000008678
Cluster0001	ENSOARG00000008696
Cluster0001	ENSOARG00000008785
Cluster0001	ENSOARG00000008829
Cluster0001	ENSOARG00000008904
Cluster0001	ENSOARG00000008928
Cluster0001	ENSOARG00000009021
Cluster0001	ENSOARG00000009088
Cluster0001	ENSOARG00000009173
Cluster0001	ENSOARG00000009447
Cluster0001	ENSOARG00000009688
Cluster0001	ENSOARG00000009780
Cluster0001	ENSOARG00000009824
Cluster0001	ENSOARG00000010076
Cluster0001	ENSOARG00000010226
Cluster0001	ENSOARG00000010310
Cluster0001	ENSOARG00000010376
Cluster0001	ENSOARG00000010889
Cluster0001	ENSOARG00000011096
Cluster0001	ENSOARG00000011105
Cluster0001	ENSOARG00000011164
Cluster0001	ENSOARG00000011202
Cluster0001	ENSOARG00000011276
Cluster0001	ENSOARG00000011294
Cluster0001	ENSOARG00000011507
Cluster0001	ENSOARG00000011773
Cluster0001	ENSOARG00000012127
Cluster0001	ENSOARG00000012202
Cluster0001	ENSOARG00000012246
Cluster0001	ENSOARG00000012275
Cluster0001	ENSOARG00000012311
Cluster0001	ENSOARG00000012765
Cluster0001	ENSOARG00000012887
Cluster0001	ENSOARG00000012962
Cluster0001	ENSOARG00000013123
Cluster0001	ENSOARG00000013237
Cluster0001	ENSOARG00000013350
Cluster0001	ENSOARG00000013362
Cluster0001	ENSOARG00000013392
Cluster0001	ENSOARG00000013456
Cluster0001	ENSOARG00000013495
Cluster0001	ENSOARG00000013497
Cluster0001	ENSOARG00000013503
Cluster0001	ENSOARG00000013517
Cluster0001	ENSOARG00000013522
Cluster0001	ENSOARG00000013547
Cluster0001	ENSOARG00000013618
Cluster0001	ENSOARG00000013688
Cluster0001	ENSOARG00000013797
Cluster0001	ENSOARG00000014022
Cluster0001	ENSOARG00000014049
Cluster0001	ENSOARG00000014148
Cluster0001	ENSOARG00000014454
Cluster0001	ENSOARG00000014471
Cluster0001	ENSOARG00000014502
Cluster0001	ENSOARG00000014524
Cluster0001	ENSOARG00000014527
Cluster0001	ENSOARG00000014569
Cluster0001	ENSOARG00000014605
Cluster0001	ENSOARG00000014608
Cluster0001	ENSOARG00000014642
Cluster0001	ENSOARG00000014680
Cluster0001	ENSOARG00000014700
Cluster0001	ENSOARG00000014771
Cluster0001	ENSOARG00000014940
Cluster0001	ENSOARG00000015005
Cluster0001	ENSOARG00000015029
Cluster0001	ENSOARG00000015071
Cluster0001	ENSOARG00000015113
Cluster0001	ENSOARG00000015238
Cluster0001	ENSOARG00000015449
Cluster0001	ENSOARG00000015466
Cluster0001	ENSOARG00000015559
Cluster0001	ENSOARG00000015572
Cluster0001	ENSOARG00000015587
Cluster0001	ENSOARG00000015607
Cluster0001	ENSOARG00000015748
Cluster0001	ENSOARG00000015827
Cluster0001	ENSOARG00000015854
Cluster0001	ENSOARG00000015865
Cluster0001	ENSOARG00000016288
Cluster0001	ENSOARG00000016337
Cluster0001	ENSOARG00000016475
Cluster0001	ENSOARG00000016555
Cluster0001	ENSOARG00000016639
Cluster0001	ENSOARG00000016821
Cluster0001	ENSOARG00000017126
Cluster0001	ENSOARG00000017137
Cluster0001	ENSOARG00000017163
Cluster0001	ENSOARG00000017414
Cluster0001	ENSOARG00000017603
Cluster0001	ENSOARG00000017640
Cluster0001	ENSOARG00000017808
Cluster0001	ENSOARG00000017815
Cluster0001	ENSOARG00000017846
Cluster0001	ENSOARG00000017866
Cluster0001	ENSOARG00000018053
Cluster0001	ENSOARG00000018089
Cluster0001	ENSOARG00000018420
Cluster0001	ENSOARG00000018431
Cluster0001	ENSOARG00000018549
Cluster0001	ENSOARG00000018662
Cluster0001	ENSOARG00000018694
Cluster0001	ENSOARG00000019046
Cluster0001	ENSOARG00000019205
Cluster0001	ENSOARG00000019493
Cluster0001	ENSOARG00000019496
Cluster0001	ENSOARG00000019501
Cluster0001	ENSOARG00000019506
Cluster0001	ENSOARG00000019529
Cluster0001	ENSOARG00000019672
Cluster0001	ENSOARG00000019800
Cluster0001	ENSOARG00000019844
Cluster0001	ENSOARG00000019994
Cluster0001	ENSOARG00000020066
Cluster0001	ENSOARG00000020123
Cluster0001	ENSOARG00000020304
Cluster0001	ENSOARG00000020344
Cluster0001	ENSOARG00000020704
Cluster0001	ENSOARG00000020852
Cluster0001	ENSOARG00000020885
Cluster0001	ENSOARG00000020957
Cluster0001	ENSOARG00000021023
Cluster0001	ENSOARG00000021115
Cluster0001	ENSOARG00000025198
Cluster0001	ENTPD4
Cluster0001	EP300
Cluster0001	EP400
Cluster0001	EPC1
Cluster0001	EPC2
Cluster0001	EPG5
Cluster0001	EPM2AIP1
Cluster0001	ERAL1
Cluster0001	ERCC4
Cluster0001	ERCC6
Cluster0001	ERCC8
Cluster0001	ERICH6
Cluster0001	ESCO1
Cluster0001	ESX1
Cluster0001	ESYT2
Cluster0001	ETAA1
Cluster0001	ETFBKMT
Cluster0001	ETV2
Cluster0001	EXD2
Cluster0001	EXOG
Cluster0001	FABP12
Cluster0001	FAF2
Cluster0001	FAM117B
Cluster0001	FAM133B
Cluster0001	FAM149B1
Cluster0001	FAM160B1
Cluster0001	FAM161B
Cluster0001	FAM172A
Cluster0001	FAM175A
Cluster0001	FAM186A
Cluster0001	FAM199X
Cluster0001	FAM208A
Cluster0001	FAM208B
Cluster0001	FAM76B
Cluster0001	FANCC
Cluster0001	FANCM
Cluster0001	FBXL13
Cluster0001	FBXL20
Cluster0001	FBXO11
Cluster0001	FGFR1OP2
Cluster0001	FLT3
Cluster0001	FMR1
Cluster0001	FNBP4
Cluster0001	FOXJ3
Cluster0001	FRA10AC1
Cluster0001	FRS2
Cluster0001	FUBP1
Cluster0001	G2E3
Cluster0001	G3BP1
Cluster0001	GABPA (assigned to ENSOARG00000015173)
Cluster0001	GABPB1
Cluster0001	GALNT8
Cluster0001	GAPVD1
Cluster0001	GAS2
Cluster0001	GATAD2B
Cluster0001	GCFC2
Cluster0001	GEMIN2
Cluster0001	GGPS1
Cluster0001	GIN1
Cluster0001	GINS4
Cluster0001	GLMN
Cluster0001	GLT6D1
Cluster0001	GLYR1
Cluster0001	GNAT2
Cluster0001	GNL3
Cluster0001	GNPDA2
Cluster0001	GOT1L1
Cluster0001	GPATCH1
Cluster0001	GPATCH2L
Cluster0001	GPATCH8
Cluster0001	GPBP1
Cluster0001	GPR157
Cluster0001	GRPR
Cluster0001	GTF2A1
Cluster0001	GTF2B
Cluster0001	GTF2E1
Cluster0001	GTF2H2 (assigned to ENSOARG00000005496)
Cluster0001	GTF2H3
Cluster0001	GTF3C3
Cluster0001	GTF3C4
Cluster0001	GZF1
Cluster0001	HACE1
Cluster0001	HARS2
Cluster0001	HBS1L/ENSOARG:14798 (assigned to ENSOARG00000014798)
Cluster0001	HCFC2
Cluster0001	HEATR1
Cluster0001	HEATR5B
Cluster0001	HEATR6
Cluster0001	HELB
Cluster0001	HELZ
Cluster0001	HERC1
Cluster0001	HERC2
Cluster0001	HHIPL2
Cluster0001	HIPK1
Cluster0001	HMBOX1
Cluster0001	HMG20A
Cluster0001	HMGXB4
Cluster0001	HNRNPH1
Cluster0001	HNRNPLL
Cluster0001	HNRNPR
Cluster0001	HNRNPU
Cluster0001	HP1BP3
Cluster0001	HSPBAP1
Cluster0001	HUWE1
Cluster0001	IARS
Cluster0001	ICE1
Cluster0001	IDNK
Cluster0001	IFNG
Cluster0001	IKBKAP
Cluster0001	IKZF5
Cluster0001	IL17A
Cluster0001	IL18R1
Cluster0001	IL1F10
Cluster0001	IL23R
Cluster0001	IMMP1L
Cluster0001	IMPG2
Cluster0001	ING3
Cluster0001	INO80
Cluster0001	INTS10
Cluster0001	INTS6L
Cluster0001	INTS7
Cluster0001	INTS8
Cluster0001	IPO8
Cluster0001	IPP
Cluster0001	IRAK1BP1
Cluster0001	ITGB3BP
Cluster0001	IWS1
Cluster0001	JADE1
Cluster0001	JAK1
Cluster0001	JRKL
Cluster0001	KANSL1
Cluster0001	KAT6A
Cluster0001	KAT6B
Cluster0001	KAT7
Cluster0001	KCTD20
Cluster0001	KDM2A
Cluster0001	KDM3A
Cluster0001	KDM3B
Cluster0001	KDM4C (assigned to ENSOARG00000013702)
Cluster0001	KDM5A
Cluster0001	KDM6A
Cluster0001	KIAA0430
Cluster0001	KIAA0586
Cluster0001	KIAA1109
Cluster0001	KIAA1429
Cluster0001	KIAA1551
Cluster0001	KIAA1841
Cluster0001	KIAA2026
Cluster0001	KIF2A
Cluster0001	KIN
Cluster0001	KLF12
Cluster0001	KLF17
Cluster0001	KLHL15
Cluster0001	KLHL2
Cluster0001	KLHL28
Cluster0001	KMT2A
Cluster0001	KMT2C
Cluster0001	KMT2E
Cluster0001	KMT5B
Cluster0001	KRIT1
Cluster0001	KRR1
Cluster0001	KRT40
Cluster0001	LARP7
Cluster0001	LATS1
Cluster0001	LEMD3
Cluster0001	LEO1
Cluster0001	LIPI
Cluster0001	LMBR1L
Cluster0001	LRCH3
Cluster0001	LSG1
Cluster0001	LTN1
Cluster0001	LUC7L
Cluster0001	LUC7L3
Cluster0001	MAEL
Cluster0001	MAP3K7
Cluster0001	MARCH6
Cluster0001	MARCH7
Cluster0001	MARK3
Cluster0001	MATR3 (assigned to ENSOARG00000016931)
Cluster0001	MBD5
Cluster0001	MBTD1
Cluster0001	MBTPS2
Cluster0001	MCM9
Cluster0001	MDM1
Cluster0001	MDN1
Cluster0001	MED1
Cluster0001	MED14
Cluster0001	MED18
Cluster0001	MED20
Cluster0001	MED21
Cluster0001	MED23
Cluster0001	MED6
Cluster0001	METTL14
Cluster0001	METTL16 (assigned to ENSOARG00000015825)
Cluster0001	METTL17
Cluster0001	METTL18
Cluster0001	METTL25
Cluster0001	METTL4
Cluster0001	METTL5
Cluster0001	MGA
Cluster0001	MGEA5
Cluster0001	MIER1
Cluster0001	MKKS
Cluster0001	MKLN1
Cluster0001	MLH1
Cluster0001	MLLT10
Cluster0001	MLST8
Cluster0001	MMP20
Cluster0001	MON2
Cluster0001	MORC1
Cluster0001	MORC3
Cluster0001	MPHOSPH10
Cluster0001	MPHOSPH8
Cluster0001	MPHOSPH9
Cluster0001	MRE11A
Cluster0001	MRPS17 (assigned to ENSOARG00000009925)
Cluster0001	MSANTD2
Cluster0001	MSH2
Cluster0001	MSH6
Cluster0001	MSL2
Cluster0001	MSL3
Cluster0001	MTBP
Cluster0001	MTHFSD
Cluster0001	MTO1
Cluster0001	MTRF1
Cluster0001	MTX3
Cluster0001	MYNN
Cluster0001	MYSM1
Cluster0001	N4BP2
Cluster0001	NAA16
Cluster0001	NAA25
Cluster0001	NAIF1
Cluster0001	NARS2
Cluster0001	NBN
Cluster0001	NCBP1
Cluster0001	NCBP3
Cluster0001	NCOA1
Cluster0001	NCOA2
Cluster0001	NCOA3
Cluster0001	NCOA5
Cluster0001	NEDD1
Cluster0001	NEK3
Cluster0001	NEMF
Cluster0001	NFYB/ENSOARG:00468 (assigned to ENSOARG00000000468)
Cluster0001	NGDN
Cluster0001	NIPBL
Cluster0001	NKAP
Cluster0001	NLE1
Cluster0001	NME8
Cluster0001	NOC3L
Cluster0001	NOL11
Cluster0001	NOL8
Cluster0001	NOP58
Cluster0001	NPAS4
Cluster0001	NPAT
Cluster0001	NR1H2
Cluster0001	NR2C2
Cluster0001	NRDE2
Cluster0001	NRF1
Cluster0001	NSD1
Cluster0001	NSL1
Cluster0001	NSRP1
Cluster0001	NSUN6
Cluster0001	NUP107
Cluster0001	NUP153
Cluster0001	NUP155
Cluster0001	NUP98
Cluster0001	NVL
Cluster0001	OFD1
Cluster0001	OGT
Cluster0001	ORC3
Cluster0001	ORC4
Cluster0001	ORC5
Cluster0001	OTOR
Cluster0001	OXSM
Cluster0001	PAAF1
Cluster0001	PAFAH1B2
Cluster0001	PAIP2
Cluster0001	PAK1IP1
Cluster0001	PAN3
Cluster0001	PANK2
Cluster0001	PAPOLG
Cluster0001	PARG
Cluster0001	PARP11
Cluster0001	PAXBP1
Cluster0001	PBRM1
Cluster0001	PCF11
Cluster0001	PCGF5
Cluster0001	PCM1
Cluster0001	PCNX1
Cluster0001	PCNX4
Cluster0001	PDE6H
Cluster0001	PDIK1L
Cluster0001	PDPK1
Cluster0001	PDS5B
Cluster0001	PDSS2
Cluster0001	PGAP1
Cluster0001	PGBD2
Cluster0001	PHF10
Cluster0001	PHF11 (assigned to ENSOARG00000008531)
Cluster0001	PHF14
Cluster0001	PHF21A
Cluster0001	PHF3
Cluster0001	PHF6
Cluster0001	PHIP
Cluster0001	PHYKPL
Cluster0001	PIFO (assigned to ENSOARG00000019579)
Cluster0001	PIGG
Cluster0001	PIK3C3
Cluster0001	PIP5K1A
Cluster0001	PITPNB
Cluster0001	PMS2
Cluster0001	PNISR
Cluster0001	POC5
Cluster0001	POGZ
Cluster0001	POLI
Cluster0001	POLR2B
Cluster0001	POLR3E
Cluster0001	POLR3F (assigned to ENSOARG00000000315)
Cluster0001	POT1
Cluster0001	PPAT (assigned to ENSOARG00000003953)
Cluster0001	PPHLN1
Cluster0001	PPIG
Cluster0001	PPIL3
Cluster0001	PPIL4
Cluster0001	PPP2R5E
Cluster0001	PPP4R3A
Cluster0001	PRDM10
Cluster0001	PRDM11
Cluster0001	PRDM4
Cluster0001	PRKDC
Cluster0001	PRKRIP1
Cluster0001	PRMT2
Cluster0001	PRMT9
Cluster0001	PRPF3
Cluster0001	PRPF38A
Cluster0001	PRPF39
Cluster0001	PRPF4
Cluster0001	PRPF4B
Cluster0001	PRR14L
Cluster0001	PRRC2B
Cluster0001	PRRC2C
Cluster0001	PSIP1 (assigned to ENSOARG00000014002)
Cluster0001	PSPC1
Cluster0001	PTEN
Cluster0001	PUM1
Cluster0001	PUM2
Cluster0001	PUS1
Cluster0001	PUS3
Cluster0001	PWWP2A
Cluster0001	PYM1
Cluster0001	PYROXD1
Cluster0001	QSER1
Cluster0001	QTRT2
Cluster0001	R3HCC1L
Cluster0001	RAD1
Cluster0001	RAD21
Cluster0001	RAD50
Cluster0001	RAD51AP2
Cluster0001	RAD51B
Cluster0001	RAD54L2
Cluster0001	RALGAPA1
Cluster0001	RAPGEF2
Cluster0001	RASA1
Cluster0001	RB1
Cluster0001	RBAK
Cluster0001	RBBP5
Cluster0001	RBBP6
Cluster0001	RBM12
Cluster0001	RBM15
Cluster0001	RBM25
Cluster0001	RBM26
Cluster0001	RBM33
Cluster0001	RBM34
Cluster0001	RBM39
Cluster0001	RBM41
Cluster0001	RBM45
Cluster0001	RBM48
Cluster0001	RBM5
Cluster0001	RBM6
Cluster0001	RBMX
Cluster0001	RC3H2
Cluster0001	RCOR3
Cluster0001	RECQL
Cluster0001	REST
Cluster0001	RFC1
Cluster0001	RFX3
Cluster0001	RFXAP
Cluster0001	RIF1
Cluster0001	RLF
Cluster0001	RMI1
Cluster0001	RNASEH2B
Cluster0001	RNF111
Cluster0001	RNF145
Cluster0001	RNF168 (assigned to ENSOARG00000020335)
Cluster0001	RNF169
Cluster0001	RNF180
Cluster0001	RNF216
Cluster0001	RNF219
Cluster0001	RNF38
Cluster0001	RNF8
Cluster0001	RNMT
Cluster0001	RNPC3
Cluster0001	RPAP1
Cluster0001	RPAP2
Cluster0001	RPP40
Cluster0001	RPRD2
Cluster0001	RPS6KB1
Cluster0001	RPTOR
Cluster0001	RRN3
Cluster0001	RRP9
Cluster0001	RSBN1
Cluster0001	RSBN1L
Cluster0001	RSF1
Cluster0001	RSRC2
Cluster0001	RTTN
Cluster0001	S100PBP
Cluster0001	SAAL1
Cluster0001	SASS6
Cluster0001	SCAF11
Cluster0001	SCAF8
Cluster0001	SCAI
Cluster0001	SCAPER
Cluster0001	SCFD1
Cluster0001	SCN9A
Cluster0001	SENP1
Cluster0001	SENP2
Cluster0001	SENP6
Cluster0001	SENP7
Cluster0001	SEPHS1
Cluster0001	SETD2
Cluster0001	SETD5
Cluster0001	SETDB2
Cluster0001	SF3B1
Cluster0001	SF3B3
Cluster0001	SF3B4 (assigned to ENSOARG00000020718)
Cluster0001	SFPQ
Cluster0001	SFR1 (assigned to ENSOARG00000006415)
Cluster0001	SH2D4B
Cluster0001	SH2D5
Cluster0001	SHPRH
Cluster0001	SIAE
Cluster0001	SIKE1
Cluster0001	SIN3A
Cluster0001	SIRT1
Cluster0001	SLC12A6
Cluster0001	SLC22A10 (assigned to ENSOARG00000000954)
Cluster0001	SLC25A33
Cluster0001	SLC7A6OS
Cluster0001	SLF1
Cluster0001	SLF2
Cluster0001	SLTM
Cluster0001	SLU7
Cluster0001	SMAD4
Cluster0001	SMARCAD1
Cluster0001	SMARCC1
Cluster0001	SMARCD1
Cluster0001	SMC3
Cluster0001	SMC5
Cluster0001	SMC6
Cluster0001	SMCO2
Cluster0001	SMG8
Cluster0001	SMNDC1
Cluster0001	SNAP47
Cluster0001	SNIP1
Cluster0001	SNRPB2
Cluster0001	SNW1
Cluster0001	SOCS4
Cluster0001	SOCS5
Cluster0001	SON
Cluster0001	SOS1
Cluster0001	SOS2
Cluster0001	SP1
Cluster0001	SP3
Cluster0001	SP4
Cluster0001	SPAST
Cluster0001	SPATA17
Cluster0001	SPATA19
Cluster0001	SPATA22
Cluster0001	SPEN
Cluster0001	SPG11
Cluster0001	SPICE1
Cluster0001	SPOP
Cluster0001	SPPL3
Cluster0001	SPTY2D1
Cluster0001	SRBD1
Cluster0001	SREK1
Cluster0001	SRFBP1
Cluster0001	SRSF10/ENSOARG:02384 (assigned to ENSOARG00000002384)
Cluster0001	SRSF11
Cluster0001	SRSF3
Cluster0001	STAG1
Cluster0001	STAG2
Cluster0001	STARD6
Cluster0001	STIM2
Cluster0001	STOML2
Cluster0001	STXBP4
Cluster0001	STYX
Cluster0001	SUPT16H
Cluster0001	SUPT20H
Cluster0001	SUPT3H (assigned to ENSOARG00000010300)
Cluster0001	SUPV3L1
Cluster0001	SWT1
Cluster0001	SYCP1
Cluster0001	SYF2
Cluster0001	TAB2
Cluster0001	TADA1
Cluster0001	TAF1D
Cluster0001	TAF2
Cluster0001	TAF5
Cluster0001	TAF7
Cluster0001	TANGO6
Cluster0001	TARBP1
Cluster0001	TARDBP (assigned to ENSOARG00000010657)
Cluster0001	TASP1
Cluster0001	TATDN3
Cluster0001	TBC1D7
Cluster0001	TBCK
Cluster0001	TBL1XR1
Cluster0001	TCEB3
Cluster0001	TCF12
Cluster0001	TCF20
Cluster0001	TCF4
Cluster0001	TDRD3
Cluster0001	TERF1
Cluster0001	TET1
Cluster0001	TEX11
Cluster0001	TEX33
Cluster0001	TFG/ENSOARG:14724 (assigned to ENSOARG00000014724)
Cluster0001	TGS1
Cluster0001	THAP5
Cluster0001	THAP9
Cluster0001	THEGL
Cluster0001	THG1L
Cluster0001	THOC1
Cluster0001	THOC2 (assigned to ENSOARG00000013665)
Cluster0001	THRAP3
Cluster0001	THUMPD2
Cluster0001	TIA1
Cluster0001	TLE6
Cluster0001	TLK1
Cluster0001	TLK2
Cluster0001	TMEM207
Cluster0001	TMEM209
Cluster0001	TMEM225
Cluster0001	TMEM245
Cluster0001	TMEM69
Cluster0001	TNRC6A
Cluster0001	TNRC6C
Cluster0001	TOP2B
Cluster0001	TOX4
Cluster0001	TPR
Cluster0001	TRAFD1
Cluster0001	TRAPPC9
Cluster0001	TRAV27
Cluster0001	TRAV8-7
Cluster0001	TRBV27
Cluster0001	TRIM23
Cluster0001	TRIM52
Cluster0001	TRIML1
Cluster0001	TRIP11
Cluster0001	TRMO
Cluster0001	TRMT11
Cluster0001	TRMT13
Cluster0001	TRMT6
Cluster0001	TROVE2
Cluster0001	TTC14
Cluster0001	TTC33
Cluster0001	TTC5
Cluster0001	TTF1
Cluster0001	TUBE1
Cluster0001	TUBGCP4
Cluster0001	TUBGCP5
Cluster0001	TWISTNB
Cluster0001	TXLNG
Cluster0001	U2SURP
Cluster0001	UBA2
Cluster0001	UBLCP1
Cluster0001	UBP1
Cluster0001	UBR1
Cluster0001	UBR2
Cluster0001	UBR4
Cluster0001	UBR5
Cluster0001	UBXN7
Cluster0001	UHRF2
Cluster0001	UPF2
Cluster0001	URI1
Cluster0001	USP15
Cluster0001	USP24
Cluster0001	USP3
Cluster0001	USP34
Cluster0001	USP37
Cluster0001	USP45
Cluster0001	USP48
Cluster0001	USP9X
Cluster0001	USPL1
Cluster0001	UTP20
Cluster0001	UTP23
Cluster0001	UTP6
Cluster0001	UVRAG (assigned to ENSOARG00000012416)
Cluster0001	UVSSA
Cluster0001	VEZF1
Cluster0001	VEZT
Cluster0001	VPS13A
Cluster0001	VPS33B
Cluster0001	VPS8
Cluster0001	VTI1A
Cluster0001	WAC
Cluster0001	WBP4
Cluster0001	WDCP
Cluster0001	WDR11
Cluster0001	WDR33
Cluster0001	WDR36
Cluster0001	WDR37
Cluster0001	WDR43
Cluster0001	WDR44
Cluster0001	WDR48
Cluster0001	WDR5B
Cluster0001	WDR70
Cluster0001	WDR75
Cluster0001	WDR82
Cluster0001	WHAMM
Cluster0001	WHSC1L1
Cluster0001	WNK3
Cluster0001	WNT10B (assigned to ENSOARG00000002808)
Cluster0001	WRN
Cluster0001	WTAP
Cluster0001	XPA
Cluster0001	XPO1
Cluster0001	XPO4
Cluster0001	XPOT
Cluster0001	XRCC2
Cluster0001	XRCC4
Cluster0001	XRCC5
Cluster0001	YAF2
Cluster0001	YEATS2
Cluster0001	YEATS4
Cluster0001	YTHDC1
Cluster0001	YTHDC2
Cluster0001	YTHDF2
Cluster0001	YY1
Cluster0001	ZBED5
Cluster0001	ZBTB11
Cluster0001	ZBTB24
Cluster0001	ZBTB40
Cluster0001	ZBTB41
Cluster0001	ZBTB44
Cluster0001	ZBTB6
Cluster0001	ZBTB9
Cluster0001	ZC3H11A (assigned to ENSOARG00000001858)
Cluster0001	ZC3H13
Cluster0001	ZC3H7A
Cluster0001	ZC3H8
Cluster0001	ZCCHC10
Cluster0001	ZCCHC11
Cluster0001	ZCCHC4
Cluster0001	ZCCHC8
Cluster0001	ZFC3H1
Cluster0001	ZFP1
Cluster0001	ZFP62
Cluster0001	ZFP82
Cluster0001	ZFP90
Cluster0001	ZFYVE1
Cluster0001	ZIM2
Cluster0001	ZKSCAN1
Cluster0001	ZKSCAN4
Cluster0001	ZKSCAN8
Cluster0001	ZMYM1
Cluster0001	ZMYM2 (assigned to ENSOARG00000014028)
Cluster0001	ZMYM4
Cluster0001	ZMYM5
Cluster0001	ZMYM6
Cluster0001	ZNF12
Cluster0001	ZNF131
Cluster0001	ZNF132
Cluster0001	ZNF140
Cluster0001	ZNF143
Cluster0001	ZNF148 (assigned to ENSOARG00000020237)
Cluster0001	ZNF154
Cluster0001	ZNF169
Cluster0001	ZNF175
Cluster0001	ZNF181 (assigned to ENSOARG00000004622)
Cluster0001	ZNF182
Cluster0001	ZNF184
Cluster0001	ZNF189
Cluster0001	ZNF197
Cluster0001	ZNF207
Cluster0001	ZNF234
Cluster0001	ZNF236
Cluster0001	ZNF24
Cluster0001	ZNF26
Cluster0001	ZNF263 (assigned to ENSOARG00000001622)
Cluster0001	ZNF280D
Cluster0001	ZNF281
Cluster0001	ZNF282 (assigned to ENSOARG00000000147)
Cluster0001	ZNF283
Cluster0001	ZNF287
Cluster0001	ZNF292
Cluster0001	ZNF304
Cluster0001	ZNF32
Cluster0001	ZNF326
Cluster0001	ZNF333
Cluster0001	ZNF350
Cluster0001	ZNF354A
Cluster0001	ZNF354B
Cluster0001	ZNF382
Cluster0001	ZNF383
Cluster0001	ZNF391
Cluster0001	ZNF398
Cluster0001	ZNF407
Cluster0001	ZNF410
Cluster0001	ZNF416
Cluster0001	ZNF420
Cluster0001	ZNF436
Cluster0001	ZNF445
Cluster0001	ZNF45
Cluster0001	ZNF451 (assigned to ENSOARG00000005831)
Cluster0001	ZNF496
Cluster0001	ZNF507
Cluster0001	ZNF512
Cluster0001	ZNF518A
Cluster0001	ZNF527
Cluster0001	ZNF548
Cluster0001	ZNF549
Cluster0001	ZNF550
Cluster0001	ZNF567
Cluster0001	ZNF570
Cluster0001	ZNF605 (assigned to ENSOARG00000008345)
Cluster0001	ZNF608
Cluster0001	ZNF609
Cluster0001	ZNF619
Cluster0001	ZNF623/ENSOARG:08591 (assigned to ENSOARG00000008591)
Cluster0001	ZNF624
Cluster0001	ZNF638
Cluster0001	ZNF644
Cluster0001	ZNF652
Cluster0001	ZNF654
Cluster0001	ZNF689
Cluster0001	ZNF740
Cluster0001	ZNF786
Cluster0001	ZNF800
Cluster0001	ZNF81
Cluster0001	ZRANB2 (assigned to ENSOARG00000012093)
Cluster0001	ZRANB3
Cluster0001	ZSCAN25
Cluster0001	ZUFSP
Cluster0001	ZZEF1
Cluster0001	ZZZ3
Cluster0002	ABAT
Cluster0002	ABCA2
Cluster0002	ABCA7
Cluster0002	ABCB9
Cluster0002	ABCC8
Cluster0002	ABCG4
Cluster0002	ABHD8
Cluster0002	ABI2
Cluster0002	ACAP3
Cluster0002	ACTL6B
Cluster0002	ACTL8
Cluster0002	ADAM11
Cluster0002	ADAM22
Cluster0002	ADAM23
Cluster0002	ADAMTS8
Cluster0002	ADARB1
Cluster0002	ADCY1
Cluster0002	ADCYAP1R1
Cluster0002	ADGRB1
Cluster0002	ADGRB3
Cluster0002	ADORA1
Cluster0002	AGAP2
Cluster0002	AGAP3
Cluster0002	AKAIN1
Cluster0002	AKAP6
Cluster0002	ALDOC
Cluster0002	ALS2
Cluster0002	AMER3
Cluster0002	AMIGO1
Cluster0002	AMPH
Cluster0002	ANK2
Cluster0002	ANK3
Cluster0002	ANKRD13B
Cluster0002	ANKRD34A
Cluster0002	ANKRD34B
Cluster0002	ANKS1B (assigned to ENSOARG00000013217)
Cluster0002	ANKUB1
Cluster0002	ANO3
Cluster0002	ANOS1
Cluster0002	AP3M2
Cluster0002	APBA1
Cluster0002	APBA2
Cluster0002	APBB1
Cluster0002	APC2
Cluster0002	APLP1
Cluster0002	AQP4
Cluster0002	ARF5
Cluster0002	ARFGEF3
Cluster0002	ARHGAP20
Cluster0002	ARHGAP21
Cluster0002	ARHGAP44
Cluster0002	ARHGEF33
Cluster0002	ARHGEF9
Cluster0002	ARNTL2
Cluster0002	ASIC1 (assigned to ENSOARG00000018049)
Cluster0002	ASPHD1
Cluster0002	ASPHD2
Cluster0002	ASTN2
Cluster0002	ATCAY
Cluster0002	ATL1
Cluster0002	ATP1A2
Cluster0002	ATP1A3
Cluster0002	ATP1B2
Cluster0002	ATP2B2
Cluster0002	ATP2B3
Cluster0002	ATP6V0E2 (assigned to ENSOARG00000001047)
Cluster0002	ATP6V1G2
Cluster0002	ATP8A2
Cluster0002	ATP9A
Cluster0002	ATXN7L2
Cluster0002	B3GAT1
Cluster0002	B4GALNT1
Cluster0002	B4GALNT4
Cluster0002	B4GAT1
Cluster0002	BAALC
Cluster0002	BARHL1
Cluster0002	BARHL2
Cluster0002	BCAN
Cluster0002	BDNF
Cluster0002	BEND6
Cluster0002	BICD1
Cluster0002	BOLA1
Cluster0002	BRINP1
Cluster0002	BRINP3
Cluster0002	BRSK1
Cluster0002	BSCL2
Cluster0002	BSN
Cluster0002	BTBD17
Cluster0002	C17orf58
Cluster0002	C19orf38
Cluster0002	C19orf81
Cluster0002	C1orf216
Cluster0002	C3orf18
Cluster0002	CA11
Cluster0002	CA8
Cluster0002	CABP1 (assigned to ENSOARG00000012897)
Cluster0002	CACNA1A
Cluster0002	CACNA1E
Cluster0002	CACNA1F
Cluster0002	CACNB4 (assigned to ENSOARG00000008437)
Cluster0002	CACNG2
Cluster0002	CACNG3
Cluster0002	CACNG7
Cluster0002	CADM2
Cluster0002	CADM3
Cluster0002	CADM4
Cluster0002	CADPS
Cluster0002	CADPS2
Cluster0002	CALCR
Cluster0002	CALY
Cluster0002	CAMK2B
Cluster0002	CAMK2G
Cluster0002	CAMKK2
Cluster0002	CAMSAP2
Cluster0002	CAMTA1
Cluster0002	CARMIL3
Cluster0002	CASKIN1
Cluster0002	CBLN1
Cluster0002	CBLN3
Cluster0002	CCDC105
Cluster0002	CCDC155
Cluster0002	CCDC92
Cluster0002	CCNI2
Cluster0002	CCSAP (assigned to ENSOARG00000003038)
Cluster0002	CDH12
Cluster0002	CDH15
Cluster0002	CDH18
Cluster0002	CDH20
Cluster0002	CDH22
Cluster0002	CDH7
Cluster0002	CDIP1
Cluster0002	CDK5R2
Cluster0002	CDKL5
Cluster0002	CDR2L
Cluster0002	CELF3
Cluster0002	CELF4
Cluster0002	CELF5
Cluster0002	CELSR2
Cluster0002	CELSR3
Cluster0002	CEP76
Cluster0002	CERKL
Cluster0002	CHD7
Cluster0002	CHL1
Cluster0002	CHN2
Cluster0002	CHRM4
Cluster0002	CHRNB2
Cluster0002	CIPC
Cluster0002	CLASP2
Cluster0002	CLCN1
Cluster0002	CLCN4
Cluster0002	CLIP3
Cluster0002	CLSTN1
Cluster0002	CLSTN3
Cluster0002	CLVS1
Cluster0002	CLVS2
Cluster0002	CNIH3
Cluster0002	CNKSR2
Cluster0002	CNNM1
Cluster0002	CNNM2
Cluster0002	CNR1
Cluster0002	CNTN1
Cluster0002	CNTN2
Cluster0002	CNTN3
Cluster0002	CNTN6
Cluster0002	CNTNAP1
Cluster0002	CNTNAP4
Cluster0002	COL27A1
Cluster0002	COL9A3
Cluster0002	CORO2B
Cluster0002	CORO6
Cluster0002	CPE
Cluster0002	CPEB3
Cluster0002	CPLX1
Cluster0002	CPLX2
Cluster0002	CPNE7
Cluster0002	CPNE9
Cluster0002	CPT1C
Cluster0002	CRB1
Cluster0002	CREG2
Cluster0002	CRELD1
Cluster0002	CRLF1
Cluster0002	CRTC1
Cluster0002	CRY2
Cluster0002	CSMD1
Cluster0002	CSMD3
Cluster0002	CSPG5
Cluster0002	CTNNA2 (assigned to ENSOARG00000020384)
Cluster0002	CTNND2
Cluster0002	CTXN2
Cluster0002	CYB561D1
Cluster0002	CYP46A1
Cluster0002	DAGLA
Cluster0002	DBX2
Cluster0002	DCLK1 (assigned to ENSOARG00000010490)
Cluster0002	DGKG
Cluster0002	DGKI
Cluster0002	DIRAS1
Cluster0002	DIRAS2
Cluster0002	DIRC2
Cluster0002	DISP2
Cluster0002	DISP3
Cluster0002	DIXDC1
Cluster0002	DLG2
Cluster0002	DLG4
Cluster0002	DLGAP1
Cluster0002	DLGAP3
Cluster0002	DNAJB2
Cluster0002	DNAJB6
Cluster0002	DNAJC6
Cluster0002	DNER
Cluster0002	DNM1
Cluster0002	DOC2B
Cluster0002	DOCK3
Cluster0002	DOCK9
Cluster0002	DPF3
Cluster0002	DPP6
Cluster0002	DPYSL2
Cluster0002	DRD5
Cluster0002	DYNLL2
Cluster0002	DZANK1
Cluster0002	DZIP3
Cluster0002	ECE2
Cluster0002	EGR4
Cluster0002	ELAVL3
Cluster0002	ELMOD1
Cluster0002	EML5
Cluster0002	EML6
Cluster0002	EN2
Cluster0002	ENHO
Cluster0002	ENO2
Cluster0002	ENSOARG00000000246
Cluster0002	ENSOARG00000000326
Cluster0002	ENSOARG00000000371
Cluster0002	ENSOARG00000000376
Cluster0002	ENSOARG00000000385
Cluster0002	ENSOARG00000000466
Cluster0002	ENSOARG00000000505
Cluster0002	ENSOARG00000000518
Cluster0002	ENSOARG00000000599
Cluster0002	ENSOARG00000000613
Cluster0002	ENSOARG00000000917
Cluster0002	ENSOARG00000001231
Cluster0002	ENSOARG00000001292
Cluster0002	ENSOARG00000001351
Cluster0002	ENSOARG00000001358
Cluster0002	ENSOARG00000001364
Cluster0002	ENSOARG00000001373
Cluster0002	ENSOARG00000001388
Cluster0002	ENSOARG00000001435
Cluster0002	ENSOARG00000001444
Cluster0002	ENSOARG00000001493
Cluster0002	ENSOARG00000001880
Cluster0002	ENSOARG00000001943
Cluster0002	ENSOARG00000001950
Cluster0002	ENSOARG00000001953
Cluster0002	ENSOARG00000002011
Cluster0002	ENSOARG00000002152
Cluster0002	ENSOARG00000002182
Cluster0002	ENSOARG00000002337
Cluster0002	ENSOARG00000002769
Cluster0002	ENSOARG00000002780
Cluster0002	ENSOARG00000002898
Cluster0002	ENSOARG00000003030
Cluster0002	ENSOARG00000003057
Cluster0002	ENSOARG00000003619
Cluster0002	ENSOARG00000003739
Cluster0002	ENSOARG00000003773
Cluster0002	ENSOARG00000003914
Cluster0002	ENSOARG00000003973
Cluster0002	ENSOARG00000004061
Cluster0002	ENSOARG00000004091
Cluster0002	ENSOARG00000004226
Cluster0002	ENSOARG00000004286
Cluster0002	ENSOARG00000004322
Cluster0002	ENSOARG00000004374
Cluster0002	ENSOARG00000004566
Cluster0002	ENSOARG00000004599
Cluster0002	ENSOARG00000004643
Cluster0002	ENSOARG00000004715
Cluster0002	ENSOARG00000004918
Cluster0002	ENSOARG00000005132
Cluster0002	ENSOARG00000005135
Cluster0002	ENSOARG00000005377
Cluster0002	ENSOARG00000005468
Cluster0002	ENSOARG00000005484
Cluster0002	ENSOARG00000005485
Cluster0002	ENSOARG00000005559
Cluster0002	ENSOARG00000005663
Cluster0002	ENSOARG00000005723
Cluster0002	ENSOARG00000005775
Cluster0002	ENSOARG00000005901
Cluster0002	ENSOARG00000005942
Cluster0002	ENSOARG00000005947
Cluster0002	ENSOARG00000005960
Cluster0002	ENSOARG00000005991
Cluster0002	ENSOARG00000006061
Cluster0002	ENSOARG00000006268
Cluster0002	ENSOARG00000006672
Cluster0002	ENSOARG00000007062
Cluster0002	ENSOARG00000007260
Cluster0002	ENSOARG00000007506
Cluster0002	ENSOARG00000007706
Cluster0002	ENSOARG00000007719
Cluster0002	ENSOARG00000007773
Cluster0002	ENSOARG00000007799
Cluster0002	ENSOARG00000008005
Cluster0002	ENSOARG00000008031
Cluster0002	ENSOARG00000008039
Cluster0002	ENSOARG00000008045
Cluster0002	ENSOARG00000008068
Cluster0002	ENSOARG00000008155
Cluster0002	ENSOARG00000008443
Cluster0002	ENSOARG00000008705
Cluster0002	ENSOARG00000009124
Cluster0002	ENSOARG00000009380
Cluster0002	ENSOARG00000010063
Cluster0002	ENSOARG00000010151
Cluster0002	ENSOARG00000010499
Cluster0002	ENSOARG00000010502
Cluster0002	ENSOARG00000010822
Cluster0002	ENSOARG00000010826
Cluster0002	ENSOARG00000010833
Cluster0002	ENSOARG00000011143
Cluster0002	ENSOARG00000011170
Cluster0002	ENSOARG00000011334
Cluster0002	ENSOARG00000011555
Cluster0002	ENSOARG00000011558
Cluster0002	ENSOARG00000011585
Cluster0002	ENSOARG00000011613
Cluster0002	ENSOARG00000011614
Cluster0002	ENSOARG00000011620
Cluster0002	ENSOARG00000012107
Cluster0002	ENSOARG00000012209
Cluster0002	ENSOARG00000012243
Cluster0002	ENSOARG00000012273
Cluster0002	ENSOARG00000012731
Cluster0002	ENSOARG00000013294
Cluster0002	ENSOARG00000013684
Cluster0002	ENSOARG00000013707
Cluster0002	ENSOARG00000013712
Cluster0002	ENSOARG00000013733
Cluster0002	ENSOARG00000013818
Cluster0002	ENSOARG00000013837
Cluster0002	ENSOARG00000013843
Cluster0002	ENSOARG00000013950
Cluster0002	ENSOARG00000013985
Cluster0002	ENSOARG00000014037
Cluster0002	ENSOARG00000014044
Cluster0002	ENSOARG00000014108
Cluster0002	ENSOARG00000014132
Cluster0002	ENSOARG00000014151
Cluster0002	ENSOARG00000014257
Cluster0002	ENSOARG00000014365
Cluster0002	ENSOARG00000014407
Cluster0002	ENSOARG00000014453
Cluster0002	ENSOARG00000014593
Cluster0002	ENSOARG00000014784
Cluster0002	ENSOARG00000015260
Cluster0002	ENSOARG00000015289
Cluster0002	ENSOARG00000015714
Cluster0002	ENSOARG00000015735
Cluster0002	ENSOARG00000015958
Cluster0002	ENSOARG00000016117
Cluster0002	ENSOARG00000016130
Cluster0002	ENSOARG00000016627
Cluster0002	ENSOARG00000016655
Cluster0002	ENSOARG00000016973
Cluster0002	ENSOARG00000017100
Cluster0002	ENSOARG00000017107
Cluster0002	ENSOARG00000017234
Cluster0002	ENSOARG00000017510
Cluster0002	ENSOARG00000017523
Cluster0002	ENSOARG00000017545
Cluster0002	ENSOARG00000017828
Cluster0002	ENSOARG00000017981
Cluster0002	ENSOARG00000018048
Cluster0002	ENSOARG00000018490
Cluster0002	ENSOARG00000018573
Cluster0002	ENSOARG00000018589
Cluster0002	ENSOARG00000018592
Cluster0002	ENSOARG00000018641
Cluster0002	ENSOARG00000018726
Cluster0002	ENSOARG00000018742
Cluster0002	ENSOARG00000018939
Cluster0002	ENSOARG00000019133
Cluster0002	ENSOARG00000019148
Cluster0002	ENSOARG00000019584
Cluster0002	ENSOARG00000019614
Cluster0002	ENSOARG00000019682
Cluster0002	ENSOARG00000019987
Cluster0002	ENSOARG00000020141
Cluster0002	ENSOARG00000020362
Cluster0002	ENSOARG00000020464
Cluster0002	ENSOARG00000020950
Cluster0002	ENTPD2
Cluster0002	EPB41L1
Cluster0002	EPHA10
Cluster0002	EPHA8
Cluster0002	EPHX4
Cluster0002	ERBB4
Cluster0002	ERMN
Cluster0002	ETV1
Cluster0002	EVI5L
Cluster0002	EXTL2
Cluster0002	FAIM2
Cluster0002	FAM126B
Cluster0002	FAM131B
Cluster0002	FAM135B
Cluster0002	FAM155B
Cluster0002	FAM168A
Cluster0002	FAM169A
Cluster0002	FAM171B
Cluster0002	FAM189A1
Cluster0002	FAM196B
Cluster0002	FAM234B
Cluster0002	FAM69B
Cluster0002	FAT2
Cluster0002	FBLL1
Cluster0002	FBXL16
Cluster0002	FBXO41
Cluster0002	FBXO45
Cluster0002	FBXW7
Cluster0002	FEZ1
Cluster0002	FGF12
Cluster0002	FGF5
Cluster0002	FN3K
Cluster0002	FNDC5
Cluster0002	FOXH1
Cluster0002	FRMPD4
Cluster0002	FRRS1L
Cluster0002	FSD1
Cluster0002	FSTL5
Cluster0002	GABARAPL2
Cluster0002	GABBR1
Cluster0002	GABBR2
Cluster0002	GABRA1
Cluster0002	GABRA2
Cluster0002	GABRA4
Cluster0002	GABRA6
Cluster0002	GABRB1
Cluster0002	GABRB2
Cluster0002	GABRB3
Cluster0002	GABRD
Cluster0002	GABRG1
Cluster0002	GABRG2
Cluster0002	GAD1
Cluster0002	GAD2
Cluster0002	GALNT13
Cluster0002	GALR3
Cluster0002	GCM2
Cluster0002	GDAP1
Cluster0002	GDAP1L1
Cluster0002	GDI1
Cluster0002	GFAP
Cluster0002	GGT7
Cluster0002	GJC2
Cluster0002	GLRB
Cluster0002	GNAO1
Cluster0002	GNG13
Cluster0002	GNG3
Cluster0002	GPHN
Cluster0002	GPM6A
Cluster0002	GPM6B
Cluster0002	GPR12
Cluster0002	GPR137C
Cluster0002	GPR153
Cluster0002	GPR158
Cluster0002	GPR162
Cluster0002	GPR75
Cluster0002	GPRC5B
Cluster0002	GPRIN1
Cluster0002	GRIA1
Cluster0002	GRIA2
Cluster0002	GRIA4
Cluster0002	GRID2
Cluster0002	GRID2IP
Cluster0002	GRIK1
Cluster0002	GRIK2
Cluster0002	GRIK4
Cluster0002	GRIN2A
Cluster0002	GRIN2C
Cluster0002	GRIPAP1
Cluster0002	GRM1
Cluster0002	GRM2
Cluster0002	GRM3
Cluster0002	GSG1L (assigned to ENSOARG00000000845)
Cluster0002	GUCY1A2
Cluster0002	HAPLN2
Cluster0002	HAPLN4
Cluster0002	HCN1
Cluster0002	HECTD2
Cluster0002	HECTD4 (assigned to ENSOARG00000009871)
Cluster0002	HENMT1
Cluster0002	HEPACAM
Cluster0002	HES3
Cluster0002	HIPK4
Cluster0002	HMGCLL1
Cluster0002	HPCA
Cluster0002	HPCAL1
Cluster0002	HTR1F
Cluster0002	IFITM10
Cluster0002	IGSF21
Cluster0002	IGSF8
Cluster0002	IGSF9B
Cluster0002	IL1RAPL1
Cluster0002	IL34
Cluster0002	INA
Cluster0002	INPP4A
Cluster0002	INPP5F
Cluster0002	IQSEC2
Cluster0002	IQSEC3
Cluster0002	IRGQ
Cluster0002	ITPR1
Cluster0002	JPH3
Cluster0002	JPH4
Cluster0002	KAZN
Cluster0002	KCNA1
Cluster0002	KCNA2
Cluster0002	KCNC1
Cluster0002	KCND3
Cluster0002	KCNH1
Cluster0002	KCNIP1
Cluster0002	KCNIP4
Cluster0002	KCNJ10
Cluster0002	KCNJ6
Cluster0002	KCNJ9
Cluster0002	KCNK10
Cluster0002	KCNK4
Cluster0002	KCNQ2
Cluster0002	KCNQ3
Cluster0002	KCNQ4
Cluster0002	KCNS2
Cluster0002	KCNT1
Cluster0002	KCTD17
Cluster0002	KCTD2
Cluster0002	KCTD7
Cluster0002	KCTD8
Cluster0002	KHDRBS2
Cluster0002	KIAA0513
Cluster0002	KIAA1147
Cluster0002	KIAA1324L
Cluster0002	KIAA1456
Cluster0002	KIAA1549L
Cluster0002	KIF1A
Cluster0002	KIF1B
Cluster0002	KIF3A
Cluster0002	KIF3C
Cluster0002	KIF5A
Cluster0002	KIF5C
Cluster0002	KIFAP3
Cluster0002	KIFC2
Cluster0002	KIRREL3
Cluster0002	KLC2
Cluster0002	KLHDC8A
Cluster0002	KLHL11
Cluster0002	KLHL7
Cluster0002	KLK6
Cluster0002	KNDC1
Cluster0002	L1CAM
Cluster0002	LETM2
Cluster0002	LGI1
Cluster0002	LGI2
Cluster0002	LGI3
Cluster0002	LHFPL4
Cluster0002	LHX1
Cluster0002	LIN7A
Cluster0002	LIN7B
Cluster0002	LINGO3
Cluster0002	LMTK3
Cluster0002	LONRF2
Cluster0002	LRAT/ENSOARG:09582 (assigned to ENSOARG00000009582)
Cluster0002	LRFN1
Cluster0002	LRFN2
Cluster0002	LRRC4
Cluster0002	LRRC49
Cluster0002	LRRC4C
Cluster0002	LRRTM2
Cluster0002	LRRTM3
Cluster0002	LSAMP
Cluster0002	LY6H
Cluster0002	LYSMD2
Cluster0002	MAB21L1
Cluster0002	MADD
Cluster0002	MAG
Cluster0002	MAGEE2
Cluster0002	MAGI2
Cluster0002	MANEAL (assigned to ENSOARG00000019868)
Cluster0002	MAP1A
Cluster0002	MAP1B
Cluster0002	MAP1LC3B2
Cluster0002	MAP3K10
Cluster0002	MAP3K12
Cluster0002	MAP6
Cluster0002	MAP6D1
Cluster0002	MAP7D2
Cluster0002	MAPK10
Cluster0002	MAPK8IP1
Cluster0002	MAPK8IP2
Cluster0002	MAPK8IP3
Cluster0002	MAPK9
Cluster0002	MAPRE2
Cluster0002	MAPRE3
Cluster0002	MAPT
Cluster0002	MAST1
Cluster0002	MBLAC2
Cluster0002	MBNL2
Cluster0002	MCF2L
Cluster0002	MCF2L2
Cluster0002	MDGA2
Cluster0002	MEGF11
Cluster0002	MEIS3
Cluster0002	MGAT3
Cluster0002	MGAT5B
Cluster0002	MICU3
Cluster0002	MMP24
Cluster0002	MOBP (assigned to ENSOARG00000002491)
Cluster0002	MPP2
Cluster0002	MPP3
Cluster0002	MT3
Cluster0002	MTCL1
Cluster0002	MTMR7
Cluster0002	MTURN
Cluster0002	MTUS2
Cluster0002	MYO16
Cluster0002	MYT1
Cluster0002	MYT1L
Cluster0002	MZT1
Cluster0002	NACAD
Cluster0002	NALCN
Cluster0002	NAP1L5
Cluster0002	NAPB
Cluster0002	NBEA
Cluster0002	NCAM1
Cluster0002	NCAM2
Cluster0002	NCDN
Cluster0002	NDRG3
Cluster0002	NDRG4
Cluster0002	NDST3
Cluster0002	NEFH
Cluster0002	NEFL
Cluster0002	NEFM
Cluster0002	NELL2
Cluster0002	NETO2
Cluster0002	NFASC
Cluster0002	NHSL2
Cluster0002	NISCH
Cluster0002	NKIRAS1
Cluster0002	NLGN2
Cluster0002	NLGN3
Cluster0002	NMNAT2
Cluster0002	NOL4
Cluster0002	NPTX1
Cluster0002	NPTXR
Cluster0002	NRG3 (assigned to ENSOARG00000010379)
Cluster0002	NRIP3
Cluster0002	NRN1
Cluster0002	NRSN2
Cluster0002	NRXN2
Cluster0002	NRXN3
Cluster0002	NSF
Cluster0002	NTN3
Cluster0002	NTRK2
Cluster0002	NTSR2
Cluster0002	NWD1
Cluster0002	NXPH3
Cluster0002	OGDHL
Cluster0002	OLAH
Cluster0002	OLFM1
Cluster0002	OLFM3
Cluster0002	OMG
Cluster0002	OPALIN
Cluster0002	OPCML
Cluster0002	OPRM1
Cluster0002	OSBP2
Cluster0002	OSBPL6
Cluster0002	OTUD7A
Cluster0002	PACSIN1
Cluster0002	PAK1
Cluster0002	PAK5
Cluster0002	PANX2
Cluster0002	PAX6
Cluster0002	PCBP3
Cluster0002	PCBP4
Cluster0002	PCDH9
Cluster0002	PCLO
Cluster0002	PCNX2
Cluster0002	PCP2
Cluster0002	PDE6C
Cluster0002	PDLIM1
Cluster0002	PDXP
Cluster0002	PDZD4
Cluster0002	PDZD7
Cluster0002	PELI3
Cluster0002	PEX5L
Cluster0002	PGBD5
Cluster0002	PHACTR3
Cluster0002	PHF24
Cluster0002	PHYHIP
Cluster0002	PHYHIPL
Cluster0002	PIANP
Cluster0002	PIK3R3
Cluster0002	PIP5K1C
Cluster0002	PIP5KL1
Cluster0002	PISD
Cluster0002	PITPNM3
Cluster0002	PKP4
Cluster0002	PLCB1
Cluster0002	PLCXD3
Cluster0002	PLD5
Cluster0002	PLEKHB2
Cluster0002	PLEKHD1
Cluster0002	PLP1
Cluster0002	PLPPR4
Cluster0002	PNMA1
Cluster0002	PNMA2
Cluster0002	PORCN
Cluster0002	PPFIA2
Cluster0002	PPFIA3
Cluster0002	PPFIA4
Cluster0002	PPIP5K1
Cluster0002	PPP1R17
Cluster0002	PPP1R3F
Cluster0002	PPP2R2C
Cluster0002	PPP2R5B
Cluster0002	PPP3CA
Cluster0002	PREPL
Cluster0002	PREX2
Cluster0002	PRKAR1B
Cluster0002	PRKCE
Cluster0002	PRKCG
Cluster0002	PRKCZ
Cluster0002	PRMT8
Cluster0002	PROKR2
Cluster0002	prp
Cluster0002	PRRT1
Cluster0002	PRRT2
Cluster0002	PRRT3 (assigned to ENSOARG00000005415)
Cluster0002	PSD
Cluster0002	PSD2
Cluster0002	PTPRZ1
Cluster0002	PVALB
Cluster0002	RAB33A
Cluster0002	RAB39B
Cluster0002	RAB3A
Cluster0002	RAB3C
Cluster0002	RAB40B (assigned to ENSOARG00000016327)
Cluster0002	RAB6B
Cluster0002	RAB9B
Cluster0002	RALYL (assigned to ENSOARG00000014328)
Cluster0002	RASGEF1C
Cluster0002	RASGRF1
Cluster0002	RASGRF2
Cluster0002	RBFOX3
Cluster0002	RCAN2
Cluster0002	REEP2
Cluster0002	RELL2
Cluster0002	RELN
Cluster0002	REPS2
Cluster0002	RFX4
Cluster0002	RGR
Cluster0002	RGS11
Cluster0002	RGS17
Cluster0002	RGS7
Cluster0002	RGS7BP
Cluster0002	RGS8
Cluster0002	RGS9
Cluster0002	RHBDL1
Cluster0002	RHOBTB2
Cluster0002	RIC3
Cluster0002	RIMS2
Cluster0002	RIMS3
Cluster0002	RIMS4
Cluster0002	RIPPLY2
Cluster0002	RNF112
Cluster0002	RNF175
Cluster0002	RNFT2
Cluster0002	RPH3A
Cluster0002	RTN1
Cluster0002	RTN3
Cluster0002	RTN4R
Cluster0002	RUBCN
Cluster0002	RUNDC3A
Cluster0002	RUSC2
Cluster0002	RXFP3
Cluster0002	S100B
Cluster0002	SAMD12
Cluster0002	SAMD14
Cluster0002	SCAMP1
Cluster0002	SCN1A
Cluster0002	SCN1B
Cluster0002	SCN2A
Cluster0002	SCN2B
Cluster0002	SCN3B
Cluster0002	SCN8A
Cluster0002	SCRN1
Cluster0002	SCRT1
Cluster0002	SEMA6B
Cluster0002	SEPT3
[truncated: 9,613 more rows]
