# Supplementary material for: A high resolution atlas of gene expression in the domestic sheep (Ovis aries)
Source: PLoS Genet. 2017 Sep 15;13(9):e1006997. doi: 10.1371/journal.pgen.1006997 (PMC5626511; doi:10.1371/journal.pgen.1006997)
Supplement: S12 Table — (XLSX) [file pgen.1006997.s018.xlsx]

## Sheet: S12 Table
S12 Table. GO term enrichment for co-expression clusters 1 to 50
Cluster	GO category	GO ID (depth in GO tree, i.e. maximum distance from a parent term)	GO term description	Total no. of genes annotated with this GO term	Observed no. of genes with this GO term	Expected no. of genes with this GO term	Fold increase between obs. and exp.	% of the total genes with this GO term present in the cluster	p
Cluster0001	biological process	GO:0006351 (5)	transcription, DNA-templated	2350	237	112.72	2.1	10.09	2.3e-27
Cluster0001	biological process	GO:0016568 (6)	chromatin modification	371	85	17.8	4.78	22.91	7e-22
Cluster0001	biological process	GO:0006397 (6)	mRNA processing	208	48	9.98	4.81	23.08	1.9e-18
Cluster0001	biological process	GO:0051254 (6)	positive regulation of RNA metabolic process	1025	111	49.16	2.26	10.83	3.8e-15
Cluster0001	biological process	GO:0006302 (6)	double-strand break repair	134	33	6.43	5.13	24.63	1.1e-12
Cluster0001	biological process	GO:0006396 (5)	RNA processing	416	90	19.95	4.51	21.63	2.9e-11
Cluster0001	biological process	GO:0006974 (4)	cellular response to DNA damage stimulus	516	86	24.75	3.47	16.67	1.1e-09
Cluster0001	biological process	GO:0043484 (6)	regulation of RNA splicing	81	19	3.89	4.88	23.46	8.3e-09
Cluster0001	biological process	GO:0090304 (4)	nucleic acid metabolic process	3360	393	161.16	2.44	11.7	2.1e-07
Cluster0001	biological process	GO:0010212 (4)	response to ionizing radiation	90	17	4.32	3.94	18.89	1.1e-06
Cluster0001	molecular function	GO:0003676 (3)	nucleic acid binding	3272	407	162.26	2.51	12.44	< 1e-30
Cluster0001	molecular function	GO:0044822 (.)	poly(A) RNA binding	906	142	44.93	3.16	15.67	< 1e-30
Cluster0001	molecular function	GO:0003682 (2)	chromatin binding	370	61	18.35	3.32	16.49	7.8e-17
Cluster0001	molecular function	GO:0008094 (9)	DNA-dependent ATPase activity	62	18	3.07	5.86	29.03	2.4e-08
Cluster0001	molecular function	GO:0044212 (6)	transcription regulatory region DNA binding	539	60	26.73	2.24	11.13	7.4e-08
Cluster0001	molecular function	GO:0003712 (3)	transcription cofactor activity	292	38	14.48	2.62	13.01	3e-07
Cluster0001	molecular function	GO:0008026 (9)	ATP-dependent helicase activity	55	14	2.73	5.13	25.45	3.2e-07
Cluster0001	cellular component	GO:0005654 (5)	nucleoplasm	1728	266	85.73	3.1	15.39	< 1e-30
Cluster0001	cellular component	GO:0005634 (5)	nucleus	4521	508	224.3	2.26	11.24	2.5e-26
Cluster0001	cellular component	GO:0005730 (5)	nucleolus	540	79	26.79	2.95	14.63	5.7e-18
Cluster0001	cellular component	GO:0044427 (4)	chromosomal part	605	98	30.02	3.26	16.2	1.3e-15
Cluster0001	cellular component	GO:0005681 (4)	spliceosomal complex	107	26	5.31	4.9	24.3	1.7e-10
Cluster0001	cellular component	GO:0070603 (5)	SWI/SNF superfamily-type complex	61	17	3.03	5.61	27.87	1e-08
Cluster0001	cellular component	GO:0000781 (5)	chromosome, telomeric region	98	22	4.86	4.53	22.45	1.7e-08
Cluster0001	cellular component	GO:0005813 (5)	centrosome	390	40	19.35	2.07	10.26	1.1e-05
Cluster0002	biological process	GO:0007268 (4)	synaptic transmission	348	102	14.76	6.91	29.31	< 1e-30
Cluster0002	biological process	GO:0044708 (3)	single-organism behavior	293	71	12.43	5.71	24.23	< 1e-30
Cluster0002	biological process	GO:0006836 (4)	neurotransmitter transport	101	35	4.28	8.18	34.65	1.2e-19
Cluster0002	biological process	GO:0007626 (4)	locomotory behavior	167	40	7.08	5.65	23.95	1.4e-19
Cluster0002	biological process	GO:0048812 (10)	neuron projection morphogenesis	331	61	14.04	4.34	18.43	3.4e-16
Cluster0002	biological process	GO:0050808 (3)	synapse organization	150	43	6.36	6.76	28.67	1.6e-15
Cluster0002	biological process	GO:0048667 (9)	cell morphogenesis involved in neuron differentiation	322	57	13.66	4.17	17.7	1.8e-15
Cluster0002	biological process	GO:0050905 (5)	neuromuscular process	91	24	3.86	6.22	26.37	3e-13
Cluster0002	biological process	GO:0061564 (10)	axon development	265	46	11.24	4.09	17.36	6.6e-12
Cluster0002	molecular function	GO:0005244 (6)	voltage-gated ion channel activity	154	27	6.3	4.29	17.53	4.5e-07
Cluster0002	molecular function	GO:0015081 (7)	sodium ion transmembrane transporter activity	108	23	4.42	5.2	21.3	2.2e-06
Cluster0002	molecular function	GO:0005230 (7)	extracellular ligand-gated ion channel activity	71	22	2.9	7.59	30.99	2.3e-06
Cluster0002	molecular function	GO:0016247 (1)	channel regulator activity	68	13	2.78	4.68	19.12	6.3e-06
Cluster0002	molecular function	GO:0005267 (7)	potassium channel activity	101	17	4.13	4.12	16.83	2.6e-05
Cluster0002	cellular component	GO:0097458 (2)	neuron part	498	135	21.31	6.34	27.11	< 1e-30
Cluster0002	cellular component	GO:0045202 (1)	synapse	316	104	13.52	7.69	32.91	< 1e-30
Cluster0002	cellular component	GO:0044463 (2)	cell projection part	447	74	19.13	3.87	16.55	4.6e-25
Cluster0002	cellular component	GO:0005887 (4)	integral component of plasma membrane	487	75	20.84	3.6	15.4	5.1e-21
Cluster0002	cellular component	GO:0043209 (2)	myelin sheath	148	31	6.33	4.9	20.95	1.9e-13
Cluster0002	cellular component	GO:0034705 (4)	potassium channel complex	57	17	2.44	6.97	29.82	1.2e-10
Cluster0002	cellular component	GO:0005874 (5)	microtubule	194	22	8.3	2.65	11.34	2.9e-05
Cluster0003	biological process	GO:0007286 (4)	spermatid development	96	17	1.53	11.11	17.71	1.7e-13
Cluster0003	biological process	GO:0007283 (5)	spermatogenesis	250	36	4	9	14.4	1.6e-12
Cluster0003	biological process	GO:0009566 (3)	fertilization	103	19	1.65	11.52	18.45	0.00016
Cluster0003	molecular function	GO:0004252 (5)	serine-type endopeptidase activity	171	8	3.21	2.49	4.68	0.0156
Cluster0003	cellular component	GO:0001669 (6)	acrosomal vesicle	61	19	1.15	16.52	31.15	1.3e-18
Cluster0003	cellular component	GO:0015630 (6)	microtubule cytoskeleton	768	37	14.48	2.56	4.82	0.00094
Cluster0003	cellular component	GO:0036064 (6)	ciliary basal body	69	6	1.3	4.62	8.7	0.00189
Cluster0004	biological process	GO:2000112 (6)	regulation of cellular macromolecule biosynthetic process	2477	137	61.19	2.24	5.53	4.3e-14
Cluster0004	biological process	GO:0016570 (7)	histone modification	298	43	7.36	5.84	14.43	1.7e-12
Cluster0004	biological process	GO:0006366 (6)	transcription from RNA polymerase II promoter	1283	74	31.69	2.34	5.77	1e-10
Cluster0004	biological process	GO:2001252 (6)	positive regulation of chromosome organisation	100	17	2.47	6.88	17	2.4e-07
Cluster0004	molecular function	GO:0044822 (.)	poly(A) RNA binding	906	107	23.65	4.52	11.81	< 1e-30
Cluster0004	molecular function	GO:0003682 (2)	chromatin binding	370	41	9.66	4.24	11.08	6.4e-13
Cluster0004	molecular function	GO:0003713 (4)	transcription coactivator activity	164	23	4.28	5.37	14.02	4.9e-11
Cluster0004	molecular function	GO:0003676 (3)	nucleic acid binding	3272	224	85.42	2.62	6.85	1.5e-07
Cluster0004	cellular component	GO:0005654 (5)	nucleoplasm	1728	190	45.36	4.19	11	< 1e-30
Cluster0004	cellular component	GO:0005634 (5)	nucleus	4521	295	118.67	2.49	6.53	3.8e-21
Cluster0004	cellular component	GO:0005681 (4)	spliceosomal complex	107	28	2.81	9.96	26.17	1e-19
Cluster0005	biological process	GO:0032496 (4)	response to lipopolysaccharide	149	14	2.47	5.67	9.4	7.2e-07
Cluster0005	biological process	GO:0007229 (5)	integrin-mediated signaling pathway	68	8	1.13	7.08	11.76	1.6e-05
Cluster0005	biological process	GO:0002224 (8)	toll-like receptor signaling pathway	66	8	1.1	7.27	12.12	3.2e-05
Cluster0005	molecular function	GO:0032403 (3)	protein complex binding	635	27	9.39	2.88	4.25	8.5e-07
Cluster0005	molecular function	GO:0004197 (6)	cysteine-type endopeptidase activity	53	6	0.78	7.69	11.32	0.00013
Cluster0005	molecular function	GO:0004553 (4)	hydrolase activity, hydrolyzing O-glycosyl compounds	107	9	1.58	5.7	8.41	0.00014
Cluster0005	cellular component	GO:0005764 (6)	lysosome	248	39	4.36	8.94	15.73	1.7e-24
Cluster0005	cellular component	GO:0070062 (4)	extracellular vesicular exosome	2123	102	37.35	2.73	4.8	1.3e-23
Cluster0005	cellular component	GO:0005774 (5)	vacuolar membrane	159	26	2.8	9.29	16.35	4.1e-18
Cluster0005	cellular component	GO:0005768 (4)	endosome	389	25	6.84	3.65	6.43	7.2e-08
Cluster0005	cellular component	GO:0009986 (2)	cell surface	480	27	8.44	3.2	5.62	2.6e-07
Cluster0005	cellular component	GO:0005615 (2)	extracellular space	797	30	14.02	2.14	3.76	0.00015
Cluster0006	biological process	GO:0060271 (5)	cilium morphogenesis	180	29	1.38	21.01	16.11	1.9e-29
Cluster0006	biological process	GO:0044782 (4)	cilium organization	168	28	1.29	21.71	16.67	6.5e-28
Cluster0006	biological process	GO:0007368 (5)	determination of left/right symmetry	83	11	0.64	17.19	13.25	1.6e-09
Cluster0006	molecular function	GO:0003777 (8)	microtubule motor activity	74	12	0.82	14.63	16.22	2.9e-11
Cluster0006	molecular function	GO:0015631 (4)	tubulin binding	203	9	2.25	4	4.43	0.00044
Cluster0006	molecular function	GO:0005509 (5)	calcium ion binding	570	15	6.32	2.37	2.63	0.00175
Cluster0006	cellular component	GO:0005930 (3)	axoneme	59	20	0.5	40	33.9	1.7e-27
Cluster0006	cellular component	GO:0031514 (5)	motile cilium	68	16	0.58	27.59	23.53	2.8e-19
Cluster0006	cellular component	GO:0015630 (6)	microtubule cytoskeleton	768	39	6.54	5.96	5.08	2.3e-14
Cluster0006	cellular component	GO:0044430 (4)	cytoskeletal part	1059	38	9.02	4.21	3.59	6.5e-10
Cluster0006	cellular component	GO:0005929 (4)	cilium	309	41	2.63	15.59	13.27	4.1e-08
Cluster0006	cellular component	GO:0001669 (6)	acrosomal vesicle	61	5	0.52	9.62	8.2	0.00017
Cluster0007	biological process	GO:0007281 (3)	germ cell development	162	18	1.12	16.07	11.11	6.4e-10
Cluster0007	biological process	GO:0007283 (5)	spermatogenesis	250	21	1.73	12.14	8.4	4.6e-08
Cluster0007	biological process	GO:0008585 (5)	female gonad development	66	7	0.46	15.22	10.61	4.9e-06
Cluster0007	molecular function	GO:0008083 (4)	growth factor activity	96	6	0.66	9.09	6.25	5.1e-05
Cluster0007	molecular function	GO:0042803 (4)	protein homodimerization activity	480	10	3.29	3.04	2.08	0.00171
Cluster0007	molecular function	GO:0043565 (5)	sequence-specific DNA binding	778	14	5.33	2.63	1.8	0.00418
Cluster0007	cellular component	GO:0097223 (2)	sperm part	97	5	0.66	7.58	5.15	0.0005
Cluster0008	biological process	GO:0000278 (4)	mitotic cell cycle	468	71	6.23	11.4	15.17	< 1e-30
Cluster0008	biological process	GO:0000280 (5)	nuclear division	293	48	3.9	12.31	16.38	3.5e-28
Cluster0008	biological process	GO:0006260 (5)	DNA replication	240	45	3.19	14.11	18.75	5.3e-27
Cluster0008	biological process	GO:0007059 (3)	chromosome segregation	162	43	2.16	19.91	26.54	3.1e-22
Cluster0008	biological process	GO:0006281 (5)	DNA repair	312	40	4.15	9.64	12.82	3.5e-22
Cluster0008	biological process	GO:0000075 (7)	cell cycle checkpoint	135	23	1.8	12.78	17.04	1e-17
Cluster0008	molecular function	GO:0005524 (5)	ATP binding	1269	51	16.04	3.18	4.02	6.6e-14
Cluster0008	molecular function	GO:0003677 (4)	DNA binding	1502	57	18.98	3	3.79	2.4e-10
Cluster0008	molecular function	GO:0008017 (5)	microtubule binding	153	15	1.93	7.77	9.8	9.7e-10
Cluster0008	molecular function	GO:0003697 (6)	single-stranded DNA binding	54	10	0.68	14.71	18.52	1.2e-09
Cluster0008	molecular function	GO:0003777 (8)	microtubule motor activity	74	11	0.94	11.7	14.86	2.1e-09
Cluster0008	molecular function	GO:0003678 (8)	DNA helicase activity	62	11	0.78	14.1	17.74	2.9e-09
Cluster0008	cellular component	GO:0044427 (4)	chromosomal part	605	88	8.56	10.28	14.55	< 1e-30
Cluster0008	cellular component	GO:0000228 (5)	nuclear chromosome	343	46	4.85	9.48	13.41	7.1e-30
Cluster0008	cellular component	GO:0000793 (6)	condensed chromosome	106	30	1.5	20	28.3	4.2e-29
Cluster0008	cellular component	GO:0005819 (5)	spindle	171	26	2.42	10.74	15.2	1e-19
Cluster0008	cellular component	GO:0005654 (5)	nucleoplasm	1728	76	24.44	3.11	4.4	7.9e-18
Cluster0008	cellular component	GO:0000781 (5)	chromosome, telomeric region	98	19	1.39	13.67	19.39	1e-16
Cluster0008	cellular component	GO:0030496 (2)	midbody	88	16	1.24	12.9	18.18	8.3e-14
Cluster0008	cellular component	GO:0005634 (5)	nucleus	4521	160	63.95	2.5	3.54	2e-13
Cluster0008	cellular component	GO:0005813 (5)	centrosome	390	26	5.52	4.71	6.67	4.8e-11
Cluster0009	biological process	GO:0097485 (11)	neuron projection guidance	124	20	1.25	16	16.13	1.4e-18
Cluster0009	biological process	GO:0031345 (5)	negative regulation of cell projection organisation	81	8	0.82	9.76	9.88	1.1e-05
Cluster0009	biological process	GO:0098609 (.)	cell-cell adhesion	119	8	1.2	6.67	6.72	2.7e-05
Cluster0009	biological process	GO:0021510 (5)	spinal cord development	67	7	0.68	10.29	10.45	4e-05
Cluster0009	biological process	GO:0042471 (6)	ear morphogenesis	98	7	0.99	7.07	7.14	5.9e-05
Cluster0009	molecular function	GO:0000977 (7)	RNA polymerase II regulatory region sequence-specific DNA binding	387	11	3.92	2.81	2.84	0.002
Cluster0009	molecular function	GO:0003729 (5)	mRNA binding	94	5	0.95	5.26	5.32	0.00267
Cluster0009	molecular function	GO:0005509 (5)	calcium ion binding	570	13	5.78	2.25	2.28	0.0054
Cluster0009	cellular component	GO:0097458 (2)	neuron part	498	19	5.12	3.71	3.82	4e-06
Cluster0009	cellular component	GO:0031226 (3)	intrinsic component of plasma membrane	523	17	5.37	3.17	3.25	0.00019
Cluster0009	cellular component	GO:0045202 (1)	synapse	316	11	3.25	3.38	3.48	0.00042
Cluster0009	cellular component	GO:0044297 (2)	cell body	164	5	1.69	2.96	3.05	0.02711
Cluster0010	biological process	GO:0048747 (6)	muscle fiber development	74	14	0.8	17.5	18.92	4.5e-14
Cluster0010	biological process	GO:0010830 (7)	regulation of myotube differentiation	71	11	0.77	14.29	15.49	2.5e-10
Cluster0010	biological process	GO:0003012 (4)	muscle system process	201	27	2.18	12.39	13.43	2.8e-10
Cluster0010	biological process	GO:0045445 (5)	myoblast differentiation	59	9	0.64	14.06	15.25	1.8e-07
Cluster0010	biological process	GO:0035914 (8)	skeletal muscle cell differentiation	58	8	0.63	12.7	13.79	1.9e-07
Cluster0010	biological process	GO:0044724 (5)	single-organism carbohydrate catabolic process	76	8	0.82	9.76	10.53	6.1e-06
Cluster0010	molecular function	GO:0003779 (4)	actin binding	275	22	2.9	7.59	8	1.5e-13
Cluster0010	molecular function	GO:0004725 (7)	protein tyrosine phosphatase activity	98	5	1.03	4.85	5.1	0.00381
Cluster0010	molecular function	GO:0003774 (7)	motor activity	115	5	1.21	4.13	4.35	0.00746
Cluster0010	cellular component	GO:0030017 (5)	sarcomere	98	28	1.05	26.67	28.57	< 1e-30
Cluster0010	cellular component	GO:0030016 (5)	myofibril	116	34	1.24	27.42	29.31	6.9e-09
Cluster0010	cellular component	GO:0042383 (3)	sarcolemma	61	7	0.65	10.77	11.48	3.8e-06
Cluster0010	cellular component	GO:0015629 (6)	actin cytoskeleton	324	20	3.47	5.76	6.17	0.0001
Cluster0011	biological process	GO:0043087 (6)	regulation of GTPase activity	285	17	2.62	6.49	5.96	1e-09
Cluster0011	biological process	GO:0001819 (5)	positive regulation of cytokine production	220	16	2.02	7.92	7.27	1.2e-09
Cluster0011	biological process	GO:0050870 (7)	positive regulation of T cell activation	122	15	1.12	13.39	12.3	4.1e-08
Cluster0011	biological process	GO:0050671 (7)	positive regulation of lymphocyte proliferation	94	10	0.86	11.63	10.64	1.4e-07
Cluster0011	biological process	GO:0033077 (10)	T cell differentiation in thymus	60	9	0.55	16.36	15	4.7e-07
Cluster0011	biological process	GO:0050852 (8)	T cell receptor signaling pathway	59	7	0.54	12.96	11.86	1.1e-06
Cluster0011	biological process	GO:0045621 (6)	positive regulation of lymphocyte differentiation	59	7	0.54	12.96	11.86	1.3e-05
Cluster0011	molecular function	GO:0005085 (4)	guanyl-nucleotide exchange factor activity	168	11	1.47	7.48	6.55	2.7e-07
Cluster0011	molecular function	GO:0004713 (6)	protein tyrosine kinase activity	461	16	4.04	3.96	3.47	2.9e-06
Cluster0011	molecular function	GO:0005096 (3)	GTPase activator activity	125	8	1.1	7.27	6.4	1.4e-05
Cluster0011	molecular function	GO:0004674 (6)	protein serine/threonine kinase activity	306	12	2.68	4.48	3.92	1.6e-05
Cluster0011	molecular function	GO:0004896 (4)	cytokine receptor activity	65	7	0.57	12.28	10.77	1.8e-05
Cluster0011	molecular function	GO:0019900 (4)	kinase binding	376	13	3.29	3.95	3.46	2.7e-05
Cluster0011	molecular function	GO:0003779 (4)	actin binding	275	10	2.41	4.15	3.64	0.00016
Cluster0011	molecular function	GO:0050839 (3)	cell adhesion molecule binding	112	6	0.98	6.12	5.36	0.00046
Cluster0011	molecular function	GO:0005524 (5)	ATP binding	1269	23	11.12	2.07	1.81	0.00067
Cluster0011	cellular component	GO:0098552 (.)	side of membrane	208	15	1.95	7.69	7.21	9.7e-10
Cluster0011	cellular component	GO:0030027 (3)	lamellipodium	106	5	0.99	5.05	4.72	0.00317
Cluster0011	cellular component	GO:0030175 (3)	filopodium	51	3	0.48	6.25	5.88	0.01204
Cluster0011	cellular component	GO:0005902 (3)	microvillus	59	3	0.55	5.45	5.08	0.0178
Cluster0012	biological process	GO:0030217 (9)	T cell differentiation	164	18	1	18	10.98	2.1e-11
Cluster0012	biological process	GO:0006357 (7)	regulation of transcription from RNA polymerase II promoter	1233	20	7.53	2.66	1.62	7.9e-05
Cluster0012	biological process	GO:0032943 (4)	mononuclear cell proliferation	181	7	1.11	6.31	3.87	0.00019
Cluster0012	biological process	GO:0050863 (6)	regulation of T cell activation	187	8	1.14	7.02	4.28	0.00019
Cluster0012	biological process	GO:0006338 (7)	chromatin remodeling	84	4	0.51	7.84	4.76	0.00173
Cluster0012	biological process	GO:0006955 (2)	immune response	738	19	4.51	4.21	2.57	0.00182
Cluster0012	molecular function	GO:0042393 (3)	histone binding	116	7	0.71	9.86	6.03	6.8e-06
Cluster0012	molecular function	GO:0061630 (.)	ubiquitin protein ligase activity	85	4	0.52	7.69	4.71	0.00179
Cluster0012	cellular component	GO:0009897 (3)	external side of plasma membrane	166	9	1	9	5.42	6.9e-07
Cluster0012	cellular component	GO:0000790 (6)	nuclear chromatin	183	6	1.11	5.41	3.28	0.00084
Cluster0013	biological process	GO:0030216 (8)	keratinocyte differentiation	66	7	0.48	14.58	10.61	5.1e-07
Cluster0013	biological process	GO:0043588 (5)	skin development	225	16	1.65	9.7	7.11	2.6e-06
Cluster0013	biological process	GO:0042475 (7)	odontogenesis of dentin-containing tooth	61	5	0.45	11.11	8.2	8.3e-05
Cluster0013	molecular function	GO:0008236 (4)	serine-type peptidase activity	195	8	1.46	5.48	4.1	0.00011
Cluster0013	molecular function	GO:0005509 (5)	calcium ion binding	570	12	4.28	2.8	2.11	0.00121
Cluster0013	cellular component	GO:0070062 (4)	extracellular vesicular exosome	2123	44	16.88	2.61	2.07	3.6e-10
Cluster0013	cellular component	GO:0045111 (6)	intermediate filament cytoskeleton	156	10	1.24	8.06	6.41	4.5e-07
Cluster0013	cellular component	GO:0098590 (.)	plasma membrane region	240	8	1.91	4.19	3.33	0.00066
Cluster0014	biological process	GO:0055114 (3)	oxidation-reduction process	807	33	6.92	4.77	4.09	1.6e-09
Cluster0014	biological process	GO:0055085 (4)	transmembrane transport	997	30	8.55	3.51	3.01	1.1e-08
Cluster0014	biological process	GO:0072329 (6)	monocarboxylic acid catabolic process	53	7	0.45	15.56	13.21	3.2e-07
Cluster0014	biological process	GO:0019752 (5)	carboxylic acid metabolic process	581	40	4.98	8.03	6.88	3.9e-07
Cluster0014	biological process	GO:0019395 (6)	fatty acid oxidation	51	6	0.44	13.64	11.76	3.1e-05
Cluster0014	molecular function	GO:0048037 (2)	cofactor binding	250	14	1.88	7.45	5.6	2.7e-08
Cluster0014	molecular function	GO:0031406 (4)	carboxylic acid binding	121	7	0.91	7.69	5.79	0.00027
Cluster0014	cellular component	GO:0070062 (4)	extracellular vesicular exosome	2123	65	18.38	3.54	3.06	7.3e-23
Cluster0014	cellular component	GO:0005739 (4)	mitochondrion	1236	32	10.7	2.99	2.59	1.2e-08
Cluster0014	cellular component	GO:0098590 (.)	plasma membrane region	240	13	2.08	6.25	5.42	1.6e-07
Cluster0014	cellular component	GO:0005777 (5)	peroxisome	86	8	0.74	10.81	9.3	3.3e-06
Cluster0014	cellular component	GO:0005903 (3)	brush border	61	4	0.53	7.55	6.56	0.00191
Cluster0014	cellular component	GO:0005923 (4)	tight junction	73	3	0.63	4.76	4.11	0.02538
Cluster0015	biological process	GO:1902600 (.)	hydrogen ion transmembrane transport	95	23	0.75	30.67	24.21	2.5e-15
Cluster0015	molecular function	GO:0015078 (8)	hydrogen ion transmembrane transporter activity	96	23	0.74	31.08	23.96	1.6e-28
Cluster0015	molecular function	GO:0009055 (1)	electron carrier activity	75	15	0.58	25.86	20	1.3e-17
Cluster0015	molecular function	GO:0048037 (2)	cofactor binding	250	14	1.92	7.29	5.6	7.9e-09
Cluster0015	molecular function	GO:0044325 (3)	ion channel binding	65	6	0.5	12	9.23	1e-05
Cluster0015	cellular component	GO:0005746 (5)	mitochondrial respiratory chain	50	33	0.45	73.33	66	< 1e-30
Cluster0015	cellular component	GO:0005743 (4)	mitochondrial inner membrane	245	71	2.19	32.42	28.98	< 1e-30
Cluster0015	cellular component	GO:0005739 (4)	mitochondrion	1236	104	11.05	9.41	8.41	1.6e-24
Cluster0015	cellular component	GO:0043209 (2)	myelin sheath	148	21	1.32	15.91	14.19	1.1e-19
Cluster0015	cellular component	GO:0070469 (2)	respiratory chain	71	40	0.63	63.49	56.34	2.5e-09
Cluster0016	biological process	GO:0042742 (4)	defense response to bacterium	136	6	0.59	10.17	4.41	2.6e-05
Cluster0016	biological process	GO:0010466 (6)	negative regulation of peptidase activity	163	6	0.7	8.57	3.68	0.0018
Cluster0016	molecular function	GO:0000287 (5)	magnesium ion binding	158	4	0.61	6.56	2.53	0.00328
Cluster0017	biological process	GO:0010951 (7)	negative regulation of endopeptidase activity	144	10	0.9	11.11	6.94	2.1e-08
Cluster0017	molecular function	GO:0004866 (4)	endopeptidase inhibitor activity	126	12	0.68	17.65	9.52	3.6e-12
Cluster0017	molecular function	GO:0004252 (5)	serine-type endopeptidase activity	171	10	0.93	10.75	5.85	2.9e-08
Cluster0017	molecular function	GO:0005102 (3)	receptor binding	954	18	5.17	3.48	1.89	2.1e-05
Cluster0017	molecular function	GO:0050839 (3)	cell adhesion molecule binding	112	5	0.61	8.2	4.46	0.00036
Cluster0017	molecular function	GO:0008201 (3)	heparin binding	81	4	0.44	9.09	4.94	0.00098
Cluster0017	cellular component	GO:0005615 (2)	extracellular space	797	46	5.1	9.02	5.77	4.5e-30
Cluster0017	cellular component	GO:0070062 (4)	extracellular vesicular exosome	2123	45	13.6	3.31	2.12	7.8e-15
Cluster0017	cellular component	GO:0009897 (3)	external side of plasma membrane	166	6	1.06	5.66	3.61	0.00068
Cluster0017	cellular component	GO:0005576 (1)	extracellular region	3073	63	19.68	3.2	2.05	0.00157
Cluster0018	biological process	GO:0042100 (6)	B cell proliferation	58	10	0.34	29.41	17.24	1.2e-12
Cluster0018	biological process	GO:0050871 (7)	positive regulation of B cell activation	51	6	0.3	20	11.76	5.2e-07
Cluster0018	biological process	GO:0019724 (5)	B cell mediated immunity	63	8	0.37	21.62	12.7	2.1e-06
Cluster0018	biological process	GO:0030183 (9)	B cell differentiation	69	6	0.41	14.63	8.7	4.7e-05
Cluster0018	biological process	GO:0006955 (2)	immune response	738	35	4.36	8.03	4.74	5.8e-05
Cluster0018	biological process	GO:0050863 (6)	regulation of T cell activation	187	7	1.1	6.36	3.74	0.00012
Cluster0018	molecular function	GO:0004896 (4)	cytokine receptor activity	65	4	0.4	10	6.15	0.00068
Cluster0018	molecular function	GO:0000978 (8)	RNA polymerase II core promoter proximal region sequence-specific DNA binding	238	6	1.46	4.11	2.52	0.00348
Cluster0018	molecular function	GO:0000982 (4)	RNA polymerase II core promoter proximal region sequence-specific binding	252	6	1.55	3.87	2.38	0.0046
Cluster0018	cellular component	GO:0009897 (3)	external side of plasma membrane	166	9	1.02	8.82	5.42	7.7e-07
Cluster0019	biological process	GO:0001525 (7)	angiogenesis	276	6	0.7	8.57	2.17	0.00049
Cluster0019	cellular component	GO:0009986 (2)	cell surface	480	5	1.22	4.1	1.04	0.0068
Cluster0019	cellular component	GO:0005615 (2)	extracellular space	797	6	2.02	2.97	0.75	0.0141
Cluster0020	biological process	GO:0007283 (5)	spermatogenesis	250	5	0.51	9.8	2	0.0054
Cluster0020	molecular function	GO:0004175 (5)	endopeptidase activity	456	5	1.17	4.27	1.1	0.00597
Cluster0020	cellular component	GO:0097223 (2)	sperm part	97	4	0.24	16.67	4.12	9.1e-05
Cluster0020	cellular component	GO:0031514 (5)	motile cilium	68	2	0.17	11.76	2.94	0.0121
Cluster0020	cellular component	GO:0000786 (5)	nucleosome	99	2	0.24	8.33	2.02	0.0246
Cluster0021	biological process	GO:0006412 (5)	translation	572	28	1.26	22.22	4.9	< 1e-30
Cluster0021	biological process	GO:0006364 (7)	rRNA processing	60	4	0.13	30.77	6.67	0.00021
Cluster0021	molecular function	GO:0003735 (2)	structural constituent of ribosome	329	24	0.67	35.82	7.29	< 1e-30
Cluster0021	molecular function	GO:0003723 (4)	RNA binding	1212	28	2.46	11.38	2.31	8.2e-26
Cluster0021	cellular component	GO:0005925 (4)	focal adhesion	292	10	0.66	15.15	3.42	5e-10
Cluster0021	cellular component	GO:0070062 (4)	extracellular vesicular exosome	2123	18	4.78	3.77	0.85	7.4e-08
Cluster0021	cellular component	GO:0005730 (5)	nucleolus	540	10	1.22	8.2	1.85	1.8e-07
Cluster0021	cellular component	GO:0044444 (3)	cytoplasmic part	4581	31	10.32	3	0.68	0.00106
Cluster0022	biological process	GO:0008203 (6)	cholesterol metabolic process	56	6	0.23	26.09	10.71	1e-07
Cluster0022	biological process	GO:0042445 (3)	hormone metabolic process	101	6	0.42	14.29	5.94	0.00043
Cluster0022	biological process	GO:0030301 (5)	cholesterol transport	51	3	0.21	14.29	5.88	0.0012
Cluster0022	biological process	GO:0001666 (3)	response to hypoxia	124	4	0.51	7.84	3.23	0.00169
Cluster0022	biological process	GO:0001935 (4)	endothelial cell proliferation	75	3	0.31	9.68	4	0.00363
Cluster0022	cellular component	GO:0005759 (5)	mitochondrial matrix	116	4	0.47	8.51	3.45	0.0013
Cluster0022	cellular component	GO:0005739 (4)	mitochondrion	1236	15	5.04	2.98	1.21	0.0091
Cluster0022	cellular component	GO:0005777 (5)	peroxisome	86	2	0.35	5.71	2.33	0.0481
Cluster0023	molecular function	GO:0008083 (4)	growth factor activity	96	3	0.23	13.04	3.12	0.00154
Cluster0023	cellular component	GO:0005615 (2)	extracellular space	797	7	2.24	3.12	0.88	0.0063
Cluster0023	cellular component	GO:0005887 (4)	integral component of plasma membrane	487	6	1.37	4.38	1.23	0.01
Cluster0023	cellular component	GO:0005576 (1)	extracellular region	3073	19	8.65	2.2	0.62	0.01
Cluster0023	cellular component	GO:0005604 (2)	basement membrane	66	2	0.19	10.53	3.03	0.0148
Cluster0023	cellular component	GO:0009986 (2)	cell surface	480	4	1.35	2.96	0.83	0.0451
Cluster0024	biological process	GO:0055114 (3)	oxidation-reduction process	807	25	3.82	6.54	3.1	2.2e-09
Cluster0024	biological process	GO:0019395 (6)	fatty acid oxidation	51	6	0.24	25	11.76	1.4e-07
Cluster0024	molecular function	GO:0050662 (3)	coenzyme binding	177	9	0.74	12.16	5.08	5.6e-07
Cluster0024	molecular function	GO:0046906 (3)	tetrapyrrole binding	150	6	0.63	9.52	4	3.8e-05
Cluster0024	molecular function	GO:0003824 (1)	catalytic activity	5227	55	21.81	2.52	1.05	0.00035
Cluster0024	molecular function	GO:0005102 (3)	receptor binding	954	12	3.98	3.02	1.26	0.00053
Cluster0024	molecular function	GO:0016209 (1)	antioxidant activity	57	3	0.24	12.5	5.26	0.00173
Cluster0024	cellular component	GO:0005739 (4)	mitochondrion	1236	28	5.57	5.03	2.27	1.8e-13
Cluster0024	cellular component	GO:0042579 (4)	microbody	86	13	0.39	33.33	15.12	5.1e-13
Cluster0024	cellular component	GO:0070062 (4)	extracellular vesicular exosome	2123	25	9.56	2.62	1.18	2.1e-06
Cluster0024	cellular component	GO:0005789 (4)	endoplasmic reticulum membrane	276	4	1.24	3.23	1.45	0.0357
Cluster0025	biological process	GO:0030218 (8)	erythrocyte differentiation	75	7	0.22	31.82	9.33	1.1e-08
Cluster0025	biological process	GO:0055072 (9)	iron ion homeostasis	63	3	0.18	16.67	4.76	0.00078
Cluster0025	cellular component	GO:0030863 (5)	cortical cytoskeleton	53	4	0.15	26.67	7.55	1.6e-05
Cluster0025	cellular component	GO:0072562 (2)	blood microparticle	73	2	0.21	9.52	2.74	0.0188
Cluster0025	cellular component	GO:0005743 (4)	mitochondrial inner membrane	245	3	0.71	4.23	1.22	0.0334
Cluster0026	biological process	GO:0098609 (.)	cell-cell adhesion	119	4	0.43	9.3	3.36	0.00091
Cluster0026	molecular function	GO:0005509 (5)	calcium ion binding	570	7	1.97	3.55	1.23	0.00337
Cluster0026	molecular function	GO:0050839 (3)	cell adhesion molecule binding	112	3	0.39	7.69	2.68	0.00685
Cluster0026	molecular function	GO:0003774 (7)	motor activity	115	3	0.4	7.5	2.61	0.00736
Cluster0026	cellular component	GO:0005903 (3)	brush border	61	6	0.24	25	9.84	1.2e-07
Cluster0026	cellular component	GO:0070062 (4)	extracellular vesicular exosome	2123	21	8.22	2.55	0.99	2.1e-05
Cluster0026	cellular component	GO:0098590 (.)	plasma membrane region	240	7	0.93	7.53	2.92	3.7e-05
Cluster0026	cellular component	GO:0005902 (3)	microvillus	59	4	0.23	17.39	6.78	7.8e-05
Cluster0026	cellular component	GO:0016459 (5)	myosin complex	50	3	0.19	15.79	6	0.00095
Cluster0027	biological process	GO:0042445 (3)	hormone metabolic process	101	5	0.36	13.89	4.95	0.00039
Cluster0027	biological process	GO:0001764 (7)	neuron migration	108	4	0.39	10.26	3.7	0.00059
Cluster0027	biological process	GO:0051965 (8)	positive regulation of synapse assembly	54	3	0.19	15.79	5.56	0.00093
Cluster0027	molecular function	GO:0005179 (4)	hormone activity	87	5	0.31	16.13	5.75	1.3e-05
Cluster0027	molecular function	GO:0001085 (4)	RNA polymerase II transcription factor binding	82	3	0.29	10.34	3.66	0.003
Cluster0027	cellular component	GO:0030141 (6)	secretory granule	153	8	0.51	15.69	5.23	3.3e-08
Cluster0027	cellular component	GO:0036477 (.)	somatodendritic compartment	234	6	0.77	7.79	2.56	0.00011
Cluster0027	cellular component	GO:0043005 (3)	neuron projection	360	7	1.19	5.88	1.94	0.00069
Cluster0027	cellular component	GO:0005802 (5)	trans-Golgi network	99	3	0.33	9.09	3.03	0.00426
Cluster0027	cellular component	GO:0005667 (6)	transcription factor complex	215	3	0.71	4.23	1.4	0.03402
Cluster0028	biological process	GO:0060271 (5)	cilium morphogenesis	180	24	0.54	44.44	13.33	< 1e-30
Cluster0028	biological process	GO:0044782 (4)	cilium organization	168	19	0.51	37.25	11.31	5.8e-26
Cluster0028	biological process	GO:0007224 (5)	smoothened signaling pathway	99	17	0.3	56.67	17.17	1.5e-21
Cluster0028	biological process	GO:0060173 (4)	limb development	150	10	0.45	22.22	6.67	1e-10
Cluster0028	biological process	GO:0007368 (5)	determination of left/right symmetry	83	8	0.25	32	9.64	3.9e-09
Cluster0028	biological process	GO:0043010 (7)	camera-type eye development	220	8	0.66	12.12	3.64	2.6e-07
Cluster0028	biological process	GO:0007507 (5)	heart development	363	10	1.1	9.09	2.75	3e-06
Cluster0028	molecular function	GO:0015631 (4)	tubulin binding	203	3	0.75	4	1.48	0.0392
Cluster0028	molecular function	GO:0005525 (5)	GTP binding	366	4	1.35	2.96	1.09	0.0463
Cluster0028	cellular component	GO:0072372 (5)	primary cilium	136	16	0.48	33.33	11.76	7.5e-21
Cluster0028	cellular component	GO:0005813 (5)	centrosome	390	21	1.37	15.33	5.38	3.1e-20
Cluster0028	cellular component	GO:0005930 (3)	axoneme	59	9	0.21	42.86	15.25	4.3e-13
Cluster0028	cellular component	GO:0036064 (6)	ciliary basal body	69	9	0.24	37.5	13.04	1.9e-12
Cluster0028	cellular component	GO:0005929 (4)	cilium	309	28	1.09	25.69	9.06	7.7e-12
Cluster0028	cellular component	GO:0005874 (5)	microtubule	194	4	0.68	5.88	2.06	0.0048
Cluster0029	biological process	GO:0060048 (7)	cardiac muscle contraction	67	10	0.25	40	14.93	4.9e-11
Cluster0029	biological process	GO:0002027 (4)	regulation of heart rate	57	5	0.21	23.81	8.77	2.1e-06
Cluster0029	molecular function	GO:0008092 (3)	cytoskeletal protein binding	599	14	2	7	2.34	6.8e-09
Cluster0029	molecular function	GO:0042802 (3)	identical protein binding	847	9	2.83	3.18	1.06	0.00183
Cluster0029	molecular function	GO:0005509 (5)	calcium ion binding	570	7	1.9	3.68	1.23	0.00276
Cluster0029	cellular component	GO:0030016 (5)	myofibril	116	19	0.47	40.43	16.38	3.5e-22
Cluster0029	cellular component	GO:0015629 (6)	actin cytoskeleton	324	11	1.3	8.46	3.4	0.00266
Cluster0030	biological process	GO:0071560 (6)	cellular response to transforming growth factor beta stimulus	132	6	0.42	14.29	4.55	3.4e-06
Cluster0030	biological process	GO:0010717 (5)	regulation of epithelial to mesenchymal transition	50	3	0.16	18.75	6	0.00052
Cluster0030	biological process	GO:0010770 (5)	positive regulation of cell morphogenesis involved in differentiation	52	3	0.16	18.75	5.77	0.00058
Cluster0030	biological process	GO:0090101 (6)	negative regulation of transmembrane receptor protein serine/threonine kinase signaling pathway	77	3	0.24	12.5	3.9	0.00183
Cluster0030	molecular function	GO:0042802 (3)	identical protein binding	847	10	2.57	3.89	1.18	0.0002
Cluster0030	molecular function	GO:0008022 (3)	protein C-terminus binding	110	3	0.33	9.09	2.73	0.00454
Cluster0030	cellular component	GO:0019898 (2)	extrinsic component of membrane	119	3	0.39	7.69	2.52	0.0071
Cluster0030	cellular component	GO:0043025 (3)	neuronal cell body	134	3	0.44	6.82	2.24	0.0098
Cluster0031	molecular function	GO:0032403 (3)	protein complex binding	635	8	2.23	3.59	1.26	0.0016
Cluster0031	molecular function	GO:0005057 (3)	receptor signaling protein activity	71	3	0.25	12	4.23	0.002
Cluster0031	molecular function	GO:0003779 (4)	actin binding	275	5	0.97	5.15	1.82	0.0028
Cluster0031	molecular function	GO:0019901 (5)	protein kinase binding	326	5	1.15	4.35	1.53	0.0057
Cluster0031	cellular component	GO:0045121 (2)	membrane raft	144	3	0.54	5.56	2.08	0.0165
Cluster0032	biological process	GO:0050852 (8)	T cell receptor signaling pathway	59	6	0.07	85.71	10.17	6.1e-11
Cluster0032	biological process	GO:0042102 (8)	positive regulation of T cell proliferation	72	4	0.09	44.44	5.56	1.6e-06
Cluster0032	molecular function	GO:0005044 (3)	scavenger receptor activity	67	2	0.11	18.18	2.99	0.0052
Cluster0032	cellular component	GO:0009897 (3)	external side of plasma membrane	166	5	0.23	21.74	3.01	2.8e-06
Cluster0032	cellular component	GO:0005911 (2)	cell-cell junction	271	3	0.38	7.89	1.11	0.0062
Cluster0032	cellular component	GO:0015629 (6)	actin cytoskeleton	324	3	0.46	6.52	0.93	0.01
Cluster0033	biological process	GO:0030216 (8)	keratinocyte differentiation	66	6	0.17	35.29	9.09	1.7e-08
Cluster0033	biological process	GO:0032675 (5)	regulation of interleukin-6 production	89	3	0.23	13.04	3.37	0.0016
Cluster0033	biological process	GO:0046434 (4)	organophosphate catabolic process	391	4	1.02	3.92	1.02	0.0044
Cluster0033	cellular component	GO:0005615 (2)	extracellular space	797	10	2.24	4.46	1.25	5.3e-05
Cluster0033	cellular component	GO:0005743 (4)	mitochondrial inner membrane	245	5	0.69	7.25	2.04	0.00059
Cluster0033	cellular component	GO:0070062 (4)	extracellular vesicular exosome	2123	14	5.98	2.34	0.66	0.00133
Cluster0033	cellular component	GO:0005882 (5)	intermediate filament	118	3	0.33	9.09	2.54	0.00441
Cluster0034	molecular function	GO:0051015 (5)	actin filament binding	100	3	0.2	15	3	0.0011
Cluster0034	molecular function	GO:0004197 (6)	cysteine-type endopeptidase activity	53	2	0.11	18.18	3.77	0.0051
Cluster0034	cellular component	GO:0005903 (3)	brush border	61	5	0.13	38.46	8.2	1.6e-07
Cluster0034	cellular component	GO:0045177 (2)	apical part of cell	196	5	0.41	12.2	2.55	5.1e-05
Cluster0034	cellular component	GO:0005902 (3)	microvillus	59	3	0.12	25	5.08	0.00025
Cluster0035	biological process	GO:0006511 (7)	ubiquitin-dependent protein catabolic process	347	5	0.86	5.81	1.44	0.00773
Cluster0035	molecular function	GO:0004842 (6)	ubiquitin-protein transferase activity	246	3	0.66	4.55	1.22	0.028
Cluster0035	cellular component	GO:0005794 (4)	Golgi apparatus	746	8	2.2	3.64	1.07	0.0082
Cluster0035	cellular component	GO:0005765 (6)	lysosomal membrane	144	3	0.43	6.98	2.08	0.0088
Cluster0036	biological process	GO:0001570 (7)	vasculogenesis	50	6	0.14	42.86	12	4.9e-09
Cluster0036	biological process	GO:0030509 (7)	BMP signaling pathway	106	4	0.3	13.33	3.77	0.00022
Cluster0036	molecular function	GO:0005539 (3)	glycosaminoglycan binding	117	7	0.33	21.21	5.98	3.3e-08
Cluster0036	molecular function	GO:1901681 (2)	sulfur compound binding	120	5	0.34	14.71	4.17	2.1e-05
Cluster0036	molecular function	GO:0005509 (5)	calcium ion binding	570	6	1.6	3.75	1.05	0.00493
Cluster0036	cellular component	GO:0031012 (1)	extracellular matrix	300	13	0.97	13.4	4.33	7e-12
Cluster0036	cellular component	GO:0005576 (1)	extracellular region	3073	30	9.95	3.02	0.98	1.6e-06
Cluster0036	cellular component	GO:0009986 (2)	cell surface	480	10	1.55	6.45	2.08	2.4e-06
Cluster0036	cellular component	GO:0005615 (2)	extracellular space	797	9	2.58	3.49	1.13	0.0032
Cluster0036	cellular component	GO:0030054 (1)	cell junction	663	8	2.15	3.72	1.21	0.0047
Cluster0036	cellular component	GO:0005581 (2)	collagen trimer	54	2	0.17	11.76	3.7	0.0132
Cluster0037	biological process	GO:0000956 (7)	nuclear-transcribed mRNA catabolic process	59	4	0.16	25	6.78	0.00025
Cluster0037	biological process	GO:0043087 (6)	regulation of GTPase activity	285	5	0.78	6.41	1.75	0.00104
Cluster0037	molecular function	GO:0017137 (7)	Rab GTPase binding	68	3	0.2	15	4.41	0.00103
Cluster0037	cellular component	GO:0036464 (.)	cytoplasmic ribonucleoprotein granule	94	3	0.24	12.5	3.19	0.0017
Cluster0037	cellular component	GO:0005654 (5)	nucleoplasm	1728	11	4.38	2.51	0.64	0.0246
Cluster0038	biological process	GO:0051252 (5)	regulation of RNA metabolic process	2345	15	4.99	3.01	0.64	2.8e-06
Cluster0038	biological process	GO:0032774 (5)	RNA biosynthetic process	2364	16	5.03	3.18	0.68	3.3e-06
Cluster0038	biological process	GO:0060070 (6)	canonical Wnt signaling pathway	183	3	0.39	7.69	1.64	0.0068
Cluster0038	molecular function	GO:0046872 (4)	metal ion binding	2819	18	6.55	2.75	0.64	1.2e-05
Cluster0038	molecular function	GO:0003676 (3)	nucleic acid binding	3272	20	7.61	2.63	0.61	1.6e-05
Cluster0039	molecular function	GO:0019904 (3)	protein domain specific binding	357	4	0.66	6.06	1.12	0.004
Cluster0039	molecular function	GO:0005089 (6)	Rho guanyl-nucleotide exchange factor activity	75	2	0.14	14.29	2.67	0.0084
Cluster0039	cellular component	GO:0000139 (4)	Golgi membrane	144	3	0.28	10.71	2.08	0.0231
Cluster0040	biological process	GO:0032446 (7)	protein modification by small protein conjugation	453	5	1.06	4.72	1.1	0.00375
Cluster0040	biological process	GO:0048525 (5)	negative regulation of viral process	52	2	0.12	16.67	3.85	0.00651
Cluster0040	molecular function	GO:0003723 (4)	RNA binding	1212	10	3.03	3.3	0.83	0.00065
Cluster0040	molecular function	GO:0008565 (3)	protein transporter activity	60	2	0.15	13.33	3.33	0.00988
Cluster0040	cellular component	GO:0031981 (5)	nuclear lumen	2278	20	5.93	3.37	0.88	3.9e-06
Cluster0040	cellular component	GO:0005635 (4)	nuclear envelope	226	6	0.59	10.17	2.65	2.3e-05
Cluster0040	cellular component	GO:0005813 (5)	centrosome	390	7	1.02	6.86	1.79	5.6e-05
Cluster0041	biological process	GO:1903321 (.)	negative regulation of protein modification by small protein conjugation or removal	54	2	0.11	18.18	3.7	0.00513
Cluster0041	biological process	GO:0035914 (8)	skeletal muscle cell differentiation	58	2	0.12	16.67	3.45	0.0059
Cluster0041	molecular function	GO:0008013 (3)	beta-catenin binding	63	2	0.15	13.33	3.17	0.0104
Cluster0041	molecular function	GO:0008270 (6)	zinc ion binding	1045	6	2.55	2.35	0.57	0.04
Cluster0042	biological process	GO:0051492 (5)	regulation of stress fiber assembly	52	2	0.11	18.18	3.85	0.0051
Cluster0042	molecular function	GO:0001076 (3)	RNA polymerase II transcription factor binding	99	2	0.19	10.53	2.02	0.0162
Cluster0042	molecular function	GO:0019902 (4)	phosphatase binding	108	2	0.21	9.52	1.85	0.019
Cluster0042	cellular component	GO:0005741 (4)	mitochondrial outer membrane	72	2	0.14	14.29	2.78	0.0088
Cluster0042	cellular component	GO:0005777 (5)	peroxisome	86	2	0.17	11.76	2.33	0.0124
Cluster0042	cellular component	GO:0005739 (4)	mitochondrion	1236	7	2.44	2.87	0.57	0.0249
Cluster0043	biological process	GO:0001942 (5)	hair follicle development	67	6	0.08	75	8.96	3.9e-09
Cluster0043	biological process	GO:0030216 (8)	keratinocyte differentiation	66	4	0.08	50	6.06	4.6e-05
Cluster0043	biological process	GO:0007568 (3)	aging	98	2	0.11	18.18	2.04	0.0057
Cluster0043	molecular function	GO:0005198 (1)	structural molecule activity	698	17	1.21	14.05	2.44	9e-17
Cluster0043	cellular component	GO:0005882 (5)	intermediate filament	118	18	0.22	81.82	15.25	< 1e-30
Cluster0043	cellular component	GO:0070062 (4)	extracellular vesicular exosome	2123	15	3.88	3.87	0.71	5.9e-07
Cluster0044	biological process	GO:0006334 (8)	nucleosome assembly	78	2	0.17	11.76	2.56	0.0119
Cluster0044	molecular function	GO:0042393 (3)	histone binding	116	3	0.24	12.5	2.59	0.0018
Cluster0044	molecular function	GO:0008026 (9)	ATP-dependent helicase activity	55	2	0.11	18.18	3.64	0.0059
Cluster0044	molecular function	GO:0061630 (.)	ubiquitin protein ligase activity	85	2	0.18	11.11	2.35	0.0135
Cluster0044	cellular component	GO:0044450 (4)	microtubule organizing center part	104	4	0.23	17.39	3.85	8.3e-05
Cluster0044	cellular component	GO:0031461 (4)	cullin-RING ubiquitin ligase complex	103	3	0.23	13.04	2.91	0.00157
Cluster0044	cellular component	GO:0031981 (5)	nuclear lumen	2278	14	5.13	2.73	0.61	0.00281
Cluster0044	cellular component	GO:0005634 (5)	nucleus	4521	22	10.18	2.16	0.49	0.00781
Cluster0044	cellular component	GO:0000922 (5)	spindle pole	73	2	0.16	12.5	2.74	0.01169
Cluster0045	biological process	GO:0071219 (4)	cellular response to molecule of bacterial origin	103	10	0.25	40	9.71	9.7e-13
Cluster0045	biological process	GO:0043122 (6)	regulation of I-kappaB kinase/NF-kappaB signaling	172	7	0.41	17.07	4.07	1.4e-07
Cluster0045	biological process	GO:0050728 (6)	negative regulation of inflammatory response	71	6	0.17	35.29	8.45	5.5e-07
Cluster0045	biological process	GO:0051092 (7)	positive regulation of NF-kappaB transcription factor activity	84	5	0.2	25	5.95	1.6e-06
Cluster0045	biological process	GO:0019221 (5)	cytokine-mediated signaling pathway	193	6	0.46	13.04	3.11	5.9e-06
Cluster0045	molecular function	GO:0005125 (4)	cytokine activity	132	5	0.28	17.86	3.79	8.7e-06
Cluster0045	molecular function	GO:0042802 (3)	identical protein binding	847	7	1.82	3.85	0.83	0.0019
Cluster0045	cellular component	GO:0045121 (2)	membrane raft	144	4	0.34	11.76	2.78	0.00037
Cluster0045	cellular component	GO:0009897 (3)	external side of plasma membrane	166	4	0.4	10	2.41	0.00063
Cluster0045	cellular component	GO:0005615 (2)	extracellular space	797	6	1.91	3.14	0.75	0.01067
Cluster0049	biological process	GO:0006936 (5)	muscle contraction	167	6	0.26	23.08	3.59	0.00026
Cluster0049	biological process	GO:0007010 (4)	cytoskeleton organization	795	9	1.25	7.2	1.13	0.00035
Cluster0049	biological process	GO:0010770 (5)	positive regulation of cell morphogenesis involved in differentiation	52	2	0.08	25	3.85	0.00301
Cluster0049	molecular function	GO:0003779 (4)	actin binding	275	7	0.52	13.46	2.55	7e-07
Cluster0049	molecular function	GO:0003713 (4)	transcription coactivator activity	164	3	0.31	9.68	1.83	0.00369
Cluster0049	molecular function	GO:0005516 (3)	calmodulin binding	58	2	0.11	18.18	3.45	0.00545
Cluster0049	molecular function	GO:0046332 (3)	SMAD binding	62	2	0.12	16.67	3.23	0.00621
Cluster0049	cellular component	GO:0005925 (4)	focal adhesion	292	10	0.53	18.87	3.42	4.6e-11
Cluster0049	cellular component	GO:0015629 (6)	actin cytoskeleton	324	10	0.59	16.95	3.09	3.4e-06
Cluster0049	cellular component	GO:0031252 (2)	cell leading edge	211	4	0.39	10.26	1.9	0.00055
Cluster0049	cellular component	GO:0070062 (4)	extracellular vesicular exosome	2123	10	3.88	2.58	0.47	0.0029
Cluster0049	cellular component	GO:0005903 (3)	brush border	61	2	0.11	18.18	3.28	0.00551
