# Supplementary material for: A high resolution atlas of gene expression in the domestic sheep (Ovis aries)
Source: PLoS Genet. 2017 Sep 15;13(9):e1006997. doi: 10.1371/journal.pgen.1006997 (PMC5626511; doi:10.1371/journal.pgen.1006997)
Supplement: S13 Table — (XLSX) [file pgen.1006997.s019.xlsx]

## Sheet: S13 Table
S13 Table. Manual annotation of cluster 15 (genes involved in oxidative phosphorylation)
Gene ID	Is this gene in the human mitochondrial database, MitoCarta 2.0 (https://www.broadinstitute.org/files/shared/metabolism/mitocarta/human.mitocarta2.0.html)? (X = yes)	Annotation / notes
ACACB	X
ACADVL	X
ACO2	X
ACTN2	No
AFG3L2	X
APOO	X
ASB15	No
ASB18	No
ATP1B4	X
ATP5A1	X
ATP5B	X
ATP5C1	X
ATP5D	X
ATP5F1	X
ATP5G1	X
ATP5G3	X
ATP5H	X
ATP5I	X
ATP5J	X
ATP5J2 (assigned to ENSOARG00000018577)	X
ATP5L (assigned to ENSOARG00000016841)	X
ATP6	X
ATP8	X
ATPIF1	X
BOLA3	X
C14orf2	No	Cysteine rich terminal 1 (CRCT1). Possible role in apoptosis (PMID: 26718216).
C19orf47	No	Function unknown.
C6orf203	X
CA14	No	Carbonic anhydrase 14, but location in mitochrondria not excluded.
CAV3	No	Caveolin 3; muscle-enriched. Evidence for association with mitochondria (PMID: 26313243 PMID: 17123860).
CHCHD10	X
CHCHD3	X
COA6 (assigned to ENSOARG00000003420)	X
COIII	X
COQ10A	X
COQ9	X
COX1	X
COX2	X
COX4I1	X
COX5A	X
COX5B	X
COX6A2	X
COX6B1	X
COX7A1	X
CPT1B	X
CRAT	X
CS	X
CYC1	X
CYTB	X
DLAT (assigned to ENSOARG00000015712)	X
DLD	X
DLST	X
ECSIT	X
ENDOG	X
ENSOARG00000001286	N/A	Partial matches to PTGES2 (prostaglandin E2 synthase 2).
ENSOARG00000001715	N/A	PPP1R12B. myosin phosphatase, a regulator of muscle tone (PMID: 24898838).
ENSOARG00000002247	N/A	Predicted pseudogene.
ENSOARG00000002611	N/A	ATP synthase mitochondrial F1 complex assembly factor 1 precursor.
ENSOARG00000003074	N/A	Sarcalumenin precursor.
ENSOARG00000005262	N/A	COX7B-like.
ENSOARG00000006367	N/A	NDUFA4. cytochrome c oxidase subunit.
ENSOARG00000006694	N/A	NDUFC2. NADH:ubiquinone oxidoreductase subunit C2.
ENSOARG00000007018	N/A	NDUFA11. NADH:ubiquinone oxidoreductase subunit A11.
ENSOARG00000007749	N/A	NDUFA13. NADH:ubiqutin oxidoreductase subunit A13.
ENSOARG00000008284	N/A	GRTP1. growth hormone regulated TBC protein 1. Implicated in muscle oxidative metabolism (PMID: 23126637).
ENSOARG00000008601	N/A	COX8B. cytochrome C oxidase subunit VIIIB.
ENSOARG00000009435	N/A	NDUFA9. NADH:ubiquinone oxidoreductase subunit A9.
ENSOARG00000010878	N/A	PTGES2. prostaglandin E synthase 2. Interacts witH COQ9 (PMID: 27499296).
ENSOARG00000012222	N/A	PDHB. pyruvate dehydrogenase (lipoamide) beta.
ENSOARG00000012466	N/A	UQCR11. ubiquinol-cytochrome c reductase, complex III subunit XI
ENSOARG00000012773	N/A	ATP5O. ATP synthase, H+ transporting, mitochondrial F1 complex, O subunit
ENSOARG00000013789	N/A	NDUFB11. NADH:ubiquinone oxidoreductase subunit B11.
ENSOARG00000014113	N/A	COX6C. cytochrome C oxidase subunit VIC.
ENSOARG00000014550	N/A	PDHA1. pyuvate dehydrogenase (lipoamide) alpha 1.
ENSOARG00000015305	N/A	COX6C. cytochrome C oxidase subunit VIC (related)
ENSOARG00000015378	N/A	NDUFB8. NADH:ubiquinone oxidoreductase subunit B8.
ENSOARG00000016991	N/A	HSPB2. heat shock protein B2. Has a role in cardiac mitochondria (PMID: 26465331).
ENSOARG00000017031	N/A	COX7C. cytochrome C oxidase subunit VIIC.
ENSOARG00000018514	N/A	Related to phosphatase 1 regulatory subunit 12B, or myosin phosphatase.
ENSOARG00000018532	N/A	USP28. ubiquitin specific peptidase 28.
ENSOARG00000019570	N/A	COX7B. cytochrome C oxidase subunit VIIB.
ENSOARG00000020197	N/A	NDUFB1. NADH:ubiquinone oxidoreductase subunit B1.
ENSOARG00000020280	N/A	LDHB. lactate dehydrogenase B.
ENSOARG00000025169	N/A	Cytochrome C CYCS-like
FABP3	No	Fatty acid binding protein 3. Several lines of evidence suggest a mitonchondrial function (PMID: 22528395, PMID: 24129192).
FH	X
FSD2	No	Fibronectin III and Spry domain containing 2. No literature. Related to ryanodine receptor (PMID: 27350214).
FXYD1	No	FXYD domain containing ion transport regulator. Putative regulator of Na/K ATPase (PMID: 26791827).
GOT2	X
GPT	X
HACD1	No	Hydroxy acylCoA dehydratase 1. Mutated in cogenital myopathy. Regulates membrane fluidity (PMID: 23933735).
HADHA	X
HHATL	No	Hedgehog acetyl transferase like. Associated with sarcoplasmic reticulum (PMID: 25841338).
HRC	No	Histidine-rich calcium binding protein. Associated with sarcoplasmic reticulum (PMID: 16600288).
IDH2	X
IDH3A	X
IDH3B	X
IDH3G	X
KLHL30	No	Kelch-like protein 30. No literature. Genecards entry indicates mitochondrial location.
KLHL33	No	Kelch-like protein 33. No literature.
LMOD2	No	Leiomodulin 2. Actin-binding protein implicated in the regulation of skeletal muscle thin filaments (PMID: 26487682).
LRRC39	No	Leucine rich repeat containing 39. Sarcomere-specific protein (PMID: 20847312).
MAP3K15	No	No literature.
MCRIP2	No	MAP kinase regulated co-repressor interacting protein 2.
MDH1	X
MDH2	X
MPC1	X
MPC2	X
MRPL12	X
MRPL35	X
MRPL37	X
MRPL51	X
MRPS18A	X
ND1	X
ND2	X
ND3	X
ND4	X
ND4L	X
ND5	X
ND6	X
NDUFA10	X
NDUFA12	X
NDUFA3	X
NDUFA5/ENSOARG:00717 (assigned to ENSOARG00000000717)	X
NDUFA6	X
NDUFA7 (assigned to ENSOARG00000003683)	X
NDUFA8	X
NDUFAB1	X
NDUFB10	X
NDUFB3	X
NDUFB4	X
NDUFB5	X
NDUFB6	X
NDUFB7	X
NDUFB9	X
NDUFS1	X
NDUFS2	X
NDUFS3	X
NDUFS4	X
NDUFS7	X
NDUFS8	X
NDUFV1	X
NDUFV2	X
OGDH	X
PDLIM5	No	Enigma homolog (ENH1 or Pdlim5). Scaffold protein composed of an N-terminal PDZ domain and three LIM domains at the C-terminal end. Role in muscle signaling (PMID: 26365342).
PEBP4	No	Phosphatidyl ethanolamine binding protein 4. Role in muscle signaling (PMID: 19197339).
PINK1	X
POLDIP2	X
PTP4A3	No	Muscle-assocaited protein phosphatase (PMID: 11355880).
RPL3L	No	Ribosomal protein enriched in muscle (PMID: 26684695).
RRAGD	No	Ras-related GTP binding protein D.
SBK2	No	SH3 domain binding kinase 2.
SDHA	X
SDHB	X
SDHC	X
SEPW1	No	Selenoprotein W1. Role in muscle-specific selenium metabolism (PMID: 10718624).
SGCG	No
SLC25A11	X
SLC25A3	No	Mitochondrial phosphate carrier (PMID: 23266187).
SLC25A4	X
SMCO1	No	Single pass membrane protein with coiled-coil domains 1.
SNTA1	No	Syntrophin alpha 1. Mutated in long QT syndrome. Implicated in mitochondrial biogenesis (PMID: 24235139).
SUCLG1	X
TCAP	No	Titin cap. Mutations associated with myopathies (PMID: 24280220).
TCF15	No	Transcriptional regulator aka Paraxis. Involved in muscle development (PMID: 17477400).
TMEM182	No	Limited literature aside from muscle expression (PMID: 18803820).
TMEM88 (assigned to ENSOARG00000017658)	No	a.k.a. nuclear envelope phosphatase 1-regulatory subunit 1. Regulates lipid metabolism and formation of diacylglycerol (PMID: 22134922).
TMOD1	No	Tropomodulin. Regulator of mscule contractility. Interacts with leiomodulin (PMID: 26586224).
TRAK1	No	Trafficking kinesin protein 1. Mitochondrial transport regulator (PMID: 26553875).
TRIM54	No	Muscle-specific ring finger protein (MURF), involved in titin regulation (PMID: 11243782).
TRIM63	No	E3 ubiquitin ligase. Involved in muscle atrophy (PMID: 26919175).
TSTD2	No	thiosulfate sulfurtransferase (rhodanese)-like domain containing 2 (TSTD1 is a known mitochondrial gene).
UQCR10	X
UQCRB	X
UQCRC1	X
UQCRC2	X
UQCRFS1 (assigned to ENSOARG00000004471)	X
UQCRH	X
UQCRQ	X
USMG5	X
VDAC1	X
VDAC2	X
