# Supplementary material for: A high resolution atlas of gene expression in the domestic sheep (Ovis aries)
Source: PLoS Genet. 2017 Sep 15;13(9):e1006997. doi: 10.1371/journal.pgen.1006997 (PMC5626511; doi:10.1371/journal.pgen.1006997)
Supplement: S15 Table — (XLSX) [file pgen.1006997.s021.xlsx]

## Sheet: S15 Table
S15 Table. Manual annotation of unannotated genes in cluster 5 (genes with an alveolar macrophage signature)
Gene ID	Probable description (based on blast hits to NCBI nr)
ENSOARG00000000467	leukocyte immunoglobulin-like receptor
ENSOARG00000000513	putative killer cell immunoglobulin-like receptor like protein KIR3DP1
ENSOARG00000000625	leukocyte immunoglobulin-like receptor
ENSOARG00000001000	UDP-N-acetylhexosamine pyrophosphorylase-like protein 1
ENSOARG00000001224	leukocyte immunoglobulin-like receptor subfamily A, member 5 or leukocyte immunoglobulin-like receptor subfamily A, member 6
ENSOARG00000001262	bcl-2-like protein 1
ENSOARG00000001355	transcription factor MafB
ENSOARG00000001517	lysosome membrane protein 2
ENSOARG00000001578	beta-glucuronidase-like
ENSOARG00000001722	glucosamine-6-phosphate isomerase 1
ENSOARG00000002186	dipeptidyl peptidase 2
ENSOARG00000002189	dipeptidyl peptidase 2
ENSOARG00000002217	putative killer cell immunoglobulin-like receptor like protein KIR3DP1
ENSOARG00000002305	putative killer cell immunoglobulin-like receptor like protein KIR3DP1
ENSOARG00000002513	immunoglobulin superfamily member 1-like or leukocyte immunoglobulin-like receptor subfamily B member 3
ENSOARG00000002601	folliculin-interacting protein 2
ENSOARG00000002651	Fc gamma 2 receptor precursor or leukocyte immunoglobulin-like receptor subfamily B member 4
ENSOARG00000002700	leukocyte immunoglobulin-like receptor subfamily B member 3 or leukocyte immunoglobulin-like receptor subfamily A member 6
ENSOARG00000003049	heterogeneous nuclear ribonucleoprotein A1-like
ENSOARG00000003938	cathepsin D
ENSOARG00000004401	phosphoglycerate mutase 1
ENSOARG00000004422	tyrosine-protein phosphatase non-receptor type substrate 1
ENSOARG00000004979	cathepsin D
ENSOARG00000007215	serine/threonine-protein phosphatase CPPED1
ENSOARG00000007253	serine/threonine-protein phosphatase CPPED1
ENSOARG00000007425	tyrosine-protein phosphatase non-receptor type substrate 1
ENSOARG00000007600	tyrosine-protein phosphatase non-receptor type substrate 1
ENSOARG00000007634	tyrosine-protein phosphatase non-receptor type substrate 1
ENSOARG00000008160	peptidyl-prolyl cis-trans isomerase FKBP1A
ENSOARG00000008683	cathepsin L1
ENSOARG00000009657	novel pseudogene
ENSOARG00000010581	no detectable blast hits
ENSOARG00000011033	hepatitis A virus cellular receptor 2 or mediator of RNA polymerase II transcription subunit 7 or T-cell immunoglobulin and mucin domain-3
ENSOARG00000011313	CD63 antigen
ENSOARG00000011377	cystatin B or stefin C
ENSOARG00000012382	novel pseudogene
ENSOARG00000012384	lysosomal alpha-mannosidase
ENSOARG00000012547	CMRF35-like molecule 6
ENSOARG00000012641	CMRF35-like molecule 8
ENSOARG00000013048	transmembrane protein 256
ENSOARG00000013071	UPF0704 protein C6orf165 homolog
ENSOARG00000013504	ferritin light chain
ENSOARG00000014339	ferritin heavy chain
ENSOARG00000016007	ubiquitin-conjugating enzyme E2 L3
ENSOARG00000016787	bone marrow stromal cell antigen 2
ENSOARG00000017123	platelet glycoprotein 4
ENSOARG00000017679	ferritin heavy chain
ENSOARG00000018508	achaete-scute homolog 4
ENSOARG00000018587	peptidyl-prolyl cis-trans isomerase FKBP1A
ENSOARG00000018598	N-acetylglucosamine-6-phosphate deacetylase
ENSOARG00000018930	beta-hexosaminidase subunit alpha
ENSOARG00000019012	sulfiredoxin-1
ENSOARG00000019801	ambiguous: probable G-protein coupled receptor or olfactory receptor
ENSOARG00000020095	disintegrin and metalloproteinase domain-containing protein 8
ENSOARG00000020098	disintegrin and metalloproteinase domain-containing protein 8
ENSOARG00000020667	high affinity immunoglobulin gamma Fc receptor I precursor
ENSOARG00000020717	pleckstrin homology domain-containing family O member 2
