# Supplementary material for: A high resolution atlas of gene expression in the domestic sheep (Ovis aries)
Source: PLoS Genet. 2017 Sep 15;13(9):e1006997. doi: 10.1371/journal.pgen.1006997 (PMC5626511; doi:10.1371/journal.pgen.1006997)
Supplement: S17 Table — (XLSX) [file pgen.1006997.s023.xlsx]

## Sheet: S17 Table
S17 Table. GO term enrichment for the set of genes with five-fold sex-biased expression in at least one TxBF tissue.
Sex-bias	GO category	GO ID (depth in GO tree, i.e. maximum distance from a parent term)	GO term description	Total no. of genes annotated with this GO term	Observed no. of genes with this GO term	Expected no. of genes with this GO term	Fold increase between obs. and exp.	% of the total genes with this GO term present in the data	p
female	biological process	GO:0060326 (4)	cell chemotaxis	182	23	1.95	11.79	12.64	5.7e-13
		GO:0006955 (2)	immune response	738	33	7.9	4.18	4.47	4.8e-12
		GO:0043066 (7)	negative regulation of apoptotic process	451	19	4.83	3.93	4.21	8.3e-07
		GO:0071675 (5)	regulation of mononuclear cell migration	11	4	0.12	33.33	36.36	3.9e-06
		GO:0071248 (5)	cellular response to metal ion	65	7	0.7	10	10.77	5.8e-06
		GO:2000501 (7)	regulation of natural killer cell chemotaxis	5	3	0.05	60	60	1.2e-05
		GO:2001234 (6)	negative regulation of apoptotic signaling pathway	152	9	1.63	5.52	5.92	3.7e-05
		GO:0071347 (6)	cellular response to interleukin-1	43	6	0.46	13.04	13.95	7e-05
		GO:0043154 (7)	negative regulation of cysteine-type endopeptidase activity	49	5	0.52	9.62	10.2	0.00017
		GO:0050918 (4)	positive chemotaxis	22	5	0.24	20.83	22.73	0.00018
	molecular function	GO:0008009 (5)	chemokine activity	43	17	0.44	38.64	39.53	2.3e-23
		GO:0031726 (7)	CCR1 chemokine receptor binding	2	2	0.02	100	100	0.0001
		GO:0005153 (7)	interleukin-8 receptor binding	2	2	0.02	100	100	0.0001
		GO:0003796 (5)	lysozyme activity	13	3	0.13	23.08	23.08	0.00028
		GO:0031730 (7)	CCR5 chemokine receptor binding	3	2	0.03	66.67	66.67	0.00031
		GO:0019865 (4)	immunoglobulin binding	14	3	0.14	21.43	21.43	0.00035
		GO:0004867 (5)	serine-type endopeptidase inhibitor activity	61	5	0.63	7.94	8.2	0.0004
		GO:0034987 (4)	immunoglobulin receptor binding	5	2	0.05	40	40	0.00102
		GO:0016004 (4)	phospholipase activator activity	5	2	0.05	40	40	0.00102
		GO:0032036 (5)	myosin heavy chain binding	5	2	0.05	40	40	0.00102
	cellular component	GO:0005615 (2)	extracellular space	797	47	8.02	5.86	5.9	2.2e-23
		GO:0070062 (4)	extracellular vesicular exosome	2123	47	21.36	2.2	2.21	5.4e-08
		GO:0042611 (3)	MHC protein complex	38	4	0.38	10.53	10.53	0.00056
		GO:0005884 (5)	actin filament	52	4	0.52	7.69	7.69	0.00183
		GO:0030141 (6)	secretory granule	153	7	1.54	4.55	4.58	0.00227
		GO:0001725 (6)	stress fiber	40	3	0.4	7.5	7.5	0.00751
		GO:0071752 (7)	secretory dimeric IgA immunoglobulin complex	1	1	0.01	100	100	0.01006
		GO:0071756 (5)	pentameric IgM immunoglobulin complex	1	1	0.01	100	100	0.01006
		GO:0071748 (5)	monomeric IgA immunoglobulin complex	1	1	0.01	100	100	0.01006
		GO:0031012 (1)	extracellular matrix	300	8	3.02	2.65	2.67	0.01098
male	biological process	GO:0018149 (6)	peptide cross-linking	22	5	0.31	16.13	22.73	1.2e-05
		GO:2000178 (6)	negative regulation of neural precursor cell proliferation	11	4	0.16	25	36.36	1.2e-05
		GO:0033631 (4)	cell-cell adhesion mediated by integrin	12	4	0.17	23.53	33.33	1.8e-05
		GO:0032780 (6)	negative regulation of ATPase activity	7	3	0.1	30	42.86	9.6e-05
		GO:0002026 (4)	regulation of the force of heart contraction	19	4	0.27	14.81	21.05	0.00013
		GO:0042632 (7)	cholesterol homeostasis	56	6	0.8	7.5	10.71	0.00014
		GO:0002523 (6)	leukocyte migration involved in inflammatory response	8	3	0.11	27.27	37.5	0.00015
		GO:0070488 (6)	neutrophil aggregation	2	2	0.03	66.67	100	0.0002
		GO:0070208 (7)	protein heterotrimerization	9	3	0.13	23.08	33.33	0.00023
		GO:0033700 (5)	phospholipid efflux	9	3	0.13	23.08	33.33	0.00023
	molecular function	GO:0050786 (4)	RAGE receptor binding	7	4	0.1	40	57.14	1.2e-06
		GO:0005178 (4)	integrin binding	63	8	0.88	9.09	12.7	2.5e-06
		GO:0005509 (5)	calcium ion binding	570	22	7.95	2.77	3.86	1.7e-05
		GO:0008307 (2)	structural constituent of muscle	12	4	0.17	23.53	33.33	1.7e-05
		GO:0003779 (4)	actin binding	275	13	3.84	3.39	4.73	0.00013
		GO:0004364 (4)	glutathione transferase activity	20	4	0.28	14.29	20	0.00015
		GO:0050662 (3)	coenzyme binding	177	10	2.47	4.05	5.65	0.00019
		GO:0061134 (2)	peptidase regulator activity	164	9	2.29	3.93	5.49	0.00022
		GO:0048407 (4)	platelet-derived growth factor binding	11	3	0.15	20	27.27	0.00041
		GO:0031735 (7)	CCR10 chemokine receptor binding	3	2	0.04	50	66.67	0.00058
	cellular component	GO:0070062 (4)	extracellular vesicular exosome	2123	77	30.93	2.49	3.63	1.9e-15
		GO:0005615 (2)	extracellular space	797	44	11.61	3.79	5.52	2.8e-13
		GO:0043292 (4)	contractile fiber	124	12	1.81	6.63	9.68	2.5e-07
		GO:0005924 (3)	cell-substrate adherens junction	295	16	4.3	3.72	5.42	6.7e-06
		GO:0001533 (6)	cornified envelope	12	4	0.17	23.53	33.33	2e-05
		GO:0005584 (4)	collagen type I trimer	2	2	0.03	66.67	100	0.00021
		GO:0001725 (6)	stress fiber	40	5	0.58	8.62	12.5	0.00027
		GO:0005882 (5)	intermediate filament	118	8	1.72	4.65	6.78	0.00033
		GO:0034361 (4)	very-low-density lipoprotein particle	12	3	0.17	17.65	25	0.00061
		GO:0031252 (2)	cell leading edge	211	10	3.07	3.26	4.74	0.00106
