# Supplementary material for: A high resolution atlas of gene expression in the domestic sheep (Ovis aries)
Source: PLoS Genet. 2017 Sep 15;13(9):e1006997. doi: 10.1371/journal.pgen.1006997 (PMC5626511; doi:10.1371/journal.pgen.1006997)
Supplement: S18 Table — (XLSX) [file pgen.1006997.s024.xlsx]

## Sheet: S18 Table
S18 Table. Fold changes in expression level between TxBF and Texel sheep.
Only those 23 tissues common to both the Texel and TxBF datasets are used in this analysis. Genes with no recorded fold change ('NA') in any given tissue are those which do not meet the minimum detection threshold (1 TPM) in both Texel and TxBF samples.
Gene name	Ensembl gene ID	Description	No. of tissues with detectable (> 5 TPM) expression in both Texel and TxBF	% of tissues (with detectable expression) that have 2-fold or greater fold change	% of tissues (with detectable expression) that have 5-fold or greater fold change	Fold change in expression/ratio of TxBF TPM to Texel TPM (absolute difference between TxBF and Texel TPM)
						abomasum	caecum	cerebellum	epididymis	kidney cortex	kidney medulla	liver	lung	mammary gland	mesenteric lymph node	ovary	Peyer's patch	pituitary gland	prescapular lymph node	rectum	rumen	skeletal muscle bicep	skeletal muscle longitudinal dorsal	spleen	testes	thyroid	tonsil
A1BG	ENSOARG00000003842	alpha-1-B glycoprotein	2	50	50	NA	NA	8.410 (14.769)	NA	NA	NA	0.800 (-36.885)	NA	NA	NA	NA	NA	NA	NA	NA	NA	NA	NA	NA	NA	NA	NA
A1CF	ENSOARG00000013695	APOBEC1 complementation factor	5	20	0	NA	1.741 (1.075)	NA	NA	0.848 (-0.970)	NA	1.164 (5.172)	NA	NA	NA	NA	2.842 (4.427)	NA	NA	1.809 (0.837)	NA	NA	NA	NA	NA	NA	NA
A2M	ENSOARG00000000950	alpha-2-macroglobulin	20	20	10	0.641 (-65.943)	0.890 (-16.999)	0.883 (-0.268)	NA	NA	12.168 (41.524)	0.350 (-1116.501)	0.762 (-42.324)	0.689 (-16.522)	1.144 (4.753)	0.494 (-4.787)	0.463 (-123.147)	1.089 (0.337)	1.446 (13.782)	1.476 (120.837)	2.559 (280.722)	1.608 (3.023)	0.246 (-3.863)	2.129 (28.299)	1.011 (0.023)	8.961 (59.683)	0.182 (-94.284)
A2ML1	ENSOARG00000001682	alpha-2-macroglobulin like 1	6	16.67	0	NA	NA	NA	0.709 (-1.002)	NA	2.432 (1.476)	NA	NA	0.635 (-1.198)	NA	NA	NA	NA	NA	NA	0.804 (-560.836)	NA	NA	NA	NA	1.671 (1.492)	0.031 (-576.057)
A4GALT	ENSOARG00000019031	alpha 1,4-galactosyltransferase	13	46.15	7.69	6.067 (15.054)	1.664 (0.797)	NA	2.943 (2.336)	0.870 (-0.209)	NA	NA	0.875 (-0.840)	2.307 (9.311)	NA	4.144 (30.892)	0.862 (-0.353)	0.629 (-1.363)	NA	1.602 (1.107)	3.531 (6.406)	NA	NA	NA	NA	2.286 (28.870)	1.244 (2.507)
A4GNT	ENSOARG00000007627	alpha-1,4-N-acetylglucosaminyltransferase	4	0	0	0.202 (-126.708)	0.254 (-90.867)	NA	NA	NA	NA	NA	NA	NA	NA	NA	0.771 (-2.536)	NA	NA	0.296 (-91.652)	NA	NA	NA	NA	NA	NA	NA
AAAS	ENSOARG00000016526	aladin WD repeat nucleoporin	22	9.09	0	1.033 (0.268)	1.104 (1.172)	1.362 (5.007)	2.024 (5.827)	1.076 (0.503)	1.540 (7.463)	0.694 (-1.671)	0.993 (-0.072)	1.418 (5.457)	1.452 (7.661)	1.577 (8.602)	1.179 (3.204)	1.513 (3.654)	1.278 (4.234)	1.353 (3.263)	1.212 (1.677)	1.269 (0.660)	1.092 (0.224)	1.287 (3.844)	1.263 (3.549)	1.150 (1.848)	4.526 (24.394)
AACS	ENSOARG00000017489	acetoacetyl-CoA synthetase	22	0	0	0.993 (-0.054)	1.202 (2.156)	1.209 (2.866)	1.036 (0.728)	0.800 (-0.729)	0.884 (-2.185)	0.462 (-1.498)	0.731 (-2.658)	1.495 (6.696)	0.972 (-0.262)	1.127 (1.890)	1.219 (2.032)	1.215 (2.822)	0.658 (-3.471)	1.015 (0.165)	1.462 (2.416)	1.069 (0.162)	0.654 (-0.998)	1.184 (1.381)	0.756 (-9.093)	1.252 (2.460)	0.604 (-11.190)
AADAC	ENSOARG00000003815	arylacetamide deacetylase	18	5.56	0	0.357 (-2.640)	0.847 (-3.015)	NA	NA	0.686 (-0.865)	2.080 (4.681)	1.514 (3.392)	0.399 (-24.979)	0.280 (-17.991)	0.524 (-4.406)	0.535 (-3.408)	0.673 (-9.773)	0.431 (-1.584)	0.517 (-7.742)	0.601 (-22.128)	0.435 (-3.724)	1.528 (3.436)	NA	1.083 (0.430)	NA	0.477 (-5.136)	0.490 (-5.542)
AADACL3	ENSOARG00000011723	arylacetamide deacetylase like 3	22	0	0	1.272 (0.560)	0.967 (-0.135)	1.397 (2.219)	0.663 (-32.402)	1.370 (1.439)	1.131 (0.690)	0.999 (-0.006)	1.630 (3.848)	1.094 (0.564)	1.200 (0.911)	0.610 (-2.587)	1.273 (1.203)	1.147 (1.075)	1.422 (1.567)	0.772 (-1.000)	1.388 (0.975)	1.120 (0.140)	0.819 (-0.253)	1.100 (0.524)	1.522 (6.418)	0.954 (-0.358)	1.596 (1.923)
AAED1	ENSOARG00000008415	AhpC/TSA antioxidant enzyme domain containing 1	22	4.55	0	1.431 (2.237)	1.043 (0.612)	1.304 (4.519)	1.394 (6.658)	0.861 (-2.852)	1.064 (1.181)	0.937 (-1.091)	0.757 (-5.481)	1.021 (0.561)	0.699 (-3.575)	0.842 (-4.723)	1.742 (5.200)	1.058 (0.790)	0.716 (-3.794)	0.867 (-2.729)	1.843 (8.171)	1.242 (3.269)	0.862 (-1.941)	1.059 (0.735)	2.029 (4.532)	1.083 (1.985)	0.492 (-7.098)
AAGAB	ENSOARG00000018291	alpha- and gamma-adaptin binding protein	22	0	0	0.575 (-10.424)	1.108 (2.326)	0.902 (-4.626)	1.417 (7.180)	0.829 (-3.803)	1.095 (3.356)	0.820 (-2.168)	0.615 (-8.928)	0.835 (-4.872)	0.646 (-8.812)	0.766 (-5.468)	0.933 (-1.752)	0.783 (-8.595)	0.667 (-6.917)	1.167 (3.871)	1.021 (0.318)	1.339 (1.643)	0.954 (-0.212)	0.986 (-0.352)	1.493 (7.869)	1.024 (1.891)	0.876 (-2.943)
AAK1	ENSOARG00000019784	AP2 associated kinase 1	18	5.56	0	0.258 (-5.389)	0.435 (-2.174)	3.252 (30.600)	0.396 (-3.888)	0.513 (-1.412)	1.122 (0.527)	0.665 (-0.881)	NA	NA	0.388 (-2.405)	0.401 (-2.239)	0.535 (-1.775)	0.748 (-1.441)	0.307 (-2.752)	0.398 (-2.160)	0.650 (-0.615)	1.229 (0.274)	NA	1.087 (0.306)	NA	0.274 (-7.579)	0.395 (-1.974)
AAMDC	ENSOARG00000006824	adipogenesis associated Mth938 domain containing	22	0	0	1.243 (13.244)	1.317 (19.337)	1.056 (5.575)	0.945 (-4.339)	0.973 (-5.634)	0.587 (-42.080)	0.936 (-6.871)	1.579 (50.971)	1.034 (3.371)	1.515 (27.950)	1.050 (4.578)	1.606 (31.430)	0.782 (-31.272)	1.640 (32.483)	0.797 (-22.478)	1.049 (4.012)	0.496 (-177.221)	0.585 (-154.592)	0.814 (-9.793)	0.511 (-85.005)	1.134 (15.715)	1.766 (31.182)
AAMP	ENSOARG00000019500	angio associated migratory cell protein	22	0	0	0.870 (-4.076)	0.975 (-0.937)	1.073 (4.628)	1.637 (18.529)	0.841 (-8.562)	1.135 (6.282)	1.107 (5.035)	0.850 (-6.520)	1.368 (15.387)	1.152 (7.069)	1.261 (12.472)	1.115 (5.063)	1.090 (3.781)	1.295 (10.826)	1.248 (9.510)	1.279 (9.764)	1.057 (1.693)	1.138 (4.374)	1.173 (7.590)	1.210 (5.516)	1.076 (4.701)	1.932 (29.717)
AAR2	ENSOARG00000015597	AAR2 splicing factor homolog	22	0	0	1.000 (-0.001)	1.393 (2.234)	1.138 (1.415)	1.043 (0.325)	0.724 (-2.784)	1.008 (0.084)	0.917 (-0.484)	0.718 (-2.474)	1.157 (1.443)	0.921 (-0.537)	1.030 (0.312)	1.089 (0.695)	1.258 (1.499)	0.887 (-0.679)	1.047 (0.360)	1.513 (2.079)	0.818 (-0.747)	1.011 (0.043)	1.196 (1.063)	1.002 (0.043)	1.083 (0.704)	1.255 (1.620)
AARD	ENSOARG00000010299	alanine and arginine rich domain containing protein	1	0	0	NA	NA	NA	NA	NA	NA	NA	NA	NA	NA	NA	NA	NA	NA	NA	NA	NA	NA	NA	1.439 (0.587)	NA	NA
AARS	ENSOARG00000005286	alanyl-tRNA synthetase	22	0	0	1.229 (3.968)	1.335 (7.176)	1.292 (20.350)	1.512 (12.127)	1.147 (3.384)	1.498 (10.692)	1.102 (2.042)	1.097 (2.148)	1.330 (7.861)	1.092 (2.188)	1.429 (9.866)	1.143 (4.118)	1.393 (9.251)	1.037 (0.856)	1.292 (6.873)	1.144 (3.182)	1.199 (4.662)	1.221 (4.545)	1.209 (4.626)	1.226 (7.150)	1.411 (13.645)	1.582 (11.585)
AARS2	ENSOARG00000009761	alanyl-tRNA synthetase 2, mitochondrial	22	0	0	0.991 (-0.038)	0.956 (-0.308)	1.293 (2.499)	1.053 (0.131)	0.903 (-0.703)	0.995 (-0.044)	0.986 (-0.069)	0.776 (-1.647)	1.026 (0.221)	0.927 (-0.485)	1.002 (0.013)	0.922 (-0.584)	1.231 (1.427)	0.881 (-0.589)	1.200 (1.305)	1.283 (1.230)	0.838 (-1.224)	0.794 (-1.417)	1.384 (1.665)	1.316 (0.806)	0.954 (-0.374)	1.188 (1.026)
AASDH	ENSOARG00000003597	aminoadipate-semialdehyde dehydrogenase	22	9.09	0	0.930 (-0.350)	1.027 (0.208)	1.156 (1.584)	1.755 (4.502)	1.005 (0.027)	1.484 (5.420)	1.106 (0.527)	1.008 (0.048)	1.065 (0.663)	1.371 (3.894)	0.904 (-0.864)	1.582 (6.059)	0.891 (-1.063)	0.886 (-1.318)	1.109 (0.815)	1.482 (1.739)	1.395 (1.200)	0.905 (-0.302)	1.518 (4.803)	2.996 (4.488)	1.102 (1.009)	2.875 (10.862)
AASDHPPT	ENSOARG00000002602	aminoadipate-semialdehyde dehydrogenase-phosphopantetheinyl transferase	22	4.55	0	1.254 (5.202)	1.123 (3.479)	1.392 (22.788)	1.195 (8.498)	1.083 (2.891)	1.199 (7.457)	0.905 (-2.852)	0.986 (-0.362)	0.863 (-6.621)	1.195 (6.864)	0.742 (-13.356)	1.217 (8.670)	1.175 (6.888)	0.900 (-3.734)	1.088 (2.466)	1.068 (2.310)	1.296 (6.714)	1.060 (1.310)	1.538 (15.929)	2.957 (21.900)	1.140 (4.716)	1.658 (19.928)
AASS	ENSOARG00000018580	aminoadipate-semialdehyde synthase	21	0	0	1.138 (0.281)	1.075 (0.225)	0.768 (-0.563)	1.293 (0.822)	1.239 (2.276)	1.675 (3.032)	1.025 (0.142)	0.835 (-0.756)	0.646 (-2.729)	0.888 (-0.410)	0.347 (-5.024)	1.182 (0.628)	0.718 (-1.130)	0.976 (-0.070)	0.946 (-0.268)	1.567 (1.843)	1.390 (1.581)	1.457 (1.841)	1.271 (1.378)	NA	0.907 (-0.483)	0.685 (-1.347)
AATF	ENSOARG00000000176	apoptosis antagonizing transcription factor	22	4.55	0	0.882 (-1.110)	1.168 (1.803)	1.024 (0.529)	1.239 (2.865)	0.992 (-0.142)	0.985 (-0.243)	1.529 (3.817)	1.137 (1.508)	1.197 (3.159)	1.242 (3.283)	1.297 (5.865)	0.957 (-0.791)	0.626 (-4.184)	1.063 (0.818)	1.037 (0.427)	1.514 (3.750)	1.402 (1.153)	1.158 (0.393)	1.476 (5.238)	1.113 (1.572)	0.983 (-0.265)	2.840 (13.328)
AATK	ENSOARG00000001758	apoptosis associated tyrosine kinase	2	100	0	NA	NA	4.016 (31.101)	NA	NA	NA	NA	NA	NA	NA	NA	NA	4.922 (10.224)	NA	NA	NA	NA	NA	NA	NA	NA	NA
ABAT	ENSOARG00000005228	4-aminobutyrate aminotransferase	8	37.5	0	NA	NA	2.301 (55.705)	1.631 (4.210)	2.368 (23.460)	NA	1.447 (2.907)	NA	NA	0.855 (-0.210)	1.206 (0.333)	NA	2.099 (4.014)	NA	NA	NA	NA	NA	NA	1.099 (0.946)	NA	NA
ABCA1	ENSOARG00000007344	ATP binding cassette subfamily A member 1	22	0	0	0.455 (-1.813)	0.653 (-1.977)	1.727 (10.407)	0.631 (-1.577)	0.745 (-1.576)	0.944 (-0.723)	0.851 (-2.175)	0.225 (-13.818)	0.355 (-13.678)	0.432 (-7.212)	0.339 (-7.526)	0.961 (-0.368)	0.564 (-3.203)	0.570 (-7.518)	0.196 (-7.618)	0.436 (-1.636)	0.666 (-3.464)	0.155 (-7.553)	0.753 (-5.662)	1.403 (1.564)	0.547 (-2.970)	1.914 (4.244)
ABCA10	ENSOARG00000014178	ATP binding cassette subfamily A member 10	1	0	0	NA	NA	NA	NA	NA	NA	1.258 (2.780)	NA	NA	NA	NA	NA	NA	NA	NA	NA	NA	NA	NA	NA	NA	NA
ABCA12	ENSOARG00000019294	ATP binding cassette subfamily A member 12	6	16.67	0	NA	0.508 (-14.951)	NA	NA	NA	NA	NA	NA	NA	NA	NA	0.515 (-7.733)	NA	NA	0.846 (-3.714)	1.114 (0.222)	NA	NA	NA	1.600 (1.361)	NA	2.874 (4.082)
ABCA2	ENSOARG00000000338	ATP binding cassette subfamily A member 2	18	27.78	0	0.655 (-1.345)	1.659 (1.705)	1.501 (34.552)	1.518 (22.338)	NA	4.682 (23.310)	NA	0.629 (-0.951)	1.946 (3.901)	1.873 (1.835)	1.698 (2.637)	2.016 (2.135)	2.963 (41.624)	1.393 (1.401)	1.338 (1.121)	1.368 (0.521)	NA	NA	1.991 (2.088)	0.724 (-2.243)	3.087 (5.643)	2.013 (2.759)
ABCA3	ENSOARG00000018095	ATP binding cassette subfamily A member 3	19	5.26	0	0.711 (-4.336)	0.629 (-8.014)	1.478 (7.104)	1.472 (6.308)	0.905 (-2.066)	0.701 (-14.282)	0.571 (-4.201)	0.614 (-34.156)	2.012 (5.157)	0.658 (-3.704)	0.880 (-0.336)	0.557 (-9.053)	1.530 (1.343)	0.885 (-0.789)	1.627 (10.876)	NA	NA	NA	1.030 (0.147)	0.833 (-0.381)	0.519 (-8.168)	1.438 (2.159)
ABCA4	ENSOARG00000017114	ATP binding cassette subfamily A member 4	2	0	0	NA	NA	NA	NA	NA	0.734 (-0.530)	NA	NA	NA	NA	NA	NA	NA	NA	NA	NA	NA	NA	NA	1.038 (0.064)	NA	NA
ABCA5	ENSOARG00000013972	ATP binding cassette subfamily A member 5	20	10	0	NA	0.822 (-0.330)	2.546 (15.536)	0.449 (-8.449)	1.216 (0.415)	0.588 (-6.334)	0.591 (-0.745)	0.477 (-1.497)	0.702 (-1.125)	0.688 (-1.014)	0.409 (-1.915)	1.381 (0.752)	1.739 (2.558)	0.731 (-0.855)	0.730 (-0.675)	NA	1.032 (0.059)	0.875 (-0.177)	1.171 (0.609)	1.527 (1.199)	0.649 (-9.780)	2.126 (2.034)
ABCA6	ENSOARG00000014385	ATP binding cassette subfamily A member 6	18	5.56	0	0.356 (-4.865)	0.853 (-1.358)	2.041 (2.896)	1.606 (1.455)	NA	NA	0.832 (-5.179)	0.572 (-7.209)	1.159 (1.183)	0.700 (-2.049)	0.596 (-6.142)	0.888 (-0.835)	NA	1.321 (1.050)	0.846 (-1.993)	1.475 (0.643)	1.304 (0.867)	0.476 (-1.536)	1.464 (0.878)	NA	0.993 (-0.031)	1.219 (0.622)
ABCA7	ENSOARG00000010639	ATP binding cassette subfamily A member 7	16	0	0	1.429 (0.538)	0.601 (-1.068)	1.269 (28.920)	1.794 (6.946)	0.803 (-1.242)	1.230 (1.775)	NA	0.537 (-1.491)	0.866 (-0.342)	1.445 (2.067)	NA	0.638 (-2.124)	1.087 (1.105)	0.926 (-0.441)	NA	NA	NA	NA	1.678 (2.289)	1.011 (0.081)	1.129 (0.315)	1.758 (2.215)
ABCA9	ENSOARG00000014704	ATP binding cassette subfamily A member 9	4	0	0	NA	NA	NA	NA	NA	NA	NA	0.785 (-0.338)	0.530 (-0.999)	NA	NA	NA	NA	NA	0.172 (-6.507)	NA	NA	NA	1.215 (0.250)	NA	NA	NA
ABCB10	ENSOARG00000003073	ATP binding cassette subfamily B member 10	22	4.55	0	0.657 (-5.376)	1.072 (1.561)	1.251 (5.738)	1.125 (1.931)	0.785 (-5.097)	1.033 (1.030)	1.299 (7.711)	0.768 (-6.072)	0.972 (-0.575)	0.781 (-4.906)	0.926 (-1.288)	1.103 (2.586)	0.958 (-0.532)	0.664 (-6.554)	1.148 (3.099)	1.276 (5.125)	1.432 (6.859)	1.190 (2.833)	1.319 (6.475)	2.175 (1.964)	0.894 (-3.486)	1.118 (2.110)
ABCB11	ENSOARG00000004000	ATP binding cassette subfamily B member 11	1	0	0	NA	NA	NA	NA	NA	NA	0.827 (-5.987)	NA	NA	NA	NA	NA	NA	NA	NA	NA	NA	NA	NA	NA	NA	NA
ABCB5	ENSOARG00000010168	ATP binding cassette subfamily B member 5	2	0	0	NA	NA	NA	0.562 (-98.286)	NA	1.646 (0.753)	NA	NA	NA	NA	NA	NA	NA	NA	NA	NA	NA	NA	NA	NA	NA	NA
ABCB6	ENSOARG00000019920	ATP binding cassette subfamily B member 6 (Langereis blood group)	22	4.55	0	0.653 (-8.767)	1.254 (10.250)	0.918 (-1.940)	1.132 (0.935)	0.776 (-2.896)	1.391 (5.258)	1.125 (1.313)	0.803 (-3.654)	1.201 (2.413)	0.903 (-0.686)	2.298 (21.028)	1.125 (3.889)	0.886 (-1.333)	0.739 (-1.723)	1.392 (17.800)	0.802 (-3.951)	1.575 (18.117)	1.154 (4.002)	1.439 (3.196)	0.988 (-0.248)	1.065 (0.704)	0.605 (-5.771)
ABCB7	ENSOARG00000018170	ATP binding cassette subfamily B member 7	22	4.55	0	0.946 (-0.590)	1.329 (5.920)	0.787 (-4.724)	0.844 (-1.027)	0.862 (-2.751)	1.067 (1.245)	0.900 (-1.919)	0.597 (-5.949)	0.677 (-6.152)	0.956 (-0.751)	0.894 (-1.794)	1.220 (4.708)	0.600 (-5.549)	0.822 (-2.964)	1.041 (0.749)	1.057 (0.882)	1.293 (3.974)	1.141 (1.807)	1.000 (0.008)	2.143 (2.377)	0.728 (-3.500)	1.492 (6.149)
ABCB8	ENSOARG00000002397	ATP binding cassette subfamily B member 8	22	0	0	0.901 (-0.965)	0.882 (-2.129)	1.295 (5.146)	1.308 (2.115)	0.854 (-1.878)	0.923 (-1.212)	0.995 (-0.030)	0.541 (-5.963)	1.372 (3.807)	0.928 (-0.707)	1.682 (8.743)	0.773 (-4.153)	1.510 (6.038)	0.711 (-2.474)	1.293 (4.011)	1.031 (0.301)	1.426 (1.203)	1.499 (1.104)	1.647 (3.519)	0.837 (-1.309)	1.515 (4.614)	1.263 (2.656)
ABCB9	ENSOARG00000007293	ATP binding cassette subfamily B member 9	19	21.05	0	1.015 (0.023)	2.119 (3.227)	1.356 (5.410)	2.189 (4.461)	1.226 (0.353)	0.868 (-0.739)	NA	0.737 (-0.382)	1.159 (0.577)	0.423 (-1.928)	2.014 (2.377)	2.482 (2.589)	1.512 (2.827)	0.862 (-0.179)	1.261 (0.668)	1.866 (1.634)	NA	NA	1.729 (0.839)	1.000 (0.002)	1.428 (1.286)	0.751 (-0.650)
ABCC11	ENSOARG00000016747	ATP binding cassette subfamily C member 11	3	33.33	0	NA	NA	NA	NA	NA	NA	1.545 (1.467)	NA	2.144 (20.142)	NA	NA	NA	NA	NA	NA	NA	NA	NA	NA	1.172 (0.354)	NA	NA
ABCC2	ENSOARG00000013004	ATP binding cassette subfamily C member 2	2	0	0	NA	NA	NA	NA	1.363 (9.061)	NA	1.007 (0.293)	NA	NA	NA	NA	NA	NA	NA	NA	NA	NA	NA	NA	NA	NA	NA
ABCC3	ENSOARG00000003559	ATP binding cassette subfamily C member 3	19	0	0	0.284 (-61.097)	0.609 (-34.318)	1.079 (0.223)	NA	0.514 (-2.489)	1.488 (9.306)	0.530 (-4.641)	0.466 (-14.631)	0.848 (-2.031)	0.225 (-26.464)	1.091 (0.637)	0.591 (-17.239)	0.791 (-0.383)	0.399 (-13.734)	1.212 (16.071)	0.378 (-78.066)	1.127 (0.148)	NA	1.398 (3.943)	NA	1.574 (3.162)	0.226 (-19.596)
ABCC4	ENSOARG00000000935	ATP binding cassette subfamily C member 4	19	5.26	0	0.776 (-1.138)	1.699 (2.112)	NA	1.655 (1.869)	1.765 (1.717)	0.781 (-7.247)	NA	0.673 (-1.320)	0.857 (-0.598)	1.147 (0.481)	0.673 (-0.734)	1.913 (3.837)	1.143 (0.416)	0.788 (-0.724)	1.759 (2.102)	NA	1.594 (0.986)	1.610 (0.858)	1.011 (0.047)	1.827 (1.124)	1.371 (0.858)	2.592 (1.988)
ABCC5	ENSOARG00000020631	ATP binding cassette subfamily C member 5	22	9.09	0	0.855 (-2.028)	1.360 (3.287)	1.723 (24.892)	0.920 (-0.688)	0.952 (-0.641)	1.015 (0.435)	0.748 (-5.735)	0.771 (-2.828)	0.897 (-1.590)	0.687 (-3.482)	0.885 (-1.809)	1.308 (2.447)	1.523 (9.840)	0.773 (-1.847)	1.093 (0.803)	2.138 (4.622)	0.874 (-1.734)	0.594 (-5.576)	0.937 (-2.070)	2.047 (1.168)	1.405 (3.012)	1.662 (2.173)
ABCC6	ENSOARG00000009916	ATP binding cassette subfamily C member 6	3	0	0	NA	NA	NA	NA	1.569 (9.611)	NA	0.965 (-0.989)	NA	NA	NA	NA	NA	NA	NA	NA	NA	NA	NA	NA	NA	1.946 (1.948)	NA
ABCC8	ENSOARG00000003612	ATP binding cassette subfamily C member 8	5	20	0	0.933 (-0.090)	NA	1.613 (14.851)	3.528 (2.937)	NA	NA	NA	NA	0.747 (-1.574)	NA	NA	NA	0.867 (-0.279)	NA	NA	NA	NA	NA	NA	NA	NA	NA
ABCC9	ENSOARG00000020225	ATP binding cassette subfamily C member 9	13	0	0	1.410 (0.736)	1.796 (1.790)	NA	NA	1.581 (0.648)	0.919 (-0.333)	0.843 (-0.376)	0.863 (-1.167)	1.208 (0.396)	1.028 (0.034)	NA	NA	NA	NA	0.566 (-1.582)	NA	1.457 (4.478)	1.050 (0.552)	1.168 (0.599)	NA	1.338 (0.645)	NA
ABCD1	ENSOARG00000007049	ATP binding cassette subfamily D member 1	21	14.29	0	0.636 (-0.975)	0.819 (-0.908)	1.491 (0.599)	1.007 (0.797)	0.785 (-1.112)	0.856 (-0.701)	0.923 (-0.573)	0.517 (-4.341)	1.200 (1.149)	0.802 (-1.555)	2.517 (13.634)	0.876 (-1.075)	1.767 (4.484)	0.893 (-0.807)	0.901 (-0.467)	NA	1.373 (2.649)	2.145 (4.939)	1.475 (3.509)	1.025 (0.202)	0.943 (-0.350)	2.513 (2.850)
ABCD2	ENSOARG00000020006	ATP binding cassette subfamily D member 2	3	100	0	NA	NA	3.682 (2.926)	NA	NA	NA	NA	NA	2.078 (1.094)	NA	NA	NA	2.075 (2.488)	NA	NA	NA	NA	NA	NA	NA	NA	NA
ABCD3	ENSOARG00000017266	ATP binding cassette subfamily D member 3	22	4.55	0	0.919 (-2.104)	1.495 (13.833)	1.248 (7.599)	1.721 (22.617)	1.011 (0.779)	0.836 (-18.882)	1.417 (19.656)	0.819 (-4.927)	0.890 (-4.618)	0.839 (-2.697)	0.878 (-2.681)	1.523 (15.927)	0.855 (-2.723)	0.782 (-3.449)	1.334 (10.542)	1.252 (6.037)	1.562 (9.355)	1.116 (2.059)	1.374 (6.876)	2.394 (11.911)	1.013 (0.808)	0.651 (-12.912)
ABCD4	ENSOARG00000001030	ATP binding cassette subfamily D member 4	22	4.55	0	0.607 (-5.508)	2.169 (16.483)	1.108 (1.576)	1.472 (3.153)	0.687 (-13.582)	1.361 (5.629)	0.959 (-1.953)	0.539 (-10.114)	0.920 (-1.953)	0.821 (-3.192)	1.361 (8.482)	1.654 (16.749)	1.268 (3.100)	0.894 (-1.435)	1.156 (2.581)	1.512 (3.121)	1.336 (1.171)	0.720 (-1.056)	1.424 (5.292)	1.118 (1.266)	1.003 (0.026)	1.045 (0.420)
ABCE1	ENSOARG00000009714	ATP binding cassette subfamily E member 1	22	4.55	0	1.091 (2.526)	1.218 (8.179)	1.391 (12.542)	1.029 (0.712)	0.925 (-2.069)	1.542 (23.380)	1.052 (1.427)	0.781 (-7.576)	0.998 (-0.110)	1.066 (2.527)	0.961 (-1.640)	1.243 (10.858)	1.037 (1.386)	0.679 (-14.809)	1.050 (2.070)	1.010 (0.355)	1.305 (6.630)	0.962 (-1.000)	1.204 (8.780)	2.121 (18.854)	0.960 (-1.796)	1.337 (12.680)
ABCF1	ENSOARG00000013405	ATP binding cassette subfamily F member 1	22	4.55	0	0.877 (-2.258)	1.349 (7.712)	1.344 (7.789)	1.276 (4.285)	1.099 (1.777)	1.377 (9.884)	1.122 (1.486)	0.782 (-5.421)	1.396 (8.261)	1.300 (6.818)	1.394 (8.154)	1.226 (6.907)	1.299 (5.863)	0.977 (-0.525)	1.453 (10.196)	1.226 (4.684)	1.138 (3.787)	1.261 (5.458)	1.541 (8.668)	1.109 (8.468)	1.240 (6.672)	2.089 (20.374)
ABCF2	ENSOARG00000003658	ATP binding cassette subfamily F member 2	22	13.64	0	1.223 (1.406)	1.724 (7.053)	1.590 (9.266)	2.940 (8.009)	1.296 (2.332)	1.608 (6.564)	1.105 (0.636)	1.224 (1.743)	1.807 (7.078)	1.784 (7.789)	1.385 (3.860)	1.550 (7.279)	1.788 (5.592)	1.357 (3.308)	2.378 (16.194)	1.394 (3.578)	1.056 (1.038)	1.815 (15.984)	1.322 (2.720)	1.254 (36.949)	1.692 (7.416)	2.887 (16.021)
ABCF3	ENSOARG00000020612	ATP binding cassette subfamily F member 3	22	0	0	1.003 (0.044)	1.215 (4.262)	1.134 (5.118)	1.242 (3.395)	0.916 (-1.924)	1.118 (2.707)	0.896 (-1.705)	0.777 (-4.816)	1.142 (3.019)	1.138 (2.601)	1.315 (6.330)	1.085 (1.865)	1.114 (2.789)	1.039 (0.690)	1.315 (6.348)	1.074 (1.139)	1.295 (4.739)	1.181 (2.876)	1.079 (1.497)	1.151 (4.633)	1.137 (3.393)	1.492 (7.520)
ABCG1	ENSOARG00000010625	ATP binding cassette subfamily G member 1	18	5.56	0	0.892 (-0.173)	0.857 (-0.700)	1.294 (6.417)	1.779 (0.929)	0.994 (-0.014)	1.144 (2.145)	NA	0.614 (-4.646)	1.014 (0.131)	1.224 (1.950)	1.077 (0.449)	0.706 (-2.941)	1.085 (1.301)	1.174 (3.065)	0.069 (-22.377)	2.405 (4.090)	NA	NA	1.171 (0.853)	NA	1.842 (2.257)	1.956 (9.353)
ABCG2	ENSOARG00000001914	ATP binding cassette subfamily G member 2 (Junior blood group)	22	18.18	4.55	0.694 (-1.068)	10.827 (121.233)	1.140 (5.123)	1.399 (6.177)	0.570 (-2.630)	1.410 (24.599)	1.190 (10.039)	0.927 (-1.952)	1.058 (3.570)	0.813 (-1.677)	1.269 (17.093)	3.840 (66.092)	0.605 (-4.977)	0.761 (-3.180)	0.629 (-7.143)	3.200 (3.792)	1.905 (4.119)	0.546 (-2.887)	1.079 (0.593)	2.270 (8.756)	0.879 (-1.913)	0.383 (-8.040)
ABCG4	ENSOARG00000013929	ATP binding cassette subfamily G member 4	12	8.33	0	NA	0.641 (-0.935)	4.761 (35.741)	NA	NA	0.874 (-0.413)	0.791 (-0.434)	NA	NA	0.512 (-1.381)	NA	0.592 (-1.285)	1.177 (0.555)	0.338 (-2.052)	0.420 (-1.528)	NA	NA	NA	1.019 (0.055)	1.265 (0.318)	NA	0.939 (-0.133)
ABCG5	ENSOARG00000006745	ATP binding cassette subfamily G member 5	2	50	0	NA	NA	NA	NA	NA	NA	2.455 (5.357)	NA	NA	NA	NA	1.203 (2.170)	NA	NA	NA	NA	NA	NA	NA	NA	NA	NA
ABCG8	ENSOARG00000006677	ATP binding cassette subfamily G member 8	6	16.67	0	NA	NA	1.028 (0.260)	NA	NA	NA	2.126 (22.242)	NA	NA	0.940 (-0.069)	NA	1.038 (0.804)	NA	0.907 (-0.207)	NA	NA	NA	NA	NA	1.281 (0.358)	NA	NA
ABHD1	ENSOARG00000019121	abhydrolase domain containing 1	22	0	0	0.512 (-8.400)	0.457 (-4.428)	0.968 (-0.286)	0.679 (-2.300)	0.538 (-3.376)	1.239 (1.026)	1.488 (2.460)	0.283 (-7.056)	0.559 (-3.788)	1.151 (1.202)	0.428 (-4.674)	0.765 (-2.718)	0.675 (-2.792)	0.661 (-2.815)	0.521 (-4.902)	1.133 (0.319)	0.589 (-2.231)	0.389 (-2.741)	0.965 (-0.265)	1.346 (6.920)	0.364 (-7.316)	0.598 (-3.575)
ABHD10	ENSOARG00000019221	abhydrolase domain containing 10	22	0	0	1.005 (0.068)	1.174 (3.260)	1.103 (3.927)	1.338 (7.847)	0.860 (-2.604)	0.937 (-2.007)	0.813 (-6.750)	0.974 (-0.581)	1.107 (2.930)	0.895 (-2.415)	0.906 (-2.914)	1.295 (5.669)	0.861 (-5.942)	0.887 (-2.261)	1.004 (0.101)	1.405 (5.162)	1.061 (1.158)	1.132 (2.162)	1.211 (3.999)	1.542 (6.009)	0.950 (-1.363)	1.178 (3.013)
ABHD11	ENSOARG00000012026	abhydrolase domain containing 11	22	18.18	0	1.263 (2.365)	1.599 (14.951)	1.220 (5.723)	1.427 (26.417)	1.294 (4.597)	1.377 (9.129)	0.854 (-0.394)	1.056 (0.715)	2.041 (18.926)	1.263 (2.481)	2.326 (31.660)	1.219 (4.245)	1.220 (2.069)	1.632 (5.434)	2.221 (41.932)	1.155 (4.011)	2.293 (3.824)	1.847 (2.959)	1.229 (1.861)	1.591 (13.095)	1.572 (13.120)	1.540 (6.682)
ABHD12	ENSOARG00000007550	abhydrolase domain containing 12	22	0	0	0.820 (-5.700)	1.492 (18.479)	1.614 (58.025)	1.449 (9.525)	1.152 (4.196)	0.750 (-36.511)	0.562 (-8.106)	0.974 (-0.893)	1.454 (21.064)	0.932 (-2.541)	1.543 (16.236)	1.247 (11.146)	1.861 (23.969)	1.111 (3.499)	1.400 (14.599)	1.544 (23.585)	1.612 (2.966)	0.810 (-1.155)	1.204 (8.616)	1.162 (4.776)	1.357 (38.223)	1.058 (2.781)
ABHD12B	ENSOARG00000020679	abhydrolase domain containing 12B	2	0	0	NA	NA	NA	1.021 (0.030)	NA	NA	NA	0.786 (-0.277)	NA	NA	NA	NA	NA	NA	NA	NA	NA	NA	NA	NA	NA	NA
ABHD13	ENSOARG00000017245	abhydrolase domain containing 13	22	4.55	0	0.784 (-3.223)	1.359 (6.075)	1.040 (0.647)	0.771 (-5.627)	0.730 (-5.487)	0.983 (-0.671)	0.993 (-0.114)	0.546 (-11.008)	0.711 (-6.470)	0.993 (-0.158)	0.791 (-2.889)	1.323 (7.395)	1.033 (0.446)	0.805 (-4.292)	1.210 (4.238)	0.878 (-1.443)	1.567 (2.806)	0.565 (-2.349)	1.712 (11.980)	2.373 (6.054)	0.795 (-5.261)	1.494 (6.519)
ABHD14A	ENSOARG00000006479	abhydrolase domain containing 14A	22	4.55	0	1.404 (4.335)	1.101 (1.576)	0.927 (-3.055)	1.194 (2.350)	0.776 (-6.971)	1.117 (2.343)	0.980 (-0.343)	0.879 (-3.142)	1.155 (3.730)	0.632 (-5.569)	1.471 (13.096)	1.486 (4.383)	1.270 (5.624)	1.120 (1.216)	0.932 (-1.249)	1.361 (3.328)	2.452 (4.167)	0.771 (-1.016)	1.253 (2.494)	1.012 (0.333)	1.156 (3.605)	0.519 (-6.939)
ABHD14B	ENSOARG00000006536	abhydrolase domain containing 14B	22	4.55	0	1.176 (2.467)	1.736 (11.874)	0.912 (-1.078)	1.755 (21.342)	1.353 (12.769)	0.882 (-2.840)	1.392 (34.414)	1.240 (6.330)	1.489 (12.912)	0.769 (-2.243)	1.444 (7.856)	2.049 (12.024)	1.046 (0.864)	1.070 (0.545)	1.699 (13.487)	1.307 (5.514)	1.427 (1.133)	0.612 (-1.178)	1.355 (3.204)	1.445 (1.155)	1.220 (7.910)	0.725 (-4.205)
ABHD15	ENSOARG00000007008	abhydrolase domain containing 15	11	18.18	0	NA	0.574 (-0.913)	NA	NA	0.772 (-0.750)	2.434 (1.664)	1.548 (4.270)	0.577 (-1.024)	0.961 (-0.083)	1.075 (0.387)	NA	0.921 (-0.502)	3.310 (5.215)	0.732 (-0.889)	NA	NA	NA	NA	1.882 (1.331)	NA	NA	NA
ABHD16A	ENSOARG00000006185	abhydrolase domain containing 16A	22	0	0	0.601 (-22.839)	1.288 (11.939)	1.167 (19.947)	1.090 (7.497)	0.790 (-10.435)	1.007 (0.512)	1.070 (2.209)	0.801 (-9.837)	1.104 (6.542)	0.946 (-2.279)	1.346 (15.996)	1.046 (2.525)	1.021 (1.389)	0.979 (-0.680)	1.480 (21.451)	1.359 (6.208)	1.225 (3.304)	1.009 (0.127)	1.287 (9.886)	1.134 (8.028)	1.175 (10.069)	0.939 (-2.389)
ABHD16B	ENSOARG00000009892	abhydrolase domain containing 16B	1	0	0	NA	NA	NA	NA	NA	NA	NA	NA	NA	NA	NA	NA	NA	NA	NA	NA	NA	NA	NA	0.957 (-0.492)	NA	NA
ABHD17B	ENSOARG00000012786	abhydrolase domain containing 17B	22	9.09	0	0.804 (-1.267)	1.419 (2.426)	1.263 (3.559)	2.063 (5.034)	0.956 (-0.304)	2.831 (16.254)	0.912 (-0.487)	0.776 (-1.765)	1.025 (0.235)	0.660 (-3.716)	0.763 (-1.502)	1.433 (2.952)	1.312 (1.888)	0.569 (-4.594)	1.438 (3.009)	1.527 (3.361)	1.164 (0.594)	0.932 (-0.272)	1.178 (1.173)	1.979 (4.432)	1.205 (1.735)	1.778 (4.998)
ABHD2	ENSOARG00000011286	abhydrolase domain containing 2	22	4.55	0	0.661 (-14.847)	1.340 (6.317)	1.038 (1.277)	0.838 (-3.130)	1.078 (1.219)	0.869 (-3.998)	0.814 (-5.201)	0.302 (-17.002)	0.446 (-10.849)	0.519 (-9.800)	0.732 (-6.943)	0.866 (-2.482)	0.768 (-3.896)	0.738 (-4.026)	0.737 (-7.032)	0.705 (-8.604)	2.138 (6.462)	0.456 (-2.556)	1.154 (3.136)	1.391 (41.746)	0.873 (-2.008)	1.071 (2.156)
ABHD3	ENSOARG00000008434	abhydrolase domain containing 3	22	9.09	0	1.241 (0.916)	1.053 (0.385)	1.194 (6.658)	1.308 (7.523)	2.237 (40.184)	1.458 (8.422)	0.929 (-0.355)	1.099 (3.530)	0.960 (-0.458)	1.315 (5.298)	0.752 (-2.025)	1.168 (2.196)	0.844 (-1.804)	1.252 (3.980)	0.629 (-3.593)	0.762 (-2.020)	1.284 (1.457)	0.542 (-1.936)	1.492 (5.829)	1.699 (10.403)	0.852 (-4.917)	2.725 (7.851)
ABHD4	ENSOARG00000019436	abhydrolase domain containing 4	22	4.55	0	0.832 (-3.463)	1.795 (7.044)	0.965 (-0.828)	1.015 (0.334)	0.830 (-7.915)	1.461 (10.213)	0.417 (-8.336)	0.800 (-2.231)	1.368 (7.688)	0.885 (-2.114)	1.099 (2.134)	1.288 (3.986)	1.011 (0.050)	1.296 (3.145)	1.297 (3.117)	1.567 (4.676)	0.761 (-7.010)	0.917 (-2.395)	1.504 (5.273)	1.363 (14.582)	1.637 (5.188)	2.307 (14.917)
ABHD5	ENSOARG00000004222	1-acylglycerol-3-phosphate O-acyltransferase ABHD5	22	4.55	0	0.841 (-0.734)	2.990 (11.653)	0.927 (-0.544)	1.693 (1.706)	0.842 (-0.861)	1.019 (0.192)	1.718 (4.932)	0.848 (-0.980)	1.474 (2.834)	1.120 (0.331)	0.984 (-0.041)	1.676 (4.361)	1.304 (0.927)	0.825 (-0.567)	0.792 (-2.380)	1.163 (1.614)	1.510 (4.612)	1.107 (0.703)	1.356 (1.277)	1.396 (4.976)	1.417 (2.582)	1.396 (3.622)
ABHD6	ENSOARG00000012475	abhydrolase domain containing 6	22	9.09	0	0.722 (-1.519)	0.901 (-0.898)	1.189 (3.735)	0.519 (-2.437)	0.900 (-1.826)	2.051 (13.331)	1.194 (1.459)	0.392 (-5.329)	0.500 (-4.048)	0.719 (-3.144)	0.768 (-1.866)	1.710 (10.017)	0.894 (-1.171)	0.835 (-1.897)	0.867 (-1.120)	1.328 (3.141)	1.827 (2.727)	0.300 (-2.838)	1.860 (6.950)	2.749 (6.581)	0.918 (-1.026)	0.969 (-0.262)
ABHD8	ENSOARG00000017259	abhydrolase domain containing 8	22	4.55	0	1.495 (1.378)	1.221 (1.332)	1.322 (23.523)	1.857 (3.288)	1.127 (1.153)	1.110 (1.001)	0.701 (-1.725)	0.821 (-1.847)	1.462 (4.129)	1.030 (0.346)	1.193 (2.202)	1.118 (0.969)	1.207 (3.066)	1.543 (4.308)	1.714 (3.737)	1.490 (2.313)	1.211 (0.903)	1.107 (0.492)	1.374 (2.702)	1.075 (0.307)	1.227 (2.352)	2.931 (7.834)
ABI1	ENSOARG00000016059	abl interactor 1	22	4.55	0	0.725 (-9.907)	1.165 (6.196)	1.271 (9.087)	1.161 (4.426)	0.809 (-4.827)	1.075 (3.453)	0.785 (-5.108)	0.745 (-10.590)	0.921 (-4.345)	1.002 (0.080)	0.776 (-8.147)	1.158 (6.814)	0.900 (-2.326)	0.818 (-9.021)	1.176 (7.576)	1.047 (1.549)	1.256 (2.918)	0.712 (-3.751)	1.264 (12.518)	2.299 (10.979)	0.892 (-5.391)	1.338 (13.304)
ABI2	ENSOARG00000018213	abl interactor 2	20	10	0	1.064 (0.117)	1.122 (0.408)	2.597 (48.402)	1.742 (2.167)	1.337 (1.380)	1.640 (4.368)	0.962 (-0.088)	0.755 (-1.320)	0.880 (-0.781)	1.364 (1.433)	0.797 (-2.118)	1.414 (1.186)	1.704 (7.749)	1.500 (1.855)	1.017 (0.065)	1.611 (1.090)	NA	NA	1.442 (1.966)	2.042 (7.485)	1.914 (3.064)	0.939 (-0.180)
ABI3	ENSOARG00000006211	ABI family member 3	20	25	5	0.584 (-1.977)	0.931 (-0.689)	0.804 (-0.553)	3.142 (2.778)	1.385 (0.852)	2.377 (6.936)	0.810 (-0.611)	0.707 (-6.933)	3.371 (14.300)	1.579 (9.659)	2.474 (2.930)	0.965 (-1.022)	NA	1.637 (7.041)	1.177 (0.804)	1.070 (0.121)	0.889 (-0.235)	0.578 (-1.228)	1.617 (15.474)	NA	1.640 (1.781)	24.214 (35.100)
ABL1	ENSOARG00000007419	ABL proto-oncogene 1, non-receptor tyrosine kinase	22	4.55	0	0.713 (-3.640)	0.800 (-5.271)	0.941 (-0.854)	1.515 (7.070)	0.708 (-4.983)	1.131 (1.929)	0.736 (-2.474)	0.478 (-11.739)	0.819 (-5.804)	0.602 (-7.155)	1.219 (7.205)	0.838 (-3.491)	2.059 (12.257)	0.700 (-4.562)	1.027 (0.861)	1.413 (4.951)	1.080 (0.563)	0.680 (-2.047)	1.269 (3.902)	1.021 (0.218)	0.998 (-0.028)	0.957 (-0.581)
ABL2	ENSOARG00000016598	ABL proto-oncogene 2, non-receptor tyrosine kinase	16	0	0	NA	0.449 (-2.049)	1.333 (2.049)	NA	0.368 (-2.170)	0.942 (-0.316)	0.844 (-0.299)	NA	0.193 (-4.246)	0.462 (-1.700)	0.394 (-2.081)	0.894 (-0.388)	1.690 (2.112)	0.326 (-2.122)	NA	NA	1.041 (0.072)	NA	1.165 (0.567)	1.368 (0.511)	0.195 (-5.042)	0.708 (-0.834)
ABLIM1	ENSOARG00000015139	actin binding LIM protein 1	22	0	0	0.646 (-7.437)	0.965 (-0.828)	1.465 (43.983)	0.438 (-8.207)	0.586 (-14.077)	1.025 (0.653)	0.850 (-1.856)	0.322 (-24.050)	0.359 (-12.951)	1.354 (9.036)	0.519 (-5.729)	1.157 (4.858)	0.720 (-4.277)	1.132 (2.943)	0.684 (-13.628)	0.840 (-5.159)	1.375 (5.663)	0.393 (-6.101)	1.202 (4.561)	1.787 (1.129)	0.780 (-7.024)	1.350 (12.861)
ABLIM2	ENSOARG00000012162	actin binding LIM protein family member 2	11	18.18	0	NA	NA	2.188 (18.244)	NA	NA	0.888 (-0.360)	NA	1.388 (1.219)	NA	NA	NA	NA	1.557 (1.376)	NA	1.196 (0.283)	1.704 (2.834)	1.099 (1.239)	1.228 (3.968)	NA	1.016 (0.237)	4.606 (3.743)	0.353 (-3.345)
ABLIM3	ENSOARG00000005014	actin binding LIM protein family member 3	22	13.64	4.55	1.520 (0.783)	1.525 (2.443)	1.199 (12.956)	2.466 (12.620)	1.294 (7.168)	1.034 (0.133)	1.080 (3.122)	0.928 (-1.738)	1.033 (0.296)	0.742 (-0.637)	1.341 (1.472)	1.164 (0.515)	0.581 (-1.116)	1.118 (0.131)	0.338 (-9.251)	5.381 (8.018)	1.464 (3.362)	1.049 (0.502)	1.144 (0.325)	1.321 (0.357)	2.083 (2.065)	0.229 (-14.057)
ABO	ENSOARG00000003728	ABO blood group (transferase A, alpha 1-3-N-acetylgalactosaminyltransferase; transferase B, alpha 1-3-galactosyltransferase)	18	5.56	0	0.420 (-15.201)	0.604 (-21.725)	0.754 (-0.924)	0.742 (-0.357)	0.506 (-5.988)	0.365 (-48.860)	NA	0.253 (-6.726)	0.391 (-6.775)	0.672 (-0.593)	3.019 (11.665)	0.333 (-37.921)	1.618 (0.664)	1.270 (0.308)	1.123 (4.603)	0.531 (-8.143)	NA	NA	0.994 (-0.011)	NA	0.891 (-1.613)	0.464 (-10.776)
ABR	ENSOARG00000011086	active BCR-related	22	4.55	0	0.536 (-14.311)	1.011 (0.394)	1.233 (6.695)	1.371 (6.895)	1.366 (11.651)	0.932 (-3.625)	0.468 (-7.614)	0.565 (-21.522)	1.349 (9.526)	0.862 (-5.152)	1.212 (5.960)	0.968 (-1.272)	1.477 (7.107)	0.841 (-4.837)	1.387 (11.731)	1.104 (3.358)	1.564 (2.406)	0.730 (-1.235)	1.430 (26.975)	1.646 (2.023)	1.398 (8.366)	2.133 (25.318)
ABRA	ENSOARG00000015208	actin binding Rho activating protein	2	50	0	NA	NA	NA	NA	NA	NA	NA	NA	NA	NA	NA	NA	NA	NA	NA	NA	1.231 (12.237)	3.151 (112.366)	NA	NA	NA	NA
ABRACL	ENSOARG00000001146	ABRA C-terminal like	22	4.55	0	0.594 (-69.450)	0.952 (-13.762)	0.163 (-26.545)	0.596 (-146.137)	0.601 (-174.684)	0.488 (-210.634)	0.474 (-30.056)	0.406 (-118.199)	0.682 (-86.000)	0.744 (-121.896)	0.802 (-16.495)	0.843 (-63.289)	0.607 (-21.173)	0.813 (-72.377)	1.000 (-0.031)	0.574 (-65.486)	0.799 (-6.122)	0.272 (-15.176)	0.734 (-87.416)	1.802 (6.847)	0.725 (-36.195)	2.022 (176.765)
ABT1	ENSOARG00000018649	activator of basal transcription 1	22	4.55	0	0.834 (-1.437)	1.031 (0.335)	1.048 (1.317)	1.183 (1.411)	0.799 (-2.452)	1.003 (0.039)	0.950 (-0.424)	0.689 (-4.198)	0.979 (-0.329)	0.927 (-0.912)	1.087 (1.411)	1.083 (1.035)	1.042 (0.338)	1.011 (0.110)	1.156 (1.940)	1.122 (1.034)	0.875 (-1.626)	0.874 (-1.514)	0.941 (-0.769)	1.239 (1.637)	1.246 (3.804)	2.422 (8.343)
ABTB2	ENSOARG00000018454	ankyrin repeat and BTB domain containing 2	18	11.11	5.56	NA	0.819 (-0.497)	0.848 (-0.489)	NA	0.686 (-0.780)	6.200 (6.157)	0.983 (-0.129)	NA	0.940 (-0.301)	1.142 (0.987)	0.715 (-0.835)	0.630 (-2.491)	NA	1.183 (0.974)	1.331 (1.143)	0.745 (-0.749)	1.085 (0.165)	0.666 (-0.800)	2.364 (4.163)	1.086 (0.347)	1.016 (0.054)	0.702 (-1.742)
ACAA1	ENSOARG00000000978	acetyl-CoA acyltransferase 1	22	4.55	0	0.845 (-4.690)	2.469 (32.103)	0.950 (-1.116)	1.294 (6.567)	1.079 (56.949)	1.287 (13.834)	1.325 (96.269)	1.195 (5.567)	1.168 (4.747)	1.144 (3.480)	1.298 (8.018)	1.902 (35.182)	1.260 (6.574)	1.222 (5.579)	1.222 (6.910)	1.016 (1.009)	1.307 (2.699)	0.929 (-0.768)	1.254 (6.199)	1.131 (2.363)	1.102 (6.133)	1.122 (3.899)
ACACA	ENSOARG00000000829	acetyl-CoA carboxylase 1	22	4.55	0	1.388 (1.253)	1.420 (2.459)	1.483 (5.498)	1.549 (4.104)	0.779 (-0.648)	1.081 (0.559)	0.795 (-1.591)	0.668 (-3.444)	1.051 (0.627)	0.837 (-0.671)	0.820 (-1.368)	1.223 (1.457)	2.015 (7.070)	0.778 (-0.944)	0.568 (-4.939)	1.120 (0.351)	1.382 (0.517)	0.889 (-0.126)	1.277 (1.089)	1.477 (1.440)	1.043 (0.344)	0.652 (-3.271)
ACACB	ENSOARG00000016430	acetyl-CoA carboxylase beta	22	4.55	0	1.361 (0.820)	1.101 (0.375)	0.499 (-1.520)	1.062 (0.143)	2.759 (8.428)	1.023 (0.104)	0.714 (-1.507)	0.605 (-1.422)	1.503 (2.246)	0.442 (-1.548)	0.541 (-2.315)	0.920 (-0.258)	0.833 (-0.494)	0.528 (-1.162)	1.693 (3.185)	1.499 (1.456)	1.137 (1.096)	1.567 (4.892)	1.112 (0.317)	1.182 (1.771)	0.732 (-1.036)	0.602 (-0.965)
ACAD11	ENSOARG00000008905	acyl-CoA dehydrogenase family member 11	22	9.09	0	1.148 (0.783)	1.581 (5.074)	1.192 (1.430)	1.740 (2.465)	1.216 (32.954)	1.573 (6.821)	1.251 (23.370)	0.905 (-0.922)	0.929 (-0.871)	0.858 (-1.150)	0.586 (-4.071)	2.105 (11.512)	1.063 (0.597)	0.736 (-2.199)	1.235 (2.762)	1.847 (6.556)	0.990 (-0.063)	0.730 (-1.608)	1.452 (3.511)	2.035 (5.326)	1.238 (2.329)	0.689 (-3.476)
ACAD8	ENSOARG00000013647	acyl-CoA dehydrogenase family member 8	22	4.55	0	1.389 (2.951)	1.103 (1.207)	1.498 (13.121)	1.414 (19.075)	1.124 (5.415)	1.150 (2.193)	1.475 (21.607)	0.943 (-0.879)	1.980 (11.836)	1.581 (7.280)	1.746 (18.256)	1.549 (7.383)	2.018 (11.244)	1.810 (7.874)	1.512 (4.754)	1.492 (8.644)	1.064 (1.271)	1.267 (3.529)	1.389 (4.180)	0.807 (-3.937)	1.886 (15.793)	1.985 (9.535)
ACAD9	ENSOARG00000002649	acyl-CoA dehydrogenase family member 9	22	4.55	0	1.036 (0.426)	1.151 (3.034)	1.250 (9.233)	1.456 (7.077)	0.982 (-0.473)	1.784 (17.447)	1.297 (5.965)	0.894 (-2.072)	1.035 (0.764)	1.295 (5.151)	1.076 (1.786)	1.168 (3.445)	1.265 (5.003)	0.998 (-0.035)	1.441 (7.576)	1.558 (6.444)	1.605 (6.817)	1.173 (1.898)	2.107 (16.312)	1.825 (13.971)	1.199 (3.937)	1.891 (11.852)
ACADL	ENSOARG00000019178	acyl-CoA dehydrogenase, long chain	22	13.64	0	0.996 (-0.029)	1.216 (2.786)	2.182 (2.181)	1.775 (27.963)	2.054 (46.525)	0.870 (-2.197)	1.696 (44.859)	0.483 (-7.444)	0.566 (-13.308)	0.508 (-1.462)	0.479 (-7.611)	1.505 (2.992)	0.953 (-0.592)	0.584 (-1.285)	1.218 (4.676)	1.895 (5.377)	1.069 (1.258)	1.336 (5.502)	1.143 (0.629)	2.275 (6.456)	0.887 (-2.188)	0.082 (-24.904)
ACADM	novel transcript reconstruction	acyl-CoA dehydrogenase, C-4 to C-12 straight chain	22	13.64	0	1.980 (21.320)	2.988 (43.952)	1.311 (8.024)	1.394 (4.048)	1.280 (90.317)	1.440 (13.182)	1.794 (155.852)	0.885 (-2.434)	1.037 (1.293)	0.975 (-0.425)	1.188 (3.521)	2.749 (39.701)	0.885 (-3.645)	0.888 (-1.740)	1.642 (15.844)	1.871 (22.205)	1.141 (19.786)	1.375 (39.760)	1.223 (4.503)	2.412 (14.264)	1.345 (17.169)	1.090 (2.234)
ACADS	ENSOARG00000013118	acyl-CoA dehydrogenase, C-2 to C-3 short chain	22	0	0	1.222 (5.151)	1.313 (9.070)	1.161 (1.888)	1.683 (2.148)	0.856 (-20.376)	1.312 (5.660)	1.449 (45.887)	0.743 (-4.241)	1.428 (5.943)	0.901 (-1.543)	1.369 (8.266)	1.362 (7.280)	1.276 (3.758)	1.004 (0.042)	1.470 (16.988)	0.880 (-18.087)	1.145 (7.052)	0.938 (-2.268)	1.221 (2.512)	0.920 (-2.176)	0.967 (-1.294)	1.201 (2.788)
ACADSB	ENSOARG00000009197	acyl-CoA dehydrogenase, short/branched chain	22	22.73	0	2.566 (14.624)	2.424 (24.159)	1.853 (14.065)	1.734 (8.665)	1.785 (64.586)	1.382 (10.030)	2.047 (176.838)	1.196 (1.835)	1.676 (5.466)	1.505 (4.649)	0.792 (-5.632)	2.709 (17.440)	1.498 (6.974)	1.617 (4.643)	2.530 (24.483)	1.609 (23.120)	1.516 (11.255)	1.876 (21.678)	1.295 (7.983)	1.478 (5.438)	1.492 (10.167)	0.711 (-6.967)
ACADVL	ENSOARG00000010662	acyl-CoA dehydrogenase, very long chain	22	0	0	1.255 (12.583)	1.888 (49.825)	1.363 (12.042)	1.308 (5.196)	1.081 (13.159)	1.705 (45.592)	1.200 (29.218)	1.002 (0.099)	1.458 (19.416)	1.321 (9.574)	1.413 (18.258)	1.767 (33.303)	1.503 (18.596)	1.157 (4.456)	1.453 (30.569)	1.324 (17.352)	1.596 (76.006)	1.498 (39.205)	1.202 (5.673)	1.132 (3.137)	1.541 (25.651)	1.782 (21.302)
ACAN	ENSOARG00000011225	aggrecan	2	0	0	NA	NA	NA	NA	NA	NA	NA	0.545 (-1.834)	NA	NA	NA	NA	NA	NA	NA	NA	NA	NA	NA	1.812 (8.749)	NA	NA
ACAP1	ENSOARG00000012323	ArfGAP with coiled-coil, ankyrin repeat and PH domains 1	22	9.09	4.55	0.512 (-8.983)	0.619 (-13.020)	1.727 (17.926)	1.898 (13.033)	0.862 (-1.757)	1.455 (12.443)	0.965 (-0.328)	0.894 (-4.188)	1.084 (2.641)	1.357 (34.487)	2.012 (26.724)	0.607 (-41.922)	1.332 (9.079)	1.301 (22.808)	1.170 (3.185)	1.639 (5.362)	1.554 (2.167)	0.918 (-0.299)	1.555 (36.474)	1.064 (1.388)	1.135 (2.395)	8.794 (82.672)
ACAP2	ENSOARG00000020394	ArfGAP with coiled-coil, ankyrin repeat and PH domains 2	22	4.55	0	0.590 (-3.532)	0.971 (-0.318)	1.180 (2.754)	0.765 (-1.700)	0.727 (-2.621)	1.492 (6.028)	0.954 (-0.348)	0.411 (-9.369)	0.469 (-10.518)	0.876 (-2.312)	0.429 (-9.305)	1.275 (4.404)	0.754 (-3.402)	0.735 (-4.701)	0.666 (-4.452)	1.050 (0.325)	1.302 (1.159)	0.370 (-3.088)	1.450 (8.902)	2.749 (7.070)	0.619 (-4.381)	1.307 (3.987)
ACAP3	ENSOARG00000005065	ArfGAP with coiled-coil, ankyrin repeat and PH domains 3	22	4.55	0	0.713 (-2.575)	0.849 (-2.028)	1.447 (52.445)	2.383 (9.371)	0.862 (-1.470)	1.485 (8.419)	0.672 (-2.344)	0.805 (-4.861)	1.051 (1.592)	0.875 (-2.101)	1.377 (11.919)	0.868 (-1.930)	1.540 (15.502)	0.911 (-1.127)	1.145 (2.113)	1.473 (3.306)	1.140 (0.585)	0.816 (-0.783)	1.502 (5.410)	1.181 (0.504)	1.466 (7.423)	1.290 (2.914)
ACAT1	ENSOARG00000011112	acetyl-CoA acetyltransferase 1	22	4.55	0	1.391 (31.583)	1.753 (67.536)	1.048 (1.770)	1.367 (41.134)	1.016 (7.704)	1.422 (37.091)	1.233 (75.814)	1.153 (8.019)	1.124 (10.859)	1.409 (23.361)	1.140 (11.662)	1.660 (46.931)	0.686 (-16.767)	1.256 (14.164)	1.007 (1.236)	0.905 (-19.068)	1.628 (124.557)	1.195 (30.455)	1.386 (23.577)	2.991 (29.752)	0.984 (-3.312)	0.622 (-49.775)
ACAT2	ENSOARG00000004539	acetyl-CoA acetyltransferase 2	22	9.09	0	0.964 (-0.421)	1.945 (10.849)	1.251 (3.464)	1.689 (4.909)	1.267 (9.336)	1.599 (5.169)	1.102 (19.693)	0.967 (-0.354)	1.727 (6.588)	1.445 (4.661)	1.061 (0.718)	1.809 (12.991)	1.087 (1.011)	1.356 (3.232)	2.272 (13.519)	1.159 (3.339)	1.097 (0.140)	0.666 (-0.552)	1.171 (1.845)	1.429 (1.409)	1.394 (6.596)	2.059 (15.601)
ACBD3	ENSOARG00000000040	acyl-CoA binding domain containing 3	22	0	0	0.712 (-7.604)	1.153 (4.024)	1.067 (2.015)	0.826 (-9.282)	0.754 (-5.675)	1.077 (2.481)	0.842 (-3.088)	0.532 (-15.783)	0.751 (-10.152)	0.747 (-6.806)	0.693 (-12.168)	0.996 (-0.108)	0.949 (-2.487)	0.664 (-9.108)	0.971 (-1.251)	1.069 (1.343)	0.948 (-0.885)	0.785 (-3.221)	1.124 (3.437)	1.508 (8.653)	0.910 (-3.244)	0.589 (-16.142)
ACBD4	ENSOARG00000009804	acyl-CoA binding domain containing 4	22	4.55	0	1.031 (0.204)	1.044 (0.492)	1.595 (9.982)	1.058 (0.277)	0.672 (-20.750)	1.300 (3.614)	0.707 (-11.814)	0.916 (-1.207)	1.786 (11.710)	1.000 (-0.001)	1.500 (6.194)	1.141 (1.998)	1.283 (2.011)	0.940 (-0.689)	1.006 (0.098)	1.384 (4.599)	1.594 (3.882)	1.172 (1.008)	1.163 (1.933)	1.271 (0.641)	1.145 (2.642)	2.031 (8.875)
ACBD5	ENSOARG00000015972	acyl-CoA binding domain containing 5	22	4.55	0	0.958 (-0.204)	0.976 (-0.168)	1.395 (4.790)	1.556 (3.941)	1.341 (3.033)	1.679 (6.018)	1.320 (2.212)	0.542 (-4.010)	0.530 (-5.337)	1.069 (0.493)	0.477 (-5.394)	1.317 (2.464)	0.898 (-0.915)	0.783 (-1.492)	0.909 (-0.713)	1.202 (0.722)	1.486 (1.553)	0.844 (-0.550)	1.724 (5.177)	2.450 (4.883)	0.675 (-3.473)	1.208 (1.080)
ACBD6	ENSOARG00000018266	acyl-CoA binding domain containing 6	22	4.55	0	1.266 (1.988)	1.285 (3.427)	1.253 (3.683)	1.478 (4.637)	1.137 (1.607)	1.335 (4.592)	1.231 (1.588)	1.505 (6.165)	1.087 (1.606)	1.109 (1.532)	1.147 (2.771)	1.060 (0.894)	0.997 (-0.044)	1.276 (2.927)	1.295 (3.485)	1.295 (3.140)	1.346 (1.694)	1.397 (1.456)	1.433 (4.863)	2.341 (18.572)	1.381 (6.112)	1.548 (6.414)
ACBD7	ENSOARG00000007923	acyl-CoA binding domain containing 7	9	33.33	0	NA	NA	2.131 (234.222)	0.080 (-13.928)	2.105 (1.242)	NA	NA	1.766 (2.035)	NA	NA	0.848 (-0.585)	NA	1.780 (11.407)	NA	NA	NA	NA	NA	NA	1.432 (46.884)	4.365 (3.671)	0.776 (-1.586)
ACCS	ENSOARG00000001518	1-aminocyclopropane-1-carboxylate synthase homolog (inactive)	22	4.55	0	1.047 (0.351)	0.894 (-0.806)	0.995 (-0.085)	4.066 (10.301)	1.446 (3.360)	0.821 (-1.469)	0.862 (-1.858)	0.778 (-2.782)	1.237 (4.267)	0.910 (-0.900)	1.395 (5.352)	0.920 (-0.636)	1.212 (2.459)	1.415 (2.865)	0.854 (-1.433)	1.773 (2.523)	1.336 (0.481)	0.840 (-0.191)	1.338 (4.029)	0.683 (-1.465)	1.345 (6.994)	1.154 (1.134)
ACCSL	ENSOARG00000001281	1-aminocyclopropane-1-carboxylate synthase homolog (inactive) like	1	0	0	NA	NA	NA	NA	NA	0.994 (-0.007)	NA	NA	NA	NA	NA	NA	NA	NA	NA	NA	NA	NA	NA	NA	NA	NA
ACD	ENSOARG00000003098	adrenocortical dysplasia homolog	22	4.55	0	0.745 (-3.214)	1.228 (4.056)	1.448 (7.197)	1.979 (11.547)	0.898 (-2.150)	1.155 (3.201)	1.026 (0.277)	1.397 (6.541)	1.341 (6.005)	1.639 (9.889)	1.845 (16.723)	1.107 (2.773)	1.295 (3.535)	1.941 (9.883)	1.428 (8.184)	1.790 (7.286)	1.375 (1.621)	0.953 (-0.204)	1.542 (7.912)	1.328 (6.478)	1.762 (16.682)	3.257 (19.487)
ACE	ENSOARG00000012958	angiotensin I converting enzyme	20	5	0	0.500 (-5.823)	0.654 (-9.360)	0.412 (-10.815)	0.479 (-4.535)	0.294 (-72.575)	3.854 (8.285)	NA	0.471 (-52.937)	0.644 (-11.183)	0.200 (-15.589)	1.290 (4.913)	0.665 (-11.720)	NA	0.289 (-8.411)	0.637 (-11.935)	0.462 (-3.600)	0.919 (-0.522)	0.411 (-5.676)	1.021 (0.099)	0.500 (-111.919)	1.003 (0.026)	0.139 (-13.004)
ACE2	ENSOARG00000012439	angiotensin I converting enzyme 2	11	45.45	18.18	NA	45.939 (66.015)	NA	0.865 (-0.322)	0.434 (-67.556)	9.368 (18.485)	0.834 (-0.655)	NA	NA	NA	2.044 (1.389)	1.559 (36.684)	NA	NA	NA	4.465 (3.680)	NA	NA	0.339 (-3.835)	2.285 (4.502)	NA	1.264 (0.897)
ACER1	ENSOARG00000006264	alkaline ceramidase 1	2	0	0	NA	NA	NA	NA	NA	NA	NA	NA	1.877 (1.287)	NA	NA	NA	NA	NA	NA	1.336 (8.557)	NA	NA	NA	NA	NA	NA
ACER2	ENSOARG00000014252	alkaline ceramidase 2	20	10	0	0.625 (-0.989)	1.776 (6.404)	2.629 (3.805)	1.312 (1.320)	0.975 (-0.288)	0.449 (-80.843)	0.478 (-2.744)	0.572 (-3.341)	1.020 (0.171)	0.557 (-4.310)	0.581 (-2.325)	1.592 (3.323)	1.626 (3.905)	0.788 (-1.439)	1.053 (0.412)	2.185 (6.007)	NA	NA	0.623 (-2.584)	1.554 (0.592)	1.200 (0.680)	0.399 (-5.613)
ACER3	ENSOARG00000013240	alkaline ceramidase 3	22	0	0	0.688 (-5.751)	1.746 (5.744)	1.031 (0.437)	1.446 (62.409)	1.156 (1.575)	1.566 (11.400)	0.890 (-0.953)	0.605 (-4.470)	0.872 (-2.651)	0.504 (-4.922)	0.736 (-2.587)	1.226 (2.440)	0.612 (-2.584)	0.652 (-3.031)	0.242 (-38.013)	1.585 (4.568)	1.169 (0.498)	0.489 (-1.304)	1.351 (1.924)	1.837 (21.436)	0.944 (-0.751)	0.276 (-14.619)
ACHE	ENSOARG00000015526	acetylcholinesterase (Cartwright blood group)	13	15.38	0	NA	1.218 (0.453)	0.420 (-26.401)	NA	NA	1.444 (1.935)	NA	0.449 (-5.322)	NA	0.849 (-0.401)	2.682 (1.780)	0.420 (-4.272)	NA	0.396 (-1.896)	2.008 (71.220)	0.581 (-1.460)	1.151 (0.747)	NA	NA	1.522 (13.500)	NA	0.421 (-9.905)
ACIN1	ENSOARG00000019368	apoptotic chromatin condensation inducer 1	22	0	0	0.899 (-4.129)	0.983 (-1.074)	1.260 (15.753)	0.861 (-10.840)	0.691 (-15.509)	0.866 (-11.260)	0.794 (-6.870)	0.630 (-27.232)	0.932 (-5.917)	1.117 (7.754)	1.319 (26.319)	1.016 (1.303)	1.057 (3.413)	0.928 (-4.228)	1.021 (1.250)	1.474 (14.189)	0.872 (-3.358)	0.704 (-7.356)	1.242 (13.784)	1.179 (6.697)	0.975 (-1.916)	1.745 (32.549)
ACKR1	ENSOARG00000007687	atypical chemokine receptor 1 (Duffy blood group)	21	4.76	0	0.588 (-1.226)	0.650 (-1.501)	1.735 (3.742)	0.670 (-1.311)	0.265 (-3.262)	0.960 (-0.222)	0.813 (-0.581)	0.761 (-1.566)	1.020 (0.175)	1.613 (3.898)	0.354 (-3.789)	0.669 (-1.729)	0.496 (-2.187)	2.261 (7.642)	0.592 (-2.196)	0.647 (-0.744)	0.839 (-0.324)	NA	0.996 (-0.023)	1.316 (0.727)	0.435 (-3.520)	1.022 (0.093)
ACKR3	ENSOARG00000000304	atypical chemokine receptor 3	22	0	0	0.359 (-11.228)	0.639 (-4.885)	0.677 (-1.503)	1.177 (1.048)	0.529 (-18.752)	0.817 (-5.190)	0.219 (-7.542)	0.531 (-8.585)	0.651 (-6.527)	0.351 (-24.775)	1.111 (2.192)	0.557 (-5.165)	0.480 (-2.587)	0.699 (-4.664)	0.398 (-28.506)	1.283 (1.421)	1.591 (6.397)	0.319 (-9.995)	1.465 (11.961)	0.865 (-0.807)	0.555 (-19.066)	1.458 (10.676)
ACKR4	ENSOARG00000015654	atypical chemokine receptor 4	18	0	0	0.311 (-7.034)	0.782 (-5.111)	NA	0.682 (-0.625)	0.222 (-10.508)	1.624 (1.380)	0.920 (-0.751)	0.409 (-13.737)	0.770 (-2.510)	0.787 (-4.419)	0.315 (-4.408)	0.496 (-12.694)	NA	0.699 (-1.981)	0.700 (-9.720)	0.468 (-3.667)	1.087 (0.173)	NA	1.868 (4.032)	NA	0.399 (-3.752)	0.928 (-0.297)
ACLY	ENSOARG00000017829	ATP citrate lyase	22	0	0	0.731 (-5.506)	1.158 (3.200)	1.391 (15.394)	0.822 (-7.106)	0.970 (-0.327)	1.846 (17.713)	1.220 (1.679)	0.797 (-4.401)	1.442 (11.455)	1.131 (3.304)	1.203 (7.537)	1.174 (3.775)	1.920 (22.713)	1.198 (3.535)	1.092 (2.701)	0.738 (-12.258)	1.690 (2.096)	0.847 (-0.498)	1.449 (7.409)	1.224 (3.826)	1.445 (9.561)	0.915 (-3.040)
ACMSD	ENSOARG00000011350	aminocarboxymuconate semialdehyde decarboxylase	4	25	25	NA	NA	NA	NA	1.800 (157.243)	5.533 (9.070)	1.182 (7.669)	0.245 (-4.282)	NA	NA	NA	NA	NA	NA	NA	NA	NA	NA	NA	NA	NA	NA
ACO1	ENSOARG00000014707	aconitase 1	22	0	0	1.107 (3.234)	1.292 (13.202)	1.190 (2.821)	0.743 (-6.568)	0.842 (-24.206)	1.619 (11.523)	1.414 (28.567)	0.587 (-13.629)	0.803 (-6.438)	0.439 (-19.115)	0.923 (-2.967)	1.056 (2.660)	1.022 (0.266)	0.640 (-9.403)	0.988 (-0.631)	0.958 (-1.120)	1.869 (9.760)	1.035 (0.371)	1.278 (8.116)	1.821 (7.375)	0.966 (-0.685)	0.701 (-6.282)
ACO2	ENSOARG00000018307	aconitase 2	22	4.55	0	1.229 (15.286)	1.189 (18.004)	1.251 (36.803)	1.231 (12.229)	1.267 (82.078)	1.177 (17.587)	0.797 (-15.356)	0.771 (-10.809)	1.252 (10.511)	1.054 (2.076)	2.427 (59.161)	1.310 (22.526)	1.545 (19.951)	0.861 (-5.067)	1.437 (33.018)	1.152 (9.094)	0.890 (-36.460)	1.608 (179.116)	1.443 (10.973)	0.851 (-8.403)	1.610 (31.623)	1.176 (7.828)
ACOD1	ENSOARG00000016003	aconitate decarboxylase 1	6	0	0	NA	NA	NA	NA	NA	NA	NA	0.410 (-11.361)	1.142 (0.149)	NA	NA	0.661 (-1.164)	NA	0.425 (-2.100)	NA	NA	NA	NA	0.930 (-0.537)	1.157 (0.460)	NA	NA
ACOT11	ENSOARG00000007244	acyl-CoA thioesterase 11	17	11.76	0	0.773 (-1.240)	2.164 (5.213)	1.655 (4.545)	0.995 (-0.020)	0.570 (-1.585)	1.664 (1.764)	NA	0.414 (-1.672)	0.647 (-0.637)	NA	0.724 (-1.915)	4.894 (7.020)	1.646 (5.229)	NA	1.078 (0.415)	1.166 (0.584)	1.529 (9.607)	1.256 (2.102)	NA	1.132 (0.578)	1.290 (1.443)	NA
ACOT12	ENSOARG00000015301	acyl-CoA thioesterase 12	10	30	0	NA	2.811 (2.771)	0.375 (-2.481)	NA	0.843 (-6.204)	1.641 (1.537)	2.535 (8.566)	NA	NA	NA	0.332 (-2.036)	2.966 (3.757)	0.453 (-2.067)	NA	NA	NA	NA	NA	1.069 (0.134)	1.576 (0.836)	NA	NA
ACOT4	ENSOARG00000000588	acyl-CoA thioesterase 4	22	9.09	0	0.792 (-1.854)	1.558 (4.680)	1.257 (2.475)	0.916 (-1.355)	1.307 (9.482)	1.403 (5.015)	0.241 (-89.693)	1.129 (0.852)	1.533 (14.084)	0.838 (-0.711)	1.340 (2.197)	1.201 (1.929)	0.800 (-2.218)	0.766 (-0.891)	1.515 (4.235)	2.225 (7.624)	1.873 (2.674)	0.965 (-0.096)	1.467 (2.079)	2.602 (3.430)	1.359 (10.796)	0.464 (-6.521)
ACOT7	ENSOARG00000012566	acyl-CoA thioesterase 7	21	4.76	0	1.013 (0.053)	1.768 (3.821)	1.541 (10.839)	0.661 (-1.000)	0.966 (-0.143)	0.932 (-0.453)	0.720 (-0.597)	0.608 (-1.908)	0.560 (-2.067)	1.551 (2.994)	0.805 (-0.853)	1.327 (2.028)	1.453 (2.921)	1.562 (2.955)	1.403 (2.108)	1.551 (1.607)	1.080 (0.091)	NA	1.123 (0.437)	0.993 (-0.317)	1.106 (0.521)	2.157 (4.556)
ACOT8	ENSOARG00000006799	acyl-CoA thioesterase 8	22	0	0	0.676 (-4.584)	0.932 (-1.119)	0.922 (-1.241)	1.266 (3.321)	1.542 (6.609)	1.443 (5.844)	1.466 (5.204)	1.883 (10.500)	1.718 (6.657)	1.281 (3.074)	1.508 (4.329)	0.915 (-1.334)	0.947 (-0.424)	1.466 (4.432)	1.170 (2.566)	1.107 (1.031)	1.332 (1.996)	0.739 (-1.717)	1.416 (3.818)	1.335 (2.374)	1.161 (2.005)	0.761 (-3.585)
ACOT9	ENSOARG00000016697	acyl-CoA thioesterase 9	22	4.55	0	0.655 (-8.805)	1.697 (21.916)	1.001 (0.011)	1.854 (11.687)	0.835 (-7.539)	1.164 (7.571)	0.489 (-5.445)	0.913 (-3.056)	0.910 (-3.413)	0.945 (-2.121)	1.104 (3.200)	1.166 (7.869)	0.798 (-3.501)	0.892 (-3.632)	0.707 (-17.788)	1.425 (5.150)	1.959 (11.348)	0.888 (-1.325)	1.050 (1.956)	2.791 (4.732)	0.955 (-1.318)	1.934 (16.377)
ACOX1	ENSOARG00000008540	acyl-CoA oxidase 1	22	9.09	0	0.840 (-4.901)	2.062 (27.530)	1.348 (7.328)	0.529 (-3.154)	1.094 (14.734)	1.446 (19.118)	1.550 (84.963)	0.665 (-8.136)	0.827 (-4.903)	0.900 (-2.269)	0.829 (-4.090)	1.702 (26.908)	1.104 (2.444)	0.815 (-4.182)	1.053 (1.563)	1.109 (5.628)	1.923 (12.408)	0.703 (-4.298)	1.461 (10.178)	2.325 (7.240)	0.874 (-5.360)	0.763 (-7.612)
ACOX2	ENSOARG00000012053	acyl-CoA oxidase 2	12	33.33	0	2.542 (1.761)	2.347 (2.507)	NA	1.662 (0.761)	2.537 (24.043)	0.880 (-0.484)	1.549 (29.177)	0.686 (-0.976)	NA	NA	NA	1.955 (2.712)	2.352 (5.020)	NA	1.444 (1.367)	NA	NA	NA	0.855 (-0.232)	0.867 (-0.234)	NA	NA
ACOX3	ENSOARG00000012922	acyl-CoA oxidase 3, pristanoyl	22	0	0	0.703 (-2.820)	0.963 (-0.748)	1.425 (8.067)	1.034 (0.453)	0.724 (-17.637)	1.553 (7.111)	1.202 (5.966)	0.647 (-7.553)	0.951 (-1.108)	0.929 (-1.241)	0.991 (-0.205)	1.011 (0.251)	1.599 (6.360)	0.994 (-0.073)	1.361 (8.807)	1.302 (2.261)	1.192 (1.317)	0.805 (-1.286)	1.246 (3.210)	1.346 (1.471)	1.053 (1.189)	0.749 (-4.192)
ACP1	ENSOARG00000005204	acid phosphatase 1, soluble	22	0	0	0.998 (-0.060)	1.109 (6.154)	0.857 (-7.908)	0.905 (-7.532)	0.938 (-3.992)	0.840 (-10.454)	0.773 (-9.922)	0.972 (-1.287)	1.147 (7.332)	1.059 (2.964)	1.088 (4.153)	1.162 (10.063)	0.839 (-5.360)	0.986 (-0.661)	1.151 (7.734)	0.989 (-0.511)	0.711 (-13.641)	0.703 (-14.142)	0.912 (-3.543)	0.936 (-6.036)	0.975 (-1.328)	1.543 (25.852)
ACP2	ENSOARG00000005614	acid phosphatase 2, lysosomal	22	0	0	0.403 (-5.082)	1.211 (2.703)	1.231 (4.581)	1.080 (0.770)	0.620 (-6.119)	0.612 (-10.704)	0.621 (-6.175)	0.351 (-14.190)	0.932 (-1.166)	0.337 (-15.433)	0.803 (-2.904)	0.837 (-4.530)	1.025 (0.195)	0.459 (-8.470)	0.800 (-3.428)	0.599 (-2.938)	0.570 (-1.884)	0.521 (-2.138)	0.763 (-4.659)	0.668 (-1.367)	0.850 (-2.798)	1.280 (2.034)
ACP5	ENSOARG00000018673	acid phosphatase 5, tartrate resistant	22	9.09	0	0.604 (-15.012)	0.912 (-5.145)	0.768 (-0.609)	1.286 (54.372)	0.923 (-1.882)	0.764 (-9.969)	0.556 (-37.352)	0.704 (-29.796)	1.769 (43.654)	0.687 (-59.139)	0.895 (-2.026)	0.931 (-5.040)	0.616 (-2.462)	1.416 (47.964)	1.112 (5.645)	2.065 (13.844)	0.872 (-0.993)	0.422 (-6.261)	0.859 (-30.667)	1.239 (0.307)	0.880 (-6.992)	3.427 (44.271)
ACP6	ENSOARG00000020555	acid phosphatase 6, lysophosphatidic	22	0	0	0.978 (-0.494)	1.051 (1.011)	1.238 (2.566)	0.559 (-5.080)	1.247 (12.341)	0.995 (-0.211)	1.465 (15.761)	1.392 (7.699)	0.990 (-0.335)	1.003 (0.039)	1.195 (6.303)	1.052 (1.364)	1.519 (5.170)	1.028 (0.392)	1.164 (4.500)	1.868 (17.711)	1.175 (0.902)	0.643 (-1.958)	1.003 (0.049)	1.847 (2.445)	0.961 (-0.917)	0.776 (-4.662)
ACP7	ENSOARG00000005978	acid phosphatase 7, tartrate resistant (putative)	4	50	0	NA	2.126 (2.606)	NA	NA	NA	0.219 (-5.329)	NA	NA	NA	NA	NA	3.100 (2.571)	NA	NA	NA	NA	NA	NA	NA	NA	NA	0.575 (-2.565)
ACPP	ENSOARG00000009106	acid phosphatase, prostate	9	11.11	0	1.871 (1.618)	1.708 (3.469)	NA	0.869 (-5.916)	NA	0.543 (-3.172)	NA	0.989 (-0.016)	NA	NA	NA	2.029 (2.251)	NA	NA	1.052 (0.455)	0.633 (-12.723)	NA	NA	NA	NA	NA	0.401 (-9.851)
ACPT	ENSOARG00000014152	acid phosphatase, testicular	1	0	0	NA	NA	NA	NA	NA	NA	NA	NA	NA	NA	NA	NA	NA	NA	NA	NA	NA	NA	NA	1.111 (0.552)	NA	NA
ACR	ENSOARG00000020037	acrosin	1	0	0	NA	NA	NA	NA	NA	NA	NA	NA	NA	NA	NA	NA	NA	NA	NA	NA	NA	NA	NA	0.959 (-0.351)	NA	NA
ACRBP	ENSOARG00000007217	acrosin binding protein	1	0	0	NA	NA	NA	NA	NA	NA	NA	NA	NA	NA	NA	NA	NA	NA	NA	NA	NA	NA	NA	0.879 (-1.965)	NA	NA
ACRV1	ENSOARG00000011699	acrosomal vesicle protein 1	1	0	0	NA	NA	NA	NA	NA	NA	NA	NA	NA	NA	NA	NA	NA	NA	NA	NA	NA	NA	NA	0.819 (-0.401)	NA	NA
ACSBG1	ENSOARG00000000664	acyl-CoA synthetase bubblegum family member 1	4	25	25	NA	NA	5.483 (25.779)	1.094 (0.188)	NA	NA	NA	NA	NA	NA	1.254 (0.303)	NA	NA	NA	NA	NA	NA	NA	NA	1.515 (3.256)	NA	NA
ACSBG2	ENSOARG00000006346	acyl-CoA synthetase bubblegum family member 2	1	0	0	NA	NA	NA	NA	NA	NA	NA	NA	NA	NA	NA	NA	NA	NA	NA	NA	NA	NA	NA	1.145 (0.615)	NA	NA
ACSF2	ENSOARG00000004315	acyl-CoA synthetase family member 2	22	9.09	0	1.314 (14.005)	1.235 (12.264)	1.293 (5.738)	2.151 (9.945)	1.550 (27.429)	1.382 (14.571)	0.601 (-5.832)	1.076 (3.844)	1.399 (20.034)	0.935 (-3.511)	1.340 (19.628)	1.044 (2.053)	0.648 (-3.486)	1.203 (9.141)	1.286 (14.917)	1.032 (8.384)	3.966 (19.223)	1.114 (0.509)	1.250 (9.823)	1.639 (2.908)	1.191 (16.288)	1.003 (0.125)
ACSL1	ENSOARG00000007614	acyl-CoA synthetase long-chain family member 1	22	31.82	0	3.770 (35.512)	1.498 (8.734)	1.651 (16.296)	1.916 (6.091)	1.175 (23.742)	2.497 (44.280)	1.427 (70.210)	1.372 (8.017)	2.318 (48.636)	1.185 (3.448)	0.698 (-2.953)	2.106 (30.852)	1.461 (16.357)	1.197 (3.266)	0.261 (-88.916)	4.305 (15.410)	2.686 (103.139)	2.914 (87.693)	1.316 (4.629)	1.601 (1.119)	1.848 (11.089)	0.898 (-2.682)
ACSL3	ENSOARG00000020374	acyl-CoA synthetase long-chain family member 3	22	9.09	0	1.675 (7.516)	1.705 (9.489)	1.770 (37.702)	1.617 (50.663)	1.146 (1.865)	2.248 (36.390)	1.128 (1.417)	1.290 (4.769)	1.127 (5.410)	1.451 (5.405)	0.952 (-0.869)	1.708 (9.915)	1.582 (17.194)	1.103 (1.468)	1.477 (8.475)	1.703 (10.949)	1.387 (4.577)	0.948 (-0.524)	1.598 (9.725)	2.112 (22.173)	1.501 (14.028)	0.772 (-10.081)
ACSL4	ENSOARG00000017954	acyl-CoA synthetase long-chain family member 4	22	9.09	0	0.544 (-7.129)	0.780 (-4.379)	1.822 (11.055)	0.997 (-0.366)	1.026 (0.692)	1.402 (21.918)	0.555 (-7.052)	0.812 (-9.913)	0.845 (-3.883)	0.940 (-1.968)	0.843 (-2.459)	0.950 (-1.386)	1.074 (1.370)	0.792 (-6.727)	0.643 (-9.542)	0.775 (-1.407)	1.333 (6.319)	1.192 (3.648)	1.390 (13.818)	2.998 (9.298)	0.972 (-1.676)	2.646 (21.049)
ACSL5	ENSOARG00000011792	acyl-CoA synthetase long-chain family member 5	22	0	0	0.400 (-35.639)	1.331 (21.628)	0.806 (-0.387)	0.993 (-0.202)	0.483 (-10.882)	1.185 (6.460)	1.365 (59.257)	0.596 (-33.578)	1.044 (2.194)	0.708 (-17.069)	1.066 (1.297)	1.546 (58.658)	0.393 (-1.868)	0.599 (-20.365)	1.105 (4.889)	0.583 (-27.788)	1.261 (1.036)	0.497 (-1.733)	1.373 (17.312)	1.680 (98.382)	1.267 (4.158)	0.452 (-108.402)
ACSM1	ENSOARG00000012921	acyl-CoA synthetase medium-chain family member 1	5	100	60	NA	NA	NA	NA	3.155 (169.047)	NA	3.033 (103.407)	7.011 (26.033)	6.744 (7.036)	NA	NA	NA	NA	NA	NA	NA	NA	NA	NA	NA	NA	9.144 (18.764)
ACSM3	ENSOARG00000013163	acyl-CoA synthetase medium-chain family member 3	13	53.85	0	2.815 (43.431)	2.411 (19.398)	NA	1.189 (3.494)	2.423 (145.821)	1.128 (4.235)	2.169 (271.405)	1.613 (12.796)	1.290 (7.875)	NA	1.295 (0.374)	3.221 (10.986)	NA	NA	2.027 (19.401)	NA	NA	NA	NA	2.271 (4.293)	NA	0.170 (-23.395)
ACSM5	ENSOARG00000012681	acyl-CoA synthetase medium-chain family member 5	7	71.43	0	NA	NA	3.932 (8.450)	NA	2.309 (65.972)	NA	1.013 (0.525)	4.420 (4.661)	2.579 (8.281)	NA	NA	NA	NA	NA	NA	NA	0.933 (-0.537)	4.969 (22.987)	NA	NA	NA	NA
ACSS1	ENSOARG00000006624	acyl-CoA synthetase short-chain family member 1	22	13.64	4.55	1.832 (25.607)	1.055 (3.175)	1.071 (0.642)	1.007 (0.880)	1.154 (13.598)	5.870 (51.185)	0.505 (-2.995)	0.655 (-10.675)	1.338 (7.446)	0.871 (-4.713)	1.424 (14.805)	0.840 (-11.186)	1.793 (5.573)	0.608 (-17.946)	2.452 (148.236)	1.609 (9.248)	3.227 (47.072)	0.913 (-1.006)	1.161 (6.830)	0.931 (-6.400)	1.321 (7.236)	1.890 (13.935)
ACSS2	ENSOARG00000010787	acyl-CoA synthetase short-chain family member 2	22	0	0	0.507 (-67.482)	1.049 (7.357)	1.118 (5.936)	0.968 (-1.136)	0.631 (-4.721)	1.472 (9.902)	0.930 (-4.427)	0.555 (-19.021)	0.918 (-11.922)	0.657 (-7.409)	1.260 (3.551)	0.772 (-21.432)	0.656 (-11.724)	0.682 (-6.053)	0.985 (-2.300)	0.728 (-5.533)	1.282 (12.366)	0.805 (-7.754)	1.260 (4.642)	1.381 (8.160)	1.455 (8.111)	0.108 (-177.262)
ACSS3	ENSOARG00000015186	acyl-CoA synthetase short-chain family member 3	18	11.11	5.56	NA	NA	2.005 (4.185)	5.738 (14.689)	1.780 (63.938)	1.373 (2.543)	1.231 (13.240)	1.230 (2.114)	1.281 (4.263)	0.968 (-0.253)	0.772 (-3.298)	1.799 (3.776)	1.381 (1.470)	1.454 (2.715)	0.757 (-2.952)	NA	1.258 (0.867)	1.653 (2.098)	1.193 (2.437)	NA	1.115 (0.355)	0.301 (-13.986)
ACTA1	ENSOARG00000003044	actin, alpha 1, skeletal muscle	12	50	8.33	0.483 (-4.432)	2.373 (6.428)	1.747 (2.089)	NA	NA	NA	NA	0.575 (-1.321)	NA	NA	NA	NA	3.560 (2.742)	0.119 (-10.180)	2.536 (16.563)	5.613 (57.465)	1.379 (2644.225)	2.563 (12803.607)	1.661 (1.132)	NA	4.476 (6.656)	NA
ACTA2	ENSOARG00000014814	actin, alpha 2, smooth muscle, aorta	22	45.45	9.09	1.248 (45.013)	2.231 (231.502)	1.539 (10.873)	7.658 (1363.396)	2.449 (82.047)	4.078 (49.771)	0.414 (-86.927)	0.891 (-54.855)	1.955 (266.776)	1.461 (46.638)	2.067 (715.695)	2.069 (143.077)	1.395 (5.156)	2.967 (33.479)	1.372 (95.771)	9.940 (380.067)	1.299 (10.071)	1.741 (22.560)	1.706 (316.839)	2.126 (39.263)	2.423 (40.990)	0.366 (-130.979)
ACTB	ENSOARG00000003021	actin beta	22	4.55	0	0.371 (-737.418)	1.081 (100.563)	1.247 (145.670)	1.658 (287.353)	0.746 (-140.412)	1.901 (626.747)	0.695 (-172.612)	0.680 (-488.316)	1.512 (359.729)	1.198 (328.912)	1.227 (214.633)	0.879 (-263.734)	1.351 (84.811)	1.396 (466.150)	1.065 (98.603)	1.302 (306.991)	1.298 (41.635)	0.996 (-0.645)	1.520 (597.278)	1.140 (25.748)	0.792 (-158.641)	4.056 (1503.995)
ACTC1	ENSOARG00000019993	actin, alpha, cardiac muscle 1	8	12.5	0	NA	NA	0.745 (-1.361)	1.388 (0.398)	NA	NA	NA	0.729 (-0.511)	NA	1.648 (0.659)	NA	NA	NA	NA	1.370 (0.493)	NA	1.841 (47.518)	4.916 (28.107)	NA	1.268 (0.295)	NA	NA
ACTG1	ENSOARG00000010158	actin gamma 1	7	0	0	NA	0.400 (-13.042)	NA	NA	NA	0.878 (-0.307)	NA	NA	1.495 (0.705)	NA	NA	0.497 (-3.193)	NA	NA	0.425 (-8.724)	0.613 (-1.573)	NA	NA	NA	NA	NA	0.465 (-8.678)
ACTG2	ENSOARG00000012108	actin, gamma 2, smooth muscle, enteric	21	23.81	0	0.204 (-1145.728)	0.649 (-603.840)	0.696 (-0.850)	4.695 (314.481)	1.038 (0.039)	NA	0.309 (-5.000)	0.349 (-212.324)	1.019 (0.107)	1.125 (2.812)	3.120 (297.525)	2.619 (179.887)	1.265 (0.406)	1.712 (2.544)	0.945 (-109.098)	2.476 (3688.206)	1.051 (0.178)	0.939 (-0.154)	1.780 (355.694)	2.834 (4.470)	1.261 (1.115)	0.047 (-55.869)
ACTL6A	ENSOARG00000020696	actin like 6A	22	4.55	0	0.829 (-3.537)	1.076 (1.889)	0.984 (-0.154)	1.083 (2.085)	0.811 (-3.659)	1.187 (4.858)	0.997 (-0.047)	0.786 (-4.863)	1.045 (1.384)	0.955 (-1.395)	1.057 (1.877)	1.121 (4.225)	0.811 (-4.676)	0.697 (-9.095)	1.229 (4.789)	1.138 (2.221)	0.964 (-0.258)	0.575 (-3.026)	1.208 (4.884)	1.359 (8.452)	1.063 (1.321)	2.002 (20.329)
ACTL6B	ENSOARG00000016343	actin like 6B	3	33.33	0	NA	NA	1.086 (7.629)	NA	NA	NA	NA	NA	NA	NA	NA	NA	1.184 (13.880)	NA	NA	NA	NA	NA	NA	NA	2.575 (8.428)	NA
ACTL7B	ENSOARG00000003016	actin like 7B	1	0	0	NA	NA	NA	NA	NA	NA	NA	NA	NA	NA	NA	NA	NA	NA	NA	NA	NA	NA	NA	0.990 (-0.024)	NA	NA
ACTL8	ENSOARG00000010724	actin like 8	2	0	0	NA	NA	1.419 (1.992)	NA	NA	NA	NA	NA	NA	NA	NA	NA	NA	NA	NA	NA	NA	NA	NA	1.545 (1.505)	NA	NA
ACTN1	ENSOARG00000021179	actinin alpha 1	22	9.09	0	0.387 (-68.966)	0.661 (-47.950)	0.940 (-0.689)	3.394 (57.710)	0.925 (-1.168)	2.388 (31.989)	0.433 (-25.542)	0.562 (-55.051)	1.027 (3.104)	0.924 (-9.006)	1.313 (36.906)	0.559 (-59.929)	1.009 (0.081)	0.887 (-11.985)	1.239 (26.810)	1.690 (86.205)	1.132 (1.020)	0.777 (-1.336)	1.535 (47.993)	0.779 (-4.630)	1.382 (8.209)	1.453 (23.287)
ACTN2	ENSOARG00000003713	actinin alpha 2	6	50	0	NA	1.689 (1.562)	2.897 (2.214)	NA	NA	NA	NA	1.814 (1.776)	NA	NA	NA	NA	NA	NA	NA	3.213 (10.714)	1.955 (348.570)	3.398 (399.049)	NA	NA	NA	NA
ACTN3	ENSOARG00000006670	actinin alpha 3 (gene/pseudogene)	4	25	0	NA	NA	NA	NA	NA	NA	NA	NA	NA	1.804 (0.839)	NA	NA	NA	1.352 (0.361)	NA	NA	0.689 (-125.463)	2.341 (687.941)	NA	NA	NA	NA
ACTN4	ENSOARG00000005791	actinin alpha 4	22	0	0	0.563 (-46.938)	1.367 (34.865)	1.946 (69.411)	1.814 (71.762)	0.818 (-21.168)	1.005 (0.808)	0.680 (-30.256)	0.672 (-54.657)	1.348 (35.827)	0.880 (-8.364)	1.207 (30.960)	0.925 (-9.017)	1.383 (24.584)	0.905 (-5.349)	0.976 (-3.812)	1.177 (16.154)	1.316 (6.940)	1.095 (2.252)	1.528 (43.434)	1.198 (3.078)	0.926 (-13.775)	0.562 (-77.952)
ACTR10	ENSOARG00000021108	actin-related protein 10 homolog	22	0	0	0.901 (-3.762)	1.346 (14.616)	1.363 (34.093)	1.442 (26.073)	0.984 (-0.887)	1.091 (7.523)	0.857 (-6.502)	1.057 (3.109)	1.152 (10.344)	1.026 (1.402)	1.026 (1.536)	1.251 (12.249)	0.998 (-0.191)	0.932 (-3.437)	1.286 (14.659)	1.416 (15.411)	1.094 (4.225)	1.061 (2.582)	1.167 (8.155)	1.998 (58.921)	1.157 (10.370)	1.199 (9.270)
ACTR1A	ENSOARG00000001115	ARP1 actin-related protein 1 homolog A, centractin alpha	22	0	0	0.654 (-19.374)	1.359 (21.654)	0.943 (-8.219)	1.349 (16.066)	0.898 (-4.737)	1.384 (19.624)	0.657 (-9.793)	0.740 (-17.550)	1.141 (7.938)	0.834 (-9.579)	1.471 (22.727)	1.032 (2.537)	1.114 (7.618)	0.785 (-11.284)	1.295 (21.336)	1.126 (6.651)	1.192 (5.975)	1.220 (5.249)	1.136 (6.769)	0.911 (-5.223)	1.186 (12.959)	1.321 (18.631)
ACTR1B	ENSOARG00000013660	ARP1 actin-related protein 1 homolog B, centractin beta	22	0	0	0.738 (-5.154)	1.117 (1.975)	1.302 (12.210)	1.260 (5.595)	0.731 (-4.793)	1.016 (0.404)	0.777 (-4.148)	0.888 (-2.586)	1.376 (7.849)	1.021 (0.254)	1.356 (8.437)	1.133 (1.749)	1.274 (6.432)	1.193 (1.683)	1.036 (0.895)	1.615 (6.814)	1.420 (7.867)	1.074 (1.012)	1.401 (5.401)	1.111 (1.024)	1.103 (2.881)	0.887 (-1.460)
ACTR2	ENSOARG00000019990	ARP2 actin related protein 2 homolog	22	9.09	0	0.608 (-50.163)	1.396 (51.523)	1.167 (17.215)	1.269 (24.889)	0.893 (-7.024)	1.779 (73.975)	0.831 (-15.137)	0.597 (-57.728)	1.103 (12.570)	1.142 (27.452)	1.213 (19.061)	1.079 (19.998)	1.174 (15.598)	1.011 (1.850)	1.314 (39.723)	0.925 (-8.907)	1.581 (14.458)	0.940 (-1.316)	1.752 (122.181)	2.423 (23.321)	1.084 (8.956)	3.470 (204.504)
ACTR3	ENSOARG00000011780	ARP3 actin related protein 3 homolog	22	9.09	0	0.597 (-77.350)	1.442 (68.846)	1.140 (13.368)	1.432 (32.209)	0.810 (-15.760)	1.773 (121.826)	0.783 (-21.541)	0.556 (-75.116)	1.034 (5.060)	0.986 (-4.199)	1.284 (33.836)	1.147 (50.565)	0.777 (-19.262)	0.965 (-8.431)	1.248 (43.631)	0.999 (-0.219)	1.492 (14.448)	0.611 (-13.766)	1.546 (141.759)	2.042 (57.419)	1.105 (12.136)	2.980 (289.356)
ACTR3B	ENSOARG00000005960	ARP3 actin related protein 3 homolog B	22	13.64	0	0.482 (-5.033)	0.552 (-7.055)	3.596 (100.344)	3.810 (50.703)	0.622 (-5.444)	0.900 (-2.622)	0.850 (-1.574)	0.402 (-11.074)	1.008 (0.205)	0.790 (-3.249)	0.820 (-3.368)	0.661 (-6.367)	1.325 (6.132)	0.601 (-6.422)	0.714 (-4.340)	1.278 (2.265)	0.987 (-0.113)	4.071 (27.027)	1.095 (1.696)	1.061 (0.890)	0.849 (-3.377)	1.157 (2.015)
ACTR5	ENSOARG00000000216	ARP5 actin-related protein 5 homolog	22	0	0	0.691 (-2.005)	0.790 (-2.170)	1.337 (3.095)	1.219 (0.929)	0.764 (-1.901)	1.147 (1.766)	1.007 (0.040)	0.678 (-3.223)	1.210 (2.335)	1.056 (0.653)	1.190 (1.706)	0.989 (-0.145)	1.313 (1.972)	0.914 (-0.896)	0.974 (-0.257)	1.217 (0.806)	1.087 (0.250)	0.826 (-0.463)	1.632 (5.593)	1.878 (1.716)	0.958 (-0.421)	1.933 (6.069)
ACTR6	ENSOARG00000013563	ARP6 actin-related protein 6 homolog	22	9.09	0	1.140 (1.129)	1.229 (2.810)	1.038 (1.117)	1.482 (10.259)	0.895 (-2.095)	1.244 (7.228)	0.986 (-0.204)	1.046 (0.774)	0.971 (-0.740)	1.046 (1.379)	0.627 (-9.286)	1.187 (4.127)	0.812 (-5.842)	0.917 (-2.454)	0.992 (-0.113)	1.294 (2.004)	1.109 (1.362)	0.990 (-0.132)	1.304 (6.898)	2.607 (19.370)	1.177 (3.814)	3.104 (19.474)
ACTR8	ENSOARG00000015777	ARP8 actin-related protein 8 homolog	22	0	0	0.901 (-0.850)	0.876 (-1.988)	1.218 (3.785)	1.608 (5.836)	0.738 (-3.183)	1.317 (4.089)	1.072 (0.667)	0.846 (-2.079)	1.119 (1.668)	1.189 (2.575)	1.082 (1.108)	0.970 (-0.503)	1.092 (1.479)	0.870 (-1.897)	1.041 (0.496)	1.542 (2.685)	1.252 (2.416)	1.380 (2.979)	1.328 (4.350)	1.532 (6.244)	1.222 (3.829)	1.421 (4.440)
ACTRT3	ENSOARG00000000805	actin related protein T3	1	0	0	NA	NA	NA	NA	NA	NA	NA	NA	NA	NA	NA	NA	NA	NA	NA	NA	NA	NA	NA	1.625 (8.613)	NA	NA
ACVR1	ENSOARG00000007733	activin A receptor type 1	22	0	0	0.532 (-10.494)	0.882 (-2.771)	1.024 (0.459)	1.346 (2.903)	0.740 (-7.183)	0.687 (-11.115)	0.689 (-9.462)	0.752 (-8.348)	0.990 (-0.447)	0.494 (-9.707)	0.953 (-1.297)	0.945 (-0.856)	1.554 (9.517)	0.616 (-6.325)	1.032 (0.774)	1.199 (2.055)	1.681 (4.503)	1.151 (1.107)	0.992 (-0.133)	1.370 (7.540)	0.812 (-26.342)	0.844 (-1.788)
ACVR1B	ENSOARG00000017232	activin A receptor type 1B	22	0	0	0.523 (-10.271)	1.056 (1.270)	0.870 (-3.715)	1.352 (8.166)	0.690 (-9.908)	1.177 (2.913)	0.917 (-1.601)	0.480 (-10.403)	0.999 (-0.019)	0.333 (-17.824)	0.761 (-2.897)	1.083 (1.319)	0.817 (-2.313)	0.464 (-10.951)	1.660 (16.004)	0.947 (-1.079)	1.003 (0.017)	0.759 (-1.381)	1.054 (0.367)	0.951 (-0.352)	0.790 (-3.971)	0.651 (-6.593)
ACVR2A	ENSOARG00000009841	activin A receptor type 2A	22	4.55	0	0.831 (-1.194)	1.186 (2.543)	1.069 (1.065)	1.049 (0.307)	0.715 (-2.620)	0.933 (-0.886)	0.982 (-0.125)	0.554 (-4.363)	0.492 (-12.713)	0.510 (-3.589)	0.432 (-6.978)	1.504 (4.513)	0.694 (-3.455)	0.628 (-2.547)	0.791 (-3.218)	1.438 (4.127)	1.114 (0.965)	0.480 (-5.474)	1.265 (1.616)	2.911 (2.536)	0.583 (-6.472)	0.263 (-14.553)
ACVR2B	ENSOARG00000001408	activin A receptor type 2B	6	16.67	0	NA	NA	2.028 (2.348)	NA	NA	0.776 (-0.514)	NA	NA	NA	NA	NA	NA	1.700 (1.650)	NA	NA	NA	0.932 (-0.166)	0.950 (-0.125)	NA	NA	0.619 (-0.776)	NA
ACVRL1	ENSOARG00000017242	activin A receptor like type 1	22	0	0	0.866 (-2.164)	1.052 (1.590)	1.523 (2.674)	1.907 (6.824)	0.739 (-5.837)	0.807 (-5.017)	0.491 (-4.796)	0.822 (-47.210)	1.123 (2.797)	0.496 (-30.490)	1.202 (4.767)	0.864 (-4.571)	0.737 (-1.052)	0.795 (-8.519)	0.783 (-8.608)	1.734 (5.734)	1.193 (1.555)	0.614 (-4.009)	1.058 (3.617)	1.180 (1.262)	1.536 (10.873)	1.093 (1.137)
ACY1	novel transcript reconstruction	aminoacylase 1	22	13.64	0	0.881 (-0.800)	2.924 (39.646)	1.193 (3.946)	1.278 (8.180)	0.725 (-207.591)	1.365 (13.380)	1.687 (53.909)	0.776 (-3.181)	1.025 (0.440)	0.696 (-2.413)	1.703 (8.224)	2.090 (38.819)	0.978 (-0.777)	0.616 (-2.802)	1.235 (4.317)	0.888 (-1.164)	2.072 (4.993)	1.306 (1.050)	1.310 (2.129)	1.374 (5.804)	0.981 (-0.613)	0.403 (-11.455)
ACY1A	novel transcript reconstruction	.	21	38.1	0	0.960 (-0.067)	2.725 (7.208)	0.993 (-0.045)	3.199 (10.858)	1.162 (27.487)	2.524 (8.537)	3.483 (40.558)	1.204 (0.952)	0.986 (-0.071)	1.156 (0.284)	0.653 (-1.404)	2.046 (10.368)	1.423 (3.993)	1.394 (0.657)	2.227 (4.628)	0.829 (-0.449)	2.305 (2.328)	NA	1.169 (0.338)	2.560 (6.199)	1.461 (3.236)	0.517 (-2.440)
ACYP2	ENSOARG00000003600	acylphosphatase 2	22	0	0	1.188 (4.083)	0.952 (-1.685)	1.356 (73.214)	0.844 (-16.859)	0.903 (-11.609)	0.489 (-71.877)	0.839 (-6.407)	1.222 (11.500)	1.458 (22.433)	1.120 (4.834)	0.688 (-14.750)	1.473 (13.378)	1.335 (43.866)	0.989 (-0.454)	0.504 (-29.427)	1.977 (17.851)	0.682 (-177.145)	1.646 (301.171)	0.578 (-16.863)	0.838 (-6.623)	1.714 (86.879)	1.819 (27.529)
ADA	ENSOARG00000004166	adenosine deaminase	21	4.76	4.76	0.318 (-13.620)	0.402 (-37.471)	0.536 (-5.832)	1.138 (1.624)	0.564 (-1.147)	19.193 (47.412)	0.370 (-8.465)	0.310 (-24.417)	0.650 (-13.477)	0.571 (-69.968)	1.191 (6.404)	0.457 (-111.958)	NA	0.440 (-98.953)	0.254 (-43.561)	1.790 (28.102)	1.068 (0.636)	0.257 (-9.391)	1.670 (79.115)	0.970 (-0.171)	0.850 (-2.280)	0.406 (-235.121)
ADAD1	ENSOARG00000000116	adenosine deaminase domain containing 1	1	100	0	NA	NA	NA	NA	NA	NA	NA	NA	NA	NA	NA	NA	NA	NA	NA	NA	NA	NA	NA	2.123 (6.664)	NA	NA
ADAL	ENSOARG00000009801	adenosine deaminase like	22	4.55	0	0.929 (-0.301)	0.924 (-0.431)	1.496 (2.443)	1.326 (1.418)	1.106 (0.555)	1.185 (1.054)	1.484 (2.098)	0.657 (-1.979)	0.736 (-1.935)	1.062 (0.364)	0.773 (-1.215)	1.070 (0.459)	1.240 (1.392)	0.808 (-1.210)	1.292 (1.734)	1.245 (0.641)	1.698 (1.488)	1.187 (0.428)	1.601 (3.653)	2.320 (1.634)	1.104 (0.708)	1.339 (1.485)
ADAM10	ENSOARG00000020851	ADAM metallopeptidase domain 10	22	4.55	0	0.546 (-22.471)	1.087 (3.150)	1.011 (0.352)	1.095 (0.916)	0.801 (-6.358)	1.367 (14.690)	0.734 (-4.239)	0.547 (-16.629)	0.749 (-15.940)	0.545 (-30.995)	0.819 (-5.614)	1.008 (0.433)	0.874 (-2.609)	0.647 (-18.321)	1.002 (0.092)	0.997 (-0.050)	1.521 (4.464)	0.577 (-4.036)	1.509 (15.518)	2.343 (10.395)	0.714 (-8.854)	1.764 (15.821)
ADAM11	ENSOARG00000008974	ADAM metallopeptidase domain 11	5	20	0	NA	NA	2.150 (65.797)	NA	NA	NA	NA	NA	NA	NA	NA	NA	1.905 (1.365)	NA	0.228 (-4.073)	NA	NA	NA	NA	1.136 (1.206)	1.403 (0.429)	NA
ADAM12	ENSOARG00000012241	ADAM metallopeptidase domain 12	8	12.5	0	NA	NA	1.170 (0.201)	NA	NA	1.051 (0.076)	NA	NA	0.308 (-21.561)	0.569 (-2.955)	0.369 (-3.977)	NA	NA	0.985 (-0.097)	0.391 (-2.830)	NA	NA	NA	2.127 (1.408)	NA	NA	NA
ADAM15	ENSOARG00000003543	ADAM metallopeptidase domain 15	22	0	0	0.468 (-26.060)	1.281 (5.331)	1.638 (22.428)	1.780 (13.063)	0.935 (-1.871)	1.417 (16.253)	0.533 (-3.548)	0.824 (-6.380)	1.479 (14.558)	0.875 (-1.329)	1.988 (26.831)	1.275 (3.844)	1.029 (0.298)	1.241 (2.052)	1.061 (2.101)	0.832 (-10.676)	1.936 (6.317)	1.060 (0.489)	1.584 (6.770)	1.295 (1.276)	1.309 (10.770)	0.435 (-14.045)
ADAM17	ENSOARG00000015165	ADAM metallopeptidase domain 17	22	0	0	0.640 (-5.069)	0.959 (-0.760)	1.035 (1.122)	1.107 (1.423)	0.783 (-3.195)	1.209 (5.548)	0.674 (-4.171)	0.531 (-15.212)	0.858 (-5.111)	0.608 (-13.837)	1.074 (1.792)	0.866 (-3.884)	0.884 (-2.001)	0.582 (-12.723)	0.842 (-3.415)	1.025 (0.290)	1.781 (2.937)	0.751 (-1.074)	1.154 (4.425)	1.582 (5.139)	0.982 (-0.429)	1.376 (6.384)
ADAM19	ENSOARG00000012373	ADAM metallopeptidase domain 19	19	15.79	10.53	0.366 (-6.666)	0.569 (-6.594)	1.052 (0.310)	NA	0.554 (-0.912)	6.032 (6.134)	NA	0.398 (-7.318)	0.525 (-5.600)	0.673 (-8.056)	0.975 (-0.369)	0.726 (-5.826)	NA	0.453 (-21.715)	0.832 (-1.855)	1.151 (0.821)	2.003 (4.187)	0.995 (-0.027)	0.871 (-3.446)	1.154 (1.694)	0.968 (-0.154)	7.925 (17.043)
ADAM20	ENSOARG00000021194	ADAM metallopeptidase domain 20	1	0	0	NA	NA	NA	NA	NA	NA	NA	NA	NA	NA	NA	NA	NA	NA	NA	NA	NA	NA	NA	1.592 (3.151)	NA	NA
ADAM21	ENSOARG00000001068	ADAM metallopeptidase domain 21	1	0	0	NA	NA	NA	NA	NA	NA	NA	NA	NA	NA	NA	NA	NA	NA	NA	NA	NA	NA	NA	1.514 (1.393)	NA	NA
ADAM22	ENSOARG00000011416	ADAM metallopeptidase domain 22	3	0	0	NA	NA	1.578 (27.818)	NA	NA	NA	NA	NA	NA	NA	NA	NA	0.978 (-0.041)	NA	NA	NA	NA	NA	1.048 (0.078)	NA	NA	NA
ADAM23	ENSOARG00000018708	ADAM metallopeptidase domain 23	8	12.5	0	NA	2.064 (3.103)	1.420 (10.005)	NA	NA	NA	NA	NA	NA	0.993 (-0.023)	NA	1.396 (2.078)	0.570 (-1.274)	1.626 (1.290)	1.700 (2.997)	NA	NA	NA	NA	1.761 (0.924)	NA	NA
ADAM28	ENSOARG00000010026	ADAM metallopeptidase domain 28	7	14.29	0	0.374 (-77.700)	2.741 (2.134)	NA	NA	NA	0.352 (-2.021)	0.244 (-4.572)	0.643 (-0.795)	0.715 (-2.613)	NA	NA	1.148 (0.249)	NA	NA	NA	NA	NA	NA	NA	NA	NA	NA
ADAM32	ENSOARG00000001888	ADAM metallopeptidase domain 32	2	0	0	NA	NA	NA	NA	NA	NA	NA	NA	NA	NA	NA	NA	1.022 (0.038)	NA	NA	NA	NA	NA	NA	1.714 (6.065)	NA	NA
ADAM33	ENSOARG00000002249	ADAM metallopeptidase domain 33	21	9.52	4.76	0.580 (-8.361)	0.671 (-18.260)	1.174 (10.867)	1.705 (7.435)	NA	5.276 (10.895)	0.349 (-3.328)	0.548 (-29.671)	0.694 (-22.004)	0.504 (-19.903)	1.682 (28.921)	0.774 (-8.358)	0.648 (-1.739)	0.683 (-9.002)	0.731 (-23.538)	2.296 (21.146)	1.372 (2.872)	0.385 (-4.886)	1.702 (6.869)	1.348 (1.298)	1.497 (5.122)	0.759 (-6.471)
ADAM7	ENSOARG00000009977	ADAM metallopeptidase domain 7	5	0	0	NA	NA	NA	0.575 (-725.580)	NA	0.796 (-0.739)	0.957 (-0.067)	NA	NA	NA	NA	NA	NA	NA	NA	NA	0.836 (-0.232)	NA	0.885 (-0.313)	NA	NA	NA
ADAM9	ENSOARG00000001816	ADAM metallopeptidase domain 9	22	4.55	0	0.776 (-5.515)	0.971 (-0.601)	0.734 (-11.123)	1.056 (0.398)	0.742 (-2.535)	0.954 (-1.789)	0.564 (-6.027)	0.406 (-31.090)	0.525 (-12.716)	0.371 (-19.571)	0.839 (-3.086)	0.818 (-4.614)	0.718 (-3.099)	0.384 (-15.444)	0.826 (-4.526)	1.119 (1.002)	0.817 (-2.853)	0.470 (-8.376)	1.006 (0.138)	2.034 (3.886)	0.834 (-5.070)	0.796 (-4.577)
ADAMDEC1	ENSOARG00000010002	ADAM like decysin 1	12	8.33	8.33	0.192 (-135.469)	0.585 (-835.763)	NA	0.341 (-20.985)	NA	NA	NA	0.412 (-2.867)	0.621 (-0.857)	0.391 (-611.543)	1.083 (0.477)	0.759 (-276.106)	NA	0.520 (-85.189)	1.481 (369.051)	NA	NA	NA	1.338 (1.666)	NA	NA	20.752 (20.206)
ADAMTS1	ENSOARG00000014898	ADAM metallopeptidase with thrombospondin type 1 motif 1	20	0	0	0.908 (-0.607)	0.745 (-3.216)	1.252 (0.508)	1.241 (1.739)	0.555 (-11.714)	1.070 (1.667)	0.605 (-4.813)	0.635 (-31.537)	0.488 (-20.694)	0.498 (-3.859)	0.850 (-7.275)	0.658 (-4.461)	NA	0.477 (-4.498)	0.392 (-13.085)	1.647 (3.167)	1.714 (2.912)	1.044 (0.257)	1.747 (11.833)	NA	0.858 (-1.170)	0.263 (-6.740)
ADAMTS10	ENSOARG00000004292	ADAM metallopeptidase with thrombospondin type 1 motif 10	21	9.52	0	0.787 (-0.710)	0.615 (-3.570)	1.351 (6.309)	2.023 (4.687)	0.749 (-1.145)	1.665 (2.708)	0.504 (-1.828)	0.478 (-8.086)	0.853 (-2.545)	1.308 (4.786)	1.049 (0.734)	0.704 (-4.334)	NA	1.193 (2.500)	0.733 (-3.074)	1.952 (3.144)	1.330 (0.617)	0.785 (-0.412)	1.578 (7.096)	1.131 (0.683)	0.895 (-1.009)	3.282 (8.412)
ADAMTS12	ENSOARG00000011993	ADAM metallopeptidase with thrombospondin type 1 motif 12	6	16.67	0	NA	2.165 (1.606)	NA	NA	NA	NA	NA	NA	0.278 (-3.773)	0.480 (-1.385)	0.793 (-0.461)	NA	NA	0.667 (-0.921)	0.438 (-2.393)	NA	NA	NA	NA	NA	NA	NA
ADAMTS13	ENSOARG00000003336	ADAM metallopeptidase with thrombospondin type 1 motif 13	6	0	0	NA	1.605 (0.808)	NA	NA	0.317 (-3.691)	NA	0.842 (-1.889)	0.458 (-3.655)	NA	1.070 (0.125)	NA	NA	NA	1.344 (0.585)	NA	NA	NA	NA	NA	NA	NA	NA
ADAMTS14	ENSOARG00000006156	ADAM metallopeptidase with thrombospondin type 1 motif 14	6	0	0	NA	1.041 (0.047)	NA	NA	NA	NA	NA	0.486 (-2.093)	NA	0.476 (-2.209)	NA	0.791 (-0.386)	NA	0.745 (-0.421)	NA	NA	NA	NA	0.973 (-0.144)	NA	NA	NA
ADAMTS15	ENSOARG00000015132	ADAM metallopeptidase with thrombospondin type 1 motif 15	14	0	0	0.406 (-7.438)	1.359 (1.198)	0.504 (-5.544)	1.224 (1.248)	0.680 (-2.921)	0.974 (-0.262)	NA	0.306 (-7.542)	0.499 (-5.727)	NA	0.775 (-1.228)	1.426 (0.911)	NA	NA	0.205 (-11.683)	NA	1.185 (0.402)	NA	NA	0.870 (-0.335)	0.913 (-0.455)	NA
ADAMTS16	ENSOARG00000015446	ADAM metallopeptidase with thrombospondin type 1 motif 16	5	20	0	NA	NA	NA	0.728 (-0.627)	0.820 (-0.380)	0.829 (-0.359)	NA	NA	2.140 (2.348)	NA	NA	NA	NA	NA	NA	NA	NA	NA	NA	0.486 (-1.518)	NA	NA
ADAMTS17	ENSOARG00000009766	ADAM metallopeptidase with thrombospondin type 1 motif 17	5	0	0	NA	NA	0.651 (-1.153)	NA	NA	1.012 (0.013)	NA	NA	0.687 (-0.481)	NA	1.625 (2.445)	NA	NA	NA	NA	NA	NA	NA	NA	NA	0.344 (-2.170)	NA
ADAMTS18	ENSOARG00000007475	ADAM metallopeptidase with thrombospondin type 1 motif 18	10	10	0	NA	NA	1.420 (0.863)	NA	NA	1.659 (1.388)	NA	NA	0.631 (-1.371)	1.428 (0.571)	NA	1.232 (0.297)	1.183 (0.239)	0.804 (-0.326)	NA	NA	NA	NA	0.851 (-0.339)	NA	1.351 (0.695)	2.259 (1.598)
ADAMTS19	ENSOARG00000016825	ADAM metallopeptidase with thrombospondin type 1 motif 19	4	0	0	NA	NA	0.579 (-4.290)	NA	NA	NA	NA	NA	0.258 (-4.633)	NA	NA	NA	1.310 (0.590)	NA	0.981 (-0.051)	NA	NA	NA	NA	NA	NA	NA
ADAMTS2	ENSOARG00000003830	ADAM metallopeptidase with thrombospondin type 1 motif 2	19	26.32	5.26	1.161 (0.836)	2.335 (6.803)	0.789 (-1.450)	3.400 (4.168)	NA	NA	0.424 (-10.299)	0.649 (-5.483)	0.601 (-6.135)	0.548 (-2.260)	1.398 (6.162)	2.152 (3.498)	0.835 (-0.373)	1.197 (0.781)	0.782 (-2.831)	3.695 (7.228)	7.048 (9.108)	0.790 (-0.514)	1.766 (1.417)	NA	1.874 (4.553)	0.659 (-1.032)
ADAMTS20	ENSOARG00000019717	ADAM metallopeptidase with thrombospondin type 1 motif 20	1	0	0	NA	NA	NA	NA	NA	NA	NA	NA	NA	NA	NA	NA	NA	NA	NA	NA	NA	0.845 (-0.221)	NA	NA	NA	NA
ADAMTS3	ENSOARG00000013204	ADAM metallopeptidase with thrombospondin type 1 motif 3	2	0	0	NA	NA	NA	NA	NA	NA	NA	NA	NA	NA	0.604 (-1.150)	NA	NA	NA	NA	NA	NA	NA	NA	NA	0.771 (-0.474)	NA
ADAMTS4	ENSOARG00000009686	ADAM metallopeptidase with thrombospondin type 1 motif 4	7	28.57	14.29	NA	0.560 (-0.866)	0.627 (-1.786)	NA	NA	7.323 (8.562)	NA	0.986 (-0.029)	0.445 (-3.052)	NA	2.033 (4.744)	NA	NA	NA	NA	NA	NA	NA	1.002 (0.002)	NA	NA	NA
ADAMTS5	ENSOARG00000014877	ADAM metallopeptidase with thrombospondin type 1 motif 5	8	0	0	1.292 (0.369)	1.347 (0.769)	1.756 (1.450)	NA	1.046 (0.268)	NA	NA	NA	0.594 (-2.817)	NA	0.381 (-1.667)	NA	NA	NA	0.171 (-6.482)	NA	NA	NA	0.968 (-0.051)	NA	NA	NA
ADAMTS6	ENSOARG00000006371	ADAM metallopeptidase with thrombospondin type 1 motif 6	9	0	0	NA	0.831 (-0.296)	NA	NA	NA	1.294 (0.380)	NA	NA	0.348 (-2.596)	1.105 (0.115)	1.074 (0.104)	1.261 (0.401)	NA	NA	1.069 (0.103)	NA	NA	NA	1.366 (0.460)	1.788 (1.542)	NA	NA
ADAMTS7	ENSOARG00000000333	ADAM metallopeptidase with thrombospondin type 1 motif 7	14	7.14	0	0.854 (-0.296)	1.623 (1.740)	NA	NA	NA	1.447 (0.680)	0.510 (-1.794)	0.714 (-3.599)	1.471 (2.164)	1.130 (0.138)	1.840 (18.362)	1.821 (1.401)	NA	NA	1.631 (1.450)	2.834 (2.845)	NA	NA	1.627 (0.990)	1.178 (0.580)	1.212 (0.707)	NA
ADAMTS8	ENSOARG00000015032	ADAM metallopeptidase with thrombospondin type 1 motif 8	2	0	0	NA	NA	1.271 (1.790)	NA	NA	NA	NA	0.597 (-1.413)	NA	NA	NA	NA	NA	NA	NA	NA	NA	NA	NA	NA	NA	NA
ADAMTS9	ENSOARG00000010962	ADAM metallopeptidase with thrombospondin type 1 motif 9	17	5.88	0	1.281 (0.285)	0.982 (-0.070)	NA	0.796 (-0.429)	0.599 (-2.343)	1.602 (1.871)	0.739 (-0.741)	0.543 (-1.830)	0.795 (-2.073)	NA	0.484 (-4.479)	NA	0.642 (-0.564)	0.579 (-1.001)	0.460 (-4.414)	NA	NA	0.862 (-0.269)	1.754 (0.884)	2.017 (1.697)	0.967 (-0.036)	1.339 (0.748)
ADAMTSL1	ENSOARG00000014133	ADAMTS like 1	7	0	0	NA	NA	NA	1.472 (1.377)	NA	NA	1.229 (0.258)	NA	1.132 (0.182)	0.422 (-1.413)	NA	NA	NA	0.682 (-0.606)	NA	NA	NA	NA	0.819 (-0.343)	1.302 (0.338)	NA	NA
ADAMTSL2	ENSOARG00000003129	ADAMTS like 2	5	40	0	NA	NA	NA	NA	2.057 (2.502)	0.629 (-1.297)	1.083 (0.888)	0.803 (-1.222)	NA	NA	2.487 (2.279)	NA	NA	NA	NA	NA	NA	NA	NA	NA	NA	NA
ADAMTSL3	ENSOARG00000014330	ADAMTS like 3	17	0	0	0.611 (-1.569)	1.127 (0.355)	0.979 (-0.103)	1.294 (0.447)	0.958 (-0.078)	0.921 (-0.282)	0.935 (-0.144)	0.532 (-1.939)	0.885 (-0.554)	NA	NA	1.122 (0.194)	1.119 (0.434)	NA	0.528 (-2.647)	0.859 (-0.265)	1.056 (0.057)	NA	1.091 (0.322)	1.028 (0.130)	0.870 (-0.256)	NA
ADAMTSL4	ENSOARG00000020825	ADAMTS like 4	21	9.52	0	0.654 (-2.897)	0.850 (-1.711)	NA	2.776 (6.665)	0.700 (-2.163)	3.178 (3.831)	0.332 (-2.804)	0.509 (-10.106)	1.670 (9.848)	1.130 (1.248)	1.272 (2.120)	0.605 (-5.399)	0.742 (-0.406)	0.904 (-0.910)	0.812 (-4.006)	1.526 (6.099)	1.701 (10.512)	1.193 (1.231)	1.607 (7.320)	0.839 (-0.533)	1.185 (1.523)	1.408 (3.303)
ADAMTSL5	ENSOARG00000012165	ADAMTS like 5	19	0	0	0.634 (-0.791)	0.877 (-0.648)	0.859 (-2.718)	0.646 (-14.293)	0.929 (-0.259)	1.207 (1.882)	NA	0.523 (-3.170)	0.954 (-0.248)	0.837 (-0.438)	1.478 (2.012)	0.751 (-1.591)	NA	0.937 (-0.148)	1.587 (4.405)	1.580 (4.434)	1.551 (6.601)	1.292 (1.854)	1.187 (1.979)	0.491 (-10.675)	NA	1.191 (1.952)
ADAP1	ENSOARG00000005826	ArfGAP with dual PH domains 1	19	10.53	5.26	0.689 (-2.586)	1.140 (2.159)	1.595 (17.013)	1.576 (1.687)	1.075 (0.196)	2.358 (6.191)	0.608 (-1.367)	0.697 (-2.377)	1.705 (2.821)	1.465 (2.451)	0.772 (-0.548)	1.029 (0.521)	NA	1.180 (1.044)	1.942 (10.640)	1.800 (2.254)	NA	NA	1.976 (3.715)	0.861 (-0.317)	0.925 (-0.469)	5.552 (9.628)
ADAP2	ENSOARG00000011933	ArfGAP with dual PH domains 2	22	9.09	0	0.678 (-1.595)	0.904 (-0.746)	1.429 (1.095)	1.436 (1.851)	0.567 (-1.639)	2.235 (3.416)	0.916 (-0.942)	0.634 (-7.992)	1.329 (4.716)	0.704 (-3.729)	0.761 (-2.595)	1.115 (1.228)	0.609 (-0.683)	0.926 (-0.740)	0.447 (-6.631)	1.664 (1.274)	1.902 (1.556)	0.723 (-0.599)	1.268 (3.147)	2.245 (3.633)	1.309 (1.963)	1.861 (3.320)
ADAR	ENSOARG00000002952	adenosine deaminase, RNA specific	22	4.55	0	0.422 (-13.144)	0.927 (-1.435)	1.416 (19.904)	1.021 (0.350)	0.785 (-3.144)	1.177 (4.274)	0.743 (-5.267)	0.467 (-16.495)	1.054 (1.681)	0.857 (-4.944)	1.071 (1.971)	0.815 (-6.456)	1.563 (19.886)	0.853 (-3.770)	0.954 (-0.876)	0.893 (-1.394)	1.323 (1.277)	0.742 (-1.040)	1.299 (8.245)	1.487 (4.089)	1.056 (1.404)	2.110 (14.172)
ADARB1	ENSOARG00000012452	adenosine deaminase, RNA specific B1	21	4.76	0	1.226 (0.299)	0.871 (-0.463)	1.836 (29.782)	NA	0.839 (-0.531)	0.969 (-0.150)	0.694 (-0.859)	0.515 (-11.933)	1.366 (2.324)	0.786 (-0.747)	0.473 (-5.135)	0.714 (-0.774)	1.329 (1.030)	0.912 (-0.263)	0.458 (-3.464)	2.102 (1.983)	0.957 (-0.197)	0.472 (-3.221)	1.289 (0.498)	1.032 (0.071)	1.374 (1.306)	0.894 (-0.222)
ADARB2	ENSOARG00000014235	adenosine deaminase, RNA specific B2 (inactive)	2	50	0	NA	NA	1.440 (0.706)	NA	NA	NA	NA	NA	NA	NA	NA	NA	2.793 (1.933)	NA	NA	NA	NA	NA	NA	NA	NA	NA
ADAT1	ENSOARG00000006898	adenosine deaminase, tRNA specific 1	22	0	0	1.108 (0.206)	0.832 (-0.684)	1.349 (1.076)	0.726 (-1.286)	0.791 (-0.572)	1.193 (1.029)	1.046 (0.147)	0.406 (-2.535)	0.742 (-1.772)	1.031 (0.160)	0.543 (-2.780)	1.055 (0.302)	1.488 (1.756)	1.122 (0.456)	0.885 (-0.445)	1.085 (0.198)	1.401 (0.647)	0.866 (-0.197)	1.577 (2.163)	1.568 (2.067)	0.781 (-1.089)	1.717 (2.401)
ADAT2	ENSOARG00000001536	adenosine deaminase, tRNA specific 2	22	0	0	0.882 (-0.527)	1.148 (1.756)	1.071 (2.065)	1.017 (0.117)	0.480 (-4.434)	0.885 (-1.153)	0.793 (-1.123)	0.548 (-4.346)	0.777 (-3.010)	0.699 (-3.403)	0.848 (-2.149)	1.046 (0.572)	0.848 (-2.027)	0.568 (-4.165)	0.643 (-4.166)	1.003 (0.018)	1.538 (1.239)	0.550 (-1.616)	0.914 (-0.785)	1.392 (1.487)	1.042 (0.380)	1.326 (2.211)
ADCK1	ENSOARG00000002711	aarF domain containing kinase 1	19	0	0	NA	0.846 (-0.323)	1.321 (0.906)	0.995 (-0.008)	0.900 (-0.173)	1.122 (0.318)	NA	0.554 (-0.972)	1.302 (0.719)	1.110 (0.260)	1.432 (1.092)	0.969 (-0.098)	1.102 (0.190)	1.061 (0.102)	1.106 (0.188)	1.383 (0.414)	1.117 (0.123)	NA	1.498 (0.911)	1.046 (0.168)	1.784 (1.550)	1.369 (0.898)
ADCK2	ENSOARG00000013379	aarF domain containing kinase 2	22	4.55	0	0.651 (-2.727)	1.041 (0.431)	1.310 (5.327)	1.478 (2.112)	0.947 (-0.386)	0.944 (-0.439)	0.609 (-2.547)	0.825 (-1.856)	1.749 (4.948)	0.961 (-0.266)	1.566 (4.774)	0.868 (-1.382)	1.415 (1.545)	1.106 (0.569)	1.545 (4.554)	1.519 (3.620)	1.997 (1.941)	2.004 (2.063)	1.658 (2.307)	0.836 (-1.564)	1.088 (1.087)	1.572 (3.487)
ADCK5	ENSOARG00000013738	aarF domain containing kinase 5	22	9.09	0	1.141 (1.405)	0.844 (-3.412)	1.489 (14.156)	1.482 (4.216)	1.138 (1.623)	1.210 (3.096)	0.878 (-1.193)	1.479 (9.544)	1.411 (9.604)	1.907 (12.651)	2.198 (35.935)	0.943 (-1.296)	1.601 (6.187)	1.633 (8.507)	1.464 (9.550)	1.516 (6.530)	1.186 (0.965)	0.866 (-0.630)	1.619 (7.697)	1.008 (0.125)	1.158 (2.490)	2.054 (11.459)
ADCY1	ENSOARG00000013527	adenylate cyclase 1	2	100	0	NA	NA	2.696 (39.900)	NA	NA	NA	NA	NA	NA	NA	NA	NA	NA	NA	NA	NA	NA	NA	NA	NA	2.331 (9.217)	NA
ADCY10	ENSOARG00000012286	adenylate cyclase 10, soluble	1	0	0	NA	NA	NA	NA	NA	NA	NA	NA	NA	NA	NA	NA	NA	NA	NA	NA	NA	NA	NA	1.727 (0.806)	NA	NA
ADCY2	ENSOARG00000014702	adenylate cyclase 2	8	37.5	0	NA	NA	2.335 (8.121)	NA	NA	NA	NA	NA	1.880 (2.805)	NA	0.892 (-0.416)	NA	1.627 (6.017)	1.635 (0.641)	NA	NA	1.444 (10.108)	3.376 (51.370)	NA	NA	3.496 (3.562)	NA
ADCY3	ENSOARG00000018077	adenylate cyclase 3	20	15	0	0.566 (-1.663)	1.068 (0.392)	1.412 (10.216)	2.223 (2.045)	0.755 (-0.340)	1.801 (1.545)	NA	0.674 (-1.472)	1.130 (0.786)	0.871 (-0.748)	0.992 (-0.120)	0.826 (-1.191)	0.829 (-0.608)	1.118 (0.468)	0.833 (-1.001)	1.747 (0.852)	1.333 (0.335)	NA	2.404 (9.222)	1.078 (0.144)	1.363 (1.030)	2.186 (2.862)
ADCY4	ENSOARG00000019102	adenylate cyclase 4	20	10	0	1.134 (0.342)	0.813 (-1.087)	2.037 (2.508)	1.391 (1.208)	1.072 (0.518)	0.651 (-5.894)	0.611 (-1.157)	0.742 (-4.980)	0.982 (-0.265)	0.657 (-3.062)	1.823 (5.452)	1.018 (0.090)	NA	0.914 (-0.515)	0.399 (-8.504)	1.459 (1.061)	0.862 (-0.964)	0.601 (-3.521)	2.021 (4.467)	NA	1.253 (1.356)	0.716 (-1.263)
ADCY5	ENSOARG00000020186	adenylate cyclase 5	14	7.14	0	NA	0.770 (-1.350)	1.760 (4.229)	2.249 (3.487)	1.002 (0.004)	1.538 (1.113)	0.865 (-0.425)	0.674 (-1.128)	NA	0.916 (-0.120)	0.929 (-0.327)	1.445 (0.645)	1.877 (3.134)	NA	1.052 (0.364)	NA	NA	0.923 (-0.090)	1.160 (1.210)	NA	NA	NA
ADCY6	ENSOARG00000019182	adenylate cyclase 6	22	0	0	1.363 (5.258)	1.101 (2.866)	1.196 (2.664)	1.200 (4.441)	0.667 (-6.184)	0.753 (-12.693)	0.983 (-0.134)	0.621 (-7.618)	1.070 (1.509)	0.649 (-2.642)	1.304 (4.960)	1.361 (5.560)	1.437 (2.926)	1.476 (2.602)	1.254 (8.933)	0.913 (-1.093)	1.695 (2.446)	0.700 (-0.842)	1.187 (0.969)	1.011 (0.072)	1.043 (0.716)	0.242 (-10.919)
ADCY7	ENSOARG00000017199	adenylate cyclase 7	20	15	5	0.168 (-6.340)	0.965 (-0.493)	0.836 (-0.346)	0.576 (-6.023)	0.999 (-0.002)	6.249 (7.889)	0.657 (-2.576)	0.289 (-24.413)	0.959 (-0.411)	1.042 (1.647)	0.374 (-6.358)	0.771 (-7.585)	0.860 (-0.184)	0.868 (-4.200)	0.802 (-1.787)	2.698 (3.460)	1.469 (0.799)	NA	1.368 (15.500)	NA	1.160 (0.774)	3.125 (18.383)
ADCY8	ENSOARG00000007455	adenylate cyclase 8	1	100	0	NA	NA	2.222 (4.575)	NA	NA	NA	NA	NA	NA	NA	NA	NA	NA	NA	NA	NA	NA	NA	NA	NA	NA	NA
ADCY9	ENSOARG00000002932	adenylate cyclase 9	22	0	0	0.525 (-1.884)	1.122 (0.702)	1.277 (2.661)	1.779 (2.146)	1.110 (0.457)	1.077 (0.267)	0.751 (-1.253)	0.848 (-1.262)	1.171 (0.746)	0.703 (-0.924)	0.663 (-2.109)	1.291 (1.107)	0.995 (-0.007)	1.027 (0.057)	1.711 (3.794)	1.076 (0.172)	1.078 (0.982)	1.703 (8.194)	1.377 (2.213)	1.452 (1.009)	1.160 (4.111)	0.623 (-0.962)
ADCYAP1R1	ENSOARG00000007533	ADCYAP receptor type I	2	0	0	NA	NA	1.939 (23.566)	NA	NA	NA	NA	NA	1.321 (0.417)	NA	NA	NA	NA	NA	NA	NA	NA	NA	NA	NA	NA	NA
ADD1	ENSOARG00000014772	adducin 1	22	0	0	0.776 (-3.050)	0.972 (-0.481)	1.539 (22.690)	1.569 (7.695)	0.835 (-4.164)	1.222 (4.979)	0.776 (-2.925)	0.646 (-10.456)	1.096 (2.706)	1.123 (3.001)	1.110 (3.375)	1.021 (0.457)	1.207 (5.240)	1.172 (3.178)	1.003 (0.075)	1.525 (4.434)	1.147 (1.624)	0.809 (-2.150)	1.786 (16.639)	1.443 (4.181)	0.934 (-1.941)	1.260 (4.224)
ADD2	ENSOARG00000011187	adducin 2	2	0	0	NA	NA	1.728 (15.141)	NA	NA	NA	NA	NA	NA	NA	NA	NA	NA	NA	NA	NA	NA	NA	0.927 (-0.087)	NA	NA	NA
ADD3	ENSOARG00000009304	adducin 3	22	9.09	0	0.648 (-11.191)	1.434 (15.794)	1.036 (3.418)	1.025 (1.105)	0.945 (-3.608)	2.747 (49.187)	0.949 (-0.913)	0.531 (-18.007)	0.699 (-15.322)	1.129 (7.685)	0.777 (-7.187)	1.092 (4.890)	0.992 (-0.142)	1.065 (3.055)	0.608 (-30.230)	2.078 (7.638)	1.596 (5.156)	0.568 (-4.682)	1.648 (22.392)	1.811 (22.563)	0.654 (-39.036)	1.114 (3.295)
ADGB	ENSOARG00000002272	androglobin	3	33.33	0	NA	NA	NA	NA	NA	NA	NA	1.292 (0.663)	NA	NA	NA	NA	1.296 (0.633)	NA	NA	NA	NA	NA	NA	2.055 (4.577)	NA	NA
ADGRA1	ENSOARG00000017864	adhesion G protein-coupled receptor A1	4	50	25	NA	NA	2.275 (2.882)	5.947 (6.203)	NA	NA	NA	NA	NA	NA	NA	NA	NA	NA	NA	NA	NA	NA	NA	0.666 (-1.565)	1.526 (0.708)	NA
ADGRA2	ENSOARG00000000851	adhesion G protein-coupled receptor A2	22	4.55	4.55	0.705 (-2.179)	1.018 (0.208)	1.129 (1.482)	1.403 (4.540)	0.714 (-1.540)	1.418 (2.126)	0.399 (-4.542)	0.694 (-7.511)	0.794 (-8.279)	0.473 (-5.565)	1.770 (15.678)	1.207 (1.445)	1.028 (0.108)	0.689 (-2.705)	0.530 (-10.892)	6.475 (9.252)	1.474 (1.349)	0.442 (-2.080)	1.525 (2.238)	1.569 (0.735)	1.226 (1.872)	0.473 (-5.150)
ADGRB1	ENSOARG00000002124	adhesion G protein-coupled receptor B1	2	50	0	NA	NA	2.523 (8.080)	NA	NA	NA	NA	1.106 (0.186)	NA	NA	NA	NA	NA	NA	NA	NA	NA	NA	NA	NA	NA	NA
ADGRB2	ENSOARG00000000915	adhesion G protein-coupled receptor B2	2	50	0	NA	NA	3.486 (6.147)	NA	NA	NA	NA	NA	NA	NA	NA	NA	NA	NA	NA	NA	NA	NA	NA	1.084 (0.388)	NA	NA
ADGRB3	ENSOARG00000012103	adhesion G protein-coupled receptor B3	3	66.67	0	NA	NA	2.102 (18.201)	NA	NA	NA	NA	NA	NA	NA	NA	NA	2.038 (2.258)	NA	NA	NA	NA	NA	NA	NA	0.572 (-0.900)	NA
ADGRD1	ENSOARG00000014926	adhesion G protein-coupled receptor D1	18	0	0	0.587 (-2.122)	0.433 (-3.117)	1.046 (0.061)	0.395 (-51.811)	0.393 (-4.942)	NA	NA	0.379 (-2.498)	0.580 (-4.651)	0.316 (-5.819)	1.051 (0.341)	0.399 (-2.939)	NA	0.510 (-3.220)	0.269 (-9.443)	0.978 (-0.026)	0.896 (-0.236)	NA	1.542 (2.791)	1.145 (0.614)	1.102 (0.188)	0.144 (-6.596)
ADGRE1	ENSOARG00000004807	adhesion G protein-coupled receptor E1	10	0	0	NA	NA	NA	NA	NA	1.122 (0.314)	1.048 (0.760)	0.585 (-28.394)	NA	0.222 (-37.775)	0.436 (-1.485)	NA	NA	0.487 (-18.466)	NA	NA	0.885 (-0.130)	NA	1.362 (4.106)	1.577 (0.726)	NA	1.569 (1.082)
ADGRE3	ENSOARG00000005126	adhesion G protein-coupled receptor E3	6	16.67	0	NA	2.658 (1.753)	NA	NA	NA	NA	NA	0.861 (-0.550)	NA	0.793 (-0.337)	NA	1.707 (7.911)	NA	NA	NA	NA	NA	NA	1.147 (0.288)	0.519 (-1.903)	NA	NA
ADGRE5	ENSOARG00000005944	adhesion G protein-coupled receptor E5	22	4.55	0	0.323 (-23.339)	1.160 (5.296)	1.221 (1.137)	1.426 (3.423)	0.670 (-8.124)	1.707 (15.930)	0.615 (-18.821)	0.701 (-54.735)	1.866 (42.516)	0.531 (-43.146)	0.995 (-0.104)	0.733 (-14.144)	1.101 (0.910)	0.701 (-23.925)	0.961 (-1.859)	1.596 (6.285)	1.342 (2.446)	0.549 (-3.451)	1.261 (35.075)	1.407 (0.972)	1.143 (3.303)	4.411 (24.500)
ADGRF1	ENSOARG00000011545	adhesion G protein-coupled receptor F1	15	0	0	1.489 (0.709)	0.984 (-0.022)	0.603 (-1.085)	1.659 (0.960)	1.160 (0.338)	1.249 (1.233)	1.227 (0.309)	0.646 (-0.747)	0.443 (-1.520)	0.612 (-0.666)	NA	0.888 (-0.198)	0.488 (-1.148)	NA	NA	NA	NA	NA	1.330 (0.632)	NA	1.037 (0.096)	1.127 (0.343)
ADGRF2	ENSOARG00000011748	adhesion G protein-coupled receptor F2	7	0	0	0.705 (-0.701)	0.856 (-0.412)	NA	NA	NA	NA	NA	NA	NA	NA	NA	1.146 (0.350)	NA	NA	1.052 (0.082)	0.572 (-2.904)	NA	NA	1.794 (2.962)	NA	NA	0.386 (-1.996)
ADGRF4	ENSOARG00000011753	adhesion G protein-coupled receptor F4	7	0	0	NA	NA	NA	NA	NA	1.157 (0.396)	NA	NA	NA	1.327 (0.362)	NA	NA	NA	0.897 (-0.123)	NA	1.778 (5.380)	NA	NA	0.900 (-0.152)	NA	0.813 (-0.273)	0.666 (-1.994)
ADGRF5	ENSOARG00000011380	adhesion G protein-coupled receptor F5	22	9.09	0	2.028 (3.750)	1.251 (1.644)	2.763 (10.005)	1.987 (2.854)	1.161 (5.608)	0.907 (-3.473)	1.022 (0.273)	1.139 (9.248)	1.020 (0.408)	0.563 (-11.108)	1.076 (0.610)	1.880 (4.560)	1.052 (0.221)	0.773 (-4.110)	0.225 (-22.210)	1.710 (2.393)	1.423 (6.001)	0.721 (-6.399)	1.341 (5.143)	1.117 (2.489)	1.624 (13.429)	0.793 (-0.968)
ADGRG1	ENSOARG00000000517	adhesion G protein-coupled receptor G1	22	0	0	1.000 (0.006)	1.430 (5.885)	1.186 (7.991)	1.401 (1.876)	1.332 (9.789)	1.103 (3.769)	0.596 (-1.016)	0.628 (-4.554)	1.447 (15.510)	0.651 (-1.694)	1.740 (16.906)	1.176 (2.666)	1.129 (1.132)	0.888 (-0.388)	1.241 (4.597)	1.235 (6.179)	0.737 (-1.186)	0.780 (-1.600)	1.072 (0.393)	0.936 (-1.829)	1.238 (3.273)	0.250 (-22.637)
ADGRG2	ENSOARG00000014408	adhesion G protein-coupled receptor G2	6	0	0	0.738 (-1.631)	NA	NA	1.181 (1.547)	NA	NA	NA	NA	0.749 (-0.497)	NA	NA	NA	NA	NA	NA	NA	NA	NA	1.093 (1.403)	NA	1.213 (0.628)	0.262 (-6.388)
ADGRG3	ENSOARG00000000616	adhesion G protein-coupled receptor G3	17	0	0	NA	0.877 (-0.305)	0.983 (-0.045)	1.080 (0.174)	0.559 (-1.118)	0.848 (-0.556)	0.755 (-0.425)	0.537 (-1.604)	0.797 (-0.762)	0.777 (-0.594)	0.365 (-1.790)	1.069 (0.191)	0.629 (-0.976)	0.577 (-0.995)	0.882 (-0.327)	NA	NA	NA	0.891 (-0.352)	NA	0.473 (-1.782)	1.033 (0.062)
ADGRG5	ENSOARG00000000473	adhesion G protein-coupled receptor G5	14	0	0	NA	0.470 (-3.271)	NA	NA	NA	1.630 (2.736)	0.878 (-0.370)	0.277 (-4.335)	0.307 (-3.713)	1.100 (1.194)	0.464 (-2.288)	0.583 (-6.960)	NA	0.806 (-1.629)	0.355 (-2.816)	NA	1.120 (0.164)	NA	1.317 (2.447)	1.740 (1.030)	NA	1.805 (2.671)
ADGRG6	ENSOARG00000001397	adhesion G protein-coupled receptor G6	17	11.76	0	NA	2.791 (3.138)	NA	0.611 (-6.006)	1.673 (2.468)	1.374 (0.775)	0.627 (-6.008)	1.080 (0.961)	0.825 (-0.281)	0.635 (-1.451)	0.474 (-1.996)	2.186 (2.412)	1.022 (0.025)	1.482 (0.946)	1.205 (0.436)	1.698 (3.170)	NA	NA	1.603 (6.249)	NA	1.563 (0.667)	1.266 (0.767)
ADGRG7	ENSOARG00000018060	adhesion G protein-coupled receptor G7	13	15.38	0	0.225 (-67.881)	0.556 (-47.760)	NA	NA	NA	2.987 (14.216)	0.717 (-0.983)	0.236 (-9.566)	0.438 (-1.980)	NA	0.363 (-2.636)	0.536 (-44.950)	NA	NA	0.586 (-37.935)	1.342 (2.482)	NA	NA	1.170 (0.470)	2.653 (5.555)	NA	0.136 (-20.293)
ADGRL1	ENSOARG00000006228	adhesion G protein-coupled receptor L1	19	15.79	0	1.099 (0.317)	0.715 (-1.895)	1.530 (20.600)	2.589 (12.951)	0.997 (-0.012)	0.814 (-2.469)	NA	0.546 (-4.484)	1.177 (2.025)	1.404 (3.088)	1.853 (8.833)	0.892 (-0.760)	2.734 (16.790)	1.135 (1.017)	1.282 (1.479)	1.953 (2.280)	NA	NA	1.494 (3.679)	0.704 (-5.783)	1.400 (5.103)	2.215 (3.551)
ADGRL2	ENSOARG00000013620	adhesion G protein-coupled receptor L2	21	4.76	0	0.942 (-0.516)	1.322 (3.964)	2.002 (2.568)	1.008 (0.139)	1.012 (0.202)	1.215 (3.316)	1.016 (0.282)	0.852 (-4.753)	0.759 (-10.853)	0.683 (-3.096)	0.763 (-4.584)	1.306 (4.225)	1.117 (2.396)	0.954 (-0.314)	0.891 (-1.863)	1.430 (3.756)	1.996 (3.627)	0.715 (-1.626)	1.202 (2.520)	NA	0.908 (-2.050)	0.552 (-7.162)
ADGRL3	ENSOARG00000005854	adhesion G protein-coupled receptor L3	5	20	0	NA	NA	2.070 (6.181)	NA	1.096 (1.182)	NA	NA	NA	NA	NA	NA	NA	1.720 (1.963)	NA	NA	NA	NA	NA	NA	1.510 (0.909)	0.797 (-0.816)	NA
ADGRL4	ENSOARG00000013529	adhesion G protein-coupled receptor L4	21	9.52	0	1.856 (2.059)	1.382 (1.668)	NA	2.236 (2.020)	1.548 (4.277)	1.155 (4.058)	0.637 (-4.126)	1.290 (2.002)	1.534 (6.013)	0.712 (-1.544)	0.803 (-1.415)	1.870 (2.633)	1.491 (2.470)	0.896 (-0.481)	0.470 (-4.861)	1.543 (1.206)	2.753 (2.750)	1.558 (1.314)	1.660 (2.666)	1.988 (1.102)	1.656 (5.379)	0.611 (-1.057)
ADGRV1	ENSOARG00000016502	adhesion G protein-coupled receptor V1	3	0	0	NA	NA	NA	NA	NA	0.994 (-0.009)	NA	NA	NA	NA	NA	NA	0.965 (-0.175)	NA	NA	NA	NA	NA	NA	NA	0.556 (-1.035)	NA
ADH5	ENSOARG00000015738	alcohol dehydrogenase 5 (class III), chi polypeptide	22	4.55	0	0.962 (-2.214)	1.235 (22.259)	1.084 (11.598)	1.310 (19.275)	0.940 (-9.124)	1.142 (16.850)	1.074 (14.507)	0.857 (-15.986)	0.998 (-0.167)	0.896 (-13.853)	0.974 (-3.427)	1.591 (42.442)	0.752 (-28.217)	1.016 (1.803)	1.050 (6.654)	0.914 (-18.912)	1.136 (5.008)	1.037 (1.375)	1.045 (5.278)	2.180 (20.578)	0.964 (-5.333)	1.318 (22.839)
ADH6	ENSOARG00000001730	alcohol dehydrogenase 6 (class V)	2	0	0	NA	NA	NA	NA	NA	NA	1.475 (42.631)	NA	NA	NA	NA	NA	NA	NA	NA	1.763 (21.609)	NA	NA	NA	NA	NA	NA
ADHFE1	ENSOARG00000017527	alcohol dehydrogenase, iron containing 1	22	0	0	1.172 (0.887)	0.842 (-1.040)	1.075 (0.868)	1.324 (4.655)	1.257 (11.986)	1.412 (2.479)	1.147 (4.071)	0.789 (-1.469)	1.186 (1.644)	1.242 (1.922)	0.894 (-0.625)	1.014 (0.116)	1.219 (1.515)	0.958 (-0.312)	1.197 (1.519)	1.379 (1.449)	0.976 (-0.448)	1.443 (6.560)	1.200 (1.204)	1.112 (0.153)	1.195 (2.447)	1.090 (0.600)
ADI1	ENSOARG00000005369	acireductone dioxygenase 1	22	0	0	1.130 (9.878)	1.276 (31.339)	1.149 (12.920)	1.115 (18.077)	0.927 (-11.866)	0.799 (-28.570)	0.960 (-15.731)	0.905 (-19.403)	1.351 (55.597)	1.152 (18.557)	1.455 (64.144)	1.221 (29.505)	1.093 (12.163)	1.424 (37.154)	1.270 (33.088)	1.172 (23.780)	0.843 (-23.157)	0.944 (-8.009)	1.040 (3.939)	0.975 (-1.056)	1.110 (23.328)	0.990 (-1.595)
ADIG	ENSOARG00000019100	adipogenin	10	40	30	NA	NA	NA	5.318 (5.005)	NA	0.511 (-1.461)	NA	NA	1.322 (3.779)	NA	NA	NA	NA	NA	0.035 (-77.309)	14.843 (19.532)	0.418 (-1.552)	4.145 (6.746)	NA	0.526 (-14.236)	8.155 (13.401)	1.785 (2.229)
ADIPOQ	ENSOARG00000020509	Ovis aries adiponectin, C1Q and collagen domain containing (ADIPOQ), mRNA.	10	60	40	32.097 (53.114)	3.604 (4.541)	NA	NA	NA	NA	NA	NA	6.982 (303.025)	0.812 (-0.373)	NA	NA	NA	8.303 (12.481)	0.025 (-348.249)	NA	1.254 (1.742)	4.509 (16.427)	NA	NA	13.281 (78.119)	0.447 (-5.590)
ADIPOR1	ENSOARG00000018166	adiponectin receptor 1	22	0	0	0.965 (-0.518)	1.188 (4.478)	1.228 (8.960)	1.339 (11.094)	0.836 (-5.410)	0.959 (-1.905)	0.912 (-1.596)	0.856 (-4.863)	1.335 (8.359)	0.902 (-2.685)	1.408 (9.080)	1.086 (2.270)	1.255 (4.194)	0.955 (-1.081)	1.264 (7.274)	1.409 (6.813)	1.240 (8.429)	1.125 (3.536)	1.276 (5.604)	0.934 (-5.487)	1.169 (6.725)	0.885 (-3.340)
ADIPOR2	ENSOARG00000012807	adiponectin receptor 2	22	4.55	0	1.366 (5.019)	2.307 (14.884)	1.687 (6.799)	1.855 (18.963)	1.007 (0.121)	1.582 (7.469)	0.966 (-0.216)	1.143 (3.160)	1.396 (9.450)	1.262 (2.662)	1.573 (11.215)	1.973 (13.163)	1.781 (6.728)	1.400 (3.306)	0.230 (-78.748)	1.730 (10.299)	0.970 (-1.367)	1.223 (9.812)	1.573 (4.295)	1.206 (12.878)	1.684 (10.299)	0.923 (-1.468)
ADIRF	ENSOARG00000000741	adipogenesis regulatory factor	22	13.64	0	1.615 (115.664)	0.921 (-17.301)	0.947 (-20.146)	3.959 (711.493)	1.796 (148.398)	1.999 (103.395)	0.205 (-20.195)	3.106 (1957.512)	1.963 (1185.002)	0.570 (-85.033)	0.572 (-84.701)	1.708 (40.042)	0.780 (-34.586)	2.940 (128.165)	0.102 (-4244.416)	1.858 (199.097)	0.478 (-80.843)	0.891 (-15.858)	0.918 (-10.587)	0.920 (-2.239)	1.423 (413.433)	1.130 (53.542)
ADK	ENSOARG00000008618	adenosine kinase	22	13.64	0	1.880 (9.340)	1.970 (14.876)	1.238 (6.455)	2.733 (17.059)	1.376 (23.403)	2.178 (14.958)	1.652 (35.578)	0.846 (-2.626)	0.902 (-3.765)	0.870 (-2.963)	1.043 (1.069)	1.322 (6.569)	1.086 (3.109)	0.626 (-9.575)	1.128 (1.970)	0.714 (-10.444)	1.488 (5.982)	1.067 (1.053)	1.268 (7.598)	2.865 (16.247)	1.109 (10.524)	1.393 (6.809)
ADM	ENSOARG00000011444	adrenomedullin	20	20	0	1.767 (3.252)	3.638 (9.634)	NA	0.328 (-4.136)	1.128 (6.751)	1.136 (0.629)	0.521 (-3.374)	2.420 (29.736)	1.528 (4.500)	1.336 (2.358)	3.280 (66.449)	3.176 (3.943)	1.060 (0.101)	1.469 (1.484)	0.627 (-5.756)	1.630 (1.649)	0.961 (-0.075)	0.523 (-1.155)	1.276 (0.671)	NA	0.934 (-0.337)	1.914 (5.110)
ADM5	ENSOARG00000013386	adrenomedullin 5 (putative)	21	4.76	4.76	0.990 (-0.026)	0.566 (-5.676)	1.281 (3.042)	1.833 (0.950)	0.691 (-1.517)	0.477 (-7.249)	0.195 (-8.244)	0.475 (-12.341)	0.628 (-4.412)	1.219 (6.055)	1.060 (1.182)	0.899 (-2.174)	0.919 (-0.878)	1.145 (5.451)	0.473 (-4.075)	0.680 (-1.613)	0.663 (-0.723)	NA	0.795 (-3.962)	0.617 (-0.890)	0.793 (-3.530)	15.069 (23.256)
ADNP	ENSOARG00000013868	activity dependent neuroprotector homeobox	22	0	0	1.124 (2.414)	0.952 (-1.786)	1.363 (15.267)	1.020 (0.614)	0.949 (-1.356)	0.964 (-1.911)	0.806 (-4.531)	0.700 (-13.293)	0.831 (-10.437)	1.058 (2.389)	1.058 (3.016)	1.026 (1.189)	1.439 (12.495)	0.921 (-3.256)	0.890 (-4.089)	1.510 (8.254)	1.399 (3.460)	1.061 (0.621)	1.405 (14.628)	1.383 (7.328)	0.839 (-9.470)	1.693 (19.189)
ADNP2	ENSOARG00000004037	ADNP homeobox 2	22	0	0	0.817 (-0.985)	1.042 (0.346)	1.109 (1.196)	1.065 (0.709)	0.745 (-1.802)	1.566 (5.431)	1.044 (0.223)	0.632 (-3.592)	0.874 (-1.651)	1.006 (0.056)	0.876 (-1.281)	1.183 (1.846)	1.290 (1.941)	0.888 (-0.978)	1.100 (1.056)	1.411 (1.857)	1.599 (1.571)	0.868 (-0.368)	1.439 (3.838)	1.689 (3.800)	0.976 (-0.285)	1.556 (3.905)
ADORA1	ENSOARG00000001225	adenosine A1 receptor	3	33.33	0	NA	NA	3.539 (56.252)	NA	NA	NA	NA	NA	NA	NA	0.592 (-0.905)	NA	NA	NA	NA	NA	NA	NA	NA	1.441 (0.598)	NA	NA
ADORA2B	ENSOARG00000017486	adenosine A2b receptor	19	5.26	0	NA	1.230 (0.624)	1.716 (1.215)	0.552 (-5.386)	0.809 (-4.163)	1.175 (1.290)	0.717 (-0.857)	0.709 (-1.222)	0.896 (-0.597)	0.499 (-4.703)	0.742 (-1.018)	0.790 (-1.354)	NA	1.092 (0.428)	1.256 (5.898)	0.673 (-1.250)	1.616 (1.126)	0.901 (-0.248)	2.032 (3.322)	NA	1.475 (1.039)	1.972 (3.481)
ADORA3	ENSOARG00000019630	adenosine A3 receptor	14	7.14	0	0.460 (-2.153)	0.881 (-0.878)	1.766 (2.468)	NA	NA	NA	0.223 (-12.682)	0.730 (-3.389)	2.311 (8.153)	0.760 (-6.441)	0.551 (-2.598)	1.465 (3.616)	NA	1.482 (11.623)	0.904 (-0.492)	NA	NA	NA	0.955 (-1.901)	0.953 (-0.177)	1.382 (0.835)	NA
ADPGK	ENSOARG00000018976	ADP dependent glucokinase	22	4.55	0	0.917 (-0.882)	1.050 (0.828)	0.865 (-2.310)	1.521 (3.127)	0.930 (-1.158)	1.352 (8.022)	0.723 (-4.661)	0.712 (-7.188)	1.229 (4.161)	0.729 (-9.435)	1.309 (7.514)	0.843 (-4.098)	0.933 (-0.605)	0.817 (-4.988)	1.058 (0.944)	1.083 (0.521)	1.478 (1.517)	0.676 (-1.004)	1.242 (6.407)	1.652 (5.444)	0.964 (-0.631)	2.089 (9.523)
ADPRH	ENSOARG00000019768	ADP-ribosylarginine hydrolase	22	4.55	4.55	0.535 (-1.978)	0.531 (-5.220)	1.418 (3.093)	1.325 (3.072)	0.956 (-0.550)	1.268 (3.620)	0.912 (-0.939)	0.591 (-4.099)	1.166 (2.120)	0.741 (-5.008)	1.027 (0.161)	0.713 (-6.017)	1.207 (2.155)	0.855 (-1.863)	0.695 (-3.161)	1.553 (1.009)	1.278 (2.120)	1.537 (3.498)	1.244 (2.831)	1.134 (0.141)	1.046 (1.121)	5.703 (14.274)
ADPRHL2	ENSOARG00000019631	ADP-ribosylhydrolase like 2	22	0	0	0.770 (-2.136)	1.285 (3.264)	1.087 (1.750)	1.279 (2.914)	0.750 (-3.457)	1.004 (0.058)	0.812 (-1.403)	0.804 (-2.981)	1.272 (4.763)	1.071 (1.065)	1.247 (3.821)	1.075 (1.250)	0.826 (-2.488)	1.048 (0.546)	1.150 (2.033)	1.193 (2.074)	1.120 (0.688)	1.041 (0.222)	1.247 (3.195)	1.574 (2.418)	1.072 (1.474)	1.624 (6.965)
ADPRM	ENSOARG00000014730	ADP-ribose/CDP-alcohol diphosphatase, manganese dependent	21	9.52	0	1.003 (0.010)	0.931 (-0.356)	1.053 (0.636)	0.797 (-1.085)	0.646 (-1.740)	1.201 (1.116)	0.960 (-0.126)	0.418 (-4.767)	0.438 (-6.307)	0.947 (-0.484)	0.572 (-3.979)	1.038 (0.320)	0.998 (-0.016)	0.800 (-1.549)	0.667 (-2.029)	1.874 (1.438)	1.137 (0.242)	NA	1.190 (1.497)	2.068 (4.316)	0.610 (-2.797)	2.592 (4.528)
ADRA1A	ENSOARG00000009752	adrenoceptor alpha 1A	14	0	0	NA	0.997 (-0.004)	1.109 (0.183)	NA	0.811 (-0.282)	0.985 (-0.031)	0.938 (-0.341)	0.800 (-0.923)	0.936 (-0.149)	1.456 (0.695)	NA	1.353 (0.626)	NA	1.253 (0.381)	0.726 (-0.502)	NA	NA	NA	0.989 (-0.048)	NA	0.606 (-0.770)	1.601 (0.705)
ADRA1D	ENSOARG00000000251	adrenoceptor alpha 1D	8	0	0	NA	1.886 (1.322)	NA	0.951 (-0.189)	NA	NA	NA	NA	0.703 (-5.619)	0.734 (-0.455)	1.896 (1.583)	0.801 (-0.348)	NA	NA	NA	NA	0.980 (-0.029)	0.573 (-0.915)	NA	NA	NA	NA
ADRA2A	ENSOARG00000010704	adrenoceptor alpha 2A	13	7.69	0	2.222 (1.447)	0.581 (-1.515)	0.603 (-8.649)	NA	1.173 (1.427)	1.804 (2.501)	NA	1.282 (1.955)	1.360 (1.899)	NA	NA	0.792 (-0.762)	0.578 (-1.530)	0.993 (-0.007)	NA	0.373 (-4.135)	NA	NA	1.891 (1.689)	NA	1.048 (0.058)	NA
ADRB1	ENSOARG00000013772	adrenoceptor beta 1	5	20	0	NA	NA	NA	NA	NA	0.961 (-0.047)	NA	1.159 (0.656)	0.984 (-0.019)	NA	NA	NA	NA	NA	1.017 (0.017)	NA	NA	NA	2.506 (3.551)	NA	NA	NA
ADRB2	ENSOARG00000014352	beta-2 adrenergic receptor	15	13.33	0	NA	1.144 (0.215)	0.912 (-2.221)	NA	1.023 (0.044)	NA	2.521 (5.578)	1.852 (9.377)	1.363 (2.287)	0.875 (-0.568)	NA	1.312 (0.878)	NA	1.370 (1.133)	0.385 (-4.090)	NA	1.350 (5.090)	0.859 (-1.616)	1.168 (0.660)	NA	2.026 (2.022)	1.868 (3.678)
ADRM1	ENSOARG00000014094	adhesion regulating molecule 1	22	0	0	1.012 (0.138)	1.397 (5.795)	1.335 (6.127)	1.294 (6.971)	1.377 (5.517)	1.010 (0.274)	1.232 (3.398)	1.486 (11.273)	1.838 (12.182)	1.257 (3.954)	1.850 (9.753)	1.253 (4.338)	1.774 (7.687)	1.432 (5.110)	1.344 (5.313)	1.348 (5.035)	0.901 (-1.734)	0.983 (-0.245)	1.581 (5.423)	1.169 (10.389)	1.461 (7.529)	1.722 (9.215)
ADSL	ENSOARG00000017303	adenylosuccinate lyase	22	4.55	0	1.000 (0.010)	1.070 (2.076)	0.919 (-2.292)	1.323 (8.632)	0.860 (-5.771)	1.244 (6.281)	1.148 (3.399)	0.911 (-2.258)	1.264 (8.704)	1.232 (7.650)	1.278 (7.469)	1.094 (3.387)	1.078 (1.714)	1.118 (3.288)	1.340 (8.586)	1.269 (4.705)	1.082 (3.377)	0.895 (-5.622)	1.352 (11.392)	1.478 (9.710)	1.119 (4.809)	2.039 (22.476)
ADSS	ENSOARG00000005565	adenylosuccinate synthase	22	0	0	1.013 (0.347)	1.079 (2.890)	1.132 (2.878)	1.340 (7.546)	0.759 (-10.589)	1.473 (10.317)	0.819 (-2.793)	0.671 (-6.336)	0.966 (-1.145)	0.835 (-4.444)	0.919 (-2.562)	0.989 (-0.519)	0.997 (-0.067)	0.607 (-10.505)	1.549 (17.159)	0.959 (-1.108)	1.484 (2.935)	1.024 (0.144)	1.328 (7.153)	1.696 (6.979)	0.851 (-4.784)	1.909 (19.287)
ADSSL1	ENSOARG00000007702	adenylosuccinate synthase like 1	22	18.18	0	1.311 (3.893)	2.171 (12.430)	1.019 (0.145)	2.764 (49.262)	1.096 (1.071)	0.648 (-10.343)	0.838 (-1.593)	0.882 (-2.363)	1.169 (5.005)	0.618 (-3.027)	0.944 (-1.138)	2.592 (9.490)	1.569 (17.632)	1.608 (1.775)	1.590 (11.409)	2.059 (14.119)	1.164 (33.601)	1.262 (54.569)	1.430 (2.136)	0.934 (-1.315)	1.345 (12.064)	0.719 (-4.077)
ADTRP	ENSOARG00000014611	androgen dependent TFPI regulating protein	11	27.27	0	0.825 (-0.918)	3.806 (5.662)	NA	NA	1.002 (0.004)	NA	1.213 (19.937)	0.591 (-1.344)	2.547 (13.119)	NA	NA	3.161 (7.505)	NA	NA	0.818 (-1.738)	1.005 (0.118)	NA	NA	NA	1.221 (8.128)	NA	0.531 (-2.036)
AEBP1	ENSOARG00000016204	AE binding protein 1	22	13.64	0	0.600 (-6.005)	0.859 (-2.838)	1.164 (3.455)	3.474 (22.291)	0.967 (-1.013)	0.909 (-4.436)	0.294 (-40.908)	0.891 (-4.169)	0.936 (-9.354)	0.601 (-9.393)	1.318 (37.869)	0.638 (-4.648)	1.438 (3.200)	0.975 (-0.435)	0.583 (-11.631)	2.227 (9.140)	3.342 (4.674)	0.572 (-1.037)	1.120 (3.153)	1.043 (0.204)	1.494 (10.255)	1.194 (2.871)
AEN	ENSOARG00000010957	apoptosis enhancing nuclease	22	9.09	0	1.048 (0.102)	1.087 (0.375)	0.980 (-0.033)	1.636 (0.915)	0.925 (-0.145)	1.104 (0.567)	0.624 (-1.035)	0.502 (-2.589)	1.218 (1.742)	0.967 (-0.161)	0.784 (-2.738)	0.723 (-2.090)	1.923 (1.019)	0.636 (-1.682)	0.985 (-0.062)	0.750 (-1.459)	0.720 (-1.169)	1.023 (0.083)	1.003 (0.013)	0.931 (-0.543)	2.922 (6.735)	2.057 (3.230)
AES	ENSOARG00000013150	amino-terminal enhancer of split	22	0	0	0.849 (-12.540)	1.213 (18.444)	0.998 (-0.316)	1.969 (48.429)	1.287 (26.128)	1.107 (12.563)	0.776 (-5.078)	1.509 (80.736)	1.262 (22.561)	1.484 (54.634)	1.358 (25.497)	1.172 (16.164)	0.874 (-11.620)	1.769 (64.881)	1.153 (16.485)	1.123 (8.067)	1.244 (19.591)	0.743 (-12.672)	1.494 (53.314)	1.720 (19.200)	1.132 (25.010)	1.359 (28.745)
AFAP1	ENSOARG00000011947	actin filament associated protein 1	18	5.56	0	0.709 (-0.771)	0.862 (-0.590)	1.466 (2.139)	1.991 (1.240)	NA	0.759 (-1.573)	NA	0.495 (-3.073)	0.808 (-2.360)	0.531 (-2.814)	0.673 (-1.629)	1.030 (0.107)	2.229 (3.454)	0.734 (-1.090)	0.994 (-0.036)	1.586 (1.676)	NA	NA	1.200 (0.652)	1.211 (6.278)	1.436 (1.002)	0.896 (-0.547)
AFAP1L1	ENSOARG00000005121	actin filament associated protein 1 like 1	22	0	0	0.939 (-0.116)	0.710 (-0.957)	0.774 (-1.032)	0.941 (-0.125)	0.731 (-0.805)	1.149 (0.624)	1.091 (0.207)	1.311 (2.076)	0.994 (-0.030)	0.772 (-0.878)	0.783 (-1.031)	0.795 (-0.670)	0.938 (-0.298)	0.681 (-1.214)	0.562 (-1.690)	1.804 (1.097)	1.722 (1.440)	1.384 (0.881)	1.103 (0.367)	1.821 (1.132)	0.682 (-4.035)	0.657 (-0.864)
AFAP1L2	ENSOARG00000014762	actin filament associated protein 1 like 2	21	0	0	0.985 (-0.028)	1.265 (1.289)	1.644 (22.584)	1.548 (15.283)	0.653 (-5.977)	1.384 (4.234)	0.864 (-0.429)	0.786 (-2.198)	1.098 (0.716)	0.698 (-1.727)	0.896 (-1.465)	1.002 (0.019)	0.880 (-0.170)	0.899 (-0.336)	0.855 (-0.747)	1.393 (1.590)	NA	1.070 (0.080)	1.302 (4.860)	1.854 (3.146)	1.015 (0.622)	0.600 (-3.055)
AFDN	ENSOARG00000004988	afadin, adherens junction formation factor	22	0	0	0.766 (-5.061)	0.981 (-0.456)	1.485 (10.110)	0.824 (-4.000)	0.733 (-4.309)	0.749 (-11.677)	0.959 (-0.846)	0.561 (-16.994)	0.858 (-4.424)	0.739 (-2.836)	0.942 (-1.278)	1.193 (3.369)	1.344 (7.335)	0.878 (-0.982)	1.132 (3.730)	0.923 (-2.228)	1.221 (1.685)	0.584 (-3.258)	1.379 (2.165)	1.199 (1.597)	0.931 (-1.585)	0.524 (-17.311)
AFF1	ENSOARG00000004522	AF4/FMR2 family member 1	22	4.55	0	0.584 (-2.055)	0.801 (-1.469)	1.871 (4.039)	0.440 (-3.648)	1.024 (0.213)	0.775 (-3.072)	0.871 (-0.453)	0.297 (-7.866)	0.462 (-4.437)	0.663 (-2.242)	0.466 (-4.789)	0.884 (-0.787)	2.059 (5.532)	0.735 (-1.423)	0.728 (-2.231)	1.280 (1.098)	1.181 (0.993)	0.751 (-1.560)	1.093 (0.678)	1.740 (1.006)	0.530 (-5.008)	0.682 (-2.211)
AFF2	ENSOARG00000009528	AF4/FMR2 family member 2	3	33.33	0	NA	NA	NA	NA	NA	NA	0.857 (-0.281)	NA	NA	NA	0.863 (-0.491)	2.802 (3.230)	NA	NA	NA	NA	NA	NA	NA	NA	NA	NA
AFF4	ENSOARG00000013406	AF4/FMR2 family member 4	22	4.55	0	0.867 (-0.988)	0.858 (-1.479)	1.622 (8.937)	0.334 (-8.781)	0.979 (-0.230)	1.172 (2.857)	0.864 (-1.165)	0.290 (-8.008)	0.345 (-10.421)	0.611 (-3.519)	0.407 (-8.973)	1.289 (2.705)	1.447 (6.491)	0.573 (-3.763)	0.660 (-4.399)	0.770 (-1.523)	1.350 (2.297)	0.523 (-3.424)	1.307 (2.862)	2.125 (9.857)	0.456 (-8.347)	0.924 (-0.749)
AFG3L2	ENSOARG00000001770	AFG3 like matrix AAA peptidase subunit 2	22	0	0	1.221 (6.163)	1.437 (17.292)	1.071 (3.784)	1.403 (16.063)	1.027 (1.358)	1.425 (17.991)	1.074 (1.926)	0.965 (-1.044)	1.280 (9.798)	1.100 (2.873)	1.297 (9.958)	1.318 (11.938)	1.275 (8.509)	1.090 (2.287)	1.520 (20.227)	0.995 (-0.272)	1.431 (23.541)	1.327 (19.457)	1.394 (10.199)	1.380 (20.629)	1.224 (8.155)	1.252 (7.471)
AFM	ENSOARG00000014129	afamin	7	0	0	NA	1.031 (0.051)	NA	NA	0.538 (-1.033)	0.919 (-0.225)	1.441 (34.889)	NA	NA	NA	NA	0.699 (-0.664)	NA	NA	1.123 (0.249)	NA	NA	NA	1.049 (0.096)	NA	NA	NA
AFMID	ENSOARG00000005462	arylformamidase	22	27.27	0	1.001 (0.007)	0.948 (-0.328)	1.924 (11.373)	2.538 (2.070)	1.231 (7.696)	1.905 (5.639)	1.169 (10.232)	0.842 (-1.138)	1.760 (4.601)	1.288 (3.204)	2.056 (3.799)	0.813 (-3.343)	2.001 (6.093)	1.146 (1.177)	2.407 (8.378)	2.333 (3.168)	1.155 (0.210)	2.352 (1.463)	1.239 (1.291)	1.100 (0.159)	1.761 (3.350)	1.779 (9.726)
AFP	ENSOARG00000013966	alpha fetoprotein	21	0	0	0.072 (-19.782)	0.063 (-29.057)	0.088 (-56.402)	0.154 (-26.409)	0.112 (-31.691)	1.407 (16.591)	1.421 (8.287)	0.034 (-36.081)	0.043 (-57.548)	0.088 (-26.630)	0.446 (-26.754)	0.701 (-11.102)	0.070 (-46.752)	0.061 (-28.914)	0.061 (-34.247)	0.071 (-16.064)	1.233 (3.532)	NA	1.392 (14.674)	1.971 (16.446)	0.038 (-47.846)	0.094 (-24.576)
AFTPH	ENSOARG00000020010	aftiphilin	22	4.55	0	0.955 (-0.642)	1.252 (4.698)	1.320 (8.030)	1.237 (3.382)	1.014 (0.381)	1.453 (14.507)	1.055 (0.914)	0.718 (-5.465)	1.073 (1.824)	0.919 (-1.946)	0.728 (-3.563)	1.131 (3.421)	1.051 (1.525)	0.917 (-1.811)	1.456 (8.537)	1.100 (1.534)	1.215 (2.547)	0.962 (-0.495)	1.572 (12.856)	2.298 (18.141)	1.103 (2.530)	1.242 (5.353)
AGA	ENSOARG00000006863	aspartylglucosaminidase	22	0	0	0.959 (-0.585)	1.226 (4.242)	1.032 (0.569)	1.340 (5.930)	0.730 (-12.793)	0.795 (-7.482)	0.778 (-7.716)	0.680 (-10.792)	1.071 (2.532)	0.898 (-3.012)	0.905 (-2.797)	1.055 (1.311)	0.980 (-0.816)	0.793 (-5.686)	0.842 (-3.727)	1.430 (4.128)	1.115 (1.011)	0.735 (-2.295)	1.216 (5.348)	1.242 (6.598)	0.860 (-6.429)	0.909 (-1.971)
AGAP1	ENSOARG00000019132	ArfGAP with GTPase domain, ankyrin repeat and PH domain 1	22	0	0	0.799 (-1.241)	1.002 (0.020)	1.010 (0.274)	1.091 (1.097)	0.792 (-1.461)	1.212 (2.465)	1.082 (0.274)	0.463 (-5.958)	0.668 (-3.929)	0.384 (-2.188)	0.669 (-2.308)	1.240 (1.517)	1.184 (1.317)	0.580 (-1.179)	1.014 (0.158)	1.563 (2.348)	1.450 (1.806)	0.997 (-0.014)	1.083 (0.224)	1.093 (0.220)	0.981 (-0.154)	0.573 (-3.042)
AGAP2	ENSOARG00000005433	ArfGAP with GTPase domain, ankyrin repeat and PH domain 2	9	11.11	0	NA	0.672 (-1.136)	3.310 (76.773)	NA	NA	NA	NA	0.432 (-1.866)	0.762 (-0.779)	1.703 (5.943)	NA	0.829 (-1.890)	NA	1.404 (3.260)	NA	NA	NA	NA	1.613 (2.945)	1.131 (0.197)	NA	NA
AGAP3	ENSOARG00000003209	ArfGAP with GTPase domain, ankyrin repeat and PH domain 3	22	0	0	0.929 (-0.376)	1.108 (0.840)	1.949 (28.534)	1.102 (1.010)	0.955 (-0.195)	1.156 (1.426)	0.690 (-1.162)	0.967 (-0.472)	1.283 (3.002)	0.857 (-0.937)	1.263 (3.553)	1.033 (0.191)	1.644 (6.827)	1.005 (0.026)	1.209 (1.870)	1.785 (6.394)	1.088 (0.794)	1.404 (2.601)	1.194 (0.991)	0.740 (-1.055)	1.149 (1.853)	0.619 (-3.767)
AGBL2	ENSOARG00000007487	ATP/GTP binding protein like 2	5	20	0	NA	NA	NA	NA	NA	NA	NA	1.805 (1.989)	1.744 (0.837)	NA	NA	NA	2.550 (4.702)	NA	NA	NA	NA	NA	NA	1.610 (10.122)	1.436 (1.181)	NA
AGBL3	ENSOARG00000008035	ATP/GTP binding protein like 3	7	14.29	0	NA	NA	NA	1.858 (1.853)	NA	0.954 (-0.103)	NA	NA	1.445 (0.675)	NA	NA	NA	1.407 (0.707)	NA	NA	NA	NA	NA	1.164 (0.166)	2.248 (8.401)	1.489 (0.841)	NA
AGBL5	ENSOARG00000019066	ATP/GTP binding protein like 5	20	15	0	1.542 (0.977)	1.169 (0.546)	2.126 (5.872)	1.737 (3.262)	1.554 (2.380)	1.053 (0.266)	0.831 (-0.346)	1.300 (1.849)	2.004 (4.700)	1.721 (2.272)	1.388 (1.894)	1.333 (1.260)	1.992 (6.235)	1.311 (0.959)	1.796 (2.513)	2.816 (2.497)	NA	NA	1.192 (0.632)	1.269 (22.674)	1.829 (4.572)	1.806 (2.165)
AGER	ENSOARG00000000355	advanced glycosylation end-product specific receptor	12	8.33	0	NA	0.913 (-0.120)	NA	1.256 (0.307)	NA	0.876 (-0.474)	NA	1.377 (215.862)	1.109 (0.225)	1.568 (3.655)	3.555 (2.982)	0.918 (-0.584)	NA	1.731 (4.098)	NA	NA	NA	NA	1.395 (1.113)	1.301 (0.554)	0.429 (-155.106)	NA
AGFG1	ENSOARG00000020567	ArfGAP with FG repeats 1	22	4.55	0	0.689 (-4.651)	1.005 (0.082)	1.205 (3.133)	1.096 (0.689)	0.913 (-1.021)	1.398 (6.152)	1.051 (1.038)	0.911 (-1.238)	0.748 (-4.690)	0.816 (-3.694)	0.600 (-6.331)	1.100 (1.992)	0.725 (-2.817)	0.754 (-5.174)	1.152 (2.757)	1.283 (3.089)	1.482 (3.022)	0.826 (-1.116)	1.530 (8.673)	2.356 (30.244)	0.808 (-3.290)	1.906 (10.495)
AGFG2	ENSOARG00000016812	ArfGAP with FG repeats 2	22	22.73	0	1.440 (1.824)	1.474 (2.728)	2.172 (18.172)	3.447 (23.764)	1.552 (5.318)	0.566 (-59.915)	0.991 (-0.235)	0.977 (-0.259)	2.005 (9.084)	1.863 (8.509)	1.435 (3.215)	1.295 (2.981)	1.859 (10.302)	2.102 (8.145)	1.779 (3.951)	2.923 (5.660)	1.673 (1.016)	1.440 (0.752)	1.409 (3.555)	1.140 (1.355)	1.755 (12.343)	0.466 (-15.275)
AGGF1	ENSOARG00000016987	angiogenic factor with G-patch and FHA domains 1	22	4.55	0	0.990 (-0.139)	1.272 (4.617)	1.595 (16.868)	1.277 (4.269)	0.947 (-0.899)	1.356 (9.788)	1.171 (1.912)	0.861 (-2.731)	0.778 (-5.903)	1.041 (0.775)	0.645 (-8.423)	1.218 (4.417)	0.853 (-2.827)	0.811 (-3.740)	1.063 (1.339)	1.334 (4.256)	1.447 (5.909)	1.089 (1.231)	1.445 (8.310)	2.066 (11.111)	0.812 (-5.008)	1.499 (7.151)
AGK	ENSOARG00000013726	acylglycerol kinase	22	4.55	0	0.655 (-2.754)	0.847 (-2.219)	1.277 (6.408)	1.460 (2.766)	1.163 (2.600)	1.232 (3.094)	0.911 (-0.740)	0.643 (-4.759)	1.062 (0.986)	0.972 (-0.567)	0.964 (-0.607)	0.808 (-4.508)	1.092 (1.330)	0.742 (-4.585)	1.007 (0.084)	1.346 (1.890)	1.205 (0.785)	0.720 (-1.241)	1.070 (1.691)	1.804 (4.417)	1.211 (2.168)	2.961 (15.886)
AGMAT	ENSOARG00000009382	agmatinase	3	100	33.33	NA	NA	NA	NA	2.512 (20.838)	NA	2.022 (53.925)	NA	NA	NA	NA	9.845 (12.666)	NA	NA	NA	NA	NA	NA	NA	NA	NA	NA
AGMO	ENSOARG00000008198	alkylglycerol monooxygenase	3	0	0	NA	NA	NA	1.254 (8.895)	NA	0.542 (-2.637)	0.833 (-2.065)	NA	NA	NA	NA	NA	NA	NA	NA	NA	NA	NA	NA	NA	NA	NA
AGO1	ENSOARG00000019591	argonaute 1, RISC catalytic component	22	0	0	0.694 (-2.909)	0.818 (-2.742)	1.247 (7.356)	0.512 (-8.755)	0.948 (-0.563)	1.032 (0.635)	0.841 (-1.060)	0.367 (-10.874)	0.628 (-8.583)	0.924 (-1.371)	0.599 (-7.416)	1.126 (2.254)	1.376 (5.968)	0.994 (-0.088)	0.924 (-1.084)	0.809 (-1.852)	1.420 (2.993)	1.441 (3.304)	1.332 (5.052)	1.087 (0.445)	0.898 (-1.703)	1.260 (3.561)
AGO2	ENSOARG00000003763	argonaute 2, RISC catalytic component	22	0	0	0.314 (-3.765)	0.477 (-4.257)	0.670 (-3.476)	0.239 (-7.778)	0.313 (-3.616)	1.353 (2.263)	0.985 (-0.058)	0.170 (-8.159)	0.268 (-6.701)	0.498 (-4.569)	0.471 (-5.402)	0.781 (-2.109)	0.905 (-0.865)	0.390 (-4.639)	0.476 (-4.096)	0.643 (-1.498)	1.419 (1.755)	0.475 (-2.297)	1.471 (3.011)	0.965 (-0.228)	0.293 (-5.285)	1.445 (2.218)
AGO3	ENSOARG00000019609	argonaute 3, RISC catalytic component	13	0	0	NA	0.787 (-0.372)	1.114 (0.383)	0.711 (-0.488)	NA	1.029 (0.067)	NA	NA	0.430 (-1.644)	0.580 (-0.753)	NA	0.874 (-0.239)	0.596 (-1.228)	0.662 (-0.566)	0.565 (-0.847)	NA	NA	NA	1.243 (0.455)	NA	0.532 (-1.055)	0.833 (-0.219)
AGO4	ENSOARG00000019568	argonaute 4, RISC catalytic component	21	0	0	0.961 (-0.155)	0.852 (-0.823)	1.156 (1.549)	0.510 (-3.417)	0.798 (-0.998)	0.971 (-0.272)	0.911 (-0.387)	0.478 (-7.362)	0.581 (-6.324)	0.734 (-2.242)	0.439 (-4.220)	1.259 (1.820)	0.924 (-0.291)	0.967 (-0.260)	0.909 (-0.537)	1.073 (0.484)	1.964 (8.646)	1.534 (4.729)	1.168 (1.998)	NA	0.562 (-3.646)	0.787 (-2.234)
AGPAT1	ENSOARG00000000536	1-acyl-sn-glycerol-3-phosphate acyltransferase alpha precursor	22	4.55	0	0.999 (-0.013)	1.054 (0.925)	1.354 (13.083)	1.529 (8.116)	0.898 (-1.462)	1.385 (6.028)	0.802 (-2.669)	0.604 (-10.066)	0.959 (-1.081)	1.044 (1.213)	1.687 (18.871)	0.892 (-3.445)	1.738 (21.374)	0.867 (-3.539)	1.084 (1.445)	1.536 (4.276)	1.146 (0.537)	0.689 (-1.315)	1.404 (9.140)	0.978 (-0.411)	1.264 (7.027)	2.644 (16.360)
AGPAT2	ENSOARG00000003764	1-acylglycerol-3-phosphate O-acyltransferase 2	22	9.09	0	0.848 (-9.900)	2.143 (44.253)	0.704 (-0.716)	1.813 (17.317)	0.777 (-15.134)	1.090 (4.641)	1.358 (53.668)	0.779 (-11.292)	1.823 (24.132)	0.881 (-1.566)	1.118 (1.267)	0.714 (-14.485)	1.686 (26.122)	1.201 (2.228)	1.031 (3.966)	1.233 (26.189)	4.003 (34.318)	1.828 (5.819)	1.400 (4.009)	1.046 (3.043)	1.627 (35.568)	0.813 (-7.879)
AGPAT3	ENSOARG00000011502	1-acylglycerol-3-phosphate O-acyltransferase 3	22	0	0	1.246 (3.040)	1.571 (12.910)	1.514 (32.771)	1.527 (20.456)	1.169 (13.114)	1.479 (14.819)	1.264 (10.793)	0.876 (-3.321)	1.331 (8.683)	0.919 (-2.453)	1.109 (3.052)	1.604 (18.552)	1.845 (33.241)	1.078 (1.769)	1.119 (3.280)	1.393 (5.537)	1.631 (17.373)	1.304 (6.770)	1.321 (7.762)	1.223 (38.811)	1.360 (11.083)	1.246 (4.657)
AGPAT4	ENSOARG00000004773	1-acylglycerol-3-phosphate O-acyltransferase 4	9	22.22	0	NA	1.235 (0.304)	2.273 (8.762)	NA	NA	NA	NA	0.787 (-0.308)	1.292 (2.156)	1.527 (0.690)	0.878 (-0.386)	1.417 (0.609)	1.635 (3.150)	NA	NA	NA	NA	NA	NA	NA	NA	4.488 (4.915)
AGPAT5	ENSOARG00000006265	1-acylglycerol-3-phosphate O-acyltransferase 5	22	4.55	0	1.710 (2.346)	1.456 (3.537)	1.738 (15.657)	1.249 (14.616)	1.337 (2.184)	1.568 (8.659)	0.983 (-0.091)	1.109 (1.020)	1.027 (0.574)	1.183 (1.516)	0.819 (-2.571)	1.632 (5.290)	1.385 (5.932)	1.030 (0.224)	1.758 (7.199)	1.509 (2.972)	1.386 (9.709)	1.403 (13.607)	1.541 (3.693)	2.256 (18.624)	1.603 (15.346)	0.832 (-2.362)
AGPS	ENSOARG00000017403	alkylglycerone phosphate synthase	22	4.55	0	0.799 (-5.663)	1.200 (5.100)	0.760 (-6.913)	0.667 (-6.235)	0.749 (-5.895)	1.363 (10.524)	0.928 (-1.171)	0.501 (-13.085)	0.642 (-8.997)	0.968 (-0.965)	0.524 (-22.678)	1.233 (6.818)	0.781 (-4.380)	0.871 (-3.480)	0.972 (-0.796)	0.841 (-3.446)	1.362 (4.468)	0.779 (-3.003)	1.319 (9.925)	2.167 (8.833)	0.679 (-9.504)	0.872 (-4.437)
AGR2	ENSOARG00000008972	anterior gradient 2, protein disulphide isomerase family member	19	5.26	5.26	0.386 (-2045.054)	0.454 (-1017.396)	0.103 (-16.453)	0.261 (-108.263)	0.128 (-7.003)	5.152 (57.431)	0.762 (-5.269)	0.187 (-110.263)	0.580 (-8.735)	NA	0.302 (-13.594)	0.402 (-707.322)	0.119 (-16.009)	NA	0.287 (-3379.319)	0.381 (-8.799)	1.185 (1.580)	NA	0.973 (-0.468)	1.566 (2.299)	0.561 (-7.877)	0.004 (-6395.584)
AGR3	ENSOARG00000009122	anterior gradient 3, protein disulphide isomerase family member	7	14.29	14.29	0.098 (-204.728)	0.542 (-98.145)	NA	NA	NA	6.785 (6.664)	NA	NA	NA	NA	NA	0.660 (-33.813)	0.434 (-3.447)	NA	0.372 (-355.037)	NA	NA	NA	NA	1.386 (0.578)	NA	NA
AGT	ENSOARG00000003055	angiotensinogen	9	44.44	11.11	2.511 (3.480)	0.611 (-1.603)	2.116 (289.368)	0.607 (-1.461)	NA	20.175 (31.179)	1.168 (73.382)	2.711 (8.043)	NA	NA	NA	1.993 (4.981)	NA	NA	0.263 (-5.406)	NA	NA	NA	NA	NA	NA	NA
AGTPBP1	ENSOARG00000008849	ATP/GTP binding protein 1	22	4.55	0	1.076 (0.181)	1.090 (0.248)	0.795 (-5.370)	1.776 (1.451)	1.118 (0.221)	1.371 (1.472)	0.911 (-0.102)	0.901 (-0.280)	1.280 (1.022)	1.313 (0.782)	0.543 (-1.587)	1.338 (1.094)	0.967 (-0.243)	1.068 (0.167)	1.058 (0.209)	1.501 (1.600)	1.111 (0.654)	1.886 (8.222)	1.455 (1.276)	2.345 (7.110)	1.258 (0.793)	0.776 (-0.909)
AGTR1	ENSOARG00000015385	angiotensin II receptor type 1	19	15.79	5.26	NA	1.125 (0.776)	0.844 (-0.312)	NA	0.780 (-4.681)	1.221 (2.237)	0.846 (-10.952)	0.708 (-2.558)	1.146 (3.928)	0.481 (-1.989)	1.181 (2.956)	2.305 (2.343)	5.071 (11.292)	1.052 (0.147)	0.384 (-8.546)	1.549 (1.224)	1.800 (3.099)	0.511 (-5.010)	1.532 (11.610)	2.477 (1.489)	1.484 (2.650)	NA
AGTR2	ENSOARG00000009828	angiotensin II receptor type 2	2	0	0	NA	NA	0.314 (-7.969)	NA	NA	NA	NA	NA	NA	NA	0.296 (-3.485)	NA	NA	NA	NA	NA	NA	NA	NA	NA	NA	NA
AGTRAP	ENSOARG00000000056	angiotensin II receptor associated protein	22	0	0	0.806 (-8.525)	1.020 (0.475)	0.626 (-3.857)	0.746 (-59.183)	0.899 (-20.656)	0.599 (-35.169)	0.504 (-24.002)	0.561 (-32.794)	1.013 (0.487)	0.478 (-34.957)	0.489 (-16.819)	1.319 (7.311)	1.299 (10.278)	0.990 (-0.435)	0.936 (-2.312)	1.054 (1.360)	0.520 (-3.835)	0.651 (-2.305)	0.423 (-21.013)	0.555 (-155.633)	1.211 (10.774)	0.503 (-22.568)
AGXT	ENSOARG00000018314	alanine-glyoxylate aminotransferase	3	0	0	NA	NA	NA	NA	1.908 (80.475)	0.350 (-2.522)	0.968 (-2.288)	NA	NA	NA	NA	NA	NA	NA	NA	NA	NA	NA	NA	NA	NA	NA
AGXT2	ENSOARG00000011462	alanine--glyoxylate aminotransferase 2	7	14.29	0	NA	NA	0.599 (-0.697)	NA	2.361 (72.168)	1.008 (0.021)	1.582 (12.553)	NA	NA	NA	NA	NA	1.954 (1.998)	1.017 (0.038)	NA	NA	NA	NA	1.124 (0.245)	NA	NA	NA
AHCTF1	ENSOARG00000003217	AT-hook containing transcription factor 1	22	0	0	0.835 (-0.985)	0.960 (-0.380)	1.119 (1.825)	1.211 (1.647)	0.925 (-0.621)	1.182 (3.423)	0.921 (-0.699)	0.774 (-2.193)	0.710 (-4.015)	1.089 (0.963)	0.537 (-5.746)	1.375 (3.933)	1.009 (0.095)	0.893 (-1.142)	0.951 (-0.517)	0.884 (-0.866)	1.236 (1.120)	0.612 (-2.245)	1.203 (2.810)	1.980 (7.831)	0.752 (-3.403)	1.753 (5.989)
AHCYL1	ENSOARG00000019369	adenosylhomocysteinase like 1	22	0	0	1.448 (10.850)	1.234 (11.883)	1.248 (26.103)	0.704 (-46.038)	0.633 (-22.980)	0.927 (-5.917)	0.811 (-5.461)	0.578 (-16.318)	0.949 (-2.067)	0.819 (-5.195)	0.930 (-3.042)	1.254 (9.525)	1.083 (2.148)	0.743 (-6.583)	1.229 (11.420)	0.790 (-4.979)	0.850 (-3.813)	0.667 (-11.404)	1.071 (1.914)	1.558 (8.087)	0.878 (-5.105)	0.322 (-55.240)
AHCYL2	ENSOARG00000004375	adenosylhomocysteinase like 2	22	4.55	0	1.451 (4.954)	1.629 (74.654)	0.842 (-7.207)	0.918 (-0.404)	0.764 (-80.962)	2.263 (21.748)	1.070 (0.548)	0.321 (-6.966)	0.431 (-10.739)	0.443 (-8.070)	0.906 (-1.384)	1.880 (19.340)	0.903 (-5.409)	0.458 (-7.673)	1.462 (36.777)	0.270 (-374.567)	1.207 (12.792)	0.778 (-14.452)	1.224 (2.358)	1.477 (10.001)	0.881 (-1.914)	0.166 (-35.824)
AHDC1	ENSOARG00000003394	AT-hook DNA binding motif containing 1	22	9.09	0	1.073 (0.185)	0.922 (-0.312)	1.881 (14.141)	1.484 (4.184)	0.735 (-1.814)	0.983 (-0.115)	0.607 (-1.907)	0.500 (-5.071)	0.919 (-0.953)	1.015 (0.044)	1.304 (3.461)	0.810 (-0.838)	3.462 (16.840)	1.091 (0.257)	0.973 (-0.138)	1.721 (2.909)	1.268 (1.305)	1.559 (3.110)	2.244 (2.975)	0.948 (-0.288)	1.020 (0.319)	0.747 (-1.433)
AHI1	ENSOARG00000014967	Abelson helper integration site 1	20	5	0	0.468 (-1.499)	0.804 (-0.682)	1.281 (2.264)	1.174 (0.800)	0.805 (-0.516)	1.336 (2.166)	0.675 (-0.504)	0.753 (-0.888)	0.759 (-1.435)	0.916 (-0.501)	0.465 (-3.474)	0.969 (-0.167)	1.257 (4.045)	0.833 (-0.784)	0.966 (-0.133)	1.237 (0.476)	NA	NA	1.586 (2.505)	1.824 (5.435)	1.160 (0.743)	2.604 (3.687)
AHNAK	ENSOARG00000014988	AHNAK nucleoprotein	22	0	0	0.285 (-119.282)	0.739 (-29.895)	1.643 (6.057)	1.473 (10.354)	0.542 (-17.596)	0.853 (-16.328)	0.647 (-15.081)	0.470 (-124.614)	0.569 (-88.304)	0.385 (-30.894)	0.353 (-91.191)	0.791 (-13.515)	0.727 (-2.547)	0.600 (-20.303)	0.521 (-180.511)	0.685 (-51.150)	1.103 (9.158)	0.534 (-62.053)	1.303 (13.191)	1.813 (10.304)	0.655 (-24.593)	0.168 (-287.585)
AHNAK2	ENSOARG00000008140	AHNAK nucleoprotein 2	12	0	0	NA	0.546 (-1.015)	0.977 (-0.026)	1.347 (0.519)	NA	0.682 (-1.103)	NA	0.351 (-3.664)	0.897 (-0.929)	NA	0.387 (-4.746)	0.697 (-0.509)	NA	NA	0.755 (-1.132)	1.395 (1.626)	NA	NA	NA	NA	1.091 (0.114)	0.233 (-6.927)
AHRR	ENSOARG00000015756	aryl-hydrocarbon receptor repressor	6	0	0	NA	0.502 (-2.894)	NA	NA	NA	0.793 (-0.517)	NA	NA	NA	NA	NA	0.346 (-3.788)	NA	NA	0.732 (-0.960)	1.563 (0.605)	NA	NA	NA	0.898 (-0.135)	NA	NA
AHSA1	ENSOARG00000002567	activator of Hsp90 ATPase activity 1	22	0	0	1.101 (1.412)	1.137 (2.968)	1.084 (2.613)	1.068 (0.947)	0.934 (-1.338)	1.147 (4.594)	1.078 (1.149)	1.086 (2.177)	0.848 (-4.655)	1.157 (3.199)	0.858 (-4.145)	1.073 (1.917)	0.957 (-1.136)	1.040 (0.719)	1.069 (1.562)	1.223 (3.570)	1.301 (5.330)	1.432 (6.910)	1.195 (4.147)	1.420 (8.919)	1.037 (1.122)	1.430 (8.359)
AHSG	ENSOARG00000020528	alpha 2-HS glycoprotein	8	37.5	12.5	3.152 (5.484)	2.205 (2.196)	0.673 (-2.263)	NA	NA	NA	1.408 (3365.457)	NA	NA	NA	7.829 (9.827)	NA	NA	NA	NA	0.813 (-30.623)	NA	NA	0.211 (-24.991)	NA	NA	0.046 (-280.308)
AHSP	ENSOARG00000009793	alpha hemoglobin stabilizing protein	12	16.67	8.33	NA	0.325 (-2.670)	0.395 (-3.257)	0.372 (-9.938)	0.091 (-14.916)	1.035 (0.461)	0.439 (-9.651)	0.071 (-16.215)	NA	NA	NA	NA	0.193 (-4.391)	NA	NA	0.094 (-14.488)	18.714 (18.848)	NA	3.139 (7.325)	0.987 (-1.255)	NA	NA
AICDA	ENSOARG00000001982	activation induced cytidine deaminase	16	18.75	6.25	NA	0.725 (-0.675)	0.755 (-0.927)	0.621 (-0.856)	0.396 (-1.580)	1.237 (0.791)	0.948 (-0.101)	NA	NA	2.585 (5.140)	0.343 (-2.132)	3.158 (9.013)	0.579 (-1.469)	0.985 (-0.042)	0.651 (-0.810)	NA	0.934 (-0.092)	NA	1.827 (3.010)	NA	0.436 (-2.016)	8.992 (17.639)
AIDA	ENSOARG00000013880	axin interactor, dorsalization associated	22	4.55	0	0.935 (-2.326)	1.366 (13.837)	1.124 (6.414)	1.976 (25.524)	1.155 (6.047)	1.345 (29.212)	0.882 (-4.520)	0.858 (-8.717)	0.905 (-6.961)	0.760 (-14.063)	0.734 (-20.941)	1.028 (1.474)	0.875 (-5.840)	0.653 (-18.457)	0.979 (-1.281)	1.499 (12.369)	1.252 (8.505)	0.918 (-2.727)	1.380 (20.402)	2.692 (58.350)	1.246 (14.723)	1.229 (7.044)
AIF1	ENSOARG00000007932	allograft inflammatory factor 1	22	4.55	0	0.494 (-27.479)	1.413 (33.721)	0.733 (-9.690)	1.444 (9.611)	0.829 (-3.506)	0.451 (-63.783)	0.493 (-61.139)	1.078 (22.731)	1.501 (53.811)	0.819 (-52.257)	0.382 (-35.960)	1.271 (38.660)	0.287 (-16.874)	1.250 (45.520)	0.891 (-7.984)	0.832 (-2.254)	0.978 (-0.297)	0.532 (-4.831)	0.662 (-229.754)	1.033 (9.936)	0.761 (-11.840)	4.105 (50.750)
AIFM1	ENSOARG00000015422	apoptosis inducing factor, mitochondria associated 1	22	0	0	1.148 (4.470)	1.363 (11.969)	1.049 (1.447)	1.503 (9.236)	0.996 (-0.380)	1.160 (4.764)	0.898 (-7.578)	0.647 (-8.191)	0.846 (-4.740)	0.860 (-4.351)	1.291 (7.284)	0.992 (-0.298)	0.767 (-7.187)	0.791 (-5.397)	1.352 (8.384)	0.913 (-2.702)	1.242 (8.828)	1.691 (21.892)	1.055 (1.459)	1.716 (9.907)	0.908 (-3.048)	1.479 (10.067)
AIFM2	ENSOARG00000005841	apoptosis inducing factor, mitochondria associated 2	22	0	0	0.817 (-0.915)	1.090 (0.722)	1.042 (0.544)	1.268 (1.603)	0.735 (-1.943)	1.350 (3.908)	1.148 (0.866)	0.555 (-4.249)	0.712 (-3.521)	0.942 (-0.449)	0.481 (-6.030)	0.968 (-0.282)	0.605 (-3.897)	0.790 (-1.593)	0.782 (-2.102)	1.715 (2.556)	1.285 (1.066)	0.784 (-0.964)	1.455 (3.694)	1.625 (4.682)	0.763 (-2.576)	1.495 (2.815)
AIG1	ENSOARG00000001530	androgen induced 1	22	0	0	0.707 (-4.587)	1.562 (23.676)	1.160 (15.366)	0.918 (-12.591)	0.796 (-7.711)	1.723 (23.089)	0.932 (-2.577)	0.948 (-0.940)	1.020 (0.434)	0.760 (-2.696)	1.346 (10.829)	1.628 (21.150)	0.734 (-14.441)	0.783 (-2.643)	1.307 (11.292)	1.330 (5.445)	1.574 (5.391)	1.368 (1.942)	1.142 (2.712)	1.593 (5.271)	1.117 (6.667)	0.291 (-18.237)
AIM1	ENSOARG00000011149	absent in melanoma 1	19	0	0	0.452 (-4.621)	1.045 (0.545)	0.647 (-0.649)	0.928 (-1.102)	0.821 (-1.358)	0.929 (-1.535)	1.305 (3.988)	0.594 (-3.647)	0.735 (-3.531)	0.722 (-1.581)	0.670 (-1.363)	1.111 (1.138)	NA	0.872 (-0.802)	1.357 (4.250)	1.688 (10.496)	NA	NA	1.619 (2.841)	1.325 (1.629)	0.916 (-0.359)	0.321 (-23.269)
AIM1L	ENSOARG00000004720	absent in melanoma 1-like	12	16.67	0	1.006 (0.017)	1.247 (1.560)	NA	2.153 (2.398)	NA	1.182 (1.174)	1.021 (0.374)	NA	1.174 (0.364)	NA	NA	1.412 (3.530)	NA	NA	1.617 (4.485)	2.600 (10.443)	NA	NA	NA	0.514 (-1.381)	1.360 (1.235)	0.252 (-38.511)
AIMP2	ENSOARG00000001572	aminoacyl tRNA synthase complex-interacting multifunctional protein 2	22	0	0	0.910 (-1.586)	1.308 (5.032)	0.842 (-3.889)	1.319 (5.216)	1.030 (0.605)	1.294 (5.030)	1.109 (1.333)	1.327 (6.567)	1.620 (12.780)	1.315 (5.392)	1.508 (12.189)	1.240 (4.968)	1.080 (1.415)	1.272 (4.356)	1.283 (4.990)	1.348 (6.266)	1.157 (4.917)	1.079 (2.742)	1.209 (3.019)	0.709 (-10.776)	1.838 (21.799)	1.447 (8.677)
AIP	ENSOARG00000012489	aryl hydrocarbon receptor interacting protein	22	4.55	0	0.749 (-5.142)	0.978 (-0.520)	0.898 (-6.405)	1.623 (7.699)	1.102 (3.180)	0.947 (-3.140)	0.876 (-2.007)	1.146 (4.987)	1.387 (10.450)	1.214 (11.139)	1.152 (5.661)	1.058 (2.238)	0.828 (-8.426)	1.416 (17.434)	0.903 (-2.894)	1.163 (2.894)	0.908 (-1.896)	0.991 (-0.202)	0.986 (-0.588)	1.499 (3.094)	1.005 (0.248)	3.661 (40.756)
AIRE	ENSOARG00000011819	autoimmune regulator	2	0	0	NA	NA	NA	NA	NA	NA	NA	NA	NA	1.130 (0.253)	NA	NA	NA	0.990 (-0.019)	NA	NA	NA	NA	NA	NA	NA	NA
AJAP1	ENSOARG00000014312	adherens junctions associated protein 1	3	33.33	0	NA	NA	3.577 (4.989)	NA	NA	NA	NA	NA	NA	NA	1.081 (0.185)	NA	NA	NA	NA	NA	NA	NA	NA	1.153 (0.169)	NA	NA
AK1	ENSOARG00000011321	adenylate kinase isoenzyme 1	22	18.18	0	1.797 (13.714)	2.131 (35.997)	1.872 (63.580)	1.243 (3.718)	2.113 (34.517)	0.971 (-0.430)	1.216 (0.466)	1.640 (6.600)	1.628 (2.567)	1.191 (1.408)	1.584 (4.878)	2.624 (26.979)	1.608 (22.683)	1.896 (4.974)	1.636 (22.828)	1.939 (7.741)	0.885 (-55.915)	1.371 (210.673)	0.901 (-0.856)	0.576 (-37.181)	2.460 (35.118)	1.725 (5.773)
AK2	ENSOARG00000020868	adenylate kinase 2	22	0	0	0.792 (-21.538)	1.690 (51.697)	0.857 (-5.468)	1.285 (15.133)	0.911 (-20.207)	0.835 (-50.209)	1.068 (16.695)	0.696 (-19.244)	1.183 (14.416)	0.941 (-4.032)	1.293 (19.170)	1.218 (26.479)	0.883 (-5.318)	0.732 (-17.243)	0.810 (-19.550)	0.622 (-261.022)	1.468 (22.757)	1.394 (16.880)	0.937 (-3.740)	1.470 (12.114)	0.895 (-27.109)	1.089 (9.372)
AK3	ENSOARG00000013449	adenylate kinase 3	22	4.55	0	0.728 (-16.726)	1.619 (32.302)	1.140 (2.102)	1.677 (14.077)	1.040 (6.578)	0.964 (-2.699)	1.149 (10.549)	0.933 (-2.128)	1.000 (0.021)	0.801 (-5.749)	1.132 (5.256)	1.246 (13.612)	1.235 (7.660)	0.849 (-3.526)	1.544 (33.012)	1.074 (3.196)	1.009 (0.651)	1.339 (7.924)	1.150 (3.888)	2.099 (18.400)	1.150 (8.621)	0.635 (-14.836)
AK4	ENSOARG00000010184	adenylate kinase 4	11	18.18	0	NA	NA	1.159 (4.155)	NA	1.096 (6.347)	0.618 (-4.574)	1.139 (0.685)	NA	1.048 (0.107)	NA	0.462 (-1.720)	NA	NA	NA	0.409 (-1.530)	2.306 (2.463)	1.960 (4.577)	2.618 (12.089)	NA	NA	NA	0.557 (-1.965)
AK5	ENSOARG00000012935	adenylate kinase 5	1	100	100	NA	NA	NA	NA	NA	NA	NA	NA	NA	NA	NA	NA	NA	NA	NA	NA	NA	NA	NA	NA	5.871 (5.207)	NA
AK6	ENSOARG00000005659	adenylate kinase isoenzyme 6	22	0	0	0.838 (-2.750)	1.335 (5.439)	1.199 (6.088)	1.224 (3.169)	0.991 (-0.180)	1.225 (4.272)	0.856 (-2.688)	1.193 (3.292)	1.205 (4.399)	1.262 (4.510)	1.132 (2.687)	1.764 (11.673)	1.217 (4.448)	0.839 (-3.166)	1.094 (1.984)	1.033 (0.608)	0.858 (-4.386)	1.159 (3.869)	0.922 (-1.458)	1.177 (10.866)	1.217 (5.350)	1.376 (7.088)
AK7	ENSOARG00000016325	adenylate kinase 7	19	5.26	0	NA	0.910 (-0.324)	0.553 (-2.100)	0.463 (-1.427)	0.304 (-2.337)	1.183 (0.794)	0.810 (-0.714)	2.269 (11.494)	0.400 (-3.465)	0.689 (-1.249)	0.372 (-2.793)	0.746 (-1.048)	0.584 (-2.310)	0.613 (-1.432)	0.700 (-1.506)	NA	0.922 (-0.145)	NA	1.106 (0.403)	1.516 (3.754)	0.477 (-2.842)	0.696 (-0.998)
AK8	ENSOARG00000005769	adenylate kinase 8	6	0	0	NA	NA	NA	1.827 (1.985)	NA	0.996 (-0.005)	0.832 (-0.202)	1.728 (1.499)	NA	NA	NA	NA	1.833 (1.035)	NA	NA	NA	NA	NA	NA	1.375 (4.468)	NA	NA
AK9	ENSOARG00000010252	adenylate kinase 9	11	9.09	0	NA	NA	1.296 (0.676)	NA	NA	1.890 (1.240)	NA	1.282 (0.720)	0.499 (-1.059)	1.432 (0.568)	NA	1.068 (0.105)	1.175 (0.362)	0.787 (-0.281)	NA	NA	NA	NA	1.828 (1.112)	2.482 (4.306)	0.669 (-0.621)	NA
AKAP1	ENSOARG00000007626	A-kinase anchoring protein 1	22	0	0	0.927 (-1.342)	1.350 (11.867)	1.380 (6.424)	1.242 (3.662)	0.961 (-0.705)	1.242 (3.550)	0.828 (-2.027)	0.673 (-5.933)	1.358 (5.459)	1.210 (2.216)	1.101 (1.834)	1.153 (3.999)	1.722 (6.439)	1.072 (0.600)	1.400 (9.821)	1.012 (0.402)	1.899 (22.108)	1.684 (12.193)	1.647 (5.090)	0.877 (-18.585)	1.216 (2.690)	1.399 (3.968)
AKAP10	ENSOARG00000017604	A-kinase anchoring protein 10	22	0	0	0.893 (-1.175)	1.016 (0.266)	1.179 (3.168)	0.987 (-0.112)	0.839 (-2.227)	1.131 (2.700)	0.763 (-1.868)	0.546 (-8.298)	0.798 (-3.746)	0.766 (-5.784)	0.782 (-3.419)	0.935 (-1.556)	1.030 (0.375)	0.761 (-5.148)	1.064 (0.902)	1.263 (1.817)	1.372 (1.594)	0.858 (-0.616)	1.182 (4.837)	1.501 (5.320)	0.925 (-1.461)	1.520 (5.978)
AKAP11	ENSOARG00000007363	A-kinase anchoring protein 11	22	4.55	0	0.886 (-1.245)	1.126 (1.675)	1.944 (28.479)	1.380 (4.130)	0.956 (-0.692)	1.057 (2.710)	1.093 (0.760)	0.544 (-6.277)	0.614 (-6.181)	1.365 (6.458)	0.462 (-6.519)	1.378 (6.572)	1.348 (7.304)	1.163 (2.628)	0.900 (-1.655)	1.211 (1.987)	1.462 (0.951)	0.617 (-1.568)	1.481 (7.976)	1.860 (9.286)	0.772 (-3.020)	2.123 (10.119)
AKAP12	ENSOARG00000003112	A-kinase anchoring protein 12	21	19.05	0	0.849 (-1.028)	0.948 (-0.732)	2.192 (23.579)	2.324 (4.347)	1.205 (0.535)	2.302 (6.386)	NA	0.822 (-2.580)	0.839 (-1.707)	0.783 (-1.319)	0.532 (-13.369)	1.211 (1.752)	1.346 (2.165)	1.520 (1.299)	0.567 (-12.115)	1.210 (1.418)	2.010 (1.990)	0.832 (-0.406)	1.265 (2.764)	1.284 (26.970)	1.379 (5.227)	0.325 (-4.527)
AKAP13	ENSOARG00000010666	A-kinase anchoring protein 13	22	0	0	0.329 (-10.444)	0.565 (-6.977)	1.139 (0.561)	0.284 (-17.349)	0.579 (-3.654)	1.304 (3.604)	0.694 (-2.265)	0.252 (-21.818)	0.427 (-12.112)	0.876 (-2.813)	0.337 (-9.689)	0.703 (-7.321)	0.922 (-0.214)	0.910 (-1.601)	0.540 (-10.903)	0.501 (-5.822)	1.228 (0.971)	0.393 (-2.942)	1.639 (11.953)	1.147 (0.765)	0.569 (-6.674)	1.282 (3.940)
AKAP14	ENSOARG00000015993	A-kinase anchoring protein 14	8	12.5	0	NA	NA	1.430 (0.794)	0.955 (-0.064)	1.367 (0.375)	2.915 (2.771)	NA	1.319 (3.260)	0.907 (-0.126)	NA	NA	NA	0.951 (-0.071)	NA	NA	NA	NA	NA	NA	1.342 (2.740)	NA	NA
AKAP2	ENSOARG00000006946	A-kinase anchoring protein 2	22	9.09	0	1.026 (0.080)	1.418 (1.542)	1.753 (2.814)	2.867 (2.821)	1.479 (2.106)	1.337 (2.422)	0.952 (-0.455)	1.183 (5.790)	1.083 (0.529)	0.979 (-0.094)	0.619 (-7.399)	1.485 (2.068)	1.216 (0.438)	1.018 (0.078)	0.809 (-1.321)	2.128 (1.939)	1.703 (1.927)	1.287 (0.938)	1.355 (1.762)	1.660 (0.737)	0.954 (-1.616)	1.093 (0.331)
AKAP3	ENSOARG00000009557	A-kinase anchoring protein 3	22	0	0	0.641 (-0.828)	0.775 (-0.825)	1.283 (1.574)	1.212 (0.702)	0.625 (-1.372)	0.969 (-0.161)	0.863 (-0.406)	0.438 (-2.820)	0.887 (-0.739)	0.906 (-0.373)	0.353 (-3.321)	0.875 (-0.552)	1.188 (0.824)	0.708 (-1.080)	0.879 (-0.466)	0.952 (-0.080)	1.113 (0.181)	0.709 (-0.562)	1.023 (0.106)	1.523 (3.464)	0.672 (-2.724)	1.049 (0.151)
AKAP4	ENSOARG00000010039	A-kinase anchoring protein 4	4	50	25	NA	NA	9.003 (30.035)	NA	NA	NA	NA	NA	4.079 (4.628)	NA	1.190 (1.010)	NA	NA	NA	NA	NA	NA	NA	NA	1.789 (44.867)	NA	NA
AKAP5	ENSOARG00000000991	A-kinase anchoring protein 5	15	26.67	0	0.953 (-0.061)	0.748 (-0.903)	NA	NA	2.121 (2.249)	4.634 (4.640)	1.135 (0.227)	0.909 (-0.326)	3.741 (6.704)	2.482 (17.697)	0.694 (-1.903)	1.924 (13.482)	1.775 (3.367)	1.390 (5.791)	1.178 (0.258)	NA	NA	NA	1.187 (9.821)	NA	1.572 (3.032)	NA
AKAP6	ENSOARG00000006557	A-kinase anchoring protein 6	4	50	0	NA	NA	3.473 (22.105)	NA	NA	NA	NA	NA	NA	NA	NA	NA	NA	NA	NA	0.967 (-0.043)	1.518 (2.306)	2.966 (7.643)	NA	NA	NA	NA
AKAP7	ENSOARG00000013910	A-kinase anchoring protein 7	22	9.09	0	0.661 (-1.280)	1.589 (3.580)	0.768 (-1.531)	2.737 (3.901)	1.181 (4.371)	1.215 (2.733)	1.372 (6.158)	0.848 (-0.868)	0.989 (-0.107)	0.731 (-1.753)	0.405 (-5.413)	1.200 (2.376)	0.666 (-1.855)	0.715 (-1.439)	1.205 (1.428)	2.029 (1.361)	0.773 (-2.085)	0.756 (-4.025)	1.336 (1.830)	1.992 (1.907)	1.553 (2.026)	0.853 (-0.458)
AKAP8	ENSOARG00000003568	A-kinase anchoring protein 8	22	0	0	0.827 (-2.177)	0.857 (-3.108)	1.263 (8.150)	0.908 (-3.950)	0.602 (-9.185)	0.858 (-4.695)	1.038 (0.381)	0.609 (-10.536)	1.067 (1.953)	1.164 (4.543)	0.980 (-0.450)	1.097 (2.487)	0.901 (-2.421)	0.923 (-2.020)	1.192 (4.025)	1.259 (3.404)	1.071 (0.760)	0.718 (-3.083)	1.164 (3.870)	1.187 (2.394)	0.880 (-3.827)	1.495 (10.948)
AKAP8L	ENSOARG00000003411	A-kinase anchoring protein 8 like	22	0	0	0.754 (-5.569)	0.871 (-4.742)	1.161 (7.666)	1.062 (2.795)	0.774 (-7.618)	0.904 (-6.425)	0.981 (-0.542)	1.028 (1.499)	1.315 (18.713)	1.119 (5.832)	1.124 (6.478)	1.033 (1.394)	0.992 (-0.397)	1.074 (2.977)	1.122 (4.477)	1.341 (7.979)	1.003 (0.061)	0.799 (-3.782)	1.179 (7.099)	1.119 (2.990)	0.860 (-7.808)	1.421 (12.621)
AKAP9	ENSOARG00000017010	A-kinase anchoring protein 9	22	4.55	0	1.084 (0.558)	0.956 (-0.552)	1.201 (3.095)	0.824 (-2.153)	0.667 (-3.088)	1.538 (7.551)	1.155 (0.827)	0.631 (-4.577)	0.615 (-6.964)	0.929 (-0.612)	0.544 (-5.961)	1.122 (1.410)	1.047 (1.104)	0.718 (-2.600)	1.054 (0.813)	1.950 (7.520)	1.508 (4.188)	0.655 (-2.738)	1.715 (6.133)	3.409 (6.355)	0.746 (-3.853)	0.577 (-6.393)
AKIP1	ENSOARG00000014158	A-kinase interacting protein 1	22	9.09	0	0.718 (-6.048)	1.103 (2.013)	1.020 (0.957)	1.821 (6.368)	0.771 (-5.407)	0.733 (-7.965)	0.730 (-3.887)	0.922 (-2.672)	1.175 (3.164)	1.097 (1.978)	1.432 (7.903)	1.184 (3.341)	0.784 (-2.909)	1.365 (5.320)	1.057 (1.116)	2.075 (10.108)	0.897 (-1.026)	0.950 (-0.385)	1.040 (0.927)	0.833 (-6.494)	1.154 (2.978)	2.917 (11.446)
AKIRIN1	ENSOARG00000019981	akirin 1	22	0	0	0.700 (-8.106)	1.115 (4.228)	1.183 (7.438)	1.180 (8.918)	0.793 (-7.500)	1.096 (5.510)	0.785 (-5.633)	0.676 (-12.683)	0.792 (-7.793)	0.976 (-1.063)	0.953 (-1.439)	1.103 (5.248)	1.272 (12.137)	1.062 (2.335)	1.126 (4.794)	1.106 (2.385)	1.068 (0.924)	0.958 (-0.520)	1.345 (12.337)	1.741 (84.882)	1.070 (2.761)	1.423 (12.158)
AKIRIN2	ENSOARG00000012967	akirin 2	22	0	0	0.721 (-9.562)	0.969 (-1.523)	1.119 (8.181)	1.209 (6.097)	0.770 (-7.561)	1.226 (11.154)	0.598 (-22.301)	0.556 (-36.893)	0.836 (-10.673)	0.701 (-24.160)	0.851 (-11.722)	0.762 (-20.931)	0.878 (-5.441)	0.630 (-27.305)	0.805 (-11.387)	1.146 (3.970)	1.090 (4.028)	0.829 (-8.859)	1.047 (3.175)	1.339 (42.472)	0.956 (-2.994)	1.770 (29.552)
AKNA	ENSOARG00000006030	AT-hook transcription factor	20	10	5	0.328 (-6.747)	0.514 (-9.530)	0.957 (-0.101)	1.471 (1.237)	0.559 (-1.439)	3.354 (10.469)	0.620 (-2.069)	0.414 (-16.141)	0.922 (-0.820)	1.419 (17.759)	1.137 (1.327)	0.639 (-16.563)	NA	1.405 (14.656)	0.904 (-0.807)	0.853 (-0.340)	1.316 (0.338)	NA	1.780 (23.714)	1.152 (2.330)	0.741 (-1.487)	7.781 (26.129)
AKR1A1	ENSOARG00000001793	aldo-keto reductase family 1 member A1	22	0	0	0.737 (-18.514)	1.547 (40.770)	1.075 (3.924)	1.555 (39.074)	0.926 (-35.454)	1.180 (17.241)	1.362 (74.626)	1.173 (11.023)	1.422 (23.911)	1.107 (8.075)	1.577 (29.676)	1.363 (31.752)	0.863 (-10.119)	1.461 (26.204)	1.599 (41.027)	1.044 (4.020)	1.381 (6.431)	0.851 (-2.958)	1.270 (18.030)	1.949 (11.399)	1.368 (27.553)	1.200 (16.487)
AKR1D1	ENSOARG00000010045	aldo-keto reductase family 1 member D1	10	50	0	NA	NA	0.342 (-2.992)	NA	NA	2.288 (3.628)	2.176 (37.941)	NA	NA	NA	0.508 (-1.881)	NA	0.313 (-2.500)	NA	NA	2.317 (42.748)	2.076 (1.127)	NA	1.916 (3.025)	3.793 (3.128)	1.326 (3.966)	NA
AKR1E2	ENSOARG00000012747	aldo-keto reductase family 1 member E2	22	0	0	0.795 (-1.047)	0.728 (-2.049)	1.044 (0.555)	1.098 (0.683)	1.370 (3.287)	1.105 (1.184)	0.988 (-0.072)	1.234 (2.711)	0.662 (-4.868)	1.298 (2.672)	0.511 (-5.680)	0.932 (-0.689)	0.621 (-3.629)	1.223 (1.953)	0.737 (-2.168)	0.951 (-0.214)	1.072 (0.265)	0.406 (-2.563)	1.229 (2.206)	1.701 (4.637)	0.677 (-3.995)	1.463 (3.356)
AKT1S1	ENSOARG00000013656	AKT1 substrate 1	22	9.09	0	1.842 (3.943)	1.860 (6.702)	1.239 (2.829)	1.205 (2.890)	1.582 (6.307)	0.898 (-1.133)	1.432 (2.624)	0.881 (-1.154)	1.300 (3.177)	1.038 (0.221)	3.686 (22.564)	1.032 (0.334)	0.860 (-1.301)	0.748 (-1.680)	1.797 (6.800)	1.788 (6.906)	1.213 (2.696)	2.343 (11.957)	1.124 (0.714)	0.731 (-3.529)	1.445 (6.088)	1.701 (3.706)
AKT2	ENSOARG00000006526	AKT serine/threonine kinase 2	22	4.55	0	1.102 (2.342)	1.266 (8.992)	1.534 (32.444)	1.595 (24.789)	1.007 (0.189)	1.319 (12.147)	1.050 (2.301)	0.835 (-7.551)	1.646 (27.677)	1.338 (11.654)	1.750 (34.990)	1.156 (7.411)	1.955 (25.978)	1.260 (7.265)	0.875 (-7.221)	1.607 (14.974)	1.290 (9.932)	0.953 (-1.727)	1.428 (14.197)	1.092 (3.194)	1.365 (15.728)	2.097 (32.492)
AKT3	ENSOARG00000006076	AKT serine/threonine kinase 3	22	4.55	0	0.934 (-0.253)	1.485 (2.558)	0.898 (-6.567)	0.934 (-0.704)	1.654 (4.073)	1.506 (8.177)	0.639 (-1.138)	0.935 (-0.663)	0.809 (-2.218)	0.989 (-0.143)	0.364 (-12.876)	1.444 (3.645)	0.974 (-0.572)	1.014 (0.153)	0.870 (-1.169)	1.848 (2.051)	1.298 (0.772)	0.616 (-1.192)	1.476 (5.057)	1.974 (6.986)	1.111 (0.904)	2.620 (5.409)
AKTIP	ENSOARG00000017853	AKT interacting protein	22	4.55	0	1.293 (3.009)	1.437 (5.540)	1.662 (17.699)	1.921 (21.664)	1.263 (4.798)	1.506 (14.434)	1.442 (5.329)	1.776 (20.136)	1.296 (9.225)	1.526 (7.632)	0.900 (-1.869)	1.598 (8.048)	1.138 (4.572)	1.339 (5.177)	1.217 (4.248)	1.704 (8.393)	1.300 (7.619)	1.217 (5.632)	1.541 (9.018)	2.366 (21.922)	1.336 (11.255)	1.094 (1.936)
ALAD	ENSOARG00000006271	aminolevulinate dehydratase	22	13.64	0	2.068 (6.167)	1.987 (5.547)	1.522 (5.193)	1.220 (1.211)	1.428 (10.145)	1.037 (0.412)	1.283 (35.849)	2.084 (7.153)	1.681 (8.390)	1.780 (2.428)	1.025 (0.306)	2.393 (6.829)	1.645 (5.084)	1.734 (2.427)	0.826 (-2.034)	1.351 (5.200)	1.584 (5.999)	1.680 (5.418)	1.122 (0.376)	1.004 (0.022)	1.238 (5.324)	0.849 (-1.147)
ALAS1	ENSOARG00000006209	5'-aminolevulinate synthase 1	22	4.55	0	0.745 (-17.750)	1.983 (48.653)	0.862 (-9.312)	1.632 (15.243)	0.930 (-2.270)	1.197 (9.477)	1.818 (149.687)	1.063 (9.788)	1.193 (5.992)	0.831 (-4.354)	1.379 (13.983)	1.271 (9.297)	0.969 (-0.881)	0.912 (-2.069)	1.418 (21.165)	1.303 (20.036)	2.245 (68.473)	1.084 (3.702)	1.129 (3.495)	1.088 (4.045)	0.974 (-10.177)	0.281 (-98.330)
ALAS2	ENSOARG00000005674	5'-aminolevulinate synthase 2	1	100	100	NA	NA	NA	NA	NA	NA	NA	NA	NA	NA	NA	NA	NA	NA	NA	NA	NA	NA	8.622 (10.595)	NA	NA	NA
ALB	ENSOARG00000013782	serum albumin precursor	21	4.76	0	1.937 (2.163)	0.536 (-1.465)	0.880 (-0.680)	0.691 (-0.835)	0.440 (-2.029)	0.920 (-0.450)	1.827 (2290.183)	0.930 (-0.354)	0.458 (-2.999)	0.701 (-1.032)	0.434 (-2.701)	0.796 (-0.669)	0.530 (-2.133)	0.516 (-1.631)	0.616 (-1.468)	0.867 (-0.205)	1.739 (1.238)	NA	1.184 (0.684)	2.012 (1.187)	0.354 (-3.478)	0.263 (-6.939)
ALCAM	ENSOARG00000018737	activated leukocyte cell adhesion molecule	19	15.79	5.26	1.462 (4.178)	1.829 (8.688)	2.219 (9.101)	2.179 (26.467)	1.167 (2.257)	1.781 (19.378)	1.144 (3.162)	1.485 (20.108)	0.585 (-41.305)	1.021 (0.202)	0.985 (-0.122)	1.534 (6.422)	1.168 (0.743)	0.825 (-1.694)	1.470 (4.013)	9.812 (10.663)	NA	NA	1.045 (0.433)	NA	1.496 (2.133)	1.049 (0.561)
ALDH16A1	ENSOARG00000013087	aldehyde dehydrogenase 16 family member A1	22	4.55	0	0.637 (-3.692)	1.096 (1.518)	1.272 (2.125)	1.552 (4.662)	0.847 (-5.248)	1.148 (1.945)	1.009 (0.268)	0.658 (-4.561)	1.427 (4.329)	0.982 (-0.360)	1.930 (7.364)	0.961 (-0.934)	1.104 (0.965)	1.077 (1.037)	1.313 (3.940)	0.902 (-0.831)	0.989 (-0.036)	0.968 (-0.089)	1.459 (6.078)	1.365 (0.930)	1.044 (0.710)	2.190 (9.943)
ALDH18A1	ENSOARG00000006313	aldehyde dehydrogenase 18 family member A1	22	0	0	0.847 (-3.804)	1.127 (4.361)	0.617 (-11.583)	0.881 (-1.671)	0.675 (-3.509)	1.768 (14.451)	1.240 (4.921)	0.407 (-8.549)	0.655 (-10.135)	0.684 (-6.583)	1.223 (12.960)	1.370 (17.249)	1.066 (3.677)	0.363 (-18.477)	0.781 (-8.768)	0.817 (-2.976)	1.138 (1.777)	0.879 (-1.087)	1.008 (0.206)	1.543 (7.409)	0.827 (-6.384)	0.267 (-62.860)
ALDH1A1	ENSOARG00000012705	aldehyde dehydrogenase 1 family member A1	22	0	0	0.881 (-40.214)	0.792 (-29.027)	1.796 (2.389)	1.733 (184.241)	1.008 (1.422)	0.532 (-284.144)	1.362 (348.362)	1.317 (126.723)	1.214 (9.290)	0.535 (-24.673)	1.411 (33.830)	1.010 (1.381)	0.766 (-72.753)	0.987 (-0.556)	0.858 (-21.963)	1.060 (21.497)	1.140 (10.278)	1.130 (3.562)	0.651 (-156.956)	1.933 (32.959)	0.840 (-82.888)	0.091 (-329.372)
ALDH1A2	ENSOARG00000020860	aldehyde dehydrogenase 1 family member A2	15	0	0	0.469 (-9.629)	0.900 (-1.405)	0.911 (-0.322)	1.154 (1.238)	0.761 (-2.431)	0.659 (-35.390)	0.852 (-0.325)	0.199 (-6.704)	NA	0.759 (-0.469)	0.615 (-7.839)	0.702 (-5.099)	0.556 (-13.744)	NA	1.065 (1.683)	NA	NA	NA	1.614 (0.908)	1.305 (25.250)	NA	NA
ALDH1A3	ENSOARG00000009599	aldehyde dehydrogenase 1 family member A3	20	15	0	1.182 (1.243)	0.510 (-4.171)	NA	3.277 (11.730)	0.606 (-9.671)	2.243 (3.204)	0.330 (-3.473)	0.434 (-14.405)	0.548 (-21.135)	0.655 (-4.466)	0.530 (-10.937)	1.025 (0.464)	NA	0.722 (-1.124)	0.218 (-6.753)	1.245 (2.235)	1.869 (2.937)	0.491 (-2.677)	1.419 (6.726)	2.204 (25.173)	1.567 (8.742)	0.747 (-4.214)
ALDH1L1	ENSOARG00000006377	aldehyde dehydrogenase 1 family member L1	3	66.67	0	NA	NA	4.430 (7.487)	NA	3.690 (105.099)	NA	1.168 (8.558)	NA	NA	NA	NA	NA	NA	NA	NA	NA	NA	NA	NA	NA	NA	NA
ALDH1L2	ENSOARG00000017047	aldehyde dehydrogenase 1 family member L2	15	20	0	NA	1.687 (1.970)	2.448 (9.343)	2.080 (1.359)	1.104 (0.107)	NA	0.714 (-1.058)	0.672 (-3.200)	0.968 (-0.326)	0.986 (-0.024)	0.573 (-2.619)	1.689 (1.058)	2.949 (10.324)	1.180 (0.370)	0.421 (-7.143)	NA	NA	NA	0.735 (-6.861)	NA	1.757 (1.009)	NA
ALDH3B1	ENSOARG00000014292	aldehyde dehydrogenase 3 family member B1	21	0	0	0.837 (-0.599)	0.554 (-2.861)	0.591 (-1.613)	1.709 (3.334)	0.649 (-1.054)	0.660 (-3.252)	0.388 (-2.050)	1.192 (3.575)	1.842 (6.981)	0.679 (-2.467)	1.620 (3.839)	0.765 (-1.201)	0.813 (-0.927)	1.055 (0.315)	0.953 (-0.255)	0.817 (-0.315)	1.070 (0.086)	NA	0.857 (-0.968)	1.081 (1.230)	1.132 (0.592)	1.070 (0.378)
ALDH3B2	ENSOARG00000014051	aldehyde dehydrogenase 3 family member B2	7	28.57	0	NA	NA	NA	NA	NA	0.741 (-0.369)	NA	2.029 (3.240)	2.885 (2.651)	NA	1.255 (0.419)	NA	NA	NA	1.042 (0.050)	NA	NA	NA	NA	1.229 (0.707)	NA	1.462 (0.515)
ALDH4A1	ENSOARG00000010442	aldehyde dehydrogenase 4 family member A1	22	9.09	0	1.173 (1.438)	1.872 (7.151)	1.590 (7.833)	1.805 (20.293)	1.737 (92.294)	0.923 (-3.308)	1.985 (63.065)	0.952 (-0.435)	2.537 (13.933)	1.372 (3.215)	1.816 (6.374)	1.385 (2.880)	1.348 (1.469)	1.153 (1.209)	1.825 (7.422)	1.753 (12.004)	1.153 (3.290)	1.161 (3.869)	1.671 (3.245)	0.818 (-1.092)	2.350 (9.680)	1.797 (7.906)
ALDH5A1	ENSOARG00000006546	aldehyde dehydrogenase 5 family member A1	22	18.18	0	1.197 (2.261)	1.245 (4.203)	2.153 (52.008)	2.054 (12.106)	1.587 (13.080)	1.672 (15.749)	1.585 (19.535)	1.224 (3.635)	1.327 (6.120)	1.719 (10.232)	0.873 (-3.214)	1.313 (5.308)	1.795 (21.650)	1.685 (7.927)	2.077 (24.762)	1.994 (10.870)	1.292 (9.529)	1.321 (9.918)	1.697 (9.326)	2.292 (4.182)	1.822 (17.779)	1.327 (4.707)
ALDH6A1	ENSOARG00000000940	aldehyde dehydrogenase 6 family member A1	22	9.09	0	2.455 (17.143)	1.663 (12.526)	1.841 (17.221)	1.662 (19.412)	1.406 (178.552)	1.642 (16.523)	1.062 (12.880)	0.938 (-1.178)	1.227 (6.795)	1.144 (2.677)	1.021 (0.656)	1.799 (14.065)	1.550 (8.809)	0.987 (-0.240)	1.285 (6.246)	1.663 (13.758)	1.367 (6.373)	2.471 (18.893)	1.470 (6.565)	1.772 (6.257)	1.373 (10.745)	1.430 (7.223)
ALDH7A1	ENSOARG00000018344	aldehyde dehydrogenase 7 family member A1	22	0	0	1.276 (6.773)	1.457 (13.496)	0.964 (-1.783)	1.604 (45.614)	0.988 (-1.430)	0.868 (-8.529)	1.205 (16.783)	1.087 (3.046)	0.970 (-2.216)	1.035 (0.866)	1.192 (12.017)	1.348 (8.865)	0.858 (-5.929)	1.236 (5.540)	1.025 (0.857)	1.625 (15.361)	1.225 (6.311)	1.518 (10.082)	1.211 (5.647)	1.598 (4.414)	1.120 (10.121)	0.769 (-10.721)
ALDH8A1	ENSOARG00000014749	aldehyde dehydrogenase 8 family member A1	2	50	0	NA	NA	NA	NA	2.129 (88.388)	NA	0.938 (-4.211)	NA	NA	NA	NA	NA	NA	NA	NA	NA	NA	NA	NA	NA	NA	NA
ALDH9A1	ENSOARG00000011512	aldehyde dehydrogenase 9 family member A1	22	4.55	0	0.831 (-9.321)	1.155 (11.684)	1.144 (12.072)	1.897 (30.179)	0.961 (-13.315)	1.018 (1.960)	1.486 (97.486)	0.873 (-9.944)	1.065 (5.273)	0.995 (-0.411)	1.132 (10.840)	1.273 (25.998)	0.962 (-2.642)	1.139 (9.840)	1.295 (31.505)	2.665 (32.999)	1.137 (2.464)	0.702 (-5.077)	1.351 (24.962)	1.503 (20.266)	0.952 (-5.018)	0.800 (-12.863)
ALDOA	ENSOARG00000004143	aldolase, fructose-bisphosphate A	22	45.45	0	1.911 (44.620)	2.734 (115.505)	2.104 (101.008)	3.368 (71.431)	2.221 (67.167)	0.952 (-5.571)	0.891 (-2.507)	1.817 (36.175)	2.188 (48.398)	1.730 (27.450)	1.475 (19.500)	1.911 (46.174)	2.303 (42.112)	1.953 (27.789)	2.057 (93.665)	2.377 (78.960)	1.037 (57.896)	1.236 (626.359)	1.318 (9.455)	1.178 (8.854)	2.150 (61.494)	2.103 (54.384)
ALDOB	ENSOARG00000007511	aldolase, fructose-bisphosphate B	11	18.18	0	NA	1.187 (15.243)	1.417 (1.004)	0.352 (-30.075)	1.167 (429.812)	1.146 (11.197)	1.243 (321.744)	NA	0.833 (-0.200)	NA	0.731 (-0.816)	4.542 (130.959)	NA	NA	2.934 (151.417)	NA	NA	NA	0.284 (-4.946)	NA	NA	NA
ALDOC	ENSOARG00000000484	aldolase, fructose-bisphosphate C	16	50	0	1.343 (5.801)	4.901 (6.410)	1.792 (1061.669)	NA	NA	3.964 (57.131)	NA	2.505 (8.294)	NA	2.885 (3.843)	1.643 (2.222)	4.310 (6.306)	1.564 (7.972)	2.445 (2.960)	0.848 (-0.407)	2.336 (6.052)	NA	NA	1.401 (0.655)	1.867 (1.125)	1.525 (11.653)	2.549 (3.471)
ALG11	ENSOARG00000009109	ALG11, alpha-1,2-mannosyltransferase	22	0	0	1.057 (0.264)	0.959 (-0.320)	1.048 (0.583)	0.865 (-1.244)	0.812 (-1.378)	1.014 (0.148)	0.831 (-1.359)	0.733 (-2.188)	0.945 (-0.525)	0.789 (-1.559)	0.737 (-2.554)	1.018 (0.168)	1.117 (1.181)	0.656 (-2.845)	0.888 (-0.983)	1.192 (0.683)	1.051 (0.136)	0.693 (-0.762)	0.977 (-0.183)	1.382 (1.106)	0.895 (-1.269)	1.048 (0.293)
ALG12	ENSOARG00000019629	ALG12, alpha-1,6-mannosyltransferase	22	0	0	1.310 (4.109)	1.083 (1.877)	1.069 (1.362)	1.014 (0.366)	0.866 (-3.327)	0.940 (-1.465)	0.996 (-0.084)	0.840 (-2.921)	1.413 (7.921)	1.130 (2.347)	1.672 (14.014)	1.017 (0.407)	1.322 (4.736)	1.096 (1.601)	1.560 (9.481)	1.458 (4.892)	1.216 (1.149)	0.871 (-0.517)	1.579 (6.730)	1.046 (0.342)	1.332 (8.422)	1.174 (3.244)
ALG13	ENSOARG00000017633	ALG13, UDP-N-acetylglucosaminyltransferase subunit	22	0	0	0.783 (-1.176)	0.846 (-1.224)	1.261 (4.777)	0.769 (-1.965)	0.750 (-2.625)	0.996 (-0.056)	0.906 (-0.693)	0.610 (-4.204)	0.752 (-3.726)	1.330 (3.051)	0.378 (-9.334)	1.127 (1.041)	0.791 (-3.309)	1.080 (0.741)	0.877 (-1.183)	1.081 (0.322)	0.898 (-0.497)	0.598 (-2.184)	1.150 (1.538)	1.473 (2.219)	0.602 (-5.004)	1.033 (0.262)
ALG2	ENSOARG00000010960	ALG2, alpha-1,3/1,6-mannosyltransferase	22	0	0	0.901 (-0.667)	1.005 (0.036)	1.382 (2.345)	0.885 (-1.135)	0.802 (-1.751)	1.292 (2.755)	1.020 (0.301)	0.510 (-3.477)	0.669 (-3.760)	0.857 (-0.972)	0.766 (-1.461)	1.042 (0.350)	1.984 (11.575)	0.653 (-3.072)	0.828 (-1.649)	0.792 (-0.918)	1.575 (1.445)	0.895 (-0.225)	1.119 (0.940)	1.838 (1.422)	1.000 (-0.001)	0.724 (-2.459)
ALG3	ENSOARG00000020606	ALG3, alpha-1,3- mannosyltransferase	22	4.55	0	0.993 (-0.078)	1.127 (1.806)	0.703 (-4.696)	0.790 (-2.372)	1.163 (1.617)	1.487 (4.290)	1.287 (2.777)	0.843 (-1.928)	1.146 (2.150)	1.123 (1.578)	1.857 (10.883)	0.805 (-3.580)	1.615 (6.921)	0.867 (-1.902)	1.247 (3.085)	1.241 (2.120)	0.965 (-0.143)	2.449 (2.262)	1.427 (4.595)	0.974 (-0.129)	1.138 (1.824)	1.111 (1.415)
ALG5	ENSOARG00000010275	ALG5, dolichyl-phosphate beta-glucosyltransferase	22	4.55	0	0.820 (-7.310)	0.933 (-4.079)	0.799 (-4.230)	0.976 (-1.284)	0.880 (-3.338)	1.437 (12.598)	1.227 (8.627)	1.034 (0.904)	1.024 (0.859)	0.871 (-4.179)	1.608 (15.081)	1.090 (3.640)	1.016 (0.451)	0.458 (-37.834)	1.097 (4.865)	0.773 (-6.938)	1.612 (3.354)	0.830 (-0.887)	0.981 (-0.954)	2.350 (9.325)	1.069 (4.307)	0.702 (-12.239)
ALG6	ENSOARG00000009650	ALG6, alpha-1,3-glucosyltransferase	22	4.55	0	0.874 (-1.010)	1.137 (1.834)	1.026 (0.286)	1.219 (2.184)	0.751 (-2.482)	1.265 (2.292)	0.873 (-1.626)	0.770 (-2.233)	0.864 (-2.146)	0.755 (-3.482)	0.567 (-6.397)	1.080 (1.100)	0.661 (-4.832)	0.569 (-6.697)	1.184 (2.394)	0.819 (-1.246)	1.296 (0.863)	0.589 (-1.942)	1.273 (3.616)	3.506 (4.678)	0.782 (-2.736)	1.306 (2.922)
ALG8	ENSOARG00000006601	ALG8, alpha-1,3-glucosyltransferase	21	4.76	0	1.230 (0.825)	1.210 (1.336)	1.175 (1.088)	1.575 (7.764)	0.871 (-0.815)	1.137 (1.138)	1.082 (0.546)	0.662 (-2.183)	0.996 (-0.037)	0.891 (-0.831)	1.318 (2.143)	1.193 (1.515)	0.939 (-0.663)	1.004 (0.023)	1.034 (0.210)	1.578 (1.980)	1.195 (0.220)	NA	1.016 (0.118)	2.060 (3.852)	1.090 (0.869)	1.707 (2.959)
ALKBH1	ENSOARG00000002621	alkB homolog 1, histone H2A dioxygenase	22	0	0	0.813 (-1.506)	0.893 (-1.380)	1.040 (0.425)	0.929 (-0.592)	0.674 (-4.310)	0.871 (-2.359)	0.729 (-2.358)	0.734 (-3.155)	0.959 (-0.606)	0.923 (-1.181)	0.933 (-0.820)	0.886 (-1.921)	1.060 (0.730)	0.870 (-1.712)	1.162 (1.907)	1.172 (1.259)	0.791 (-1.744)	0.767 (-2.163)	1.116 (1.468)	1.342 (2.464)	0.783 (-3.280)	1.603 (5.616)
ALKBH2	ENSOARG00000016925	alkB homolog 2, alpha-ketoglutarate dependent dioxygenase	22	4.55	0	0.825 (-0.373)	1.215 (0.361)	0.933 (-0.338)	1.232 (0.629)	0.759 (-0.972)	0.975 (-0.076)	0.984 (-0.046)	0.653 (-1.333)	1.423 (1.481)	1.348 (0.625)	1.015 (0.064)	1.612 (1.063)	0.909 (-0.407)	1.037 (0.079)	1.492 (0.816)	2.012 (1.771)	0.996 (-0.010)	1.036 (0.086)	1.016 (0.035)	1.730 (0.894)	1.092 (0.266)	1.823 (1.581)
ALKBH3	ENSOARG00000001123	alkB homolog 3, alpha-ketoglutaratedependent dioxygenase	22	0	0	1.018 (0.214)	0.878 (-1.990)	0.903 (-2.309)	1.029 (0.532)	0.823 (-2.710)	0.919 (-1.989)	0.644 (-5.553)	0.960 (-0.880)	0.861 (-3.644)	0.981 (-0.396)	0.705 (-6.884)	0.931 (-1.372)	0.809 (-2.889)	1.134 (2.282)	0.834 (-2.929)	1.097 (1.315)	0.890 (-1.738)	0.916 (-1.265)	0.915 (-1.868)	0.912 (-1.597)	0.849 (-3.116)	1.391 (5.410)
ALKBH4	ENSOARG00000014366	alkB homolog 4, lysine demethylase	22	0	0	1.253 (1.349)	0.984 (-0.146)	0.896 (-2.393)	0.892 (-0.872)	0.916 (-1.204)	0.950 (-0.602)	0.922 (-0.528)	0.828 (-1.986)	1.129 (1.561)	0.943 (-0.617)	1.212 (2.275)	0.884 (-1.318)	1.224 (1.759)	1.309 (2.238)	1.135 (1.209)	1.308 (2.437)	1.011 (0.073)	1.093 (0.590)	1.612 (3.007)	0.900 (-0.690)	0.975 (-0.311)	1.350 (2.845)
ALKBH5	ENSOARG00000000695	alkB homolog 5, RNA demethylase	22	0	0	0.997 (-0.041)	0.983 (-0.491)	1.437 (17.722)	1.081 (3.675)	1.056 (1.671)	1.212 (8.013)	1.031 (0.588)	0.915 (-2.622)	1.546 (12.834)	1.243 (5.680)	1.138 (3.746)	1.303 (7.726)	1.782 (21.751)	1.103 (2.374)	1.416 (10.905)	1.424 (6.799)	1.323 (19.423)	1.523 (35.915)	1.555 (10.185)	1.154 (10.788)	1.414 (14.340)	1.802 (14.462)
ALKBH6	ENSOARG00000005191	alkB homolog 6	22	0	0	0.868 (-0.998)	1.018 (0.190)	1.148 (2.489)	1.077 (0.907)	0.732 (-3.920)	0.892 (-1.872)	0.824 (-1.551)	0.697 (-4.369)	0.832 (-3.028)	0.861 (-1.646)	0.458 (-7.992)	0.926 (-0.944)	1.122 (1.631)	0.729 (-3.074)	0.857 (-1.746)	1.198 (1.038)	1.108 (0.440)	0.570 (-2.235)	1.064 (0.775)	1.447 (2.230)	0.803 (-3.357)	0.958 (-0.417)
ALKBH7	ENSOARG00000006195	alkB homolog 7	22	0	0	1.156 (2.888)	1.316 (5.929)	0.872 (-3.343)	1.282 (6.176)	1.593 (27.990)	1.046 (1.129)	0.882 (-2.855)	1.865 (18.685)	1.320 (4.828)	1.260 (4.896)	1.354 (5.397)	1.193 (3.875)	0.877 (-3.359)	1.387 (6.988)	1.313 (6.026)	1.317 (6.467)	1.029 (1.308)	0.847 (-6.421)	1.135 (2.064)	0.763 (-13.881)	1.237 (6.765)	0.978 (-0.471)
ALKBH8	ENSOARG00000010464	alkB homolog 8, tRNA methyltransferase	22	4.55	0	0.793 (-0.917)	1.014 (0.091)	0.918 (-0.321)	2.524 (1.882)	0.729 (-1.794)	0.970 (-0.221)	0.940 (-0.311)	0.698 (-1.572)	0.606 (-4.556)	0.723 (-1.942)	0.495 (-4.194)	1.091 (0.617)	0.667 (-1.506)	0.643 (-2.558)	0.814 (-1.297)	1.090 (0.405)	1.460 (1.715)	1.148 (0.608)	1.045 (0.306)	1.856 (1.002)	0.817 (-1.119)	0.933 (-0.377)
ALLC	ENSOARG00000005424	allantoicase	1	0	0	NA	NA	NA	NA	NA	NA	NA	NA	NA	NA	NA	NA	NA	NA	NA	NA	NA	NA	NA	1.472 (1.450)	NA	NA
ALMS1	ENSOARG00000011883	ALMS1, centrosome and basal body associated protein	21	9.52	0	0.899 (-0.285)	0.734 (-1.092)	2.149 (18.082)	1.090 (0.289)	0.694 (-1.051)	1.347 (1.944)	1.143 (0.299)	0.813 (-0.974)	0.740 (-2.089)	1.181 (0.903)	0.498 (-3.868)	1.014 (0.069)	1.344 (4.244)	0.886 (-0.564)	0.774 (-1.072)	1.607 (1.080)	1.578 (0.599)	NA	1.496 (2.407)	2.121 (14.214)	0.744 (-1.974)	1.878 (2.742)
ALOX12	ENSOARG00000009252	arachidonate 12-lipoxygenase, 12S type	20	0	0	0.403 (-6.807)	0.790 (-8.525)	0.401 (-5.542)	0.314 (-5.337)	0.258 (-3.487)	0.975 (-0.517)	NA	0.227 (-6.142)	0.469 (-3.362)	0.286 (-4.737)	0.799 (-0.999)	0.568 (-17.181)	0.594 (-2.009)	0.328 (-3.515)	1.235 (4.997)	1.220 (4.386)	0.905 (-0.123)	NA	0.855 (-0.692)	0.899 (-0.488)	0.465 (-3.496)	0.345 (-9.978)
ALOX12B	ENSOARG00000018715	arachidonate 12-lipoxygenase, 12R type	2	50	0	NA	NA	3.003 (2.077)	NA	NA	NA	NA	NA	NA	NA	NA	NA	NA	NA	NA	NA	NA	NA	NA	0.823 (-0.473)	NA	NA
ALOX15	ENSOARG00000008480	arachidonate 15-lipoxygenase	11	18.18	0	2.569 (1.843)	1.330 (0.743)	NA	2.984 (4.124)	NA	0.593 (-1.074)	NA	0.302 (-5.230)	NA	1.573 (1.123)	1.234 (2.680)	0.628 (-1.085)	NA	NA	0.103 (-15.283)	NA	NA	NA	0.572 (-4.715)	NA	0.713 (-0.774)	NA
ALOX15B	ENSOARG00000018613	arachidonate 15-lipoxygenase, type B	18	11.11	0	NA	0.205 (-4.015)	0.786 (-1.772)	1.685 (7.502)	NA	1.170 (1.164)	0.921 (-0.256)	NA	0.624 (-3.208)	0.537 (-2.395)	0.360 (-4.595)	0.331 (-3.886)	0.384 (-3.982)	0.459 (-3.011)	0.217 (-3.959)	3.187 (18.192)	1.244 (0.463)	NA	1.225 (1.302)	1.744 (2.003)	0.543 (-3.197)	2.557 (16.644)
ALOX5	ENSOARG00000002819	arachidonate 5-lipoxygenase	16	12.5	6.25	0.460 (-5.083)	1.283 (1.987)	1.448 (0.835)	NA	NA	4.225 (3.660)	0.303 (-3.812)	0.554 (-8.700)	1.295 (2.090)	0.680 (-5.159)	NA	1.157 (2.618)	NA	1.047 (0.617)	1.316 (1.922)	0.832 (-0.335)	NA	NA	1.274 (7.383)	0.993 (-0.011)	0.729 (-0.741)	9.122 (8.894)
ALOX5AP	ENSOARG00000011856	arachidonate 5-lipoxygenase activating protein	20	5	5	0.660 (-3.031)	1.729 (5.966)	0.832 (-0.990)	1.320 (18.228)	0.522 (-1.540)	1.891 (3.005)	0.124 (-14.648)	0.590 (-17.545)	1.657 (9.994)	0.905 (-1.933)	0.679 (-2.485)	1.015 (0.341)	NA	1.368 (6.920)	0.723 (-3.573)	0.722 (-1.105)	1.003 (0.007)	NA	0.848 (-2.500)	0.989 (-0.021)	1.343 (1.368)	9.403 (27.485)
ALOXE3	ENSOARG00000018782	arachidonate lipoxygenase 3	5	0	0	NA	NA	0.938 (-0.087)	1.365 (0.456)	NA	0.971 (-0.040)	NA	NA	NA	NA	NA	NA	NA	NA	1.018 (0.020)	NA	NA	NA	0.977 (-0.028)	NA	NA	NA
ALPK1	ENSOARG00000002625	alpha kinase 1	17	5.88	0	1.014 (0.033)	1.388 (2.473)	NA	0.974 (-0.094)	0.859 (-0.583)	0.894 (-1.195)	0.673 (-0.747)	0.632 (-2.941)	0.948 (-0.546)	0.475 (-3.117)	0.753 (-2.463)	1.574 (2.946)	NA	0.825 (-0.782)	1.071 (0.387)	2.748 (2.306)	NA	NA	1.209 (1.331)	NA	0.703 (-2.453)	1.224 (0.767)
ALPK2	ENSOARG00000005476	alpha kinase 2	2	0	0	NA	NA	NA	NA	NA	NA	NA	NA	NA	NA	NA	NA	NA	NA	NA	NA	1.085 (0.688)	1.217 (0.922)	NA	NA	NA	NA
ALPK3	ENSOARG00000013306	alpha kinase 3	17	29.41	0	2.637 (1.802)	2.295 (1.504)	2.770 (10.151)	NA	1.181 (0.920)	0.529 (-5.186)	NA	0.715 (-1.073)	1.071 (0.149)	0.584 (-0.788)	1.079 (1.016)	NA	3.736 (37.215)	1.074 (0.086)	1.214 (0.950)	1.989 (1.663)	1.391 (21.820)	1.639 (25.403)	NA	1.067 (0.353)	2.655 (4.339)	NA
ALPL	ENSOARG00000008507	alkaline phosphatase, liver/bone/kidney	15	26.67	0	1.585 (13.226)	NA	2.080 (3.841)	3.301 (33.411)	1.803 (96.823)	0.701 (-1.378)	0.879 (-1.618)	0.614 (-9.345)	1.390 (5.275)	1.785 (3.070)	4.285 (106.430)	NA	NA	1.965 (2.319)	NA	0.794 (-1.080)	NA	1.261 (0.325)	NA	1.060 (0.139)	NA	2.244 (2.915)
ALS2	ENSOARG00000017445	ALS2, alsin Rho guanine nucleotide exchange factor	22	0	0	1.439 (2.430)	0.950 (-0.268)	1.752 (81.129)	0.856 (-1.187)	0.992 (-0.106)	1.179 (2.725)	1.233 (3.500)	0.752 (-2.032)	1.070 (0.624)	0.985 (-0.103)	0.961 (-0.307)	1.488 (2.650)	1.288 (2.367)	0.945 (-0.296)	0.724 (-1.667)	1.429 (1.544)	1.378 (2.350)	1.167 (1.096)	1.696 (2.799)	1.479 (2.789)	1.708 (3.928)	1.192 (1.050)
ALS2CL	ENSOARG00000007704	ALS2 C-terminal like	22	0	0	0.661 (-6.829)	0.954 (-0.950)	1.287 (0.449)	1.557 (1.576)	0.635 (-3.043)	0.611 (-20.083)	0.889 (-0.684)	0.674 (-11.745)	1.504 (8.951)	0.415 (-8.987)	1.016 (0.527)	0.944 (-0.622)	0.568 (-2.504)	0.706 (-2.806)	0.957 (-1.329)	1.384 (7.563)	1.214 (2.452)	0.657 (-4.460)	0.869 (-2.515)	0.885 (-0.941)	0.815 (-3.717)	0.577 (-8.132)
ALS2CR11	ENSOARG00000017203	amyotrophic lateral sclerosis 2 chromosome region candidate 11	1	100	0	NA	NA	NA	NA	NA	NA	NA	NA	NA	NA	NA	NA	NA	NA	NA	NA	NA	NA	NA	3.472 (3.753)	NA	NA
ALS2CR12	ENSOARG00000016986	amyotrophic lateral sclerosis 2 chromosome region candidate 12	4	25	0	NA	NA	NA	NA	NA	NA	NA	0.524 (-3.623)	0.569 (-1.199)	NA	NA	NA	2.022 (4.650)	NA	NA	NA	NA	NA	NA	1.569 (2.271)	NA	NA
ALX1	ENSOARG00000015379	ALX homeobox 1	2	0	0	NA	NA	NA	NA	1.714 (0.766)	0.892 (-0.686)	NA	NA	NA	NA	NA	NA	NA	NA	NA	NA	NA	NA	NA	NA	NA	NA
ALX3	ENSOARG00000019395	ALX homeobox 3	2	0	0	NA	NA	NA	NA	NA	NA	NA	NA	NA	NA	NA	NA	NA	1.279 (0.583)	NA	NA	NA	NA	NA	1.576 (0.839)	NA	NA
ALX4	ENSOARG00000001726	ALX homeobox 4	1	0	0	NA	NA	NA	NA	NA	NA	NA	NA	0.791 (-2.676)	NA	NA	NA	NA	NA	NA	NA	NA	NA	NA	NA	NA	NA
ALYREF	ENSOARG00000017932	Aly/REF export factor	22	4.55	0	1.046 (1.103)	1.188 (7.041)	1.135 (4.850)	0.968 (-1.398)	0.707 (-7.764)	0.938 (-2.218)	0.730 (-5.881)	1.043 (1.400)	1.689 (19.787)	1.145 (6.817)	1.805 (33.844)	1.222 (11.722)	1.324 (7.433)	1.097 (3.863)	1.482 (16.019)	1.247 (6.036)	0.817 (-4.483)	0.880 (-2.941)	1.096 (2.979)	0.819 (-15.207)	1.093 (3.313)	2.756 (51.791)
AMACR	ENSOARG00000011869	alpha-methylacyl-CoA racemase	22	22.73	0	1.534 (4.402)	2.468 (18.881)	1.693 (7.505)	1.498 (5.353)	1.480 (32.416)	1.858 (6.051)	1.323 (61.647)	1.230 (2.001)	2.363 (11.724)	1.917 (6.415)	1.287 (3.765)	2.554 (30.125)	1.628 (2.908)	1.765 (4.586)	1.965 (14.215)	1.440 (4.532)	1.550 (9.519)	2.110 (12.442)	1.262 (1.913)	1.687 (1.028)	1.697 (6.708)	2.579 (7.442)
AMBP	ENSOARG00000006134	alpha-1-microglobulin/bikunin precursor	1	0	0	NA	NA	NA	NA	NA	NA	1.158 (178.069)	NA	NA	NA	NA	NA	NA	NA	NA	NA	NA	NA	NA	NA	NA	NA
AMBRA1	ENSOARG00000003608	autophagy and beclin 1 regulator 1	22	0	0	0.781 (-1.873)	0.895 (-1.119)	1.197 (2.901)	1.058 (1.040)	0.792 (-1.860)	1.130 (1.668)	0.792 (-1.196)	0.571 (-6.186)	0.969 (-0.434)	0.825 (-2.547)	0.850 (-3.180)	0.768 (-3.616)	1.203 (2.176)	0.839 (-1.881)	1.174 (1.829)	1.258 (1.352)	1.060 (0.271)	0.730 (-1.206)	1.335 (3.722)	1.281 (1.968)	0.941 (-1.101)	1.393 (3.351)
AMDHD1	ENSOARG00000012060	amidohydrolase domain containing 1	9	44.44	0	NA	NA	2.274 (5.082)	2.808 (3.053)	NA	1.116 (0.181)	0.977 (-1.337)	1.317 (0.320)	2.334 (1.485)	NA	1.263 (0.416)	NA	2.321 (11.066)	NA	NA	NA	NA	NA	NA	NA	1.610 (1.259)	NA
AMER1	ENSOARG00000005413	APC membrane recruitment protein 1	20	0	0	0.727 (-1.128)	0.909 (-0.328)	1.291 (0.967)	NA	0.729 (-0.786)	1.327 (0.989)	0.974 (-0.067)	0.322 (-5.169)	0.564 (-2.684)	0.871 (-0.677)	0.515 (-2.466)	1.067 (0.305)	1.287 (0.610)	0.733 (-1.510)	0.819 (-0.686)	1.027 (0.056)	1.540 (0.776)	1.034 (0.056)	1.627 (2.990)	NA	0.718 (-1.228)	1.672 (1.718)
AMER3	ENSOARG00000009407	APC membrane recruitment protein 3	1	0	0	NA	NA	1.704 (1.793)	NA	NA	NA	NA	NA	NA	NA	NA	NA	NA	NA	NA	NA	NA	NA	NA	NA	NA	NA
AMFR	ENSOARG00000018465	autocrine motility factor receptor	22	0	0	0.801 (-6.426)	1.165 (6.646)	1.467 (35.342)	1.670 (36.867)	0.934 (-7.401)	1.103 (9.152)	1.279 (14.487)	0.816 (-12.156)	1.194 (13.601)	0.786 (-11.833)	0.972 (-1.994)	1.165 (7.903)	1.288 (14.445)	0.827 (-7.688)	1.076 (4.386)	1.481 (17.677)	1.145 (8.340)	1.293 (14.096)	1.088 (4.849)	1.099 (8.213)	1.364 (27.457)	1.273 (13.540)
AMHR2	ENSOARG00000016492	anti-Mullerian hormone receptor type 2	8	12.5	0	NA	NA	2.091 (1.181)	1.397 (0.414)	NA	0.803 (-0.355)	NA	NA	1.053 (0.078)	NA	1.315 (0.886)	1.273 (0.275)	1.808 (1.193)	NA	NA	NA	NA	NA	NA	0.843 (-1.583)	NA	NA
AMIGO1	ENSOARG00000011418	adhesion molecule with Ig like domain 1	20	5	0	NA	0.590 (-0.955)	1.751 (19.014)	1.472 (1.294)	1.376 (2.002)	0.908 (-0.666)	1.336 (1.358)	0.986 (-0.041)	1.638 (2.156)	1.266 (0.422)	0.805 (-0.893)	1.026 (0.035)	2.645 (7.899)	1.592 (0.709)	1.356 (1.015)	1.810 (1.419)	1.217 (0.816)	1.826 (2.757)	1.283 (0.618)	NA	1.469 (4.530)	0.660 (-0.591)
AMIGO2	ENSOARG00000017752	adhesion molecule with Ig like domain 2	22	18.18	0	0.678 (-0.554)	0.649 (-2.476)	1.179 (1.394)	4.902 (5.158)	0.887 (-0.529)	0.846 (-3.920)	0.637 (-2.720)	1.182 (1.150)	0.858 (-1.599)	0.630 (-2.469)	2.004 (19.619)	1.112 (0.402)	2.219 (13.529)	0.493 (-3.616)	0.881 (-0.886)	0.629 (-2.695)	2.758 (3.765)	0.965 (-0.037)	1.714 (11.101)	1.972 (3.380)	0.912 (-5.120)	0.795 (-0.279)
AMIGO3	ENSOARG00000013040	adhesion molecule with Ig like domain 3	20	10	0	1.342 (0.427)	1.016 (0.040)	1.361 (1.842)	0.980 (-0.219)	0.333 (-2.095)	1.035 (0.088)	0.649 (-0.962)	0.544 (-1.293)	1.704 (1.329)	0.942 (-0.096)	3.249 (3.632)	1.453 (0.697)	2.157 (5.124)	0.773 (-0.436)	1.170 (0.368)	1.504 (0.695)	0.744 (-0.539)	NA	NA	0.777 (-0.835)	1.329 (0.775)	1.402 (0.753)
AMMECR1	ENSOARG00000017872	Alport syndrome, mental retardation, midface hypoplasia and elliptocytosis chromosomal region gene 1	19	0	0	0.826 (-0.335)	0.902 (-0.438)	0.419 (-1.856)	NA	0.575 (-1.073)	0.887 (-0.456)	0.550 (-0.887)	0.343 (-2.556)	0.297 (-5.042)	1.036 (0.153)	1.229 (2.198)	1.266 (1.367)	1.015 (0.086)	0.582 (-1.938)	1.020 (0.076)	0.634 (-1.029)	1.013 (0.014)	NA	0.989 (-0.044)	NA	0.578 (-3.766)	1.660 (2.992)
AMMECR1L	ENSOARG00000015985	AMMECR1 like	22	0	0	0.868 (-1.562)	1.183 (2.785)	1.254 (3.520)	0.876 (-2.319)	0.784 (-3.722)	1.087 (1.610)	0.805 (-2.238)	0.551 (-8.565)	0.846 (-3.168)	0.921 (-1.079)	0.982 (-0.388)	1.121 (2.220)	1.235 (2.558)	0.824 (-2.307)	1.007 (0.145)	0.992 (-0.087)	1.482 (2.614)	0.813 (-1.141)	1.333 (4.475)	1.313 (5.374)	0.856 (-2.730)	1.257 (3.484)
AMN1	ENSOARG00000019402	antagonist of mitotic exit network 1 homolog	22	4.55	0	1.361 (1.981)	1.217 (2.689)	1.126 (2.597)	3.212 (32.190)	0.765 (-1.995)	0.825 (-2.800)	0.601 (-3.012)	0.668 (-3.765)	0.814 (-3.289)	1.167 (2.176)	0.747 (-9.037)	1.396 (4.135)	1.152 (3.939)	1.197 (1.970)	1.046 (0.560)	1.882 (3.045)	1.026 (0.109)	1.249 (0.979)	1.234 (3.205)	1.895 (23.680)	1.021 (0.515)	1.344 (3.402)
AMOT	ENSOARG00000017465	angiomotin	21	0	0	1.566 (3.778)	1.117 (0.307)	1.597 (1.976)	1.019 (0.063)	1.195 (1.104)	1.126 (1.080)	0.793 (-0.664)	0.528 (-4.426)	0.769 (-1.623)	1.016 (0.023)	0.524 (-2.792)	1.366 (0.772)	1.911 (3.413)	0.986 (-0.020)	1.418 (1.408)	1.599 (0.666)	1.095 (2.382)	0.906 (-1.843)	1.667 (1.588)	NA	0.715 (-1.624)	0.516 (-1.303)
AMOTL1	ENSOARG00000009411	angiomotin like 1	22	4.55	0	1.297 (1.253)	0.900 (-1.017)	1.666 (3.469)	1.035 (0.201)	1.049 (0.374)	0.925 (-0.839)	0.579 (-1.613)	0.511 (-10.591)	0.849 (-2.166)	1.110 (0.713)	0.682 (-4.364)	1.455 (2.519)	2.428 (5.344)	1.303 (1.614)	0.614 (-5.358)	1.639 (4.759)	1.339 (6.761)	1.607 (10.813)	1.635 (4.255)	0.859 (-1.957)	1.038 (0.289)	0.653 (-4.182)
AMOTL2	ENSOARG00000008268	angiomotin like 2	22	13.64	0	0.909 (-0.688)	0.977 (-0.166)	0.931 (-0.758)	1.506 (2.842)	0.972 (-0.340)	0.728 (-6.809)	0.878 (-1.055)	2.076 (25.689)	1.476 (7.560)	0.732 (-2.279)	0.818 (-2.808)	0.823 (-1.262)	0.308 (-5.202)	0.832 (-1.337)	0.812 (-2.471)	2.338 (7.092)	1.101 (0.480)	0.761 (-1.307)	1.473 (4.257)	2.070 (2.856)	0.613 (-5.158)	0.871 (-0.984)
AMPD1	ENSOARG00000020013	adenosine monophosphate deaminase 1	2	50	0	NA	NA	NA	NA	NA	NA	NA	NA	NA	NA	NA	NA	NA	NA	NA	NA	0.827 (-6.955)	2.883 (89.183)	NA	NA	NA	NA
AMPD2	ENSOARG00000019266	adenosine monophosphate deaminase 2	22	0	0	0.772 (-2.805)	1.006 (0.123)	0.976 (-0.891)	0.647 (-15.237)	0.787 (-2.094)	1.148 (4.994)	1.042 (0.954)	0.575 (-6.953)	1.406 (6.769)	0.963 (-0.917)	1.822 (22.691)	0.680 (-10.662)	1.799 (25.479)	0.951 (-0.961)	0.910 (-1.860)	1.219 (1.400)	1.411 (0.909)	0.718 (-0.501)	1.703 (9.152)	1.174 (0.888)	1.423 (5.173)	1.714 (8.765)
AMPD3	ENSOARG00000011248	adenosine monophosphate deaminase 3	17	5.88	0	0.983 (-0.077)	1.058 (2.926)	1.079 (0.162)	0.991 (-0.018)	0.764 (-1.075)	2.162 (14.415)	NA	0.344 (-3.337)	0.533 (-8.023)	NA	NA	1.084 (2.553)	0.788 (-1.827)	NA	1.605 (28.633)	0.455 (-6.744)	0.780 (-3.064)	0.668 (-2.922)	0.687 (-2.047)	NA	0.444 (-2.120)	0.291 (-4.889)
AMPH	ENSOARG00000017838	amphiphysin	5	20	0	NA	NA	3.103 (62.091)	NA	NA	NA	NA	NA	NA	NA	0.607 (-2.942)	NA	1.735 (4.139)	NA	NA	NA	NA	NA	NA	1.360 (3.062)	1.410 (0.810)	NA
AMT	ENSOARG00000013773	aminomethyltransferase	22	0	0	0.978 (-0.277)	0.977 (-0.517)	1.235 (3.582)	0.825 (-7.762)	0.864 (-6.718)	0.803 (-4.841)	1.338 (11.792)	1.101 (3.141)	1.174 (6.290)	1.304 (5.468)	1.656 (22.896)	1.133 (2.575)	1.425 (11.052)	1.380 (4.873)	1.247 (4.963)	1.972 (10.593)	1.336 (2.130)	1.100 (0.876)	1.342 (7.375)	0.853 (-1.032)	1.260 (6.506)	1.723 (8.215)
AMTN	ENSOARG00000011269	amelotin	6	0	0	NA	NA	NA	NA	NA	1.076 (0.289)	NA	NA	NA	NA	0.659 (-0.884)	NA	NA	NA	NA	NA	0.583 (-2.675)	NA	1.092 (0.755)	1.360 (0.866)	0.722 (-2.935)	NA
AMZ2	ENSOARG00000015314	archaelysin family metallopeptidase 2	22	86.36	4.55	1.680 (1.703)	1.826 (2.885)	2.139 (6.262)	2.336 (8.692)	2.224 (8.051)	2.375 (6.386)	1.535 (2.417)	2.435 (5.796)	2.312 (4.881)	3.253 (7.966)	2.032 (4.476)	2.184 (5.625)	2.065 (7.283)	2.461 (5.563)	2.559 (4.937)	2.644 (3.004)	2.338 (5.066)	2.575 (6.394)	2.372 (4.649)	2.294 (56.300)	2.170 (6.950)	5.962 (9.923)
ANAPC1	ENSOARG00000014382	anaphase promoting complex subunit 1	22	0	0	0.830 (-0.851)	0.793 (-2.036)	1.111 (1.016)	0.521 (-3.430)	0.628 (-2.722)	1.127 (1.373)	0.914 (-0.397)	0.465 (-4.679)	0.649 (-5.235)	1.183 (1.836)	0.687 (-3.809)	1.226 (2.552)	1.211 (1.344)	0.906 (-0.866)	0.888 (-1.012)	1.256 (1.118)	1.190 (0.550)	0.493 (-1.530)	1.455 (3.431)	1.246 (1.902)	0.567 (-5.091)	1.995 (7.052)
ANAPC13	ENSOARG00000008228	anaphase promoting complex subunit 13	22	0	0	0.607 (-65.900)	1.231 (27.355)	0.669 (-67.519)	0.965 (-3.628)	0.638 (-76.755)	0.566 (-82.504)	0.577 (-62.073)	0.736 (-29.688)	0.747 (-39.641)	0.806 (-25.177)	0.727 (-41.678)	1.161 (22.315)	0.451 (-96.569)	0.735 (-31.280)	0.776 (-34.254)	0.662 (-61.147)	0.520 (-73.000)	0.859 (-21.028)	0.516 (-66.231)	0.522 (-94.874)	0.915 (-13.848)	1.502 (44.552)
ANAPC16	ENSOARG00000007129	anaphase promoting complex subunit 16	22	0	0	0.763 (-20.874)	1.203 (17.448)	1.034 (3.873)	1.138 (18.565)	0.776 (-43.904)	0.581 (-119.393)	0.723 (-27.396)	0.820 (-21.068)	1.124 (16.858)	1.080 (8.452)	0.816 (-23.456)	1.323 (33.451)	0.721 (-55.670)	0.896 (-10.848)	0.867 (-17.792)	1.085 (7.641)	0.650 (-50.541)	0.786 (-38.869)	0.714 (-43.116)	0.906 (-13.740)	0.970 (-7.444)	1.229 (25.679)
ANAPC4	ENSOARG00000007172	anaphase promoting complex subunit 4	22	9.09	0	1.033 (0.392)	1.118 (1.862)	1.481 (9.846)	1.537 (6.556)	0.995 (-0.055)	1.220 (4.001)	1.026 (0.273)	1.308 (5.406)	0.962 (-1.038)	1.260 (4.726)	0.903 (-2.218)	1.207 (4.168)	0.987 (-0.236)	0.999 (-0.011)	1.114 (1.792)	1.457 (4.438)	1.382 (2.461)	1.057 (0.329)	1.475 (7.282)	2.478 (9.314)	0.905 (-2.435)	2.123 (13.964)
ANAPC5	ENSOARG00000014714	anaphase promoting complex subunit 5	22	0	0	1.327 (2.018)	1.070 (0.716)	1.191 (3.212)	1.352 (2.719)	0.969 (-0.349)	1.185 (2.118)	0.943 (-0.575)	1.045 (0.470)	1.089 (1.218)	1.208 (2.687)	0.988 (-0.216)	1.380 (4.387)	0.999 (-0.009)	1.105 (1.190)	1.030 (0.297)	1.510 (2.880)	1.318 (1.460)	0.992 (-0.042)	1.305 (3.592)	1.692 (17.613)	1.112 (1.287)	1.589 (5.398)
ANAPC7	ENSOARG00000016608	anaphase promoting complex subunit 7	22	0	0	0.848 (-3.609)	1.092 (3.240)	1.044 (2.282)	0.986 (-0.601)	0.736 (-7.849)	1.113 (5.361)	0.864 (-2.855)	0.732 (-9.715)	0.927 (-3.209)	1.013 (0.510)	1.059 (2.462)	1.324 (11.619)	0.959 (-2.003)	0.868 (-4.599)	1.233 (7.278)	1.163 (3.994)	1.356 (5.986)	0.850 (-2.616)	1.138 (4.990)	1.514 (15.580)	1.216 (10.063)	1.465 (13.234)
ANG1	novel transcript reconstruction	pH-regulated antigen precursor	19	10.53	0	2.467 (9.878)	1.553 (8.626)	NA	3.485 (5.360)	1.138 (2.741)	1.087 (1.861)	1.196 (36.925)	1.077 (3.188)	0.801 (-2.768)	0.847 (-1.685)	1.200 (1.097)	1.638 (4.462)	NA	0.881 (-0.872)	1.978 (26.170)	1.533 (2.549)	1.131 (0.291)	0.547 (-1.153)	0.942 (-0.857)	NA	1.514 (3.659)	1.430 (4.944)
ANGEL1	ENSOARG00000002192	angel homolog 1	21	19.05	0	1.190 (0.325)	1.185 (0.503)	1.506 (2.808)	2.671 (8.867)	1.146 (0.754)	0.995 (-0.022)	1.013 (0.066)	0.921 (-0.339)	1.977 (4.988)	0.876 (-0.585)	2.261 (9.976)	1.112 (0.422)	2.176 (7.594)	0.944 (-0.211)	1.238 (0.773)	2.494 (1.590)	0.988 (-0.023)	NA	1.070 (0.227)	0.709 (-15.462)	1.426 (2.049)	1.644 (1.560)
ANGEL2	ENSOARG00000009633	angel homolog 2	22	4.55	0	0.992 (-0.094)	1.105 (1.766)	0.917 (-4.357)	1.063 (1.004)	0.688 (-6.261)	1.260 (8.340)	1.014 (0.182)	0.694 (-8.074)	0.693 (-11.869)	1.295 (8.146)	0.532 (-16.912)	1.375 (8.920)	1.035 (1.392)	0.953 (-1.230)	0.789 (-4.846)	1.498 (5.095)	1.061 (0.631)	0.779 (-2.255)	1.355 (10.903)	2.257 (5.349)	0.893 (-3.304)	1.950 (14.927)
ANGPT1	ENSOARG00000015100	angiopoietin 1	19	0	0	0.738 (-0.587)	1.022 (0.057)	1.803 (3.912)	1.947 (1.877)	0.782 (-2.378)	0.987 (-0.086)	0.407 (-2.589)	0.682 (-5.146)	0.684 (-1.934)	NA	0.602 (-0.878)	1.602 (0.642)	1.524 (12.230)	NA	0.767 (-0.664)	1.859 (0.902)	1.308 (0.843)	0.772 (-0.997)	1.823 (11.892)	1.140 (0.919)	0.831 (-3.464)	NA
ANGPT2	ENSOARG00000006253	angiopoietin 2	21	23.81	0	1.194 (0.293)	1.883 (2.017)	1.175 (0.501)	3.879 (5.337)	0.749 (-0.364)	0.832 (-5.662)	0.839 (-0.255)	2.294 (9.388)	2.429 (6.623)	1.032 (0.558)	0.684 (-13.894)	1.442 (1.795)	2.014 (2.014)	1.436 (2.297)	0.737 (-0.705)	NA	1.175 (0.279)	1.124 (0.183)	1.700 (2.131)	1.728 (0.780)	2.357 (44.512)	1.552 (0.801)
ANGPT4	ENSOARG00000018898	angiopoietin 4	17	0	0	0.524 (-2.711)	0.794 (-1.605)	NA	1.599 (2.704)	NA	NA	NA	0.934 (-0.668)	1.002 (0.044)	0.577 (-3.200)	1.244 (4.070)	0.620 (-2.527)	0.574 (-3.719)	0.966 (-0.213)	0.905 (-0.882)	NA	0.678 (-0.648)	0.554 (-1.101)	1.030 (0.112)	1.672 (1.118)	1.039 (0.173)	1.161 (0.537)
ANGPTL1	ENSOARG00000016322	angiopoietin like 1	21	4.76	0	0.422 (-3.860)	0.543 (-4.625)	0.699 (-0.871)	1.219 (0.547)	1.696 (2.017)	NA	0.810 (-0.343)	1.526 (2.127)	1.149 (4.036)	0.426 (-7.104)	0.487 (-3.566)	0.677 (-3.246)	1.184 (0.463)	0.354 (-9.830)	0.872 (-2.015)	1.735 (6.457)	2.608 (7.689)	0.756 (-1.512)	1.125 (1.875)	1.745 (0.918)	1.847 (10.194)	0.665 (-5.113)
ANGPTL2	ENSOARG00000012521	angiopoietin like 2	22	4.55	0	0.358 (-18.189)	0.736 (-8.158)	0.226 (-7.457)	1.232 (1.492)	0.411 (-7.560)	1.528 (4.756)	1.152 (4.275)	0.623 (-25.023)	0.729 (-37.359)	0.287 (-11.745)	1.070 (2.993)	0.574 (-6.885)	1.246 (2.296)	0.679 (-3.911)	0.603 (-26.006)	1.267 (3.728)	2.026 (18.699)	0.793 (-3.226)	1.415 (9.413)	1.207 (0.674)	0.741 (-5.470)	0.248 (-7.327)
ANGPTL3	ENSOARG00000009450	angiopoietin like 3	3	33.33	0	NA	NA	NA	NA	2.430 (1.680)	0.972 (-0.040)	1.199 (17.533)	NA	NA	NA	NA	NA	NA	NA	NA	NA	NA	NA	NA	NA	NA	NA
ANGPTL4	ENSOARG00000003792	angiopoietin like 4	21	47.62	0	3.663 (6.216)	3.254 (5.794)	1.653 (2.234)	2.044 (1.790)	1.957 (2.091)	1.754 (10.000)	0.786 (-7.414)	1.173 (3.290)	4.552 (51.884)	1.417 (6.042)	3.651 (31.566)	2.023 (5.148)	NA	1.314 (4.807)	0.203 (-10.825)	2.433 (8.278)	2.045 (8.945)	1.864 (9.384)	1.449 (2.696)	2.008 (1.751)	2.859 (3.897)	1.311 (1.775)
ANGPTL5	ENSOARG00000007278	angiopoietin like 5	1	100	0	NA	NA	NA	NA	NA	NA	NA	NA	NA	NA	3.018 (9.796)	NA	NA	NA	NA	NA	NA	NA	NA	NA	NA	NA
ANGPTL6	ENSOARG00000014885	angiopoietin like 6	14	7.14	0	NA	1.388 (0.661)	1.648 (1.212)	NA	NA	1.020 (0.054)	0.977 (-0.584)	1.280 (0.823)	1.455 (0.586)	0.430 (-1.351)	0.908 (-0.184)	0.772 (-0.826)	2.220 (1.323)	0.556 (-0.966)	NA	1.202 (0.211)	NA	NA	1.472 (0.566)	NA	1.177 (0.193)	NA
ANGPTL8	ENSOARG00000018117	angiopoietin like 8	1	0	0	NA	NA	NA	NA	NA	NA	0.682 (-1.136)	NA	NA	NA	NA	NA	NA	NA	NA	NA	NA	NA	NA	NA	NA	NA
ANK1	ENSOARG00000002688	ankyrin 1	10	10	0	NA	NA	1.650 (28.782)	NA	NA	0.743 (-0.578)	1.906 (1.171)	NA	0.601 (-1.181)	0.514 (-2.758)	NA	1.324 (0.375)	3.100 (5.125)	0.603 (-1.430)	NA	NA	0.902 (-2.686)	1.114 (2.793)	NA	NA	NA	NA
ANK2	ENSOARG00000000537	ankyrin 2	18	22.22	0	0.874 (-0.167)	1.385 (1.090)	2.697 (58.756)	0.678 (-1.503)	1.994 (9.444)	2.334 (7.409)	NA	NA	0.759 (-1.286)	1.244 (0.429)	0.485 (-2.900)	2.141 (1.692)	1.651 (8.217)	1.918 (1.306)	0.846 (-1.027)	NA	1.412 (2.204)	2.578 (8.623)	1.191 (0.516)	NA	1.334 (2.689)	1.928 (1.293)
ANK3	ENSOARG00000004265	ankyrin 3	18	16.67	0	2.606 (2.468)	1.402 (0.993)	2.033 (27.615)	0.743 (-1.701)	1.595 (5.594)	1.827 (6.561)	1.282 (1.649)	0.668 (-1.176)	1.222 (0.881)	NA	NA	1.526 (1.317)	1.341 (2.127)	NA	1.481 (0.703)	2.498 (5.002)	1.097 (0.403)	1.095 (0.512)	NA	1.372 (0.592)	1.303 (0.880)	0.644 (-1.253)
ANKAR	ENSOARG00000016349	ankyrin and armadillo repeat containing	1	100	0	NA	NA	NA	NA	NA	NA	NA	NA	NA	NA	NA	NA	NA	NA	NA	NA	NA	NA	NA	2.211 (4.058)	NA	NA
ANKEF1	ENSOARG00000010152	ankyrin repeat and EF-hand domain containing 1	4	50	0	NA	NA	1.702 (1.023)	NA	NA	NA	NA	NA	NA	NA	NA	NA	2.261 (2.943)	NA	NA	NA	NA	NA	NA	1.334 (2.772)	3.121 (3.484)	NA
ANKFY1	ENSOARG00000018887	ankyrin repeat and FYVE domain containing 1	22	0	0	0.513 (-5.203)	0.861 (-1.685)	1.287 (5.546)	0.566 (-3.155)	0.837 (-1.226)	0.961 (-0.685)	0.803 (-1.688)	0.399 (-9.423)	0.633 (-6.168)	0.571 (-6.789)	0.674 (-4.948)	0.966 (-0.452)	1.269 (3.211)	0.580 (-5.539)	0.872 (-2.050)	0.882 (-1.109)	0.971 (-0.139)	0.572 (-2.116)	1.209 (2.787)	1.207 (1.698)	0.779 (-3.190)	1.193 (1.886)
ANKH	ENSOARG00000013109	ANKH inorganic pyrophosphate transport regulator	22	4.55	0	0.771 (-0.558)	3.304 (21.016)	1.039 (2.691)	1.170 (1.870)	0.621 (-1.697)	1.886 (8.674)	1.109 (1.289)	0.768 (-2.458)	0.896 (-1.992)	0.677 (-2.973)	0.719 (-3.942)	1.178 (2.500)	1.280 (6.394)	0.551 (-5.368)	0.450 (-5.839)	1.186 (6.239)	1.288 (3.439)	1.236 (2.414)	1.055 (0.429)	0.712 (-0.714)	0.859 (-7.889)	1.029 (0.393)
ANKIB1	ENSOARG00000017958	ankyrin repeat and IBR domain containing 1	22	4.55	0	0.751 (-1.471)	1.154 (1.392)	1.272 (2.680)	0.981 (-0.079)	0.931 (-1.608)	1.728 (8.887)	1.084 (0.519)	0.533 (-4.058)	0.706 (-3.839)	1.040 (0.464)	0.682 (-2.919)	1.143 (1.994)	1.236 (2.218)	0.880 (-1.200)	1.123 (1.193)	1.252 (1.096)	1.728 (2.142)	1.084 (0.258)	1.592 (5.917)	1.865 (12.933)	1.104 (0.816)	2.025 (7.164)
ANKLE1	ENSOARG00000017289	ankyrin repeat and LEM domain containing 1	4	0	0	NA	NA	NA	NA	NA	NA	NA	NA	NA	0.632 (-1.162)	NA	0.714 (-0.969)	NA	0.555 (-0.827)	NA	NA	NA	NA	1.567 (1.263)	NA	NA	NA
ANKLE2	ENSOARG00000010084	ankyrin repeat and LEM domain containing 2	22	4.55	0	0.867 (-1.256)	0.951 (-0.687)	1.437 (7.129)	1.369 (5.293)	1.011 (0.251)	1.456 (8.394)	1.117 (1.173)	0.795 (-3.244)	0.977 (-0.478)	1.253 (4.478)	1.121 (2.409)	1.090 (1.692)	1.341 (6.072)	1.068 (1.191)	1.121 (1.713)	1.395 (2.839)	1.281 (2.102)	0.943 (-0.375)	1.564 (10.004)	1.560 (9.583)	1.193 (4.228)	2.308 (12.781)
ANKMY1	ENSOARG00000018449	ankyrin repeat and MYND domain containing 1	3	33.33	0	NA	NA	NA	NA	NA	NA	NA	0.836 (-0.349)	NA	NA	NA	NA	2.722 (2.015)	NA	NA	NA	NA	NA	NA	0.964 (-0.303)	NA	NA
ANKMY2	ENSOARG00000008635	ankyrin repeat and MYND domain containing 2	22	0	0	0.780 (-5.598)	1.275 (4.411)	1.374 (8.054)	1.294 (5.008)	0.895 (-1.725)	0.745 (-13.069)	1.009 (0.157)	0.828 (-3.626)	0.847 (-3.495)	0.691 (-4.635)	0.705 (-5.210)	1.273 (3.775)	1.265 (8.034)	0.820 (-2.030)	1.365 (8.771)	1.255 (3.714)	1.202 (2.576)	0.994 (-0.098)	1.045 (0.772)	1.993 (9.971)	1.192 (3.839)	0.934 (-0.806)
ANKRA2	ENSOARG00000004903	ankyrin repeat family A member 2	22	0	0	0.871 (-0.356)	0.990 (-0.045)	1.564 (4.766)	1.013 (0.080)	0.687 (-1.435)	1.188 (1.228)	1.135 (0.393)	0.555 (-2.436)	0.496 (-6.078)	1.215 (1.028)	0.599 (-2.467)	1.198 (0.940)	0.927 (-0.558)	0.930 (-0.325)	0.868 (-0.695)	1.166 (0.540)	1.404 (1.158)	0.908 (-0.288)	1.191 (1.147)	1.993 (1.770)	0.951 (-0.347)	1.329 (1.402)
ANKRD1	ENSOARG00000015908	ankyrin repeat domain 1	8	12.5	12.5	5.158 (8.154)	NA	0.823 (-0.345)	NA	1.828 (1.365)	0.849 (-0.354)	NA	1.096 (0.118)	NA	NA	0.625 (-0.676)	NA	NA	NA	NA	NA	0.480 (-55.524)	1.235 (48.601)	NA	NA	NA	NA
ANKRD10	ENSOARG00000007048	ankyrin repeat domain 10	22	0	0	0.998 (-0.068)	0.936 (-3.740)	1.349 (21.768)	1.225 (12.763)	0.688 (-10.734)	0.946 (-3.429)	0.724 (-7.538)	0.729 (-20.007)	0.950 (-3.379)	0.937 (-3.642)	1.032 (2.529)	0.960 (-2.481)	1.052 (2.411)	0.923 (-3.419)	1.115 (6.804)	1.881 (19.457)	1.546 (19.123)	1.216 (11.748)	1.345 (20.015)	1.254 (4.845)	0.861 (-9.414)	1.508 (13.991)
ANKRD11	ENSOARG00000013924	ankyrin repeat domain 11	22	0	0	0.727 (-4.039)	0.732 (-6.702)	1.287 (6.034)	1.051 (1.110)	0.738 (-4.656)	1.239 (4.502)	0.867 (-2.068)	0.452 (-17.622)	0.952 (-1.347)	1.090 (2.323)	1.221 (5.527)	0.857 (-4.782)	1.881 (11.843)	0.997 (-0.055)	0.980 (-0.490)	0.968 (-0.668)	0.933 (-0.697)	0.668 (-2.832)	1.627 (10.531)	1.078 (0.973)	0.900 (-1.836)	1.595 (10.997)
ANKRD12	ENSOARG00000000971	ankyrin repeat domain 12	22	4.55	0	0.739 (-2.322)	0.742 (-3.784)	1.434 (8.163)	0.504 (-6.875)	0.809 (-2.167)	1.508 (10.759)	0.980 (-0.180)	0.524 (-10.313)	0.420 (-13.496)	0.960 (-0.786)	0.407 (-10.809)	1.073 (1.531)	0.983 (-0.270)	0.743 (-4.951)	0.624 (-6.560)	0.792 (-1.484)	1.433 (2.462)	0.443 (-3.243)	1.562 (10.608)	2.241 (7.330)	0.501 (-10.218)	1.880 (8.923)
ANKRD13A	ENSOARG00000014141	ankyrin repeat domain 13A	22	4.55	0	0.723 (-3.951)	1.007 (0.131)	1.143 (1.509)	1.725 (9.434)	0.728 (-3.075)	1.683 (11.562)	0.723 (-2.582)	0.589 (-9.559)	1.098 (1.918)	1.018 (0.648)	1.216 (3.474)	1.118 (3.816)	0.903 (-0.848)	1.097 (2.703)	1.267 (4.923)	0.960 (-1.213)	1.632 (2.024)	0.882 (-0.355)	1.765 (19.162)	1.343 (17.008)	0.920 (-1.417)	2.162 (26.810)
ANKRD13B	ENSOARG00000008317	ankyrin repeat domain 13B	19	10.53	0	NA	1.219 (0.288)	1.461 (12.463)	3.324 (5.146)	1.002 (0.002)	1.122 (0.466)	NA	0.744 (-0.938)	1.230 (1.073)	0.693 (-1.224)	1.445 (2.879)	0.973 (-0.065)	1.365 (2.092)	0.831 (-0.425)	0.905 (-0.210)	1.321 (0.738)	0.896 (-0.265)	1.015 (0.041)	NA	1.455 (2.679)	2.146 (2.222)	1.445 (0.759)
ANKRD13C	ENSOARG00000011906	ankyrin repeat domain 13C	22	4.55	0	0.939 (-0.531)	1.158 (1.901)	0.822 (-5.642)	1.621 (6.792)	1.033 (0.434)	1.327 (6.113)	1.130 (0.894)	0.818 (-2.204)	0.895 (-2.176)	0.849 (-1.826)	0.737 (-4.222)	1.185 (2.289)	0.894 (-1.613)	0.815 (-2.331)	1.126 (1.763)	1.468 (5.048)	1.588 (2.891)	0.903 (-0.626)	1.318 (4.548)	2.506 (7.906)	1.095 (1.292)	0.595 (-9.268)
ANKRD13D	ENSOARG00000009988	ankyrin repeat domain 13D	21	9.52	0	0.882 (-0.616)	1.110 (1.086)	1.291 (9.265)	2.234 (3.978)	0.958 (-0.254)	1.584 (4.315)	0.511 (-1.391)	0.789 (-2.457)	1.055 (0.633)	1.221 (2.253)	1.418 (4.360)	0.954 (-0.609)	1.292 (3.508)	1.268 (2.199)	1.650 (5.066)	1.101 (0.636)	1.560 (0.942)	1.147 (0.257)	1.334 (3.010)	NA	1.138 (1.442)	2.577 (7.639)
ANKRD16	ENSOARG00000007810	ankyrin repeat domain 16	22	4.55	0	1.107 (0.409)	1.137 (0.867)	1.413 (3.149)	1.524 (1.891)	0.884 (-1.016)	1.190 (1.999)	1.139 (0.624)	0.832 (-1.342)	1.228 (2.429)	1.052 (0.622)	0.926 (-0.862)	1.145 (1.740)	1.283 (1.350)	0.873 (-1.251)	1.058 (0.429)	1.844 (3.855)	1.835 (2.419)	1.273 (0.898)	1.678 (4.630)	1.445 (1.266)	1.098 (0.946)	4.106 (15.892)
ANKRD17	ENSOARG00000013568	ankyrin repeat domain 17	22	0	0	0.819 (-2.051)	0.920 (-1.427)	1.269 (7.026)	0.985 (-0.202)	0.780 (-3.224)	1.062 (1.413)	0.868 (-1.895)	0.408 (-11.330)	0.602 (-9.202)	0.980 (-0.335)	0.592 (-7.160)	1.230 (4.282)	1.288 (6.118)	0.841 (-2.582)	0.821 (-3.208)	0.910 (-0.998)	1.405 (3.335)	0.784 (-1.941)	1.344 (5.492)	1.661 (3.824)	0.751 (-5.085)	1.333 (4.589)
ANKRD2	ENSOARG00000010881	ankyrin repeat domain 2	4	100	25	NA	NA	NA	NA	NA	NA	NA	NA	2.720 (3.058)	NA	NA	NA	NA	NA	NA	NA	3.335 (41.669)	5.220 (38.533)	NA	NA	3.365 (9.591)	NA
ANKRD22	ENSOARG00000014657	ankyrin repeat domain 22	13	7.69	0	0.330 (-24.580)	0.902 (-2.043)	NA	NA	NA	1.743 (3.690)	0.348 (-2.400)	NA	1.261 (0.507)	0.612 (-1.808)	NA	0.618 (-7.503)	NA	0.633 (-1.298)	0.859 (-4.399)	0.674 (-16.902)	NA	NA	2.528 (2.736)	1.064 (0.481)	NA	0.283 (-31.768)
ANKRD23	ENSOARG00000013747	ankyrin repeat domain 23	17	41.18	0	NA	1.179 (0.248)	2.908 (4.273)	2.073 (5.642)	4.507 (7.320)	0.833 (-0.348)	NA	0.940 (-0.116)	1.277 (0.483)	0.961 (-0.061)	NA	1.887 (0.981)	2.272 (4.939)	0.895 (-0.133)	2.419 (3.176)	3.994 (6.321)	0.877 (-38.715)	2.504 (428.095)	0.992 (-0.013)	NA	1.147 (0.161)	NA
ANKRD24	ENSOARG00000010511	ankyrin repeat domain 24	5	20	20	1.311 (0.391)	NA	1.698 (6.587)	NA	NA	NA	NA	NA	NA	NA	NA	5.823 (6.492)	1.472 (0.752)	NA	NA	1.102 (1.907)	NA	NA	NA	NA	NA	NA
ANKRD27	ENSOARG00000004199	ankyrin repeat domain 27	22	0	0	0.683 (-3.357)	1.073 (0.940)	0.955 (-1.129)	1.732 (7.388)	0.781 (-2.836)	1.279 (4.010)	0.946 (-0.713)	0.662 (-5.916)	0.858 (-2.816)	0.813 (-2.293)	0.735 (-4.553)	1.229 (2.503)	1.163 (3.528)	0.851 (-1.435)	1.180 (3.163)	1.361 (4.337)	1.374 (1.816)	0.753 (-1.144)	1.095 (1.670)	1.611 (3.512)	0.989 (-0.154)	0.943 (-0.657)
ANKRD28	ENSOARG00000015280	ankyrin repeat domain 28	22	0	0	0.675 (-2.258)	0.810 (-3.337)	1.217 (4.278)	0.892 (-0.705)	0.675 (-4.089)	1.882 (8.454)	0.934 (-0.436)	0.465 (-4.358)	0.594 (-4.339)	0.983 (-0.135)	0.578 (-5.251)	1.200 (2.213)	1.161 (1.389)	0.583 (-4.647)	0.994 (-0.074)	0.855 (-1.086)	1.207 (1.684)	0.879 (-0.956)	1.202 (2.327)	1.441 (16.119)	1.049 (0.473)	1.949 (6.039)
ANKRD29	ENSOARG00000007830	ankyrin repeat domain 29	21	23.81	0	0.798 (-0.981)	0.785 (-1.296)	1.083 (0.888)	0.897 (-0.409)	0.613 (-1.981)	2.015 (7.276)	1.523 (2.102)	3.951 (49.971)	0.890 (-1.419)	1.042 (0.285)	0.541 (-4.160)	0.944 (-0.334)	1.154 (1.515)	1.288 (1.766)	0.990 (-0.072)	1.936 (3.757)	1.965 (2.027)	NA	2.204 (6.754)	3.608 (7.160)	2.116 (21.681)	1.434 (1.981)
ANKRD33	ENSOARG00000017253	ankyrin repeat domain 33	19	15.79	0	0.899 (-0.139)	0.735 (-0.642)	1.371 (1.418)	3.106 (4.077)	0.858 (-0.303)	1.917 (2.625)	1.478 (0.727)	0.772 (-0.700)	0.612 (-1.471)	1.552 (1.657)	0.542 (-1.506)	1.002 (0.004)	0.914 (-0.255)	2.086 (3.077)	0.912 (-0.236)	NA	NA	NA	1.956 (2.516)	3.114 (2.406)	1.188 (0.664)	0.971 (-0.058)
ANKRD33B	ENSOARG00000013954	ankyrin repeat domain 33B	8	25	0	NA	NA	NA	NA	0.773 (-1.291)	0.526 (-5.245)	NA	NA	1.340 (1.101)	1.877 (1.117)	NA	2.308 (1.339)	NA	NA	NA	NA	1.220 (1.063)	2.249 (5.692)	NA	0.878 (-0.179)	NA	NA
ANKRD34A	ENSOARG00000020641	ankyrin repeat domain 34A	10	10	0	NA	NA	2.673 (27.518)	NA	NA	0.586 (-0.972)	NA	0.337 (-2.380)	0.824 (-0.520)	0.729 (-0.386)	0.586 (-1.539)	NA	1.068 (0.268)	NA	0.500 (-1.463)	NA	NA	NA	1.024 (0.030)	NA	0.838 (-0.604)	NA
ANKRD35	ENSOARG00000020616	ankyrin repeat domain 35	10	30	0	NA	NA	2.400 (3.955)	NA	1.215 (0.236)	NA	NA	1.172 (0.258)	0.939 (-0.114)	NA	0.995 (-0.008)	NA	1.656 (2.861)	NA	NA	3.070 (5.582)	2.506 (1.807)	NA	NA	1.221 (0.228)	NA	0.877 (-2.434)
ANKRD37	ENSOARG00000007806	ankyrin repeat domain 37	21	4.76	0	NA	4.974 (7.579)	0.867 (-0.931)	1.447 (1.924)	0.922 (-0.097)	0.440 (-24.377)	0.930 (-0.215)	0.661 (-1.538)	0.685 (-3.006)	1.178 (0.490)	0.293 (-4.458)	1.147 (0.585)	0.563 (-3.611)	0.674 (-0.890)	1.011 (0.040)	1.901 (8.409)	1.751 (1.782)	1.233 (1.262)	0.599 (-1.248)	1.080 (2.363)	0.909 (-0.106)	0.743 (-2.603)
ANKRD39	ENSOARG00000013735	ankyrin repeat domain 39	22	0	0	1.015 (0.099)	1.353 (3.071)	1.068 (1.144)	1.221 (3.124)	1.349 (4.490)	1.009 (0.108)	0.817 (-1.532)	0.940 (-0.765)	1.424 (4.253)	0.895 (-1.272)	1.521 (6.411)	1.204 (2.412)	1.284 (4.452)	0.947 (-0.619)	1.148 (1.489)	1.742 (4.621)	1.050 (0.514)	0.718 (-4.403)	1.109 (1.242)	0.747 (-5.272)	1.466 (5.271)	1.415 (3.234)
ANKRD40	ENSOARG00000003478	ankyrin repeat domain 40	22	13.64	0	1.166 (1.297)	1.152 (2.171)	1.661 (28.524)	1.446 (3.851)	1.285 (4.230)	2.006 (19.622)	1.083 (0.778)	1.114 (1.908)	1.253 (4.713)	1.276 (3.523)	0.983 (-0.278)	1.495 (6.717)	1.396 (4.583)	1.043 (0.545)	1.230 (4.176)	1.562 (5.385)	1.298 (8.093)	1.424 (11.187)	1.217 (3.441)	2.321 (6.750)	1.388 (7.176)	2.048 (9.403)
ANKRD45	ENSOARG00000012304	ankyrin repeat domain 45	17	5.88	0	1.452 (0.612)	1.374 (0.517)	1.677 (14.216)	1.469 (0.990)	1.384 (3.223)	0.940 (-0.398)	1.018 (0.066)	1.022 (0.107)	1.359 (1.762)	NA	0.884 (-0.377)	1.481 (0.610)	1.236 (2.846)	NA	2.165 (1.227)	1.077 (0.383)	NA	NA	NA	1.659 (11.241)	1.085 (1.097)	1.016 (0.063)
ANKRD46	ENSOARG00000000903	ankyrin repeat domain 46	22	4.55	0	0.933 (-1.003)	1.346 (6.570)	1.687 (30.710)	1.615 (12.046)	0.799 (-7.826)	1.128 (4.902)	0.991 (-0.178)	0.626 (-13.261)	0.706 (-13.740)	0.610 (-10.733)	0.537 (-19.226)	1.111 (2.513)	1.088 (3.649)	0.642 (-10.031)	0.870 (-3.802)	1.429 (7.698)	1.132 (1.887)	0.874 (-2.219)	1.344 (10.829)	2.065 (6.032)	1.229 (10.301)	0.587 (-13.054)
ANKRD49	ENSOARG00000002530	ankyrin repeat domain 49	22	4.55	0	0.711 (-3.465)	1.115 (1.633)	1.098 (0.758)	0.873 (-3.070)	0.755 (-2.817)	0.993 (-0.145)	1.016 (0.132)	0.718 (-4.361)	0.863 (-3.076)	0.961 (-0.654)	1.058 (0.731)	1.089 (1.622)	0.904 (-1.038)	0.768 (-4.217)	1.299 (4.714)	1.133 (1.441)	1.411 (2.540)	1.118 (0.693)	0.990 (-0.199)	2.140 (8.403)	0.746 (-5.727)	1.322 (4.110)
ANKRD50	ENSOARG00000016961	ankyrin repeat domain 50	17	0	0	1.035 (0.119)	0.908 (-0.459)	0.971 (-0.095)	NA	0.817 (-0.369)	1.037 (0.164)	0.696 (-0.532)	0.469 (-4.956)	0.391 (-5.425)	NA	0.719 (-2.086)	1.485 (1.337)	1.376 (1.137)	NA	0.872 (-0.856)	1.479 (1.514)	NA	NA	1.408 (1.399)	1.437 (3.484)	0.816 (-0.254)	0.578 (-2.370)
ANKRD52	ENSOARG00000009586	ankyrin repeat domain 52	22	9.09	0	0.786 (-1.368)	0.698 (-3.874)	1.107 (2.494)	1.745 (4.774)	0.893 (-0.836)	1.078 (1.019)	0.568 (-2.988)	0.549 (-6.784)	1.151 (1.988)	1.175 (2.171)	1.603 (7.947)	0.772 (-3.999)	2.041 (9.380)	0.870 (-1.477)	1.265 (2.648)	1.264 (1.580)	1.133 (0.611)	1.426 (1.574)	1.330 (2.719)	0.637 (-2.231)	1.235 (3.014)	2.461 (10.958)
ANKRD53	ENSOARG00000011333	ankyrin repeat domain 53	1	0	0	NA	NA	NA	NA	NA	NA	NA	NA	NA	NA	NA	NA	NA	NA	NA	NA	NA	NA	NA	0.919 (-0.155)	NA	NA
ANKRD54	ENSOARG00000014355	ankyrin repeat domain 54	22	0	0	0.989 (-0.133)	0.857 (-2.703)	1.120 (2.910)	1.463 (5.764)	0.727 (-3.393)	0.835 (-3.908)	0.824 (-1.315)	0.601 (-7.679)	1.093 (1.475)	1.059 (0.967)	1.430 (6.326)	1.103 (1.814)	1.330 (7.218)	0.902 (-1.260)	1.667 (10.186)	1.542 (3.041)	1.174 (0.738)	0.755 (-1.291)	1.445 (4.056)	0.782 (-10.599)	1.307 (4.363)	1.804 (9.073)
ANKRD55	ENSOARG00000007469	ankyrin repeat domain 55	8	0	0	NA	NA	0.443 (-5.334)	NA	NA	NA	NA	NA	1.382 (1.124)	0.240 (-7.302)	0.917 (-0.571)	NA	0.414 (-1.438)	0.554 (-1.810)	NA	NA	NA	NA	NA	1.349 (4.860)	0.939 (-0.192)	NA
ANKRD6	ENSOARG00000012668	ankyrin repeat domain 6	16	6.25	0	0.596 (-1.569)	1.000 (0.000)	1.492 (5.138)	0.699 (-1.321)	0.790 (-0.903)	0.855 (-0.950)	NA	1.073 (0.157)	1.148 (0.528)	NA	0.666 (-0.621)	NA	1.153 (1.876)	NA	0.540 (-2.362)	1.835 (1.820)	1.806 (1.538)	1.006 (0.017)	NA	NA	2.081 (3.516)	0.353 (-2.811)
ANKRD60	ENSOARG00000017244	ankyrin repeat domain 60	1	0	0	NA	NA	NA	NA	NA	NA	NA	NA	NA	NA	NA	NA	NA	NA	NA	NA	NA	NA	NA	1.290 (1.622)	NA	NA
ANKRD61	ENSOARG00000001760	ankyrin repeat domain 61	15	0	0	NA	0.769 (-0.512)	1.503 (1.632)	0.691 (-0.730)	NA	1.205 (0.403)	NA	NA	0.767 (-0.641)	0.891 (-0.377)	0.707 (-0.750)	1.229 (0.598)	1.639 (1.207)	0.698 (-0.871)	0.513 (-1.306)	NA	NA	NA	1.313 (0.574)	1.082 (1.264)	0.789 (-0.647)	1.892 (1.481)
ANKRD66	ENSOARG00000011140	ankyrin repeat domain 66	4	0	0	NA	NA	1.430 (0.605)	NA	NA	0.719 (-1.370)	NA	0.824 (-1.193)	NA	NA	NA	NA	NA	0.743 (-0.357)	NA	NA	NA	NA	NA	NA	NA	NA
ANKS1A	ENSOARG00000011089	ankyrin repeat and sterile alpha motif domain containing 1A	22	0	0	0.647 (-3.342)	0.909 (-1.018)	1.529 (8.811)	1.708 (3.692)	0.991 (-0.143)	0.763 (-5.545)	0.860 (-1.068)	0.730 (-6.497)	0.937 (-0.887)	0.553 (-6.184)	0.818 (-4.322)	0.906 (-1.107)	1.416 (3.108)	0.720 (-2.482)	1.244 (3.227)	1.163 (1.244)	1.232 (0.616)	0.620 (-1.467)	1.151 (2.507)	1.266 (2.795)	1.080 (1.676)	0.803 (-1.848)
ANKS3	ENSOARG00000003756	ankyrin repeat and sterile alpha motif domain containing 3	22	0	0	0.907 (-0.662)	0.893 (-1.109)	1.039 (0.456)	1.137 (1.331)	0.911 (-0.958)	0.805 (-6.332)	0.720 (-1.249)	1.031 (0.360)	1.059 (0.722)	1.355 (2.619)	1.233 (3.160)	0.958 (-0.390)	1.446 (4.726)	1.324 (2.119)	1.351 (4.229)	1.351 (1.466)	1.240 (0.858)	1.146 (0.437)	1.399 (2.639)	1.113 (0.848)	1.106 (1.150)	1.160 (1.033)
ANKS4B	ENSOARG00000014563	ankyrin repeat and sterile alpha motif domain containing 4B	13	0	0	0.255 (-33.477)	1.307 (11.670)	0.785 (-3.439)	0.841 (-0.565)	0.529 (-67.049)	1.877 (12.302)	1.198 (18.235)	NA	NA	NA	0.541 (-1.316)	0.993 (-0.328)	NA	NA	1.155 (6.472)	NA	0.632 (-1.152)	NA	1.645 (0.705)	1.308 (0.884)	NA	NA
ANKS6	ENSOARG00000011062	ankyrin repeat and sterile alpha motif domain containing 6	21	4.76	0	1.116 (0.669)	0.852 (-0.994)	0.755 (-1.489)	0.870 (-0.237)	0.537 (-4.205)	0.706 (-3.056)	0.609 (-1.405)	0.529 (-2.264)	0.466 (-1.950)	0.610 (-0.690)	0.878 (-0.683)	0.764 (-1.153)	0.919 (-0.149)	0.564 (-0.819)	1.069 (0.428)	2.025 (2.090)	1.436 (0.445)	NA	1.583 (0.614)	1.572 (0.686)	0.538 (-7.695)	0.210 (-8.989)
ANKUB1	ENSOARG00000004727	ankyrin repeat and ubiquitin domain containing 1	1	100	0	NA	NA	3.441 (4.391)	NA	NA	NA	NA	NA	NA	NA	NA	NA	NA	NA	NA	NA	NA	NA	NA	NA	NA	NA
ANKZF1	ENSOARG00000019955	ankyrin repeat and zinc finger domain containing 1	22	0	0	0.899 (-1.314)	0.705 (-7.602)	1.786 (18.498)	1.172 (3.029)	0.708 (-5.736)	1.202 (4.705)	0.791 (-3.027)	0.778 (-4.773)	0.932 (-1.927)	1.201 (4.133)	1.309 (7.130)	0.809 (-5.255)	1.366 (7.209)	1.050 (0.877)	1.207 (4.186)	1.134 (1.804)	1.275 (1.771)	0.949 (-0.389)	1.243 (4.437)	1.000 (0.002)	0.991 (-0.263)	1.500 (7.543)
ANLN	ENSOARG00000004361	anillin actin binding protein	17	41.18	5.88	1.060 (0.235)	2.254 (5.324)	1.714 (8.359)	NA	1.668 (5.315)	39.227 (47.592)	NA	1.042 (0.089)	4.154 (4.602)	1.600 (1.460)	2.329 (4.537)	2.176 (6.292)	NA	0.746 (-0.573)	2.497 (4.329)	1.412 (3.856)	NA	NA	1.170 (0.287)	1.811 (3.387)	1.500 (1.390)	2.553 (6.624)
ANO1	ENSOARG00000017817	anoctamin 1	22	9.09	0	0.484 (-7.027)	0.945 (-0.251)	1.261 (2.669)	3.551 (35.983)	0.660 (-1.417)	0.896 (-0.834)	1.450 (19.499)	1.107 (3.988)	2.274 (24.997)	0.633 (-2.514)	0.893 (-1.299)	0.851 (-0.776)	0.378 (-2.257)	1.025 (0.115)	0.701 (-2.063)	1.152 (0.766)	1.708 (1.203)	0.836 (-0.405)	1.086 (0.349)	0.844 (-7.099)	1.505 (2.855)	0.502 (-19.887)
ANO10	ENSOARG00000004094	anoctamin 10	22	4.55	0	0.462 (-16.604)	1.222 (7.579)	0.651 (-9.628)	1.874 (11.672)	1.018 (0.375)	1.062 (3.435)	1.321 (6.016)	0.873 (-2.946)	0.958 (-1.249)	0.586 (-6.348)	1.005 (0.109)	1.035 (0.966)	0.857 (-5.648)	0.621 (-5.808)	1.064 (2.850)	1.094 (2.959)	1.785 (6.349)	0.936 (-0.553)	1.363 (5.669)	2.001 (29.621)	1.061 (2.052)	0.584 (-10.752)
ANO2	ENSOARG00000008932	anoctamin 2	1	0	0	NA	NA	NA	NA	NA	NA	NA	NA	NA	NA	NA	NA	NA	NA	NA	NA	NA	NA	NA	0.897 (-0.115)	NA	NA
ANO3	ENSOARG00000014095	anoctamin 3	3	33.33	0	NA	NA	2.552 (9.723)	NA	NA	NA	NA	NA	NA	0.660 (-0.685)	NA	NA	NA	0.813 (-0.816)	NA	NA	NA	NA	NA	NA	NA	NA
ANO4	ENSOARG00000014173	anoctamin 4	2	50	0	NA	NA	3.460 (4.934)	NA	NA	NA	NA	NA	0.709 (-0.666)	NA	NA	NA	NA	NA	NA	NA	NA	NA	NA	NA	NA	NA
ANO5	ENSOARG00000007778	anoctamin 5	10	10	0	NA	2.084 (3.290)	0.627 (-1.487)	NA	NA	1.549 (0.801)	0.395 (-1.776)	0.692 (-0.489)	NA	NA	NA	0.741 (-0.382)	NA	NA	1.559 (20.049)	NA	1.050 (1.498)	0.928 (-1.698)	NA	1.429 (2.394)	NA	NA
ANO6	ENSOARG00000019578	anoctamin 6	22	9.09	0	0.776 (-1.226)	0.907 (-0.781)	2.092 (1.548)	0.976 (-0.187)	1.447 (2.777)	0.870 (-2.951)	0.576 (-6.238)	0.717 (-6.429)	0.786 (-3.691)	0.573 (-5.716)	0.594 (-7.417)	1.212 (2.486)	1.396 (1.971)	0.593 (-5.369)	0.560 (-6.956)	1.383 (2.199)	0.943 (-0.930)	0.657 (-7.195)	1.001 (0.016)	2.046 (3.025)	0.775 (-10.142)	0.812 (-1.182)
ANO8	ENSOARG00000017060	anoctamin 8	22	4.55	0	1.000 (-0.001)	0.771 (-2.430)	1.438 (11.162)	0.806 (-1.229)	0.825 (-1.412)	1.126 (1.697)	0.633 (-2.347)	0.586 (-7.535)	1.209 (4.106)	0.821 (-2.497)	1.543 (9.057)	1.002 (0.025)	1.761 (13.312)	0.833 (-1.593)	0.923 (-0.846)	1.464 (3.307)	1.037 (0.310)	0.836 (-1.347)	2.013 (7.781)	1.109 (0.303)	1.047 (0.761)	1.100 (0.907)
ANO9	ENSOARG00000007651	anoctamin 9	14	7.14	7.14	0.229 (-30.425)	0.518 (-39.732)	NA	7.517 (18.437)	0.236 (-4.402)	0.879 (-2.714)	NA	0.345 (-3.059)	0.603 (-11.219)	NA	NA	0.567 (-28.267)	NA	NA	1.071 (7.392)	0.491 (-19.006)	NA	NA	0.687 (-0.556)	0.711 (-1.453)	0.847 (-0.487)	0.319 (-21.814)
ANOS1	ENSOARG00000009753	anosmin 1	3	33.33	0	NA	NA	2.360 (24.110)	NA	NA	NA	NA	1.332 (5.447)	NA	NA	NA	NA	NA	NA	NA	NA	NA	NA	NA	NA	1.988 (4.505)	NA
ANP32E	ENSOARG00000020772	acidic nuclear phosphoprotein 32 family member E	22	9.09	4.55	0.839 (-4.522)	1.855 (26.325)	1.509 (27.308)	1.440 (12.230)	0.703 (-11.833)	1.260 (12.588)	0.978 (-0.410)	0.708 (-15.582)	1.000 (0.025)	1.324 (24.089)	1.343 (18.390)	1.714 (43.950)	0.815 (-10.880)	1.087 (5.551)	1.059 (2.311)	1.525 (12.168)	0.789 (-10.693)	0.629 (-17.097)	1.319 (18.283)	2.315 (22.401)	0.861 (-18.784)	6.339 (125.561)
ANPEP	ENSOARG00000011841	alanyl aminopeptidase, membrane	19	21.05	10.53	0.912 (-0.387)	5.788 (120.956)	1.295 (0.327)	2.873 (2.212)	0.836 (-24.200)	47.903 (98.871)	0.817 (-3.572)	1.302 (18.589)	0.955 (-2.792)	0.646 (-5.293)	0.787 (-5.739)	1.983 (369.898)	NA	0.666 (-3.811)	1.589 (21.385)	NA	2.515 (1.553)	0.813 (-0.232)	1.240 (2.823)	NA	1.505 (1.875)	0.905 (-1.210)
ANTXR1	ENSOARG00000019828	anthrax toxin receptor 1	22	0	0	0.445 (-10.085)	0.712 (-7.208)	0.810 (-2.338)	1.000 (0.004)	0.733 (-2.765)	0.934 (-0.915)	0.438 (-6.843)	0.562 (-21.120)	0.547 (-31.026)	0.494 (-5.608)	0.607 (-30.550)	0.739 (-4.015)	0.771 (-2.329)	0.795 (-1.608)	0.660 (-16.089)	1.853 (5.173)	1.628 (2.634)	0.515 (-1.745)	1.302 (5.426)	1.284 (0.391)	1.301 (3.146)	0.442 (-12.496)
ANTXR2	ENSOARG00000018889	anthrax toxin receptor 2	22	0	0	0.496 (-14.887)	0.828 (-5.047)	0.647 (-2.710)	0.930 (-0.533)	0.641 (-2.865)	1.688 (7.011)	0.926 (-1.567)	1.021 (0.788)	0.823 (-5.939)	0.833 (-5.458)	0.860 (-6.394)	0.746 (-9.068)	0.539 (-3.796)	0.799 (-7.001)	0.587 (-23.799)	1.397 (9.314)	1.285 (2.126)	0.577 (-3.088)	1.133 (5.091)	1.982 (2.795)	0.847 (-3.329)	1.358 (4.192)
ANXA1	ENSOARG00000012672	annexin A1	22	9.09	0	0.308 (-386.473)	0.961 (-4.549)	0.596 (-4.738)	1.163 (20.533)	0.677 (-16.566)	0.930 (-23.447)	0.358 (-79.025)	1.001 (0.638)	1.048 (19.416)	0.876 (-17.222)	1.294 (50.120)	0.887 (-11.899)	0.454 (-26.501)	1.111 (13.302)	0.548 (-345.894)	1.073 (267.287)	2.336 (37.576)	0.485 (-15.293)	1.313 (82.026)	2.056 (33.034)	0.939 (-62.243)	0.216 (-4163.152)
ANXA10	ENSOARG00000015584	annexin A10	4	0	0	0.101 (-5244.957)	NA	NA	NA	0.098 (-103.589)	NA	NA	NA	NA	NA	NA	NA	NA	NA	NA	NA	1.704 (5.307)	NA	NA	1.171 (1.364)	NA	NA
ANXA11	ENSOARG00000009924	annexin A11	22	4.55	0	0.606 (-27.500)	1.190 (13.064)	1.065 (1.955)	1.458 (20.802)	0.925 (-3.073)	1.009 (1.161)	0.868 (-5.854)	0.790 (-20.952)	1.289 (20.306)	1.095 (8.579)	1.265 (15.960)	0.969 (-3.645)	1.578 (12.715)	1.299 (20.000)	1.499 (42.776)	1.379 (13.879)	1.329 (18.609)	1.040 (2.571)	1.471 (32.712)	1.568 (6.806)	1.211 (15.841)	2.899 (68.909)
ANXA13	ENSOARG00000009876	annexin A13	8	12.5	0	NA	4.972 (12.354)	NA	NA	NA	NA	0.429 (-27.402)	NA	0.301 (-2.865)	NA	1.086 (1.010)	0.553 (-43.494)	NA	NA	0.276 (-14.660)	NA	NA	NA	0.866 (-0.316)	0.999 (-0.579)	NA	NA
ANXA3	ENSOARG00000018710	annexin A3	22	4.55	0	0.303 (-101.595)	1.262 (20.375)	1.014 (0.129)	1.361 (8.209)	0.798 (-7.822)	0.972 (-4.157)	0.623 (-10.497)	0.995 (-1.288)	1.160 (12.483)	0.609 (-54.951)	0.965 (-2.557)	1.058 (5.970)	0.375 (-8.036)	1.014 (1.384)	0.898 (-10.924)	1.599 (21.931)	1.387 (7.407)	0.642 (-8.371)	0.996 (-0.460)	2.055 (3.797)	1.095 (6.904)	1.289 (16.748)
ANXA4	ENSOARG00000019781	annexin A4	22	4.55	0	0.493 (-60.984)	1.540 (34.457)	0.896 (-1.080)	1.218 (8.489)	0.969 (-2.272)	0.836 (-15.391)	0.922 (-13.959)	0.655 (-31.840)	1.048 (4.630)	0.405 (-28.759)	1.104 (7.278)	1.344 (27.849)	0.784 (-12.221)	0.698 (-8.601)	1.290 (44.888)	0.895 (-7.109)	1.529 (12.946)	0.983 (-0.520)	1.043 (2.077)	2.113 (10.310)	1.117 (12.943)	0.312 (-47.549)
ANXA5	ENSOARG00000014830	annexin A5	22	0	0	0.667 (-73.610)	1.268 (46.285)	0.895 (-5.811)	0.959 (-4.513)	0.882 (-12.266)	1.311 (67.119)	0.649 (-37.312)	0.873 (-66.870)	1.042 (10.567)	0.644 (-65.264)	1.230 (49.796)	1.006 (1.090)	1.360 (62.290)	0.703 (-50.198)	0.712 (-104.439)	1.857 (62.923)	1.774 (30.006)	0.627 (-16.212)	1.233 (43.648)	1.857 (23.345)	1.124 (32.425)	0.453 (-137.068)
ANXA6	ENSOARG00000008188	annexin A6	22	18.18	0	1.211 (7.569)	1.543 (28.642)	1.411 (31.033)	2.532 (18.200)	1.330 (5.631)	2.790 (26.575)	0.891 (-35.581)	1.170 (11.352)	1.257 (15.499)	1.308 (26.856)	1.477 (38.703)	1.200 (13.958)	1.473 (17.947)	1.425 (36.088)	0.936 (-4.771)	3.911 (48.365)	1.415 (25.257)	1.427 (29.716)	1.258 (20.521)	1.522 (6.081)	1.580 (37.427)	4.068 (71.348)
ANXA7	ENSOARG00000007635	annexin A7	22	0	0	0.504 (-43.602)	1.422 (31.709)	1.006 (0.294)	1.555 (56.203)	0.706 (-24.567)	1.260 (23.641)	0.926 (-4.300)	0.734 (-26.882)	0.999 (-0.082)	0.584 (-49.151)	0.916 (-5.431)	1.071 (7.987)	0.807 (-12.574)	0.795 (-18.866)	1.105 (12.843)	1.028 (3.527)	1.151 (6.240)	0.398 (-30.415)	1.159 (16.252)	1.533 (11.904)	0.911 (-12.780)	0.804 (-22.904)
ANXA9	ENSOARG00000020891	annexin A9	8	62.5	12.5	NA	NA	2.445 (3.611)	2.385 (2.456)	2.111 (1.724)	5.684 (5.251)	0.843 (-1.208)	NA	NA	NA	1.090 (0.095)	NA	1.215 (0.410)	NA	NA	NA	NA	NA	NA	NA	2.502 (4.206)	NA
AOAH	ENSOARG00000003703	acyloxyacyl hydrolase	17	11.76	0	0.267 (-4.200)	0.579 (-5.238)	2.060 (1.491)	1.156 (0.201)	NA	2.587 (5.028)	0.382 (-7.543)	0.430 (-11.062)	0.889 (-0.498)	0.676 (-9.274)	0.287 (-4.892)	0.681 (-8.214)	1.160 (0.169)	0.802 (-3.613)	0.657 (-2.100)	NA	NA	NA	1.541 (11.127)	NA	1.191 (0.348)	1.948 (4.181)
AOC2	ENSOARG00000003870	amine oxidase, copper containing 2	2	0	0	NA	NA	1.552 (0.787)	NA	NA	0.604 (-0.743)	NA	NA	NA	NA	NA	NA	NA	NA	NA	NA	NA	NA	NA	NA	NA	NA
AOX1	ENSOARG00000016052	aldehyde oxidase 1	22	9.09	0	2.614 (15.701)	0.945 (-0.886)	2.405 (1.530)	0.703 (-5.635)	1.205 (16.813)	1.352 (3.655)	1.051 (13.858)	1.628 (105.355)	1.247 (5.585)	0.918 (-1.639)	0.683 (-31.347)	1.077 (0.754)	0.969 (-0.032)	1.587 (6.108)	0.174 (-71.736)	1.817 (16.264)	0.719 (-2.760)	0.481 (-5.618)	1.494 (5.607)	1.727 (6.550)	1.483 (29.826)	0.177 (-27.408)
AP1AR	ENSOARG00000003104	adaptor related protein complex 1 associated regulatory protein	22	0	0	0.873 (-2.485)	1.636 (23.008)	1.106 (4.607)	1.866 (13.333)	0.804 (-9.930)	0.904 (-7.426)	0.867 (-2.391)	0.590 (-11.183)	0.783 (-10.666)	0.842 (-3.476)	0.783 (-6.320)	1.461 (15.427)	0.850 (-4.050)	0.588 (-10.171)	1.148 (4.983)	1.166 (2.163)	1.106 (0.741)	0.682 (-2.185)	1.136 (3.721)	1.886 (11.244)	1.329 (9.785)	1.016 (0.338)
AP1B1	ENSOARG00000004068	adaptor related protein complex 1 beta 1 subunit	22	0	0	0.606 (-9.163)	0.883 (-5.542)	1.009 (0.332)	1.137 (3.211)	0.819 (-5.399)	1.059 (2.091)	0.841 (-4.570)	0.491 (-15.912)	1.156 (3.924)	0.549 (-35.524)	1.179 (4.650)	0.796 (-12.884)	1.446 (10.020)	0.644 (-21.576)	1.073 (2.827)	0.859 (-3.619)	1.111 (1.614)	0.859 (-1.993)	1.648 (12.523)	0.969 (-0.806)	1.257 (5.693)	1.546 (16.728)
AP1G1	ENSOARG00000003833	adaptor related protein complex 1 gamma 1 subunit	22	0	0	0.893 (-2.583)	0.957 (-1.417)	1.359 (10.781)	0.779 (-6.486)	0.922 (-2.798)	1.211 (7.649)	0.897 (-2.827)	0.591 (-12.389)	0.707 (-10.923)	0.835 (-4.458)	0.848 (-4.359)	1.171 (5.209)	1.378 (9.036)	0.716 (-7.971)	1.017 (0.571)	0.968 (-0.651)	1.288 (3.543)	0.750 (-3.502)	1.303 (7.680)	1.800 (10.242)	0.927 (-2.336)	0.920 (-2.580)
AP1G2	ENSOARG00000019274	adaptor related protein complex 1 gamma 2 subunit	22	0	0	0.422 (-16.825)	0.882 (-3.697)	1.414 (16.113)	1.272 (2.630)	0.571 (-6.621)	1.256 (4.220)	0.585 (-4.179)	0.457 (-14.789)	1.044 (1.175)	1.000 (0.002)	1.286 (4.988)	0.833 (-7.161)	0.984 (-0.202)	0.911 (-2.204)	1.252 (7.905)	0.977 (-0.275)	1.341 (0.729)	0.512 (-1.194)	1.345 (9.440)	0.939 (-0.645)	0.748 (-6.583)	1.816 (13.342)
AP1M1	ENSOARG00000000090	adaptor related protein complex 1 mu 1 subunit	22	4.55	0	1.030 (0.376)	1.029 (0.648)	1.204 (10.881)	1.330 (9.609)	0.987 (-0.476)	1.354 (8.618)	0.947 (-1.892)	0.776 (-8.139)	1.314 (9.501)	0.999 (-0.044)	1.427 (14.314)	1.171 (5.874)	1.790 (14.694)	1.231 (7.886)	0.973 (-0.646)	1.507 (6.685)	0.952 (-0.472)	1.112 (0.909)	1.421 (13.821)	0.806 (-22.006)	1.317 (8.698)	3.529 (34.323)
AP1M2	ENSOARG00000016667	adaptor related protein complex 1 mu 2 subunit	18	0	0	0.514 (-17.443)	0.962 (-1.359)	0.571 (-0.805)	0.895 (-3.945)	0.580 (-3.972)	0.753 (-9.800)	0.764 (-0.360)	0.746 (-3.756)	0.942 (-1.338)	NA	0.955 (-0.067)	0.872 (-2.937)	0.752 (-10.251)	NA	1.381 (9.673)	0.622 (-12.666)	NA	NA	0.748 (-0.369)	0.926 (-0.279)	0.701 (-18.995)	0.335 (-18.796)
AP1S1	ENSOARG00000015233	adaptor related protein complex 1 sigma 1 subunit	22	0	0	0.572 (-39.370)	1.555 (49.207)	0.718 (-29.555)	0.834 (-8.458)	0.741 (-23.467)	0.606 (-36.129)	0.716 (-15.144)	0.525 (-50.462)	1.018 (1.470)	0.899 (-7.011)	0.994 (-0.439)	0.998 (-0.175)	1.086 (7.436)	0.885 (-7.108)	1.019 (2.176)	0.713 (-23.829)	0.991 (-0.065)	0.609 (-2.902)	0.734 (-19.603)	0.861 (-1.790)	1.056 (3.962)	1.344 (19.076)
AP1S2	ENSOARG00000012817	adaptor related protein complex 1 sigma 2 subunit	22	4.55	4.55	0.813 (-1.754)	1.172 (2.814)	1.730 (44.486)	0.619 (-96.488)	0.881 (-1.410)	1.646 (13.113)	1.057 (0.454)	0.892 (-2.612)	0.997 (-0.055)	1.025 (0.686)	0.890 (-4.862)	1.316 (6.712)	1.151 (4.684)	1.165 (3.821)	1.043 (0.768)	1.679 (4.677)	1.638 (8.060)	0.927 (-0.703)	1.612 (17.567)	1.579 (5.762)	1.402 (3.680)	5.703 (23.977)
AP1S3	ENSOARG00000020391	adaptor related protein complex 1 sigma 3 subunit	19	5.26	0	0.470 (-6.054)	1.144 (1.126)	1.249 (0.524)	0.719 (-4.233)	0.472 (-1.664)	1.207 (2.326)	0.967 (-0.115)	0.618 (-1.895)	0.645 (-2.944)	1.112 (0.883)	0.434 (-2.083)	1.024 (0.243)	1.031 (0.252)	0.936 (-0.595)	1.327 (2.273)	0.778 (-0.727)	NA	NA	1.499 (4.559)	NA	0.614 (-7.288)	2.242 (4.940)
AP2A1	ENSOARG00000013514	adaptor related protein complex 2 alpha 1 subunit	22	4.55	0	0.766 (-3.225)	1.270 (6.129)	1.387 (21.275)	1.769 (11.748)	0.995 (-0.085)	1.009 (0.178)	0.594 (-6.212)	0.698 (-9.005)	1.749 (12.406)	0.664 (-10.254)	1.718 (17.696)	1.072 (1.860)	2.268 (15.856)	0.876 (-2.747)	1.449 (9.639)	1.645 (8.717)	0.964 (-0.367)	1.104 (0.831)	1.410 (3.626)	0.892 (-16.972)	1.476 (8.098)	1.908 (9.832)
AP2A2	ENSOARG00000004540	adaptor related protein complex 2 alpha 2 subunit	22	0	0	0.669 (-10.078)	1.296 (13.178)	1.237 (14.963)	1.216 (5.338)	0.845 (-4.081)	1.069 (2.158)	0.694 (-9.528)	0.660 (-14.656)	1.236 (8.178)	0.707 (-11.840)	1.416 (13.320)	1.105 (4.704)	1.308 (7.493)	0.958 (-1.351)	1.391 (19.669)	1.285 (4.290)	1.277 (5.174)	0.843 (-2.492)	1.580 (12.595)	1.311 (14.577)	1.050 (2.277)	1.533 (10.920)
AP2B1	ENSOARG00000006349	adaptor related protein complex 2 beta 1 subunit	22	0	0	1.053 (1.471)	1.869 (29.972)	1.592 (45.310)	1.459 (22.553)	1.161 (6.838)	1.104 (6.655)	0.799 (-5.605)	0.882 (-5.555)	1.147 (6.648)	1.066 (2.724)	1.064 (2.934)	1.428 (19.912)	1.525 (19.479)	1.065 (2.351)	1.472 (21.157)	1.941 (14.394)	1.276 (3.334)	0.975 (-0.312)	1.368 (13.784)	1.435 (140.403)	1.261 (15.564)	1.799 (22.146)
AP2S1	ENSOARG00000010791	adaptor related protein complex 2 sigma 1 subunit	22	0	0	0.760 (-27.308)	1.324 (33.327)	0.886 (-23.618)	1.139 (10.497)	0.906 (-13.146)	0.849 (-17.740)	0.598 (-47.947)	0.995 (-0.661)	1.197 (19.536)	1.042 (4.478)	1.492 (48.017)	1.202 (21.963)	0.865 (-13.794)	1.250 (29.695)	1.028 (3.469)	0.713 (-56.876)	0.683 (-37.079)	0.666 (-40.171)	0.927 (-5.123)	0.801 (-22.182)	0.963 (-5.014)	0.753 (-33.586)
AP3B1	ENSOARG00000017119	adaptor related protein complex 3 beta 1 subunit	22	4.55	0	0.828 (-1.984)	1.232 (3.119)	1.089 (0.432)	1.157 (1.949)	1.074 (0.730)	1.417 (5.754)	0.969 (-0.310)	0.785 (-2.681)	0.828 (-3.122)	0.888 (-1.985)	0.907 (-2.501)	1.184 (3.278)	1.005 (0.081)	0.840 (-2.460)	1.135 (1.941)	1.356 (2.768)	1.475 (2.158)	0.974 (-0.125)	1.470 (6.926)	2.620 (18.162)	1.035 (0.582)	1.249 (3.905)
AP3B2	ENSOARG00000013684	adaptor related protein complex 3 beta 2 subunit	5	60	0	NA	NA	1.587 (65.286)	NA	NA	NA	NA	NA	NA	NA	0.942 (-0.159)	2.071 (2.393)	2.030 (54.837)	NA	NA	NA	NA	NA	NA	NA	3.695 (18.197)	NA
AP3D1	ENSOARG00000014450	adaptor related protein complex 3 delta 1 subunit	22	0	0	0.969 (-0.913)	1.098 (4.583)	1.304 (19.998)	0.946 (-3.666)	0.971 (-1.384)	1.186 (9.331)	0.908 (-3.178)	0.655 (-18.477)	1.289 (14.994)	0.879 (-5.547)	1.425 (24.948)	1.109 (5.587)	1.741 (28.028)	0.868 (-5.172)	1.233 (11.039)	1.204 (6.201)	1.267 (4.596)	0.954 (-0.713)	1.478 (15.284)	1.189 (19.594)	1.114 (5.966)	1.174 (7.105)
AP3M1	ENSOARG00000008609	adaptor related protein complex 3 mu 1 subunit	22	4.55	0	1.020 (0.394)	1.056 (1.524)	1.131 (3.597)	1.135 (3.722)	0.924 (-2.305)	1.417 (11.889)	0.919 (-1.516)	0.760 (-7.675)	0.897 (-3.774)	0.997 (-0.088)	1.015 (0.466)	1.188 (5.206)	0.905 (-2.056)	0.817 (-4.945)	1.089 (2.867)	1.035 (0.938)	1.236 (2.480)	0.579 (-5.539)	1.363 (10.094)	2.210 (15.107)	0.976 (-1.284)	0.986 (-0.419)
AP3M2	ENSOARG00000003077	adaptor related protein complex 3 mu 2 subunit	18	27.78	0	1.433 (0.445)	0.903 (-0.134)	1.738 (25.773)	2.338 (3.602)	1.379 (0.512)	1.596 (1.332)	NA	0.886 (-0.306)	2.299 (2.688)	1.207 (0.693)	0.836 (-0.223)	1.565 (0.912)	2.302 (20.946)	0.870 (-0.444)	0.655 (-0.793)	NA	NA	NA	0.811 (-0.282)	1.219 (4.677)	3.728 (7.784)	2.027 (2.354)
AP4B1	ENSOARG00000019928	adaptor related protein complex 4 beta 1 subunit	22	0	0	0.846 (-0.842)	0.851 (-1.516)	1.127 (1.822)	0.908 (-1.411)	0.768 (-1.690)	1.185 (2.088)	0.970 (-0.204)	0.690 (-2.871)	1.162 (1.711)	1.263 (3.458)	1.003 (0.028)	1.084 (1.103)	1.283 (3.400)	0.846 (-2.323)	1.061 (0.464)	1.348 (2.465)	1.385 (2.310)	0.840 (-0.721)	1.243 (3.536)	1.290 (2.343)	1.047 (0.717)	1.546 (5.237)
AP4E1	ENSOARG00000020979	adaptor related protein complex 4 epsilon 1 subunit	22	4.55	0	0.973 (-0.171)	1.034 (0.338)	1.249 (2.939)	0.800 (-1.360)	0.789 (-1.974)	1.308 (3.978)	1.078 (0.554)	0.462 (-5.674)	0.485 (-8.949)	1.107 (1.117)	0.450 (-10.782)	1.335 (4.095)	0.969 (-0.329)	0.784 (-2.176)	0.815 (-1.902)	1.041 (0.255)	1.554 (4.733)	1.467 (4.052)	1.339 (3.842)	2.356 (5.117)	0.573 (-5.476)	1.525 (3.939)
AP4M1	ENSOARG00000017722	adaptor related protein complex 4 mu 1 subunit	22	0	0	0.747 (-3.441)	1.062 (0.744)	0.948 (-0.632)	0.909 (-0.941)	0.767 (-2.521)	0.884 (-2.373)	0.925 (-0.318)	0.888 (-2.120)	1.309 (6.488)	0.958 (-0.479)	1.300 (4.458)	1.163 (2.091)	1.113 (2.903)	1.032 (0.308)	1.396 (5.038)	1.408 (2.947)	1.079 (0.370)	0.846 (-0.626)	1.111 (1.113)	0.980 (-0.472)	1.108 (1.548)	1.985 (7.649)
AP4S1	ENSOARG00000005909	adaptor related protein complex 4 sigma 1 subunit	22	9.09	0	0.877 (-1.704)	1.382 (6.088)	1.084 (2.764)	1.084 (0.922)	1.023 (0.415)	1.044 (1.029)	0.665 (-8.599)	0.823 (-3.413)	0.981 (-0.521)	0.985 (-0.457)	0.728 (-7.487)	1.402 (9.889)	1.029 (0.568)	0.882 (-3.195)	1.169 (2.443)	1.739 (9.600)	1.111 (2.696)	1.344 (7.046)	0.937 (-2.094)	2.419 (22.160)	0.861 (-3.943)	2.830 (25.052)
AP5B1	ENSOARG00000017827	adaptor related protein complex 5 beta 1 subunit	22	0	0	0.590 (-2.695)	1.378 (2.325)	1.184 (1.330)	1.716 (1.362)	0.957 (-0.250)	1.469 (3.139)	0.963 (-0.134)	1.062 (0.541)	1.812 (3.869)	1.027 (0.154)	1.292 (1.102)	0.960 (-0.372)	1.640 (0.826)	1.055 (0.323)	1.409 (3.029)	1.398 (3.022)	1.287 (0.472)	1.081 (0.121)	1.907 (3.893)	1.502 (3.037)	1.470 (3.103)	1.392 (2.351)
AP5M1	ENSOARG00000021103	adaptor related protein complex 5 mu 1 subunit	22	4.55	0	0.919 (-0.468)	1.201 (1.929)	1.292 (3.356)	0.764 (-1.845)	0.799 (-2.619)	1.396 (5.340)	1.014 (0.090)	0.415 (-5.979)	0.499 (-7.341)	1.147 (1.845)	0.507 (-5.777)	1.458 (5.433)	1.036 (0.531)	0.968 (-0.381)	0.971 (-0.319)	1.015 (0.079)	1.165 (0.783)	0.473 (-2.587)	1.539 (6.288)	2.464 (7.945)	0.623 (-5.670)	1.671 (5.408)
AP5S1	ENSOARG00000001075	adaptor related protein complex 5 sigma 1 subunit	22	4.55	0	1.009 (0.081)	1.360 (4.672)	0.671 (-7.352)	1.314 (4.878)	1.053 (0.746)	0.980 (-0.368)	0.964 (-0.243)	0.696 (-5.117)	1.606 (9.106)	0.969 (-0.641)	1.464 (9.836)	1.091 (1.797)	1.088 (1.622)	1.278 (3.933)	1.407 (4.391)	1.621 (4.085)	1.009 (0.050)	1.165 (0.708)	1.283 (4.260)	1.321 (5.555)	1.136 (2.856)	3.287 (14.430)
AP5Z1	ENSOARG00000003582	adaptor related protein complex 5 zeta 1 subunit	22	4.55	0	0.881 (-0.619)	0.974 (-0.210)	1.643 (9.874)	1.252 (2.079)	1.016 (0.101)	1.389 (3.081)	0.978 (-0.071)	0.908 (-1.301)	1.212 (2.637)	1.729 (7.579)	1.570 (5.551)	1.046 (0.530)	1.647 (6.071)	1.425 (4.040)	1.461 (3.442)	1.731 (3.029)	1.205 (0.529)	0.725 (-0.746)	1.870 (5.789)	0.994 (-0.037)	1.131 (1.320)	2.094 (7.280)
APAF1	ENSOARG00000013137	apoptotic peptidase activating factor 1	21	4.76	0	0.650 (-1.658)	1.022 (0.117)	1.413 (1.662)	0.587 (-1.549)	0.633 (-1.080)	0.939 (-0.639)	0.895 (-0.311)	0.304 (-3.636)	0.325 (-5.973)	0.824 (-1.129)	0.438 (-4.241)	1.477 (3.363)	0.963 (-0.145)	0.745 (-1.472)	0.584 (-2.321)	0.764 (-0.356)	1.274 (0.402)	NA	1.379 (2.177)	2.280 (1.950)	0.481 (-2.342)	1.916 (2.629)
APBA1	ENSOARG00000012988	amyloid beta precursor protein binding family A member 1	18	11.11	0	NA	0.768 (-0.440)	2.867 (21.661)	1.727 (1.962)	NA	1.861 (1.751)	0.994 (-0.008)	0.769 (-0.675)	1.075 (0.288)	0.776 (-0.416)	0.736 (-0.827)	0.859 (-0.233)	2.353 (6.037)	0.799 (-0.366)	0.635 (-0.772)	1.690 (0.736)	NA	NA	1.429 (0.966)	1.396 (1.591)	0.999 (-0.002)	0.562 (-0.980)
APBA2	ENSOARG00000016458	amyloid beta precursor protein binding family A member 2	2	100	0	NA	NA	2.396 (45.220)	2.211 (11.356)	NA	NA	NA	NA	NA	NA	NA	NA	NA	NA	NA	NA	NA	NA	NA	NA	NA	NA
APBA3	ENSOARG00000011823	amyloid beta precursor protein binding family A member 3	22	0	0	0.661 (-4.244)	0.978 (-0.325)	1.325 (4.229)	1.712 (4.435)	1.094 (1.421)	0.766 (-5.891)	0.938 (-0.595)	0.937 (-1.032)	1.188 (3.267)	1.199 (3.087)	1.557 (6.996)	0.975 (-0.403)	1.579 (5.420)	1.312 (3.764)	1.046 (0.646)	1.005 (0.084)	1.139 (1.102)	0.998 (-0.018)	1.411 (4.608)	0.963 (-0.315)	1.149 (2.476)	1.466 (5.226)
APBB1	ENSOARG00000018427	amyloid beta precursor protein binding family B member 1	22	9.09	0	1.445 (1.224)	1.368 (1.403)	1.974 (100.309)	1.922 (8.752)	1.509 (2.773)	2.975 (18.353)	0.792 (-0.431)	1.022 (0.214)	1.566 (6.010)	1.037 (0.223)	1.324 (5.591)	1.374 (1.121)	1.897 (23.072)	1.490 (1.918)	1.501 (3.024)	2.777 (5.503)	1.326 (2.430)	1.504 (2.657)	1.326 (1.432)	1.576 (0.677)	1.968 (10.787)	1.148 (0.584)
APBB1IP	ENSOARG00000016486	amyloid beta precursor protein binding family B member 1 interacting protein	19	10.53	10.53	0.278 (-6.983)	0.403 (-12.909)	1.461 (0.592)	1.339 (0.602)	0.595 (-0.899)	10.658 (15.723)	0.444 (-6.743)	0.438 (-14.703)	0.863 (-2.906)	1.097 (6.035)	0.370 (-5.103)	0.658 (-22.152)	NA	0.986 (-0.808)	0.423 (-7.531)	0.685 (-0.821)	0.735 (-0.787)	NA	1.289 (22.603)	NA	1.061 (0.205)	13.488 (54.237)
APBB2	ENSOARG00000013063	amyloid beta precursor protein binding family B member 2	22	4.55	0	1.224 (0.400)	1.520 (1.783)	1.803 (10.554)	1.316 (1.301)	1.260 (9.159)	1.041 (1.001)	0.952 (-0.201)	0.810 (-4.600)	1.018 (0.270)	0.731 (-0.934)	0.612 (-2.977)	2.297 (3.277)	1.813 (9.589)	1.257 (0.999)	0.680 (-2.346)	1.645 (1.935)	0.917 (-0.576)	1.129 (1.211)	1.252 (0.999)	1.633 (1.997)	0.904 (-5.564)	0.690 (-1.220)
APBB3	ENSOARG00000018153	amyloid beta precursor protein binding family B member 3	22	4.55	0	1.114 (0.600)	0.951 (-0.462)	1.310 (9.253)	1.217 (4.816)	0.692 (-3.007)	1.183 (2.404)	1.153 (0.955)	0.822 (-2.407)	1.157 (3.026)	1.329 (4.355)	1.075 (1.263)	0.992 (-0.125)	1.348 (8.019)	1.009 (0.097)	0.956 (-0.528)	1.588 (3.500)	1.187 (0.602)	0.704 (-1.202)	1.290 (3.193)	1.127 (3.576)	1.152 (2.577)	3.055 (16.187)
APC	ENSOARG00000016130	APC, WNT signaling pathway regulator	22	4.55	0	1.076 (0.272)	1.372 (1.994)	1.836 (19.929)	0.917 (-0.325)	1.017 (0.077)	1.727 (4.904)	1.216 (1.348)	0.701 (-1.900)	0.801 (-1.681)	1.274 (1.700)	0.560 (-3.517)	1.555 (3.589)	1.255 (1.927)	1.070 (0.444)	0.889 (-0.832)	1.278 (0.821)	1.688 (3.003)	1.107 (0.511)	1.469 (3.043)	2.630 (2.531)	0.998 (-0.011)	1.967 (3.792)
APC2	ENSOARG00000011893	APC2, WNT signaling pathway regulator	12	16.67	0	NA	0.717 (-0.439)	1.493 (9.919)	2.472 (3.821)	NA	1.553 (0.875)	NA	NA	1.040 (0.075)	0.884 (-0.172)	1.084 (0.112)	0.878 (-0.183)	2.078 (2.835)	NA	1.159 (0.271)	NA	NA	NA	NA	NA	1.646 (0.753)	1.648 (0.654)
APCDD1	ENSOARG00000001340	APC down-regulated 1	19	5.26	0	0.584 (-3.029)	1.109 (1.126)	0.836 (-2.577)	0.624 (-25.161)	0.755 (-0.493)	0.635 (-42.201)	1.510 (12.439)	0.776 (-5.159)	1.353 (6.519)	NA	1.170 (3.897)	1.269 (1.559)	0.543 (-0.913)	NA	0.379 (-18.181)	3.357 (10.939)	1.864 (1.997)	0.568 (-1.260)	1.747 (12.907)	NA	1.112 (0.671)	0.645 (-2.246)
APEH	ENSOARG00000013387	acylaminoacyl-peptide hydrolase	22	4.55	0	0.717 (-11.484)	1.258 (8.351)	1.357 (16.678)	0.940 (-3.936)	0.813 (-13.612)	1.154 (5.033)	1.053 (4.140)	0.957 (-1.238)	1.225 (7.413)	1.149 (3.900)	1.508 (19.971)	1.159 (5.859)	1.556 (23.620)	1.044 (0.986)	1.552 (18.741)	0.986 (-0.506)	1.105 (2.091)	1.062 (0.970)	1.359 (7.752)	1.006 (0.219)	1.124 (6.196)	2.104 (16.463)
APEX2	ENSOARG00000005742	apurinic/apyrimidinic endodeoxyribonuclease 2	22	9.09	0	0.652 (-5.213)	1.033 (0.595)	1.046 (0.639)	1.432 (3.182)	0.996 (-0.029)	1.180 (2.133)	0.735 (-3.189)	0.781 (-3.727)	1.539 (6.802)	1.084 (1.216)	2.227 (13.128)	0.811 (-4.735)	1.604 (4.707)	0.914 (-1.090)	1.401 (5.628)	1.268 (2.047)	1.160 (0.936)	1.329 (1.796)	0.966 (-0.400)	1.144 (0.222)	1.391 (7.198)	2.883 (15.788)
APH1A	ENSOARG00000020782	aph-1 homolog A, gamma-secretase subunit	22	0	0	0.741 (-14.303)	1.409 (25.900)	1.094 (4.308)	1.284 (18.207)	0.836 (-10.799)	1.055 (4.498)	1.021 (1.439)	0.958 (-3.678)	1.315 (23.085)	0.814 (-11.827)	1.490 (27.805)	1.163 (12.118)	0.994 (-0.253)	0.831 (-10.126)	1.495 (34.094)	1.055 (2.897)	1.349 (5.660)	0.774 (-3.453)	1.177 (10.477)	1.637 (8.284)	1.226 (19.432)	1.120 (7.326)
APH1B	ENSOARG00000020786	aph-1 homolog B, gamma-secretase subunit	21	0	0	NA	1.159 (0.345)	1.499 (5.389)	1.144 (0.825)	0.979 (-0.115)	1.764 (4.434)	0.699 (-0.659)	0.843 (-1.094)	1.053 (0.287)	0.694 (-1.454)	0.729 (-2.146)	1.529 (1.048)	1.003 (0.032)	0.968 (-0.117)	1.025 (0.113)	0.983 (-0.024)	1.451 (0.879)	0.808 (-0.742)	1.366 (1.895)	1.334 (7.371)	1.393 (2.568)	0.715 (-0.853)
API5	ENSOARG00000000187	apoptosis inhibitor 5	22	0	0	0.907 (-1.890)	1.086 (2.782)	1.512 (26.224)	1.087 (2.648)	0.881 (-4.046)	1.311 (11.207)	1.030 (0.940)	0.611 (-13.687)	0.905 (-3.588)	0.994 (-0.222)	0.959 (-1.301)	1.108 (5.037)	1.197 (6.278)	0.800 (-7.987)	1.089 (2.953)	1.199 (4.169)	1.104 (2.479)	1.188 (4.177)	1.417 (14.280)	1.488 (15.518)	0.928 (-3.034)	1.650 (18.345)
APIP	ENSOARG00000018684	APAF1 interacting protein	22	0	0	1.364 (6.206)	1.095 (2.898)	0.855 (-2.955)	1.059 (1.813)	0.770 (-10.624)	0.868 (-6.071)	0.767 (-6.482)	0.749 (-9.781)	1.086 (3.971)	1.119 (2.987)	0.996 (-0.146)	1.388 (9.866)	0.656 (-7.255)	1.014 (0.356)	0.919 (-3.358)	1.401 (7.292)	0.525 (-21.114)	0.425 (-38.249)	1.192 (4.607)	1.508 (3.171)	0.958 (-3.147)	1.026 (0.808)
APLF	ENSOARG00000019897	aprataxin and PNKP like factor	22	9.09	0	1.146 (0.741)	1.210 (1.617)	0.837 (-0.705)	1.107 (0.871)	0.846 (-0.692)	1.178 (2.536)	0.896 (-0.560)	0.990 (-0.107)	0.692 (-4.461)	0.845 (-1.345)	0.764 (-3.110)	1.282 (2.461)	0.694 (-1.961)	0.762 (-2.247)	0.924 (-0.979)	2.201 (4.867)	1.096 (0.754)	0.759 (-1.823)	1.330 (3.880)	2.544 (6.331)	0.748 (-3.165)	1.333 (2.550)
APLN	ENSOARG00000014891	apelin	18	50	5.56	0.988 (-0.026)	1.391 (1.484)	1.413 (1.290)	3.785 (3.247)	2.088 (7.150)	1.655 (4.823)	NA	1.868 (18.733)	3.675 (7.122)	NA	4.984 (25.390)	0.598 (-1.983)	2.326 (4.381)	NA	1.234 (0.986)	6.012 (8.460)	2.849 (3.595)	1.124 (0.414)	0.350 (-5.533)	2.617 (1.829)	2.412 (13.221)	NA
APLP1	ENSOARG00000005139	amyloid beta precursor like protein 1	16	31.25	12.5	2.571 (2.662)	1.902 (1.602)	2.523 (96.427)	NA	NA	14.734 (47.052)	NA	1.576 (1.052)	1.554 (2.150)	1.548 (1.055)	1.450 (1.569)	1.494 (1.159)	3.723 (97.472)	1.764 (1.092)	1.326 (0.659)	NA	0.852 (-0.233)	1.366 (0.498)	NA	0.772 (-0.897)	5.782 (34.332)	NA
APLP2	ENSOARG00000014725	amyloid beta precursor like protein 2	22	0	0	0.906 (-11.184)	1.020 (1.414)	1.251 (37.345)	1.247 (9.411)	1.223 (73.055)	0.667 (-99.410)	0.858 (-7.056)	0.981 (-3.495)	1.077 (7.125)	0.498 (-43.332)	1.047 (5.540)	0.991 (-0.413)	0.699 (-12.999)	0.919 (-5.762)	1.438 (48.412)	1.113 (4.596)	1.176 (3.554)	0.597 (-8.180)	1.500 (43.222)	1.530 (7.106)	0.761 (-89.103)	0.468 (-50.246)
APMAP	ENSOARG00000006484	adipocyte plasma membrane associated protein	22	0	0	0.674 (-15.551)	1.268 (11.913)	1.407 (29.757)	1.212 (36.060)	0.870 (-5.669)	0.773 (-20.135)	1.290 (10.255)	0.789 (-10.597)	1.253 (14.956)	0.902 (-5.852)	1.328 (18.596)	0.958 (-2.378)	1.084 (3.246)	0.806 (-10.768)	1.051 (3.456)	1.098 (3.258)	1.130 (2.285)	0.717 (-4.770)	0.954 (-2.941)	1.744 (12.706)	1.150 (8.334)	1.016 (0.616)
APOA1	ENSOARG00000002586	apolipoprotein A1	22	22.73	13.64	5.159 (22.981)	16.189 (150.543)	1.159 (19.924)	1.343 (4.566)	0.866 (-7.745)	2.669 (106.595)	1.096 (256.200)	1.665 (172.816)	1.422 (9.303)	1.003 (0.024)	1.840 (589.167)	9.808 (812.924)	1.084 (0.708)	1.383 (2.985)	0.395 (-11.475)	4.571 (5.742)	0.707 (-2.382)	0.199 (-9.693)	0.809 (-35.425)	1.024 (6.833)	0.981 (-0.267)	0.217 (-7.934)
APOA2	ENSOARG00000009808	apolipoprotein A2	4	25	0	NA	NA	NA	NA	0.127 (-330.811)	NA	1.934 (7145.031)	NA	NA	NA	2.826 (3.793)	NA	NA	NA	NA	NA	NA	NA	1.282 (0.345)	NA	NA	NA
APOA4	ENSOARG00000002419	apolipoprotein A4	2	50	0	NA	NA	NA	NA	NA	NA	1.452 (1.965)	NA	NA	NA	NA	4.687 (143.454)	NA	NA	NA	NA	NA	NA	NA	NA	NA	NA
APOA5	ENSOARG00000002233	apolipoprotein A5	1	100	0	NA	NA	NA	NA	NA	NA	3.191 (34.210)	NA	NA	NA	NA	NA	NA	NA	NA	NA	NA	NA	NA	NA	NA	NA
APOB	ENSOARG00000017402	apolipoprotein B	3	33.33	33.33	NA	NA	NA	NA	0.582 (-5.885)	NA	1.298 (117.256)	NA	NA	NA	NA	8.287 (83.968)	NA	NA	NA	NA	NA	NA	NA	NA	NA	NA
APOBEC1	ENSOARG00000002072	apolipoprotein B mRNA editing enzyme catalytic subunit 1	7	28.57	0	0.069 (-87.784)	0.589 (-2.009)	NA	NA	NA	NA	NA	NA	NA	NA	NA	0.270 (-9.016)	NA	NA	0.495 (-5.959)	3.941 (39.244)	NA	NA	NA	NA	2.861 (10.108)	0.037 (-636.347)
APOBEC2	ENSOARG00000000820	apolipoprotein B mRNA editing enzyme catalytic subunit 2	12	8.33	0	NA	NA	1.103 (0.229)	NA	NA	0.697 (-1.744)	NA	0.294 (-2.775)	NA	0.675 (-0.848)	0.376 (-2.260)	0.541 (-1.396)	0.516 (-0.989)	NA	0.508 (-1.267)	NA	1.138 (38.173)	1.719 (172.550)	1.190 (0.559)	NA	NA	4.738 (5.947)
APOBEC4	ENSOARG00000005287	apolipoprotein B mRNA editing enzyme catalytic polypeptide like 4	3	0	0	NA	NA	NA	NA	NA	NA	NA	1.273 (0.906)	NA	NA	NA	NA	0.791 (-0.611)	NA	NA	NA	NA	NA	NA	1.598 (1.871)	NA	NA
APOBR	ENSOARG00000003124	apolipoprotein B receptor	18	5.56	5.56	0.234 (-6.136)	0.539 (-8.018)	0.937 (-0.319)	0.741 (-21.016)	0.485 (-1.708)	1.004 (0.039)	0.450 (-4.342)	0.311 (-22.210)	1.289 (2.800)	1.179 (6.168)	1.474 (1.398)	0.642 (-14.911)	NA	1.237 (6.634)	0.948 (-0.322)	NA	NA	NA	0.925 (-2.579)	0.526 (-2.948)	0.797 (-1.345)	9.883 (23.958)
APOC3	ENSOARG00000002515	apolipoprotein C3	7	57.14	42.86	NA	NA	NA	NA	6.773 (12.083)	5.875 (12.524)	1.806 (8079.789)	0.630 (-5.499)	NA	NA	4.304 (4.325)	60.728 (1321.190)	NA	NA	NA	NA	NA	NA	NA	0.502 (-19.791)	NA	NA
APOC4	ENSOARG00000009464	apolipoprotein C4	1	0	0	NA	NA	NA	NA	NA	NA	1.514 (23.227)	NA	NA	NA	NA	NA	NA	NA	NA	NA	NA	NA	NA	NA	NA	NA
APOD	ENSOARG00000020386	apolipoprotein D	22	54.55	9.09	1.812 (33.063)	2.369 (35.609)	2.041 (236.192)	3.847 (47.229)	1.298 (6.366)	8.977 (288.837)	0.204 (-14.036)	2.243 (15.644)	3.501 (579.483)	2.766 (6.588)	2.304 (170.467)	4.068 (38.066)	1.055 (4.661)	3.020 (8.044)	4.772 (40.740)	7.709 (48.170)	0.540 (-26.241)	1.192 (15.026)	0.779 (-1.102)	1.293 (7.561)	1.335 (26.164)	1.283 (32.108)
APOE	ENSOARG00000009438	apolipoprotein E	22	40.91	13.64	1.022 (2.441)	1.542 (66.680)	1.747 (483.298)	3.455 (80.936)	3.109 (775.501)	19.042 (178.439)	1.092 (189.934)	1.845 (429.599)	2.053 (505.149)	2.472 (292.449)	0.965 (-11.069)	1.392 (92.936)	1.315 (8.902)	3.533 (433.318)	1.646 (49.089)	7.184 (38.623)	1.400 (3.104)	1.128 (1.506)	1.595 (61.158)	1.452 (16.969)	2.560 (55.834)	23.053 (454.945)
APOF	ENSOARG00000009050	apolipoprotein F	1	0	0	NA	NA	NA	NA	NA	NA	1.695 (11.336)	NA	NA	NA	NA	NA	NA	NA	NA	NA	NA	NA	NA	NA	NA	NA
APOH	ENSOARG00000015661	apolipoprotein H	2	50	50	NA	NA	NA	NA	32.381 (34.613)	NA	1.610 (320.192)	NA	NA	NA	NA	NA	NA	NA	NA	NA	NA	NA	NA	NA	NA	NA
APOL6	ENSOARG00000018657	apolipoprotein L6	2	0	0	NA	NA	NA	1.991 (14.393)	NA	NA	NA	NA	1.541 (1.784)	NA	NA	NA	NA	NA	NA	NA	NA	NA	NA	NA	NA	NA
APOM	ENSOARG00000006964	apolipoprotein M	22	13.64	0	1.425 (1.899)	1.861 (7.214)	1.052 (0.346)	1.726 (14.897)	1.499 (34.992)	0.904 (-1.528)	2.086 (79.673)	1.788 (7.721)	1.255 (2.932)	1.937 (5.415)	1.549 (5.681)	2.785 (15.497)	1.272 (2.312)	1.861 (4.318)	1.456 (3.312)	1.285 (1.371)	1.696 (0.836)	0.967 (-0.057)	1.014 (0.142)	1.063 (1.841)	1.242 (3.002)	3.029 (6.839)
APOO	ENSOARG00000016887	apolipoprotein O	22	4.55	0	1.194 (4.122)	1.621 (17.530)	1.163 (9.015)	2.130 (11.242)	1.320 (10.618)	1.745 (19.077)	0.660 (-5.753)	1.044 (0.609)	0.994 (-0.129)	0.736 (-7.186)	1.268 (5.793)	1.444 (9.622)	1.023 (0.686)	0.779 (-4.958)	1.490 (9.748)	1.047 (1.207)	1.636 (29.022)	1.637 (31.719)	1.023 (0.369)	1.603 (5.330)	1.734 (19.622)	1.594 (7.807)
APOOL	ENSOARG00000002075	apolipoprotein O like	22	4.55	0	0.879 (-1.992)	1.592 (11.156)	0.748 (-4.966)	1.048 (0.898)	0.995 (-0.093)	1.248 (4.771)	1.286 (4.938)	0.902 (-1.588)	0.804 (-6.592)	1.031 (0.400)	0.892 (-3.099)	1.338 (6.136)	0.594 (-12.759)	0.808 (-2.559)	1.136 (3.502)	1.388 (6.612)	1.683 (9.664)	1.086 (1.346)	1.480 (7.010)	3.290 (5.275)	0.921 (-2.232)	0.887 (-1.966)
APOPT1	ENSOARG00000005896	apoptogenic 1, mitochondrial	22	0	0	1.211 (4.053)	1.632 (19.795)	1.087 (2.756)	1.141 (6.913)	1.812 (30.644)	1.286 (12.420)	0.938 (-2.137)	1.654 (18.124)	1.291 (9.808)	1.241 (6.435)	1.183 (6.147)	1.748 (22.328)	1.082 (2.024)	1.060 (1.728)	0.857 (-5.544)	1.445 (15.332)	1.264 (13.969)	0.914 (-5.007)	1.471 (9.774)	1.777 (63.813)	1.098 (3.918)	0.980 (-0.706)
APP	ENSOARG00000015056	amyloid beta precursor protein	22	0	0	0.824 (-39.149)	1.440 (77.134)	1.252 (105.079)	1.078 (21.479)	0.961 (-13.296)	0.927 (-55.506)	0.674 (-47.529)	0.961 (-14.543)	1.076 (24.706)	0.637 (-71.031)	1.231 (57.073)	1.146 (21.459)	1.005 (0.453)	0.835 (-23.787)	1.171 (53.575)	1.608 (83.303)	1.989 (39.500)	0.993 (-0.313)	1.511 (67.443)	1.404 (17.911)	1.194 (63.953)	0.295 (-174.604)
APPBP2	ENSOARG00000017155	amyloid beta precursor protein binding protein 2	22	0	0	0.855 (-1.367)	1.182 (3.016)	1.154 (4.161)	0.913 (-0.775)	0.812 (-2.769)	1.259 (4.920)	0.828 (-1.510)	0.492 (-9.174)	0.631 (-7.980)	0.887 (-1.777)	0.594 (-12.649)	1.439 (6.299)	0.991 (-0.171)	0.744 (-4.016)	0.816 (-4.189)	1.346 (4.022)	1.105 (0.901)	0.942 (-0.619)	1.271 (3.805)	1.751 (8.430)	0.771 (-4.321)	0.667 (-8.640)
APPL1	ENSOARG00000014531	adaptor protein, phosphotyrosine interacting with PH domain and leucine zipper 1	22	4.55	0	1.717 (3.625)	1.046 (0.637)	1.622 (13.605)	0.648 (-6.809)	0.708 (-3.772)	1.310 (6.554)	0.804 (-1.577)	0.514 (-10.938)	0.620 (-9.789)	1.192 (3.931)	0.569 (-8.786)	1.311 (5.570)	1.087 (1.850)	0.939 (-1.086)	0.698 (-5.151)	1.138 (1.183)	1.045 (0.721)	0.952 (-0.778)	1.423 (7.377)	2.034 (7.016)	0.826 (-3.489)	1.601 (9.156)
APPL2	ENSOARG00000017227	adaptor protein, phosphotyrosine interacting with PH domain and leucine zipper 2	22	4.55	0	0.725 (-4.287)	1.692 (25.348)	0.936 (-2.295)	1.184 (3.953)	0.684 (-10.718)	1.280 (7.731)	0.890 (-2.145)	0.459 (-20.137)	0.615 (-15.389)	0.559 (-15.418)	0.714 (-10.243)	1.357 (10.133)	0.826 (-5.193)	0.574 (-12.739)	1.142 (7.428)	0.845 (-4.231)	1.090 (1.301)	0.522 (-6.759)	1.326 (9.319)	2.573 (28.080)	0.671 (-10.374)	0.828 (-2.851)
APRT	ENSOARG00000013556	adenine phosphoribosyltransferase	22	13.64	0	0.639 (-23.159)	0.822 (-13.412)	0.881 (-2.356)	2.162 (3.152)	1.260 (13.707)	1.067 (3.262)	0.799 (-14.864)	1.420 (24.535)	1.602 (24.655)	1.224 (16.278)	3.295 (43.884)	0.787 (-22.625)	1.585 (11.809)	2.143 (46.846)	1.409 (15.624)	0.715 (-13.053)	1.104 (0.913)	0.785 (-1.708)	1.359 (18.352)	0.938 (-2.341)	1.223 (11.447)	1.883 (32.515)
APTX	ENSOARG00000009598	aprataxin	22	4.55	0	1.137 (0.729)	1.242 (1.574)	1.008 (0.077)	1.307 (4.609)	1.280 (2.044)	1.044 (0.542)	1.083 (0.597)	1.496 (3.311)	1.138 (1.558)	1.293 (2.401)	1.288 (2.598)	1.149 (1.409)	0.947 (-0.474)	1.121 (0.954)	0.985 (-0.116)	1.123 (0.847)	1.415 (1.225)	1.605 (1.146)	1.245 (1.663)	1.266 (3.715)	0.999 (-0.009)	2.310 (7.866)
AQP11	ENSOARG00000007178	aquaporin 11	19	15.79	0	NA	2.521 (4.173)	1.246 (1.832)	2.422 (4.542)	1.434 (2.337)	1.143 (0.629)	0.937 (-0.544)	0.419 (-2.298)	0.563 (-2.306)	0.950 (-0.225)	0.374 (-1.878)	2.055 (4.429)	0.773 (-1.461)	0.618 (-2.249)	0.708 (-0.884)	0.933 (-0.080)	NA	NA	1.225 (0.936)	0.949 (-0.352)	0.728 (-1.102)	0.421 (-3.839)
AQP2	ENSOARG00000018180	aquaporin 2	2	50	50	NA	NA	NA	NA	17.970 (205.555)	0.347 (-86.000)	NA	NA	NA	NA	NA	NA	NA	NA	NA	NA	NA	NA	NA	NA	NA	NA
AQP3	ENSOARG00000009442	aquaporin 3 (Gill blood group)	15	40	20	1.852 (12.869)	1.117 (0.818)	NA	NA	2.244 (33.853)	0.324 (-279.034)	0.812 (-3.613)	5.043 (18.116)	4.500 (16.035)	1.291 (2.049)	NA	4.002 (14.090)	NA	1.290 (3.099)	0.552 (-4.184)	5.410 (354.411)	NA	NA	0.858 (-12.279)	NA	10.702 (19.248)	0.500 (-98.518)
AQP4	ENSOARG00000006982	aquaporin 4	3	66.67	33.33	NA	NA	10.338 (116.791)	NA	NA	NA	NA	4.300 (8.338)	NA	NA	NA	NA	NA	NA	NA	NA	1.423 (0.433)	NA	NA	NA	NA	NA
AQP5	ENSOARG00000018171	aquaporin-5	8	25	25	0.363 (-20.895)	NA	1.426 (2.718)	NA	NA	1.207 (0.256)	NA	1.183 (27.357)	1.360 (1.937)	NA	NA	NA	NA	NA	NA	7.021 (138.708)	NA	NA	NA	NA	10.716 (28.566)	0.010 (-491.495)
AQP8	ENSOARG00000018479	aquaporin 8	21	0	0	0.157 (-8.173)	1.189 (3.471)	0.252 (-12.329)	0.228 (-10.459)	0.177 (-11.200)	0.807 (-3.725)	1.818 (33.543)	0.097 (-17.367)	0.134 (-18.245)	0.183 (-11.745)	0.341 (-10.785)	0.538 (-7.878)	0.223 (-10.712)	0.129 (-11.599)	1.552 (9.908)	0.237 (-5.055)	0.917 (-0.514)	NA	1.020 (0.297)	1.746 (7.407)	0.116 (-19.587)	0.201 (-9.386)
AQP9	ENSOARG00000020858	aquaporin 9	3	0	0	NA	NA	NA	1.751 (539.524)	NA	NA	0.751 (-79.132)	0.916 (-0.503)	NA	NA	NA	NA	NA	NA	NA	NA	NA	NA	NA	NA	NA	NA
AQR	ENSOARG00000020005	aquarius intron-binding spliceosomal factor	22	4.55	0	0.883 (-0.937)	1.052 (0.609)	1.015 (0.257)	1.215 (2.718)	0.866 (-1.682)	1.164 (2.825)	0.907 (-0.740)	0.692 (-4.425)	0.711 (-5.679)	1.056 (0.887)	0.544 (-7.598)	1.218 (3.303)	0.988 (-0.199)	1.046 (0.656)	0.832 (-2.454)	1.099 (0.818)	1.274 (1.582)	0.689 (-1.964)	1.412 (5.831)	2.164 (5.348)	0.810 (-3.275)	1.572 (6.524)
AR	ENSOARG00000014525	androgen receptor	8	0	0	NA	NA	NA	0.838 (-1.348)	1.025 (0.031)	0.519 (-1.431)	0.857 (-0.557)	NA	0.643 (-1.458)	NA	0.427 (-3.611)	NA	1.203 (0.430)	NA	NA	0.992 (-0.013)	NA	NA	NA	NA	NA	NA
ARAF	ENSOARG00000013254	serine/threonine-protein kinase A-Raf	22	4.55	0	1.049 (0.947)	1.065 (1.722)	1.137 (3.295)	0.921 (-3.565)	1.124 (4.000)	1.059 (1.916)	1.216 (5.871)	0.758 (-7.359)	1.498 (13.199)	1.312 (7.441)	2.393 (33.755)	0.966 (-1.186)	1.384 (11.771)	1.092 (2.164)	1.433 (11.130)	1.832 (10.168)	1.164 (5.634)	1.272 (7.748)	1.536 (10.990)	1.337 (1.529)	1.237 (11.033)	1.369 (8.473)
ARAP1	ENSOARG00000005950	ArfGAP with RhoGAP domain, ankyrin repeat and PH domain 1	22	0	0	0.580 (-7.324)	0.837 (-3.942)	1.140 (1.236)	1.385 (3.285)	0.789 (-2.869)	1.052 (1.313)	0.701 (-10.005)	0.594 (-17.174)	1.009 (0.283)	0.868 (-4.534)	1.029 (0.911)	0.690 (-12.266)	1.501 (4.820)	0.893 (-3.094)	0.894 (-2.639)	1.229 (1.798)	1.093 (0.641)	0.555 (-3.197)	1.346 (10.766)	1.224 (1.696)	0.963 (-1.162)	1.919 (13.014)
ARAP2	ENSOARG00000009322	ArfGAP with RhoGAP domain, ankyrin repeat and PH domain 2	19	15.79	5.26	0.660 (-0.961)	1.224 (1.162)	1.649 (5.641)	1.202 (0.450)	0.925 (-0.133)	6.224 (22.188)	0.935 (-0.149)	0.753 (-3.750)	0.623 (-3.325)	1.225 (2.558)	NA	1.191 (1.729)	1.053 (0.144)	1.086 (0.809)	1.404 (1.785)	0.909 (-0.662)	NA	NA	1.342 (6.149)	4.222 (3.870)	0.861 (-0.397)	2.077 (4.788)
ARAP3	ENSOARG00000001160	ArfGAP with RhoGAP domain, ankyrin repeat and PH domain 3	22	4.55	0	0.793 (-1.295)	0.856 (-2.366)	1.848 (1.768)	2.404 (4.374)	0.899 (-1.236)	0.851 (-3.080)	0.882 (-1.105)	0.752 (-9.948)	1.550 (7.588)	0.467 (-13.506)	1.825 (10.955)	0.968 (-0.355)	1.081 (0.149)	0.736 (-4.120)	0.747 (-2.930)	1.755 (1.758)	1.527 (2.860)	0.760 (-1.748)	1.746 (4.658)	1.058 (0.218)	1.549 (4.897)	0.946 (-0.224)
ARCN1	ENSOARG00000010605	archain 1	22	4.55	0	0.747 (-24.296)	1.219 (21.588)	1.070 (4.631)	1.008 (0.910)	0.790 (-14.286)	1.405 (34.633)	0.884 (-9.991)	0.638 (-29.978)	0.918 (-8.281)	0.814 (-15.777)	1.107 (11.432)	1.107 (11.822)	1.056 (6.620)	0.700 (-26.899)	1.139 (17.474)	1.122 (7.486)	1.246 (8.600)	0.680 (-12.245)	1.321 (28.426)	2.060 (37.357)	1.081 (8.352)	0.693 (-37.539)
AREG	ENSOARG00000015052	amphiregulin	9	22.22	11.11	0.208 (-30.204)	2.092 (12.423)	NA	NA	NA	NA	NA	5.157 (7.791)	0.298 (-222.823)	NA	NA	1.101 (0.605)	NA	NA	1.733 (13.256)	1.000 (-0.003)	NA	NA	NA	1.857 (35.501)	NA	0.796 (-0.946)
AREL1	ENSOARG00000001246	apoptosis resistant E3 ubiquitin protein ligase 1	22	0	0	0.888 (-0.885)	1.007 (0.087)	1.402 (7.524)	0.962 (-0.629)	1.005 (0.069)	1.007 (0.101)	1.418 (12.022)	0.651 (-4.446)	1.129 (2.176)	1.149 (1.873)	0.973 (-0.409)	1.165 (2.403)	0.902 (-1.523)	1.029 (0.329)	1.134 (1.652)	1.217 (1.613)	1.254 (1.152)	1.293 (1.145)	1.076 (1.018)	1.235 (1.369)	0.877 (-2.661)	1.824 (6.478)
ARF3	ENSOARG00000006511	ADP-ribosylation factor 3	22	0	0	0.758 (-75.411)	1.294 (115.129)	0.950 (-20.453)	0.911 (-42.802)	0.718 (-121.141)	0.720 (-158.842)	0.713 (-77.925)	0.661 (-153.555)	1.061 (23.317)	0.796 (-68.168)	1.446 (165.682)	0.973 (-11.886)	0.979 (-10.083)	0.715 (-94.986)	1.208 (92.936)	1.202 (56.368)	0.932 (-12.836)	0.832 (-31.135)	0.938 (-21.320)	0.958 (-12.059)	0.998 (-0.994)	0.735 (-125.765)
ARF4	ENSOARG00000013565	ADP ribosylation factor 4	22	0	0	0.589 (-140.731)	1.106 (35.589)	0.972 (-7.670)	0.750 (-112.414)	0.575 (-133.430)	0.921 (-30.035)	0.651 (-109.128)	0.632 (-97.524)	0.705 (-119.883)	0.640 (-99.593)	1.082 (27.472)	0.946 (-18.298)	0.775 (-65.665)	0.479 (-162.690)	0.965 (-16.104)	0.866 (-27.805)	0.926 (-7.304)	0.442 (-67.909)	0.875 (-36.165)	1.698 (90.362)	1.024 (9.026)	0.349 (-429.224)
ARF5	ENSOARG00000001854	ADP ribosylation factor 5	22	13.64	0	1.025 (0.535)	1.716 (19.571)	1.744 (112.949)	1.862 (17.600)	1.188 (4.810)	1.189 (6.846)	1.000 (-0.007)	1.315 (11.459)	1.307 (15.896)	1.787 (28.642)	2.349 (41.305)	1.343 (13.762)	1.570 (23.772)	2.344 (32.854)	1.713 (20.770)	1.297 (9.262)	1.968 (6.707)	1.334 (2.576)	1.971 (20.761)	1.690 (9.508)	1.805 (36.605)	2.003 (25.820)
ARF6	ENSOARG00000000838	ADP ribosylation factor 6	22	0	0	0.464 (-126.056)	0.941 (-10.950)	1.122 (7.920)	0.858 (-17.182)	0.738 (-27.612)	0.857 (-29.908)	0.753 (-32.334)	0.744 (-37.885)	1.088 (12.667)	1.035 (5.796)	1.201 (18.111)	0.816 (-47.783)	0.998 (-0.117)	1.086 (12.475)	1.341 (57.497)	0.786 (-48.144)	1.312 (8.399)	0.798 (-5.239)	1.397 (51.167)	1.410 (13.110)	0.884 (-14.019)	1.511 (81.781)
ARFGAP1	ENSOARG00000011406	ADP ribosylation factor GTPase activating protein 1	22	0	0	0.820 (-3.959)	0.945 (-1.606)	1.055 (2.147)	1.045 (0.983)	0.790 (-5.555)	1.083 (2.137)	0.865 (-2.329)	0.903 (-2.632)	1.055 (1.620)	1.075 (1.701)	1.531 (18.965)	0.908 (-2.852)	1.942 (62.126)	0.924 (-1.721)	1.139 (3.876)	1.369 (5.334)	1.086 (0.784)	0.749 (-2.172)	1.280 (5.820)	1.131 (5.460)	1.302 (9.575)	1.059 (1.447)
ARFGAP2	ENSOARG00000005192	ADP ribosylation factor GTPase activating protein 2	22	0	0	0.945 (-1.124)	1.132 (3.824)	1.291 (11.371)	1.290 (6.407)	0.775 (-6.714)	1.150 (6.145)	1.075 (2.328)	0.835 (-5.891)	1.315 (12.236)	1.102 (3.651)	1.023 (0.744)	1.051 (2.013)	1.137 (4.338)	1.151 (4.084)	1.352 (10.403)	1.414 (9.581)	1.030 (1.480)	0.833 (-8.252)	1.277 (8.133)	1.237 (7.445)	1.124 (5.589)	1.679 (20.233)
ARFGAP3	ENSOARG00000019057	ADP ribosylation factor GTPase activating protein 3	22	0	0	0.904 (-2.492)	0.969 (-0.943)	0.989 (-0.191)	1.328 (8.830)	0.858 (-2.451)	1.083 (2.045)	1.208 (8.995)	0.564 (-11.478)	1.178 (4.462)	0.652 (-5.935)	1.731 (24.412)	1.227 (5.756)	0.959 (-2.467)	0.412 (-18.291)	1.244 (7.228)	1.564 (5.186)	1.648 (1.414)	0.788 (-0.476)	0.814 (-5.105)	1.190 (16.934)	1.033 (1.852)	0.496 (-17.491)
ARFGEF1	ENSOARG00000001185	ADP ribosylation factor guanine nucleotide exchange factor 1	22	0	0	0.823 (-2.070)	1.089 (1.316)	1.417 (6.726)	1.044 (0.803)	0.896 (-1.801)	0.973 (-0.651)	0.935 (-0.754)	0.742 (-3.604)	0.708 (-5.939)	0.962 (-0.459)	0.676 (-5.990)	1.223 (3.677)	1.368 (6.057)	0.793 (-2.530)	1.098 (1.558)	1.010 (0.086)	1.536 (3.665)	1.018 (0.125)	1.256 (3.534)	1.939 (8.701)	0.789 (-4.611)	0.829 (-2.655)
ARFGEF2	ENSOARG00000011349	ADP ribosylation factor guanine nucleotide exchange factor 2	22	0	0	0.844 (-0.984)	0.831 (-1.927)	1.403 (3.655)	0.498 (-4.928)	0.787 (-2.514)	1.245 (2.373)	1.049 (0.295)	0.253 (-5.943)	0.424 (-6.068)	0.601 (-3.242)	0.571 (-3.213)	1.067 (0.702)	1.455 (3.259)	0.498 (-4.044)	0.681 (-3.558)	0.830 (-1.117)	1.392 (1.284)	0.983 (-0.051)	1.219 (1.789)	1.379 (3.822)	0.551 (-4.753)	0.948 (-0.437)
ARFGEF3	ENSOARG00000000675	ARFGEF family member 3	3	33.33	0	1.100 (0.194)	NA	1.907 (7.261)	NA	NA	NA	NA	NA	NA	NA	NA	NA	2.183 (1.291)	NA	NA	NA	NA	NA	NA	NA	NA	NA
ARFIP1	ENSOARG00000003643	ADP ribosylation factor interacting protein 1	22	4.55	0	0.674 (-8.181)	1.156 (5.701)	0.806 (-3.169)	1.034 (0.898)	0.788 (-6.098)	1.081 (3.767)	0.895 (-1.759)	0.618 (-10.304)	0.773 (-9.831)	0.539 (-9.103)	0.764 (-6.379)	1.014 (0.518)	0.786 (-8.875)	0.544 (-9.335)	1.118 (3.875)	0.926 (-1.523)	1.366 (3.197)	0.578 (-4.896)	1.260 (5.444)	2.323 (11.850)	0.937 (-2.059)	0.664 (-10.941)
ARFIP2	ENSOARG00000018201	ADP ribosylation factor interacting protein 2	22	0	0	0.975 (-1.043)	0.887 (-5.878)	0.769 (-13.709)	0.813 (-15.168)	0.603 (-19.103)	0.859 (-5.990)	0.722 (-9.126)	0.680 (-11.818)	1.009 (0.465)	0.737 (-7.477)	1.326 (13.547)	0.959 (-1.657)	1.142 (8.339)	0.528 (-17.383)	1.195 (8.947)	0.871 (-4.260)	0.946 (-0.421)	0.612 (-2.907)	0.935 (-1.770)	1.292 (1.813)	0.997 (-0.185)	0.214 (-99.897)
ARFRP1	ENSOARG00000010188	ADP ribosylation factor related protein 1	22	0	0	0.854 (-2.055)	1.010 (0.177)	1.062 (1.652)	1.288 (5.928)	0.941 (-1.241)	0.827 (-6.279)	0.894 (-1.315)	0.860 (-3.331)	1.216 (4.530)	1.209 (4.327)	1.173 (3.346)	1.016 (0.341)	1.203 (3.978)	1.197 (3.501)	1.277 (5.055)	1.251 (3.806)	0.884 (-0.995)	0.818 (-1.392)	1.081 (1.485)	0.887 (-3.978)	1.143 (3.724)	1.634 (9.236)
ARG1	ENSOARG00000013943	arginase 1	5	40	0	NA	NA	NA	NA	NA	NA	1.219 (49.866)	NA	NA	NA	NA	NA	NA	NA	NA	4.709 (61.257)	NA	NA	1.074 (0.092)	2.139 (17.746)	NA	0.734 (-2.183)
ARG2	ENSOARG00000021170	arginase 2	22	4.55	0	0.896 (-0.365)	0.565 (-1.758)	1.026 (0.420)	1.468 (1.784)	0.778 (-2.850)	0.831 (-5.270)	0.757 (-0.829)	1.260 (2.080)	0.684 (-2.195)	0.937 (-0.330)	0.716 (-1.779)	0.825 (-1.045)	1.357 (5.649)	0.696 (-1.865)	0.601 (-2.050)	1.268 (1.051)	1.948 (1.955)	0.660 (-0.604)	1.264 (1.747)	1.530 (8.002)	1.412 (6.305)	2.156 (10.487)
ARGLU1	ENSOARG00000005479	arginine and glutamate rich 1	22	0	0	1.000 (-0.015)	1.033 (6.637)	1.426 (99.733)	0.916 (-21.337)	0.503 (-110.798)	0.664 (-120.291)	0.694 (-31.849)	0.542 (-146.127)	0.777 (-84.712)	0.846 (-41.932)	0.884 (-29.406)	1.193 (41.382)	0.720 (-70.780)	0.743 (-58.914)	1.034 (8.307)	1.519 (50.565)	0.713 (-29.257)	0.508 (-54.863)	1.115 (28.652)	1.389 (41.996)	0.815 (-50.705)	1.234 (38.521)
ARHGAP1	ENSOARG00000003906	Rho GTPase activating protein 1	22	0	0	0.576 (-11.228)	0.908 (-3.213)	1.195 (2.821)	1.082 (2.813)	0.867 (-4.005)	1.082 (2.154)	0.786 (-5.815)	0.570 (-16.169)	1.151 (5.150)	1.041 (1.280)	1.445 (18.620)	0.847 (-5.762)	1.421 (5.845)	0.905 (-2.542)	1.368 (14.168)	1.428 (5.159)	1.225 (0.716)	0.739 (-0.930)	1.350 (7.730)	0.803 (-5.939)	1.318 (17.092)	1.152 (4.773)
ARHGAP10	ENSOARG00000007284	Rho GTPase activating protein 10	22	9.09	0	0.667 (-5.778)	0.892 (-1.250)	0.462 (-34.477)	2.569 (8.599)	0.892 (-1.281)	0.878 (-1.230)	0.588 (-1.906)	0.725 (-4.305)	0.804 (-6.275)	0.552 (-3.384)	0.624 (-16.516)	1.261 (1.835)	0.420 (-1.682)	0.881 (-0.831)	0.727 (-6.517)	1.240 (3.851)	0.926 (-1.126)	0.741 (-4.822)	1.209 (3.639)	2.346 (9.696)	1.048 (0.533)	0.302 (-16.268)
ARHGAP11A	ENSOARG00000019982	Rho GTPase activating protein 11A	12	8.33	8.33	0.785 (-1.085)	1.005 (0.057)	NA	NA	NA	NA	NA	NA	1.590 (1.771)	1.130 (1.072)	1.933 (7.268)	1.182 (3.214)	NA	0.417 (-5.531)	1.479 (2.179)	0.902 (-0.396)	NA	NA	1.418 (1.653)	1.675 (2.552)	NA	6.441 (18.299)
ARHGAP12	ENSOARG00000013756	Rho GTPase activating protein 12	22	4.55	0	0.658 (-7.156)	1.015 (0.257)	1.287 (5.076)	1.042 (0.364)	0.814 (-2.235)	1.234 (4.044)	0.921 (-0.844)	0.616 (-6.435)	0.801 (-5.567)	0.664 (-6.591)	0.560 (-11.172)	1.018 (0.275)	0.836 (-3.091)	0.645 (-6.398)	1.058 (1.337)	1.571 (1.638)	1.230 (1.141)	0.862 (-0.740)	1.173 (2.881)	2.100 (5.596)	0.847 (-2.656)	1.027 (0.242)
ARHGAP17	ENSOARG00000018306	Rho GTPase activating protein 17	22	4.55	4.55	0.390 (-12.217)	0.594 (-18.876)	1.183 (2.847)	0.926 (-1.373)	0.605 (-5.103)	1.113 (2.933)	0.497 (-8.550)	0.427 (-23.019)	0.640 (-12.693)	0.742 (-13.506)	0.682 (-11.076)	0.652 (-27.351)	1.334 (3.890)	0.675 (-13.553)	0.849 (-5.337)	1.055 (0.598)	0.876 (-0.906)	0.724 (-2.254)	1.119 (3.894)	1.187 (1.363)	0.836 (-3.636)	5.039 (46.685)
ARHGAP18	ENSOARG00000013732	Rho GTPase activating protein 18	22	4.55	0	0.763 (-5.899)	1.629 (11.671)	1.122 (0.468)	0.877 (-2.631)	0.831 (-6.534)	1.605 (18.469)	0.928 (-0.987)	0.645 (-10.028)	1.080 (1.603)	0.587 (-15.391)	1.366 (6.906)	1.281 (7.563)	0.879 (-4.053)	0.661 (-10.732)	1.318 (10.273)	1.169 (1.169)	1.645 (10.406)	0.917 (-1.585)	1.408 (14.985)	2.523 (12.082)	0.856 (-7.008)	1.065 (0.521)
ARHGAP20	ENSOARG00000013551	Rho GTPase activating protein 20	8	25	0	NA	1.355 (0.375)	2.929 (12.762)	1.673 (0.809)	NA	NA	NA	0.832 (-0.272)	0.988 (-0.033)	NA	0.530 (-2.005)	NA	NA	NA	0.706 (-0.521)	NA	NA	NA	NA	2.143 (5.637)	NA	NA
ARHGAP21	ENSOARG00000003154	Rho GTPase activating protein 21	22	9.09	0	0.548 (-10.565)	0.882 (-2.076)	2.034 (63.991)	1.281 (1.186)	0.858 (-1.007)	2.012 (13.436)	0.790 (-1.651)	0.672 (-6.880)	0.752 (-4.805)	0.469 (-4.090)	0.852 (-3.501)	1.140 (1.558)	1.463 (3.572)	0.614 (-2.668)	0.759 (-5.772)	1.309 (2.006)	1.750 (6.805)	0.909 (-0.947)	1.246 (1.477)	1.343 (4.206)	1.001 (0.007)	0.350 (-8.251)
ARHGAP22	ENSOARG00000001560	Rho GTPase activating protein 22	11	18.18	0	NA	0.571 (-1.688)	1.134 (0.263)	NA	NA	NA	NA	0.807 (-0.387)	1.308 (0.780)	0.974 (-0.081)	1.174 (1.050)	0.616 (-1.492)	NA	2.256 (3.194)	0.632 (-1.495)	NA	NA	NA	1.472 (0.819)	NA	2.220 (10.236)	NA
ARHGAP23	ENSOARG00000009185	Rho GTPase activating protein 23	19	15.79	0	0.795 (-0.290)	1.129 (0.248)	1.690 (6.551)	NA	1.619 (0.790)	2.953 (9.319)	NA	0.947 (-0.371)	1.013 (0.071)	0.576 (-2.735)	1.104 (0.636)	1.164 (0.292)	1.744 (0.961)	0.846 (-0.781)	0.834 (-0.639)	2.510 (8.726)	1.626 (0.695)	1.552 (1.181)	1.508 (1.073)	NA	2.785 (2.495)	1.176 (0.900)
ARHGAP24	ENSOARG00000003828	Rho GTPase activating protein 24	21	23.81	0	3.908 (17.876)	0.695 (-2.377)	NA	3.397 (2.469)	1.041 (0.911)	0.954 (-1.739)	1.094 (0.554)	0.987 (-0.129)	1.032 (0.119)	1.143 (0.973)	0.796 (-0.658)	0.664 (-2.559)	1.202 (1.371)	1.345 (1.948)	1.462 (4.041)	3.673 (9.731)	2.333 (4.201)	1.400 (0.544)	1.441 (7.502)	1.578 (0.903)	0.996 (-0.101)	4.580 (5.249)
ARHGAP25	ENSOARG00000019876	Rho GTPase activating protein 25	21	9.52	4.76	0.390 (-3.185)	0.488 (-7.829)	1.287 (0.389)	1.494 (0.878)	0.813 (-0.940)	3.291 (11.546)	0.531 (-4.771)	0.496 (-17.096)	1.056 (0.754)	0.938 (-3.537)	0.655 (-3.692)	0.632 (-19.474)	NA	0.927 (-3.262)	0.561 (-3.747)	0.916 (-0.215)	1.259 (0.657)	0.570 (-1.344)	1.176 (12.579)	1.905 (3.955)	1.402 (1.299)	12.443 (51.024)
ARHGAP26	ENSOARG00000001949	Rho GTPase activating protein 26	22	9.09	0	0.497 (-4.440)	0.892 (-1.422)	1.405 (7.593)	2.170 (10.429)	0.581 (-3.029)	0.982 (-0.261)	0.926 (-0.359)	0.489 (-5.175)	0.650 (-8.039)	0.825 (-1.731)	0.457 (-4.272)	1.127 (2.430)	0.839 (-1.358)	0.898 (-0.951)	1.091 (1.129)	2.118 (3.898)	1.256 (0.645)	0.355 (-2.052)	1.177 (1.925)	1.645 (3.737)	0.581 (-5.658)	1.411 (3.285)
ARHGAP28	ENSOARG00000000085	Rho GTPase activating protein 28	17	0	0	1.461 (0.651)	1.100 (0.392)	NA	1.962 (1.135)	1.325 (2.106)	0.977 (-0.166)	NA	0.694 (-2.036)	0.947 (-0.648)	0.776 (-0.729)	0.554 (-3.294)	1.715 (1.625)	0.814 (-0.872)	1.053 (0.151)	0.501 (-2.636)	NA	1.552 (0.598)	NA	1.494 (1.591)	NA	1.137 (0.546)	1.145 (0.300)
ARHGAP29	ENSOARG00000017193	Rho GTPase activating protein 29	22	18.18	0	1.424 (2.834)	2.062 (7.168)	1.987 (9.768)	2.208 (4.554)	1.334 (3.929)	0.969 (-2.381)	0.853 (-1.931)	1.189 (4.975)	1.156 (3.762)	0.711 (-3.492)	0.669 (-5.234)	2.180 (6.443)	1.877 (4.395)	0.963 (-0.369)	0.840 (-2.247)	2.473 (4.100)	1.726 (3.558)	0.950 (-0.347)	1.675 (6.421)	1.811 (8.249)	1.708 (5.460)	0.488 (-5.986)
ARHGAP30	ENSOARG00000009399	Rho GTPase activating protein 30	22	4.55	4.55	0.265 (-9.160)	0.522 (-10.866)	0.224 (-11.004)	0.533 (-6.244)	0.219 (-11.649)	1.479 (8.181)	0.746 (-3.403)	0.571 (-14.598)	0.662 (-8.428)	1.714 (35.459)	0.471 (-8.533)	0.923 (-4.007)	0.188 (-10.082)	1.546 (25.395)	0.425 (-10.257)	0.478 (-4.203)	0.930 (-0.501)	0.250 (-5.788)	1.470 (20.989)	1.398 (2.852)	0.261 (-14.631)	5.029 (58.521)
ARHGAP31	ENSOARG00000019707	Rho GTPase activating protein 31	22	4.55	0	0.821 (-0.492)	0.974 (-0.126)	1.955 (7.014)	1.275 (0.459)	0.960 (-0.201)	1.075 (0.889)	0.740 (-1.314)	0.545 (-13.704)	0.893 (-1.430)	0.671 (-4.128)	0.876 (-2.540)	1.067 (0.462)	1.462 (0.464)	0.891 (-1.268)	0.462 (-5.894)	1.300 (0.586)	1.521 (1.673)	0.647 (-1.574)	1.474 (5.327)	1.337 (0.444)	1.136 (0.732)	3.329 (7.132)
ARHGAP32	ENSOARG00000013376	Rho GTPase activating protein 32	18	5.56	0	1.064 (0.167)	1.048 (0.213)	1.327 (2.088)	0.670 (-0.983)	0.963 (-0.131)	1.318 (1.200)	0.892 (-0.213)	0.409 (-2.561)	0.534 (-3.092)	NA	0.639 (-1.666)	1.208 (0.803)	2.140 (4.977)	NA	1.265 (1.233)	1.160 (0.581)	NA	NA	1.189 (0.348)	1.451 (0.458)	0.756 (-2.704)	0.521 (-4.559)
ARHGAP33	ENSOARG00000005062	Rho GTPase activating protein 33	10	60	0	1.385 (0.407)	1.775 (1.133)	3.038 (10.515)	NA	NA	NA	NA	1.530 (0.594)	3.082 (3.142)	NA	4.387 (7.737)	2.277 (3.282)	3.960 (6.201)	NA	3.657 (2.801)	NA	NA	NA	NA	0.725 (-6.394)	NA	NA
ARHGAP35	ENSOARG00000010829	Rho GTPase activating protein 35	22	0	0	0.551 (-5.558)	1.316 (5.985)	1.419 (11.329)	1.092 (1.172)	0.863 (-4.263)	1.153 (3.345)	0.888 (-3.224)	0.624 (-10.223)	0.778 (-4.483)	0.813 (-2.056)	0.722 (-5.657)	1.283 (4.817)	1.527 (6.725)	0.754 (-2.412)	1.355 (7.567)	0.989 (-0.118)	1.437 (4.055)	1.649 (5.204)	1.550 (4.730)	1.165 (2.976)	1.002 (0.027)	0.763 (-3.187)
ARHGAP36	ENSOARG00000012814	rho GTPase-activating protein 36 precursor	2	100	0	NA	NA	NA	NA	NA	NA	NA	NA	NA	NA	NA	NA	4.764 (17.632)	NA	NA	NA	NA	NA	NA	2.144 (10.885)	NA	NA
ARHGAP39	ENSOARG00000012694	Rho GTPase activating protein 39	22	0	0	0.628 (-1.079)	1.072 (0.643)	1.142 (2.124)	1.018 (0.191)	0.605 (-3.002)	0.876 (-1.146)	0.784 (-0.493)	0.620 (-3.622)	0.964 (-0.330)	0.951 (-0.271)	1.169 (1.574)	0.880 (-1.072)	1.761 (7.718)	0.725 (-1.398)	1.133 (0.977)	0.889 (-0.314)	0.774 (-0.368)	0.751 (-0.347)	1.495 (3.339)	0.883 (-0.679)	0.894 (-0.951)	0.655 (-2.060)
ARHGAP4	ENSOARG00000001509	Rho GTPase activating protein 4	19	10.53	5.26	0.272 (-3.490)	0.497 (-6.151)	1.492 (1.703)	NA	0.658 (-0.679)	3.059 (8.842)	0.578 (-2.381)	0.442 (-9.639)	1.313 (1.949)	1.277 (13.997)	1.350 (1.287)	0.702 (-12.344)	NA	1.256 (9.688)	0.598 (-2.883)	0.598 (-0.934)	1.480 (1.018)	0.627 (-0.676)	1.582 (21.312)	NA	1.113 (0.239)	13.624 (40.725)
ARHGAP42	ENSOARG00000007560	Rho GTPase activating protein 42	14	7.14	0	0.665 (-2.414)	1.737 (4.936)	0.919 (-0.161)	NA	0.798 (-0.766)	0.900 (-1.747)	0.783 (-1.874)	0.452 (-2.298)	0.260 (-7.056)	NA	0.478 (-5.332)	2.347 (3.840)	NA	NA	1.182 (1.646)	0.857 (-0.307)	NA	NA	1.276 (0.974)	NA	NA	0.494 (-2.084)
ARHGAP44	ENSOARG00000015543	Rho GTPase activating protein 44	12	16.67	0	NA	0.909 (-0.127)	1.931 (43.717)	NA	NA	1.097 (0.232)	0.936 (-0.102)	1.161 (2.062)	1.102 (0.177)	NA	0.766 (-0.577)	NA	2.800 (29.552)	NA	1.155 (0.215)	1.939 (1.440)	NA	NA	NA	1.071 (0.276)	2.485 (9.348)	NA
ARHGAP45	ENSOARG00000010834	Rho GTPase activating protein 45	21	14.29	9.52	0.217 (-8.195)	0.363 (-18.246)	1.636 (19.965)	2.078 (2.596)	0.585 (-2.127)	8.666 (23.933)	0.759 (-2.578)	0.428 (-20.042)	0.926 (-1.194)	1.259 (22.925)	0.776 (-1.748)	0.594 (-32.637)	0.772 (-0.681)	1.079 (6.077)	0.519 (-5.880)	0.479 (-1.347)	1.177 (0.353)	NA	1.547 (27.012)	1.165 (0.516)	0.823 (-0.782)	20.146 (67.357)
ARHGAP5	ENSOARG00000006439	Rho GTPase activating protein 5	22	4.55	0	1.064 (0.660)	1.638 (8.108)	1.534 (17.484)	1.252 (2.393)	1.079 (0.941)	1.447 (9.457)	0.950 (-0.435)	0.820 (-2.507)	0.782 (-4.226)	0.607 (-2.144)	0.494 (-7.572)	1.661 (8.519)	0.879 (-2.962)	0.645 (-1.796)	1.013 (0.207)	1.372 (3.253)	1.507 (2.709)	1.094 (0.576)	1.886 (12.656)	2.542 (11.236)	0.903 (-1.851)	0.492 (-8.138)
ARHGAP6	ENSOARG00000010821	Rho GTPase activating protein 6	19	5.26	0	0.613 (-0.753)	0.856 (-0.455)	NA	1.572 (1.001)	0.894 (-0.205)	0.767 (-2.041)	NA	0.763 (-1.861)	1.015 (0.052)	0.800 (-0.635)	0.791 (-1.469)	1.013 (0.037)	1.091 (0.108)	0.757 (-0.631)	1.182 (0.591)	2.261 (2.422)	0.963 (-0.073)	0.795 (-0.546)	0.942 (-0.205)	NA	1.355 (2.399)	1.239 (0.527)
ARHGAP9	ENSOARG00000006591	Rho GTPase activating protein 9	14	7.14	0	0.382 (-2.835)	0.786 (-4.000)	NA	2.462 (1.673)	NA	NA	0.803 (-0.513)	0.614 (-3.827)	1.375 (2.011)	1.011 (0.302)	0.615 (-1.037)	0.805 (-8.089)	NA	1.357 (5.604)	1.224 (1.544)	NA	NA	NA	1.694 (15.791)	0.837 (-0.591)	1.100 (0.108)	NA
ARHGDIA	ENSOARG00000017985	Rho GDP dissociation inhibitor alpha	22	0	0	0.467 (-171.340)	1.141 (40.359)	1.096 (13.717)	1.159 (26.855)	0.709 (-48.151)	0.891 (-34.587)	0.633 (-53.326)	0.596 (-155.472)	1.341 (70.522)	0.826 (-55.223)	1.493 (86.990)	0.966 (-13.276)	1.246 (39.684)	0.781 (-57.499)	0.999 (-0.342)	0.890 (-18.912)	0.981 (-1.181)	0.525 (-36.751)	1.154 (40.868)	1.290 (11.033)	1.030 (8.310)	1.726 (154.857)
ARHGDIB	ENSOARG00000020698	Rho GDP dissociation inhibitor beta	22	13.64	4.55	0.485 (-11.892)	0.593 (-15.385)	0.258 (-15.404)	0.651 (-7.115)	0.466 (-15.104)	1.547 (16.284)	0.911 (-2.010)	1.175 (10.458)	0.756 (-11.276)	1.940 (92.405)	0.622 (-13.230)	0.910 (-7.529)	0.177 (-15.967)	2.236 (93.762)	0.481 (-15.905)	0.348 (-8.643)	1.226 (2.275)	0.203 (-9.822)	1.502 (41.012)	2.089 (8.637)	0.589 (-12.301)	6.282 (99.943)
ARHGDIG	ENSOARG00000011544	Rho GDP dissociation inhibitor gamma	4	50	25	5.877 (19.270)	NA	2.153 (34.680)	NA	NA	1.331 (0.386)	NA	NA	NA	NA	NA	NA	1.341 (2.561)	NA	NA	NA	NA	NA	NA	NA	NA	NA
ARHGEF1	ENSOARG00000008352	Rho guanine nucleotide exchange factor 1	22	9.09	0	0.550 (-12.854)	0.636 (-19.101)	1.349 (6.556)	1.796 (13.596)	0.639 (-8.601)	1.753 (26.757)	0.652 (-7.919)	0.615 (-25.886)	1.215 (9.779)	1.601 (69.486)	1.839 (24.067)	0.704 (-36.165)	2.211 (21.256)	1.490 (41.612)	1.165 (5.381)	1.035 (0.637)	1.060 (0.403)	0.673 (-2.239)	1.775 (45.594)	1.758 (2.044)	1.063 (2.160)	4.623 (82.624)
ARHGEF10	ENSOARG00000005650	Rho guanine nucleotide exchange factor 10	17	5.88	0	1.224 (0.347)	1.317 (0.601)	1.502 (3.116)	NA	0.964 (-0.079)	1.850 (3.184)	NA	0.847 (-1.192)	1.035 (0.232)	0.583 (-0.994)	0.786 (-1.914)	1.592 (0.680)	1.986 (3.436)	0.845 (-0.288)	0.986 (-0.056)	2.632 (2.269)	NA	NA	1.359 (0.530)	1.198 (1.336)	1.417 (1.356)	NA
ARHGEF11	ENSOARG00000006679	Rho guanine nucleotide exchange factor 11	22	0	0	0.735 (-2.510)	0.921 (-0.983)	1.335 (7.971)	1.781 (9.857)	0.758 (-2.261)	0.735 (-6.597)	0.881 (-1.147)	0.604 (-7.006)	0.864 (-2.261)	0.828 (-1.859)	1.058 (0.909)	0.897 (-1.290)	1.440 (6.077)	1.000 (0.002)	1.254 (3.957)	1.572 (3.008)	1.372 (1.736)	0.764 (-1.284)	1.223 (1.767)	1.639 (4.271)	1.029 (0.421)	0.863 (-1.090)
ARHGEF12	ENSOARG00000017361	Rho guanine nucleotide exchange factor 12	22	18.18	0	1.151 (0.915)	1.319 (2.389)	2.563 (24.320)	0.667 (-2.749)	1.343 (4.472)	0.939 (-1.939)	1.014 (0.116)	0.548 (-9.105)	0.720 (-3.576)	0.579 (-3.324)	0.478 (-5.486)	2.110 (5.880)	2.171 (10.998)	0.770 (-1.454)	0.825 (-1.727)	0.957 (-0.405)	1.981 (3.241)	0.855 (-0.498)	1.237 (1.341)	2.199 (2.166)	0.646 (-8.554)	0.891 (-1.201)
ARHGEF15	ENSOARG00000000848	Rho guanine nucleotide exchange factor 15	18	16.67	0	1.735 (0.833)	1.024 (0.059)	0.847 (-0.585)	1.378 (0.497)	0.920 (-0.413)	0.867 (-0.741)	0.881 (-0.302)	1.065 (1.086)	1.132 (1.037)	0.716 (-1.046)	2.189 (3.931)	2.092 (1.335)	NA	0.815 (-0.602)	0.299 (-4.260)	NA	1.566 (1.436)	0.832 (-0.690)	NA	NA	2.049 (2.679)	0.664 (-0.722)
ARHGEF16	ENSOARG00000017057	Rho guanine nucleotide exchange factor 16	13	0	0	0.292 (-33.446)	0.871 (-4.645)	NA	0.364 (-2.557)	0.549 (-7.517)	1.464 (8.752)	NA	0.417 (-4.162)	0.699 (-4.270)	NA	NA	0.811 (-4.469)	1.153 (2.297)	NA	1.131 (4.767)	0.495 (-11.963)	NA	NA	NA	NA	0.505 (-9.538)	0.334 (-7.049)
ARHGEF17	ENSOARG00000007394	Rho guanine nucleotide exchange factor 17	22	13.64	0	0.759 (-0.679)	1.127 (0.583)	2.153 (10.204)	3.270 (5.632)	0.921 (-0.330)	0.856 (-1.368)	0.630 (-0.930)	0.724 (-4.750)	1.341 (3.770)	0.654 (-1.177)	1.082 (1.047)	1.224 (0.620)	1.489 (1.826)	1.016 (0.033)	0.956 (-0.271)	2.178 (3.335)	1.885 (0.915)	0.878 (-0.173)	1.401 (1.562)	1.150 (0.613)	1.634 (2.544)	0.790 (-0.469)
ARHGEF2	ENSOARG00000005093	Rho/Rac guanine nucleotide exchange factor 2	22	4.55	0	0.323 (-31.738)	0.825 (-7.864)	1.161 (8.721)	1.545 (3.848)	0.553 (-7.105)	1.701 (20.312)	0.507 (-8.068)	0.568 (-39.716)	0.861 (-5.023)	0.887 (-6.395)	1.025 (0.847)	0.763 (-13.513)	1.276 (4.304)	0.838 (-7.932)	1.017 (0.788)	1.433 (3.337)	1.368 (2.615)	0.625 (-3.406)	1.291 (16.707)	1.207 (9.547)	0.771 (-9.837)	3.540 (34.299)
ARHGEF25	ENSOARG00000005874	Rho guanine nucleotide exchange factor 25	22	18.18	0	0.944 (-0.511)	1.039 (0.712)	2.521 (65.296)	4.148 (18.043)	0.963 (-0.226)	1.831 (3.579)	0.527 (-2.942)	1.100 (2.350)	1.076 (1.860)	0.871 (-1.467)	1.433 (15.457)	1.167 (1.813)	1.167 (1.034)	1.731 (4.326)	1.116 (2.984)	2.075 (16.719)	1.165 (0.935)	0.640 (-2.532)	1.250 (5.465)	2.507 (1.712)	0.969 (-1.007)	0.736 (-2.404)
ARHGEF26	ENSOARG00000003561	Rho guanine nucleotide exchange factor 26	16	0	0	0.995 (-0.019)	0.859 (-0.448)	1.816 (1.474)	NA	1.090 (0.151)	1.273 (0.898)	1.407 (2.659)	1.167 (3.098)	0.915 (-0.433)	NA	0.725 (-0.675)	1.035 (0.072)	0.685 (-0.819)	NA	1.021 (0.150)	1.754 (3.846)	NA	NA	1.361 (0.516)	1.296 (0.452)	NA	0.234 (-6.016)
ARHGEF28	ENSOARG00000004819	Rho guanine nucleotide exchange factor 28	17	5.88	0	1.542 (2.383)	0.998 (-0.032)	1.411 (1.303)	1.099 (1.465)	0.889 (-1.545)	0.890 (-2.519)	1.365 (0.470)	0.808 (-3.010)	0.982 (-0.302)	NA	0.759 (-9.603)	1.497 (3.060)	1.152 (2.109)	NA	1.228 (3.045)	1.350 (0.719)	NA	NA	NA	2.031 (1.104)	0.687 (-7.048)	0.942 (-0.377)
ARHGEF3	ENSOARG00000014802	Rho guanine nucleotide exchange factor 3	22	9.09	0	0.707 (-2.225)	0.811 (-2.119)	1.653 (12.391)	2.002 (2.207)	0.946 (-0.495)	0.712 (-15.147)	0.765 (-1.238)	0.602 (-10.319)	0.896 (-2.058)	1.190 (5.459)	0.733 (-2.596)	0.744 (-6.214)	1.211 (5.540)	1.211 (4.403)	0.594 (-4.378)	1.524 (2.994)	1.782 (2.255)	0.610 (-1.580)	1.177 (4.014)	1.685 (5.090)	1.197 (1.217)	2.524 (14.348)
ARHGEF33	ENSOARG00000008552	Rho guanine nucleotide exchange factor 33	2	0	0	NA	NA	0.997 (-0.123)	NA	NA	NA	NA	NA	NA	NA	NA	NA	NA	NA	NA	NA	NA	NA	NA	1.434 (0.702)	NA	NA
ARHGEF37	ENSOARG00000005541	Rho guanine nucleotide exchange factor 37	18	0	0	0.620 (-13.649)	1.436 (4.072)	1.014 (0.242)	0.426 (-13.279)	0.952 (-0.880)	1.489 (7.911)	1.229 (0.720)	0.538 (-1.363)	0.719 (-4.091)	NA	NA	1.625 (2.263)	0.777 (-3.599)	NA	1.486 (6.295)	1.045 (0.635)	0.986 (-0.080)	0.850 (-0.534)	NA	0.717 (-0.970)	1.133 (1.468)	0.175 (-20.038)
ARHGEF38	ENSOARG00000010289	Rho guanine nucleotide exchange factor 38	7	0	0	0.356 (-4.288)	0.495 (-2.727)	NA	0.205 (-8.543)	NA	0.594 (-0.758)	NA	NA	0.206 (-9.140)	NA	NA	0.677 (-0.618)	NA	NA	0.483 (-2.766)	NA	NA	NA	NA	NA	NA	NA
ARHGEF39	ENSOARG00000011918	Rho guanine nucleotide exchange factor 39	19	5.26	5.26	0.762 (-3.083)	1.193 (2.412)	0.447 (-1.713)	1.231 (1.139)	NA	1.742 (2.955)	0.713 (-0.516)	0.458 (-3.599)	1.830 (5.407)	1.252 (3.458)	1.650 (9.809)	1.240 (5.326)	0.496 (-1.880)	0.729 (-3.067)	1.568 (5.225)	1.493 (2.914)	NA	NA	1.014 (0.130)	1.214 (2.844)	0.761 (-1.383)	9.390 (32.662)
ARHGEF4	ENSOARG00000015878	Rho guanine nucleotide exchange factor 4	16	12.5	0	NA	0.664 (-0.639)	2.232 (17.486)	1.201 (0.455)	NA	1.079 (0.273)	NA	0.480 (-1.496)	0.944 (-0.146)	0.663 (-0.654)	0.589 (-1.020)	0.611 (-0.980)	1.815 (2.619)	0.525 (-1.017)	1.588 (1.114)	3.163 (8.653)	NA	NA	0.905 (-0.301)	NA	0.873 (-0.378)	0.475 (-2.571)
ARHGEF40	ENSOARG00000019687	Rho guanine nucleotide exchange factor 40	22	13.64	0	0.910 (-0.590)	0.983 (-0.194)	1.676 (10.447)	2.348 (8.626)	0.878 (-0.789)	0.685 (-9.374)	0.786 (-0.912)	0.883 (-2.805)	0.776 (-5.611)	0.936 (-0.320)	1.302 (6.789)	1.289 (1.660)	1.978 (5.791)	0.993 (-0.036)	1.119 (2.105)	1.564 (5.266)	2.669 (4.757)	1.185 (0.554)	1.269 (2.793)	2.460 (1.900)	1.445 (37.425)	0.386 (-7.627)
ARHGEF5	ENSOARG00000018429	Rho guanine nucleotide exchange factor 5	15	0	0	0.387 (-14.451)	1.200 (2.411)	NA	0.741 (-2.859)	0.587 (-4.142)	0.661 (-11.986)	0.777 (-2.041)	0.630 (-4.604)	1.005 (0.056)	NA	0.801 (-0.336)	0.860 (-1.496)	0.963 (-0.193)	NA	1.454 (7.522)	0.758 (-5.419)	NA	NA	NA	NA	0.678 (-5.316)	0.338 (-12.673)
ARHGEF6	ENSOARG00000010952	Rac/Cdc42 guanine nucleotide exchange factor 6	22	13.64	4.55	0.681 (-2.134)	0.723 (-3.669)	1.687 (4.506)	1.289 (1.117)	0.903 (-0.636)	2.397 (9.496)	1.179 (3.131)	0.540 (-12.499)	0.823 (-3.818)	1.096 (3.592)	0.807 (-2.882)	0.943 (-2.027)	1.221 (1.515)	0.967 (-1.143)	0.373 (-12.590)	1.132 (0.472)	1.871 (9.303)	0.966 (-0.314)	1.467 (16.830)	2.610 (5.747)	1.133 (1.539)	8.646 (40.767)
ARHGEF7	ENSOARG00000007108	Rho guanine nucleotide exchange factor 7	22	0	0	0.751 (-3.052)	0.958 (-0.688)	1.168 (4.955)	1.713 (7.621)	0.686 (-7.919)	0.975 (-0.589)	0.725 (-4.667)	0.724 (-12.033)	1.147 (3.558)	0.908 (-2.457)	0.940 (-1.335)	1.098 (1.725)	1.475 (6.031)	1.019 (0.361)	0.886 (-2.344)	1.992 (6.592)	1.122 (1.514)	0.791 (-3.041)	1.242 (4.040)	1.099 (1.421)	1.155 (2.722)	1.248 (3.453)
ARHGEF9	ENSOARG00000004749	Cdc42 guanine nucleotide exchange factor 9	19	10.53	0	1.353 (0.398)	1.443 (0.795)	1.948 (43.369)	1.345 (0.908)	0.973 (-0.044)	1.885 (1.611)	NA	0.752 (-0.943)	0.881 (-0.659)	1.393 (0.408)	1.422 (2.935)	1.654 (0.766)	1.970 (24.090)	1.300 (0.350)	0.770 (-0.581)	NA	2.857 (2.252)	2.031 (1.579)	1.615 (0.946)	NA	1.950 (3.854)	1.499 (0.549)
ARID1A	ENSOARG00000004275	AT-rich interaction domain 1A	22	9.09	0	0.777 (-4.536)	0.722 (-10.350)	1.206 (5.909)	1.143 (3.018)	0.811 (-3.720)	1.074 (2.834)	0.697 (-7.386)	0.491 (-25.182)	0.926 (-2.888)	1.119 (5.643)	1.337 (11.118)	0.804 (-11.401)	2.031 (17.824)	0.991 (-0.353)	0.997 (-0.100)	1.185 (2.721)	1.010 (0.093)	0.865 (-1.334)	1.503 (16.472)	0.984 (-0.275)	0.995 (-0.203)	2.217 (26.598)
ARID1B	ENSOARG00000004245	AT-rich interaction domain 1B	22	0	0	0.763 (-1.653)	0.795 (-2.731)	1.289 (7.763)	0.868 (-2.285)	0.784 (-2.200)	0.821 (-3.542)	0.823 (-1.145)	0.501 (-8.664)	0.805 (-4.106)	0.866 (-2.164)	0.746 (-4.493)	0.872 (-2.349)	1.291 (2.646)	0.845 (-2.193)	1.050 (0.697)	1.284 (1.918)	1.149 (1.043)	1.266 (1.837)	1.292 (3.604)	0.957 (-0.280)	0.704 (-6.712)	1.402 (4.561)
ARID2	ENSOARG00000019554	AT-rich interaction domain 2	22	0	0	0.628 (-2.167)	0.807 (-1.531)	1.266 (2.231)	0.926 (-0.353)	0.696 (-1.716)	0.947 (-0.486)	0.680 (-1.513)	0.464 (-4.526)	0.592 (-5.004)	0.836 (-1.386)	0.448 (-5.607)	1.076 (0.671)	1.195 (1.323)	0.778 (-1.782)	0.816 (-1.403)	0.896 (-0.483)	1.014 (0.045)	0.425 (-2.077)	1.008 (0.062)	1.221 (2.176)	0.630 (-4.130)	1.303 (1.732)
ARID3A	ENSOARG00000010130	AT-rich interaction domain 3A	21	4.76	0	0.824 (-1.139)	1.563 (7.109)	0.819 (-1.124)	0.676 (-3.297)	0.588 (-2.099)	1.089 (0.520)	0.765 (-1.400)	0.266 (-11.957)	0.604 (-2.768)	0.463 (-7.099)	0.836 (-1.053)	1.566 (6.830)	1.469 (3.160)	0.258 (-14.774)	0.624 (-2.869)	1.403 (1.060)	0.917 (-0.129)	NA	0.850 (-2.268)	1.093 (3.560)	0.595 (-4.556)	2.452 (5.442)
ARID3B	ENSOARG00000003574	AT-rich interaction domain 3B	22	4.55	0	0.764 (-0.729)	0.594 (-2.325)	1.133 (0.400)	1.774 (2.797)	0.540 (-1.439)	1.877 (1.860)	0.663 (-0.900)	0.462 (-4.022)	0.797 (-0.733)	0.919 (-0.748)	1.460 (1.736)	0.618 (-3.580)	1.125 (0.603)	0.711 (-2.346)	1.136 (0.602)	1.000 (0.000)	0.871 (-0.265)	0.640 (-0.865)	1.018 (0.123)	1.200 (2.320)	0.801 (-1.111)	2.776 (3.621)
ARID4A	ENSOARG00000021110	AT-rich interaction domain 4A	22	4.55	0	0.687 (-2.254)	1.024 (0.227)	1.423 (4.467)	0.928 (-0.385)	0.831 (-1.124)	1.325 (4.368)	0.852 (-0.924)	0.569 (-5.376)	0.680 (-4.881)	1.062 (0.954)	0.492 (-5.635)	1.283 (3.560)	0.826 (-1.870)	0.874 (-1.909)	0.927 (-0.856)	1.005 (0.034)	1.302 (1.040)	0.739 (-0.975)	1.291 (5.419)	2.293 (3.929)	0.736 (-3.000)	1.973 (7.428)
ARID4B	ENSOARG00000003481	AT-rich interaction domain 4B	22	4.55	0	1.072 (0.552)	1.001 (0.010)	1.635 (9.042)	0.821 (-2.273)	0.969 (-0.260)	1.071 (1.783)	1.141 (0.999)	0.583 (-5.792)	0.629 (-7.249)	1.173 (2.692)	0.591 (-5.870)	1.145 (2.105)	1.229 (4.274)	1.009 (0.131)	0.904 (-0.999)	1.003 (0.025)	1.296 (1.098)	0.709 (-1.192)	1.501 (7.603)	2.622 (9.054)	0.760 (-4.271)	1.813 (6.970)
ARID5A	ENSOARG00000013883	AT-rich interaction domain 5A	18	11.11	0	0.266 (-5.206)	0.489 (-5.518)	NA	1.149 (0.244)	NA	2.683 (5.181)	0.454 (-1.306)	0.412 (-7.100)	1.209 (2.038)	0.629 (-10.834)	0.664 (-2.690)	0.369 (-19.375)	NA	0.718 (-5.433)	0.675 (-2.372)	1.440 (1.755)	0.800 (-0.482)	NA	1.573 (8.108)	1.397 (1.074)	0.617 (-0.880)	4.023 (13.511)
ARID5B	ENSOARG00000004403	AT-rich interaction domain 5B	22	0	0	0.795 (-1.239)	0.714 (-2.993)	1.248 (0.993)	0.933 (-0.544)	0.739 (-3.547)	1.702 (4.729)	0.419 (-5.097)	0.473 (-7.333)	0.812 (-4.900)	0.733 (-3.826)	0.413 (-14.387)	0.756 (-3.509)	1.257 (1.553)	0.599 (-5.178)	0.865 (-1.323)	0.906 (-0.799)	0.481 (-3.804)	0.555 (-3.375)	1.157 (2.175)	1.688 (1.876)	0.657 (-1.129)	1.904 (8.057)
ARIH1	ENSOARG00000018958	ariadne RBR E3 ubiquitin protein ligase 1	22	0	0	0.879 (-1.450)	0.936 (-1.429)	0.942 (-2.091)	0.774 (-3.376)	0.760 (-5.570)	0.993 (-0.205)	0.769 (-4.186)	0.570 (-12.859)	0.618 (-13.617)	0.915 (-2.015)	0.531 (-14.903)	1.027 (0.645)	0.926 (-1.663)	0.851 (-3.151)	0.909 (-2.104)	1.691 (11.445)	1.069 (1.416)	1.370 (7.838)	1.184 (4.000)	1.498 (19.547)	0.895 (-2.802)	0.702 (-11.821)
ARIH2	ENSOARG00000015984	ariadne RBR E3 ubiquitin protein ligase 2	22	4.55	0	0.984 (-0.331)	1.084 (2.397)	1.438 (21.966)	1.296 (7.984)	0.904 (-3.381)	1.230 (7.739)	0.937 (-1.360)	0.848 (-5.410)	1.240 (8.175)	1.178 (5.860)	0.956 (-1.350)	1.200 (6.678)	1.237 (8.301)	0.978 (-0.618)	1.379 (10.860)	1.616 (11.736)	1.211 (16.286)	1.575 (46.000)	1.135 (4.748)	1.124 (19.800)	1.197 (7.312)	2.131 (23.173)
ARL1	ENSOARG00000015007	ADP-ribosylation factor-like protein 1	22	0	0	0.786 (-24.210)	1.287 (35.847)	0.778 (-37.523)	0.708 (-49.711)	0.675 (-65.918)	0.756 (-51.826)	0.692 (-31.429)	0.606 (-48.832)	0.610 (-64.656)	0.685 (-32.378)	0.756 (-26.620)	1.096 (13.885)	0.848 (-36.022)	0.546 (-54.068)	0.901 (-18.322)	0.791 (-22.632)	0.990 (-0.589)	0.765 (-16.805)	0.785 (-24.993)	1.407 (18.615)	0.790 (-42.400)	0.527 (-103.129)
ARL10	ENSOARG00000002098	ADP ribosylation factor like GTPase 10	21	0	0	0.978 (-0.037)	0.632 (-0.891)	0.988 (-0.090)	1.231 (0.318)	0.662 (-1.548)	0.857 (-1.065)	NA	0.775 (-0.790)	1.010 (0.043)	0.853 (-0.520)	0.765 (-2.207)	1.052 (0.127)	1.343 (1.508)	1.055 (0.107)	1.020 (0.039)	1.253 (0.773)	0.947 (-0.126)	1.015 (0.039)	1.328 (0.723)	0.750 (-0.647)	1.363 (2.639)	1.160 (0.497)
ARL11	ENSOARG00000005963	ADP ribosylation factor like GTPase 11	14	7.14	7.14	NA	0.845 (-0.766)	NA	NA	0.479 (-2.037)	1.440 (0.617)	0.289 (-3.095)	0.141 (-7.901)	0.813 (-0.276)	0.318 (-6.570)	NA	0.948 (-0.388)	NA	0.420 (-3.799)	0.708 (-1.108)	NA	0.979 (-0.252)	0.868 (-1.914)	0.800 (-1.086)	NA	NA	6.071 (5.603)
ARL13B	ENSOARG00000017337	ADP ribosylation factor like GTPase 13B	22	13.64	0	0.932 (-0.256)	1.299 (1.156)	1.133 (2.094)	2.251 (5.568)	1.000 (0.000)	1.317 (3.238)	1.100 (0.379)	0.821 (-1.522)	0.895 (-1.308)	0.749 (-1.674)	0.700 (-3.544)	1.225 (1.091)	0.717 (-4.045)	0.819 (-1.170)	0.869 (-1.038)	2.032 (2.080)	1.243 (0.657)	0.791 (-0.677)	1.273 (1.967)	2.282 (8.124)	1.062 (0.518)	0.742 (-1.692)
ARL14	ENSOARG00000014982	ADP ribosylation factor like GTPase 14	5	0	0	NA	0.265 (-13.679)	NA	NA	NA	NA	NA	NA	NA	NA	NA	0.931 (-0.233)	NA	0.686 (-0.677)	0.524 (-5.900)	NA	NA	NA	NA	1.906 (2.853)	NA	NA
ARL14EP	ENSOARG00000015515	ADP ribosylation factor like GTPase 14 effector protein	22	0	0	1.152 (1.402)	1.015 (0.198)	1.077 (1.931)	1.193 (2.503)	0.969 (-0.456)	1.171 (3.647)	0.986 (-0.168)	1.249 (4.393)	0.917 (-2.149)	1.095 (1.512)	0.608 (-9.450)	1.085 (1.327)	0.771 (-4.793)	1.041 (0.616)	0.911 (-1.390)	1.435 (3.506)	1.282 (2.534)	1.449 (3.857)	1.212 (3.598)	1.985 (11.655)	1.133 (3.724)	1.456 (5.179)
ARL15	ENSOARG00000008076	ADP ribosylation factor like GTPase 15	22	9.09	0	0.891 (-0.828)	0.727 (-2.383)	1.584 (5.961)	1.724 (6.153)	1.228 (9.341)	1.117 (1.103)	0.699 (-1.818)	0.600 (-5.215)	0.769 (-2.905)	0.564 (-4.389)	0.584 (-4.084)	0.771 (-2.215)	0.991 (-0.209)	0.483 (-5.196)	0.828 (-1.693)	2.379 (3.620)	0.961 (-0.170)	0.614 (-2.349)	1.158 (1.586)	2.197 (4.869)	1.100 (1.214)	0.414 (-8.773)
ARL16	ENSOARG00000018330	ADP ribosylation factor like GTPase 16	22	0	0	0.734 (-1.590)	1.286 (2.150)	1.197 (1.832)	1.597 (2.530)	0.624 (-3.247)	0.975 (-0.214)	1.312 (1.423)	0.610 (-3.678)	1.270 (2.371)	1.054 (0.488)	1.343 (3.143)	1.316 (2.598)	1.144 (1.162)	0.899 (-0.703)	1.565 (3.481)	1.533 (2.400)	1.091 (0.360)	0.966 (-0.135)	1.344 (2.876)	1.051 (0.291)	0.881 (-1.110)	1.884 (4.714)
ARL2	ENSOARG00000011395	Ovis aries ADP-ribosylation factor-like 2 (ARL2), mRNA.	22	0	0	1.012 (0.343)	1.440 (17.747)	1.101 (17.433)	1.423 (23.568)	1.046 (1.879)	1.198 (9.737)	0.924 (-1.803)	0.935 (-3.262)	1.563 (24.417)	1.442 (15.881)	1.235 (13.075)	1.253 (11.098)	1.013 (1.441)	1.780 (20.419)	0.964 (-2.083)	1.360 (9.453)	0.852 (-5.498)	0.784 (-6.363)	1.331 (10.626)	0.926 (-7.852)	1.414 (28.580)	1.808 (24.700)
ARL2BP	ENSOARG00000018950	ADP ribosylation factor like GTPase 2 binding protein	22	4.55	0	1.084 (2.912)	1.741 (20.980)	1.630 (61.004)	1.409 (35.552)	1.031 (1.937)	1.145 (21.397)	1.316 (5.299)	1.266 (9.872)	1.443 (24.596)	1.205 (6.886)	1.375 (18.457)	1.397 (14.341)	1.490 (24.119)	1.214 (6.027)	1.554 (19.320)	1.504 (12.164)	1.387 (8.896)	1.535 (14.624)	1.795 (20.175)	2.112 (83.686)	1.499 (30.486)	1.225 (9.421)
ARL3	ENSOARG00000001689	ADP-ribosylation factor-like protein 3	22	0	0	1.105 (2.862)	0.908 (-3.787)	1.352 (37.020)	1.440 (23.624)	1.081 (10.795)	0.734 (-23.312)	0.749 (-6.731)	1.259 (19.689)	1.057 (4.749)	0.964 (-0.845)	1.084 (7.465)	1.160 (4.083)	0.961 (-8.275)	1.149 (3.025)	0.952 (-2.385)	1.387 (14.306)	0.791 (-4.334)	0.741 (-5.149)	0.832 (-4.768)	1.073 (8.397)	1.104 (15.471)	0.779 (-8.522)
ARL4A	ENSOARG00000008124	ADP ribosylation factor like GTPase 4A	22	0	0	0.483 (-18.162)	1.697 (28.242)	0.623 (-11.000)	1.593 (2.752)	0.539 (-6.411)	1.085 (2.754)	0.611 (-12.930)	0.971 (-1.617)	0.954 (-2.710)	0.630 (-21.322)	1.098 (4.768)	1.672 (27.876)	0.540 (-23.897)	0.689 (-16.959)	1.340 (14.847)	1.045 (3.017)	0.981 (-0.121)	0.499 (-4.093)	1.045 (1.224)	1.432 (113.463)	0.761 (-6.322)	0.524 (-18.822)
ARL4C	ENSOARG00000025194	ADP-ribosylation factor-like protein 4C	20	10	0	0.223 (-9.852)	0.660 (-6.424)	1.024 (0.803)	0.607 (-5.226)	0.547 (-2.660)	1.757 (5.901)	0.493 (-3.957)	0.752 (-5.192)	0.729 (-6.051)	1.003 (0.142)	0.465 (-5.946)	0.567 (-20.866)	1.247 (1.063)	1.136 (5.443)	0.937 (-1.174)	1.670 (2.877)	2.182 (1.485)	NA	1.710 (17.009)	NA	1.119 (0.666)	4.987 (25.572)
ARL4D	ENSOARG00000000118	ADP ribosylation factor like GTPase 4D	17	17.65	0	1.020 (0.170)	1.733 (2.687)	1.531 (2.444)	0.586 (-13.013)	1.139 (1.135)	0.397 (-36.280)	1.024 (3.083)	2.327 (4.830)	1.000 (-0.001)	NA	1.226 (0.688)	2.349 (3.503)	1.998 (2.490)	NA	0.857 (-1.764)	2.071 (1.515)	1.032 (0.034)	NA	NA	1.052 (3.240)	1.209 (37.489)	NA
ARL5A	ENSOARG00000008452	ADP-ribosylation factor-like protein 5A	22	9.09	0	0.778 (-1.862)	1.305 (3.583)	1.304 (5.192)	0.503 (-4.579)	0.832 (-1.669)	1.450 (6.091)	0.967 (-0.263)	0.430 (-9.962)	0.590 (-8.707)	0.989 (-0.177)	0.617 (-6.780)	1.717 (13.587)	0.947 (-0.349)	0.754 (-3.894)	0.743 (-3.922)	1.161 (1.275)	1.498 (2.986)	1.042 (0.249)	1.557 (11.225)	2.147 (2.166)	0.632 (-4.796)	3.107 (20.075)
ARL5B	ENSOARG00000017814	ADP ribosylation factor like GTPase 5B	22	0	0	0.388 (-9.571)	0.887 (-1.771)	0.707 (-4.911)	0.217 (-11.196)	0.408 (-10.048)	0.864 (-2.670)	0.779 (-2.462)	0.236 (-13.359)	0.231 (-18.226)	0.496 (-9.155)	0.353 (-12.163)	0.781 (-4.641)	0.695 (-5.161)	0.357 (-13.739)	0.546 (-5.858)	0.539 (-7.958)	0.806 (-1.639)	0.446 (-4.761)	0.967 (-0.541)	1.180 (5.294)	0.395 (-11.219)	0.680 (-6.294)
ARL5C	ENSOARG00000010377	putative ADP-ribosylation factor-like protein 5C	6	16.67	16.67	NA	NA	NA	NA	NA	NA	NA	0.651 (-2.468)	NA	1.320 (24.520)	NA	1.150 (16.554)	NA	0.841 (-11.200)	NA	NA	NA	NA	1.477 (18.520)	NA	NA	94.265 (268.975)
ARL6	ENSOARG00000017430	ADP ribosylation factor like GTPase 6	22	9.09	0	1.162 (0.696)	1.474 (4.245)	1.358 (8.109)	2.203 (10.826)	1.004 (0.071)	0.883 (-2.581)	0.660 (-2.503)	0.698 (-3.785)	0.843 (-2.536)	0.880 (-0.883)	0.505 (-8.065)	1.437 (2.997)	1.041 (2.018)	0.633 (-2.821)	1.172 (1.648)	1.202 (1.328)	1.284 (0.632)	0.789 (-0.479)	1.123 (0.806)	2.194 (15.192)	1.369 (10.254)	1.559 (2.654)
ARL6IP4	ENSOARG00000007010	ADP ribosylation factor like GTPase 6 interacting protein 4	22	0	0	0.975 (-0.376)	1.011 (0.235)	1.079 (2.783)	1.035 (1.093)	0.847 (-3.419)	0.721 (-10.587)	0.907 (-1.298)	0.983 (-0.497)	1.136 (4.283)	1.297 (8.151)	1.287 (8.415)	1.099 (2.627)	0.851 (-3.911)	1.397 (8.460)	1.136 (3.068)	1.407 (4.946)	0.698 (-3.455)	0.637 (-3.759)	1.261 (5.255)	1.109 (1.028)	0.912 (-2.744)	1.625 (12.965)
ARL6IP5	ENSOARG00000010053	ADP ribosylation factor like GTPase 6 interacting protein 5	22	0	0	0.616 (-35.084)	1.361 (22.409)	0.996 (-0.698)	1.374 (29.467)	0.761 (-41.784)	0.660 (-82.062)	0.693 (-31.121)	0.897 (-14.143)	1.251 (29.532)	0.908 (-9.786)	1.015 (1.703)	1.434 (29.429)	0.971 (-3.386)	1.092 (7.753)	0.631 (-48.725)	1.191 (10.791)	0.996 (-0.374)	0.862 (-11.611)	0.804 (-19.187)	1.618 (11.722)	0.981 (-6.067)	0.992 (-0.520)
ARL6IP6	ENSOARG00000008053	ADP ribosylation factor like GTPase 6 interacting protein 6	22	4.55	0	0.652 (-5.713)	1.271 (6.167)	0.702 (-3.863)	1.336 (6.357)	0.592 (-6.550)	1.074 (1.950)	0.874 (-1.805)	0.653 (-9.110)	1.031 (0.782)	0.965 (-0.991)	1.030 (0.752)	1.068 (2.200)	0.932 (-1.558)	0.749 (-7.292)	1.324 (8.534)	1.015 (0.272)	0.978 (-0.179)	0.549 (-5.019)	1.148 (4.187)	1.511 (17.086)	0.762 (-6.504)	2.503 (23.085)
ARL8A	novel transcript reconstruction	ADP-ribosylation factor-like 8A	22	13.64	4.55	0.815 (-3.049)	1.169 (4.810)	1.237 (31.285)	2.373 (57.466)	0.960 (-0.869)	2.850 (41.849)	0.674 (-5.518)	0.982 (-0.757)	1.431 (15.209)	1.529 (25.208)	1.591 (23.160)	1.068 (3.813)	1.858 (32.503)	1.392 (14.642)	1.093 (2.518)	1.883 (8.255)	1.452 (4.988)	1.534 (4.365)	1.800 (25.114)	1.440 (6.089)	1.882 (23.429)	6.902 (58.262)
ARL8B	ENSOARG00000007805	ADP-ribosylation factor-like protein 8B	22	0	0	0.702 (-20.301)	1.198 (22.203)	1.207 (29.000)	1.109 (9.347)	0.877 (-11.078)	0.972 (-3.759)	0.722 (-28.378)	0.643 (-36.479)	0.813 (-20.636)	0.644 (-35.378)	0.756 (-32.520)	1.007 (0.690)	0.903 (-7.596)	0.601 (-37.832)	1.136 (13.290)	1.250 (17.582)	0.953 (-3.835)	1.114 (10.526)	0.952 (-4.838)	1.045 (4.679)	0.837 (-28.306)	1.097 (8.340)
ARMC1	ENSOARG00000017043	armadillo repeat containing 1	22	4.55	0	0.940 (-0.631)	1.086 (1.422)	1.369 (11.271)	1.355 (3.919)	0.844 (-3.466)	1.169 (3.484)	1.059 (1.372)	0.725 (-5.789)	0.837 (-4.644)	1.078 (1.800)	0.710 (-7.760)	1.201 (4.236)	1.116 (2.072)	1.007 (0.147)	1.051 (0.975)	1.228 (3.340)	1.063 (0.770)	0.829 (-2.132)	1.086 (1.957)	1.599 (8.077)	0.900 (-2.075)	2.014 (13.332)
ARMC10	ENSOARG00000018909	armadillo repeat containing 10	22	4.55	0	0.992 (-0.144)	1.203 (4.085)	1.163 (1.937)	1.243 (13.229)	1.285 (7.916)	1.293 (10.958)	1.034 (0.795)	0.985 (-0.504)	1.122 (5.230)	1.098 (2.489)	0.817 (-10.144)	1.303 (6.423)	0.940 (-1.557)	1.196 (4.285)	0.926 (-2.097)	1.509 (4.131)	1.734 (3.929)	0.860 (-0.883)	1.527 (12.882)	2.851 (11.280)	0.983 (-0.746)	1.035 (0.746)
ARMC12	ENSOARG00000012346	armadillo repeat containing 12	12	16.67	0	NA	NA	0.909 (-0.242)	1.577 (8.703)	NA	NA	NA	1.182 (0.551)	1.001 (0.002)	3.638 (12.122)	1.176 (0.416)	1.356 (1.293)	1.090 (0.534)	3.582 (9.880)	NA	NA	NA	NA	1.362 (0.932)	1.158 (12.534)	1.833 (2.272)	NA
ARMC2	ENSOARG00000010709	armadillo repeat containing 2	11	0	0	NA	NA	1.740 (1.322)	1.370 (1.454)	NA	NA	NA	0.939 (-0.216)	0.924 (-0.183)	NA	NA	0.923 (-0.087)	1.328 (2.114)	NA	0.742 (-0.474)	NA	NA	NA	1.194 (0.275)	1.850 (5.268)	1.931 (1.783)	1.099 (0.109)
ARMC3	ENSOARG00000002091	armadillo repeat containing 3	3	0	0	NA	NA	NA	NA	NA	NA	NA	1.891 (3.599)	NA	NA	NA	NA	1.571 (2.235)	NA	NA	NA	NA	NA	NA	1.935 (15.758)	NA	NA
ARMC4	ENSOARG00000015684	armadillo repeat containing 4	3	33.33	0	NA	NA	NA	NA	NA	NA	NA	2.187 (2.236)	NA	NA	NA	NA	0.784 (-0.663)	NA	NA	NA	NA	NA	NA	1.800 (4.090)	NA	NA
ARMC5	ENSOARG00000009484	armadillo repeat containing 5	20	0	0	1.104 (0.226)	1.070 (0.217)	0.833 (-1.246)	1.397 (0.769)	0.592 (-3.052)	0.606 (-2.937)	0.932 (-0.139)	1.005 (0.024)	1.385 (1.682)	0.688 (-1.311)	1.237 (1.648)	1.054 (0.181)	1.646 (2.585)	0.977 (-0.066)	1.179 (0.625)	1.945 (1.266)	NA	NA	1.822 (1.676)	0.819 (-0.815)	1.185 (1.309)	1.442 (1.035)
ARMC6	ENSOARG00000009667	armadillo repeat containing 6	22	9.09	0	1.360 (0.753)	0.911 (-0.483)	1.298 (2.224)	0.936 (-0.297)	0.821 (-0.697)	1.314 (0.992)	0.671 (-2.391)	0.953 (-0.156)	1.878 (4.709)	1.236 (0.862)	1.594 (2.900)	1.087 (0.495)	1.944 (2.839)	1.126 (0.399)	1.555 (1.930)	1.603 (1.763)	1.056 (0.363)	1.086 (0.509)	1.505 (1.028)	0.953 (-0.302)	2.358 (3.705)	2.747 (4.040)
ARMC7	ENSOARG00000011268	armadillo repeat containing 7	22	4.55	0	0.947 (-0.370)	0.871 (-1.069)	1.553 (2.960)	1.408 (1.697)	0.778 (-1.592)	0.580 (-7.769)	0.499 (-3.080)	0.452 (-6.728)	0.990 (-0.101)	0.820 (-1.552)	1.113 (0.933)	0.884 (-1.012)	1.137 (0.567)	1.081 (0.450)	1.097 (0.838)	0.941 (-0.371)	0.842 (-0.302)	0.659 (-0.671)	1.369 (1.628)	0.997 (-0.005)	0.751 (-2.845)	2.299 (4.035)
ARMC8	ENSOARG00000007543	armadillo repeat containing 8	22	0	0	0.978 (-0.214)	1.009 (0.122)	1.396 (15.346)	1.102 (1.305)	0.809 (-2.510)	1.259 (4.243)	1.004 (0.038)	0.574 (-6.805)	0.638 (-8.475)	1.125 (1.974)	0.587 (-8.737)	1.127 (2.093)	0.976 (-0.555)	0.828 (-2.738)	0.880 (-1.932)	1.298 (3.173)	1.428 (5.315)	0.968 (-0.430)	1.279 (4.517)	1.604 (6.019)	0.803 (-5.827)	1.025 (0.375)
ARMC9	ENSOARG00000020693	armadillo repeat containing 9	19	0	0	0.834 (-0.343)	0.805 (-0.526)	1.360 (1.969)	1.279 (1.092)	0.873 (-0.482)	1.088 (0.468)	NA	0.710 (-1.729)	0.890 (-0.755)	0.615 (-0.933)	0.979 (-0.146)	0.818 (-0.409)	1.397 (7.952)	0.727 (-0.632)	1.081 (0.612)	1.496 (0.634)	NA	NA	1.165 (0.236)	0.805 (-2.525)	1.070 (0.713)	0.484 (-1.544)
ARMCX1	ENSOARG00000010077	armadillo repeat containing, X-linked 1	22	13.64	0	1.146 (0.916)	1.639 (5.262)	1.230 (4.386)	2.963 (4.730)	1.131 (1.965)	1.146 (3.182)	0.623 (-2.312)	1.196 (3.997)	1.122 (2.621)	0.724 (-3.143)	1.098 (3.082)	1.785 (4.483)	1.276 (6.828)	1.011 (0.101)	1.037 (0.617)	2.477 (7.222)	1.318 (0.963)	0.956 (-0.118)	1.271 (2.227)	3.269 (3.353)	1.467 (6.717)	1.058 (0.188)
ARMCX2	ENSOARG00000010134	armadillo repeat containing, X-linked 2	21	9.52	0	1.026 (0.105)	1.270 (1.724)	1.460 (5.124)	1.739 (10.927)	0.999 (-0.014)	1.126 (3.590)	0.683 (-0.991)	1.035 (0.405)	1.267 (3.496)	1.225 (2.980)	1.039 (0.793)	1.363 (3.276)	1.235 (5.632)	1.277 (2.976)	0.875 (-1.163)	2.194 (3.445)	1.511 (0.886)	0.789 (-0.344)	1.276 (3.382)	NA	1.065 (3.129)	4.529 (11.141)
ARMCX3	ENSOARG00000001687	armadillo repeat containing, X-linked 3	22	0	0	1.153 (3.861)	1.277 (8.914)	1.227 (13.392)	0.918 (-20.132)	0.855 (-7.826)	0.850 (-12.557)	0.484 (-6.214)	0.547 (-20.457)	0.718 (-16.675)	0.701 (-9.247)	0.763 (-8.499)	1.413 (10.670)	1.146 (10.958)	0.538 (-19.189)	0.954 (-1.978)	1.256 (4.224)	1.235 (8.604)	0.742 (-7.441)	0.899 (-4.110)	1.791 (8.526)	1.023 (6.992)	0.416 (-38.313)
ARMT1	ENSOARG00000003234	acidic residue methyltransferase 1	22	13.64	0	1.154 (0.495)	1.998 (3.808)	1.980 (9.729)	2.407 (7.237)	1.397 (1.439)	1.514 (4.795)	1.053 (0.252)	1.261 (1.021)	1.333 (11.109)	1.349 (1.720)	1.119 (1.418)	2.226 (5.612)	1.177 (1.732)	0.995 (-0.031)	1.590 (2.447)	1.153 (0.775)	1.449 (1.427)	1.905 (3.063)	1.789 (2.952)	1.963 (31.260)	1.047 (0.892)	4.153 (8.189)
ARNT	ENSOARG00000020870	aryl hydrocarbon receptor nuclear translocator	22	0	0	0.901 (-1.300)	1.043 (0.810)	1.493 (9.293)	1.633 (8.549)	0.844 (-2.668)	1.180 (5.543)	0.847 (-4.029)	0.777 (-6.655)	1.037 (1.445)	0.890 (-2.651)	0.940 (-1.788)	1.112 (2.258)	0.966 (-0.689)	0.925 (-1.596)	0.969 (-0.775)	1.237 (3.591)	1.208 (3.468)	0.837 (-3.151)	1.508 (10.883)	1.681 (4.099)	1.058 (2.348)	1.283 (4.909)
ARNT2	ENSOARG00000015391	Ovis aries aryl-hydrocarbon receptor nuclear translocator 2 (ARNT2), mRNA.	13	23.08	0	NA	1.350 (0.428)	2.123 (18.731)	2.011 (14.234)	1.548 (14.409)	1.680 (8.365)	NA	0.647 (-0.724)	1.320 (2.546)	0.464 (-1.266)	1.203 (0.688)	NA	1.975 (5.608)	0.831 (-0.362)	NA	NA	NA	NA	NA	0.908 (-0.202)	2.640 (2.208)	NA
ARNTL	ENSOARG00000007809	aryl hydrocarbon receptor nuclear translocator-like protein 1	22	0	0	0.804 (-1.359)	0.774 (-1.780)	1.130 (2.464)	1.235 (1.393)	0.635 (-1.909)	1.166 (1.517)	0.774 (-2.560)	0.606 (-3.405)	0.693 (-3.298)	1.200 (1.534)	0.678 (-2.602)	0.868 (-1.590)	1.137 (1.168)	1.052 (0.394)	1.168 (1.406)	1.746 (3.695)	0.856 (-0.700)	0.579 (-2.733)	1.084 (0.606)	1.805 (5.722)	0.898 (-0.777)	1.109 (0.769)
ARNTL2	ENSOARG00000019779	aryl hydrocarbon receptor nuclear translocator like 2	1	100	0	NA	NA	2.409 (2.151)	NA	NA	NA	NA	NA	NA	NA	NA	NA	NA	NA	NA	NA	NA	NA	NA	NA	NA	NA
ARPC1B	ENSOARG00000018731	actin related protein 2/3 complex subunit 1B	22	4.55	4.55	0.517 (-62.923)	0.943 (-11.011)	0.810 (-3.046)	0.827 (-21.780)	0.775 (-13.479)	1.088 (15.719)	0.428 (-64.353)	0.735 (-98.145)	1.592 (79.781)	1.047 (19.727)	0.880 (-10.850)	1.048 (16.299)	0.539 (-6.643)	1.384 (115.118)	0.988 (-1.764)	0.733 (-20.444)	1.401 (8.050)	0.508 (-11.398)	1.307 (103.325)	1.238 (3.654)	0.964 (-5.044)	5.329 (334.934)
ARPC3	ENSOARG00000016761	actin related protein 2/3 complex subunit 3	22	4.55	0	0.612 (-122.051)	1.329 (102.787)	0.914 (-19.070)	0.883 (-57.268)	0.716 (-68.757)	1.021 (6.211)	0.563 (-99.056)	0.804 (-86.645)	1.011 (3.855)	0.920 (-54.067)	0.987 (-3.706)	0.996 (-2.493)	0.755 (-59.930)	0.998 (-0.931)	0.985 (-4.615)	0.842 (-44.632)	1.042 (2.616)	0.577 (-29.293)	0.846 (-99.989)	1.585 (67.306)	0.910 (-25.303)	2.521 (384.597)
ARPC5	ENSOARG00000002017	actin related protein 2/3 complex subunit 5	22	4.55	0	0.478 (-85.509)	1.122 (20.541)	0.884 (-7.825)	0.979 (-2.308)	0.628 (-46.286)	0.963 (-4.528)	0.542 (-54.153)	0.453 (-159.120)	0.810 (-35.428)	0.746 (-73.101)	0.841 (-20.524)	0.889 (-36.757)	0.825 (-12.363)	0.715 (-67.342)	0.838 (-31.077)	0.826 (-19.121)	1.163 (3.664)	0.574 (-10.091)	0.815 (-44.660)	0.910 (-5.496)	0.798 (-29.418)	3.093 (216.114)
ARPC5L	ENSOARG00000013267	actin related protein 2/3 complex subunit 5 like	22	4.55	0	0.569 (-27.448)	0.988 (-0.799)	0.762 (-19.602)	1.257 (12.441)	0.741 (-10.776)	0.713 (-29.513)	0.536 (-12.546)	0.856 (-6.244)	1.090 (3.918)	0.989 (-1.569)	1.234 (9.271)	0.928 (-9.256)	0.846 (-7.173)	0.770 (-25.613)	1.331 (14.790)	1.114 (18.728)	0.752 (-14.096)	0.909 (-5.003)	0.863 (-14.816)	0.925 (-4.609)	0.980 (-1.347)	2.228 (127.040)
ARPP21	ENSOARG00000016371	cAMP regulated phosphoprotein 21	3	66.67	0	NA	NA	2.448 (39.482)	NA	NA	NA	NA	NA	NA	NA	NA	NA	NA	NA	NA	NA	1.140 (1.313)	2.372 (10.020)	NA	NA	NA	NA
ARRB1	ENSOARG00000011342	arrestin beta 1	22	0	0	0.592 (-9.793)	0.775 (-7.026)	1.143 (14.521)	1.107 (0.862)	0.742 (-4.810)	0.628 (-33.065)	0.660 (-8.908)	0.549 (-49.732)	1.116 (3.823)	0.495 (-31.161)	0.623 (-6.557)	1.134 (5.907)	1.022 (0.108)	0.768 (-9.989)	0.726 (-7.855)	1.323 (3.790)	1.075 (0.388)	0.516 (-2.346)	1.009 (0.645)	1.054 (0.282)	1.169 (4.733)	1.090 (3.059)
ARRB2	ENSOARG00000007797	arrestin beta 2	22	4.55	4.55	0.414 (-8.805)	0.707 (-9.224)	1.252 (11.475)	1.606 (2.968)	0.635 (-7.053)	1.353 (5.750)	0.826 (-3.879)	0.548 (-19.947)	1.184 (4.970)	1.003 (0.196)	1.119 (2.348)	0.717 (-15.461)	0.713 (-7.132)	1.185 (7.749)	0.774 (-5.141)	1.034 (0.250)	1.207 (0.732)	0.463 (-2.449)	0.991 (-0.459)	0.971 (-0.164)	0.784 (-3.998)	5.313 (22.006)
ARRDC1	ENSOARG00000000668	arrestin domain containing 1	22	0	0	0.665 (-14.239)	1.219 (7.686)	0.900 (-2.243)	1.475 (12.487)	0.745 (-4.125)	0.687 (-18.170)	0.652 (-4.797)	0.773 (-13.512)	1.243 (6.640)	0.855 (-4.683)	1.761 (10.152)	0.913 (-3.546)	0.878 (-2.119)	1.123 (2.759)	1.397 (15.471)	1.677 (11.100)	1.322 (3.015)	0.740 (-2.247)	1.479 (10.594)	1.010 (0.240)	1.004 (0.146)	0.990 (-0.357)
ARRDC2	ENSOARG00000014005	arrestin domain containing 2	20	15	5	0.546 (-1.275)	0.673 (-1.819)	1.158 (0.434)	1.042 (2.703)	0.724 (-1.877)	2.671 (11.166)	NA	0.911 (-2.087)	2.292 (18.296)	0.644 (-12.703)	0.747 (-1.593)	0.627 (-6.104)	1.392 (0.765)	0.755 (-5.928)	0.821 (-0.955)	1.517 (1.473)	0.716 (-10.389)	0.874 (-4.472)	1.294 (4.418)	NA	0.892 (-0.456)	6.978 (19.565)
ARRDC3	ENSOARG00000016593	arrestin domain containing 3	22	22.73	0	1.240 (3.495)	1.355 (8.295)	1.417 (6.092)	2.156 (13.810)	0.936 (-2.172)	0.967 (-2.343)	1.531 (13.874)	0.918 (-2.448)	1.157 (7.713)	0.628 (-24.656)	0.821 (-4.716)	1.278 (6.772)	1.107 (1.500)	0.906 (-5.485)	1.107 (2.909)	2.185 (15.601)	2.610 (9.394)	2.097 (5.617)	0.940 (-4.248)	3.313 (6.023)	1.336 (10.555)	1.704 (12.514)
ARRDC4	ENSOARG00000010116	arrestin domain containing 4	22	4.55	0	0.916 (-0.703)	1.817 (9.169)	0.843 (-1.135)	0.844 (-4.509)	0.895 (-0.845)	1.274 (4.269)	0.991 (-0.100)	0.641 (-11.291)	1.652 (19.105)	0.860 (-1.097)	1.593 (12.868)	1.659 (7.466)	1.057 (0.765)	1.267 (1.313)	1.065 (0.764)	1.328 (23.374)	1.871 (3.870)	1.363 (1.928)	1.709 (9.164)	2.025 (42.926)	0.972 (-1.531)	0.304 (-35.820)
ARRDC5	ENSOARG00000008617	arrestin domain containing 5	15	6.67	0	1.626 (0.728)	0.677 (-0.891)	NA	0.745 (-1.401)	0.923 (-0.085)	0.624 (-1.360)	NA	0.781 (-0.886)	1.000 (-0.001)	1.436 (1.915)	NA	0.677 (-1.528)	NA	1.817 (2.552)	0.924 (-0.171)	NA	NA	NA	1.191 (0.559)	0.935 (-2.913)	0.814 (-0.662)	2.186 (1.609)
ARSA	ENSOARG00000019992	arylsulfatase A	22	4.55	0	0.709 (-5.667)	1.773 (12.033)	1.610 (5.184)	1.320 (15.975)	1.471 (9.452)	1.179 (3.156)	1.111 (5.121)	1.211 (4.146)	1.728 (11.205)	1.132 (2.102)	1.766 (12.757)	1.351 (6.204)	1.264 (4.895)	1.407 (5.418)	1.311 (6.830)	1.621 (4.741)	1.381 (2.053)	1.081 (0.325)	1.856 (8.781)	1.027 (1.951)	2.143 (18.083)	1.577 (5.605)
ARSB	ENSOARG00000017167	arylsulfatase B	22	18.18	0	0.827 (-3.513)	0.963 (-1.092)	1.694 (14.489)	1.889 (18.306)	1.082 (1.729)	2.266 (42.108)	0.910 (-1.888)	0.673 (-11.828)	1.106 (3.841)	0.797 (-6.824)	1.780 (25.833)	1.256 (7.398)	1.290 (1.346)	0.861 (-4.788)	1.383 (11.609)	2.001 (6.262)	3.109 (9.532)	1.384 (1.242)	1.526 (17.244)	2.136 (8.720)	1.450 (12.786)	1.183 (3.456)
ARSD	ENSOARG00000008361	arylsulfatase D	18	33.33	0	1.236 (1.024)	1.374 (2.595)	NA	1.353 (10.150)	0.782 (-9.141)	1.692 (4.238)	1.618 (21.349)	2.093 (8.285)	2.938 (9.612)	1.585 (2.037)	3.947 (8.535)	2.388 (5.236)	NA	1.835 (2.102)	1.608 (5.705)	3.035 (3.047)	NA	NA	2.431 (4.299)	1.300 (0.591)	1.456 (14.445)	0.619 (-3.231)
ARSE	ENSOARG00000008499	arylsulfatase E (chondrodysplasia punctata 1)	14	0	0	NA	0.745 (-0.926)	1.023 (0.076)	0.719 (-3.381)	NA	1.082 (0.230)	NA	0.391 (-2.706)	0.883 (-0.649)	NA	1.563 (2.426)	0.751 (-0.445)	NA	NA	0.854 (-0.633)	1.675 (1.687)	NA	NA	1.305 (0.361)	1.452 (0.542)	1.163 (2.556)	0.688 (-2.985)
ARSG	ENSOARG00000015185	arylsulfatase G	22	0	0	1.548 (2.431)	0.721 (-2.426)	1.527 (3.941)	1.102 (1.449)	0.891 (-2.426)	1.481 (5.657)	1.113 (1.823)	0.814 (-3.572)	1.104 (1.186)	0.829 (-1.166)	0.984 (-0.131)	0.954 (-0.232)	1.645 (6.557)	0.832 (-1.012)	1.272 (2.558)	1.701 (3.444)	1.429 (2.590)	0.844 (-0.986)	1.381 (3.473)	0.699 (-0.768)	1.137 (2.798)	0.599 (-4.100)
ARSH	ENSOARG00000008660	arylsulfatase family member H	3	0	0	NA	NA	NA	NA	NA	0.641 (-0.667)	NA	NA	NA	NA	NA	NA	NA	NA	1.180 (0.190)	NA	NA	NA	NA	NA	0.884 (-0.198)	NA
ARSI	ENSOARG00000007024	arylsulfatase family member I	6	16.67	0	NA	NA	NA	NA	NA	0.547 (-0.921)	NA	0.769 (-0.405)	NA	NA	2.967 (3.176)	NA	NA	NA	1.069 (0.361)	NA	NA	0.960 (-0.060)	NA	NA	1.792 (2.373)	NA
ARSJ	ENSOARG00000018284	arylsulfatase family member J	12	8.33	0	NA	0.967 (-0.045)	NA	2.073 (1.524)	0.844 (-0.364)	0.650 (-3.881)	NA	0.688 (-1.245)	0.925 (-0.499)	NA	0.802 (-1.879)	NA	1.037 (0.053)	NA	1.227 (0.476)	1.190 (0.989)	NA	NA	NA	NA	0.734 (-5.482)	0.590 (-1.540)
ARSK	ENSOARG00000017262	arylsulfatase family member K	20	0	0	NA	0.984 (-0.034)	1.409 (2.126)	1.743 (2.649)	1.897 (2.778)	1.668 (5.392)	1.095 (0.886)	1.542 (2.865)	1.440 (2.272)	0.571 (-2.422)	0.963 (-0.161)	1.263 (0.362)	1.196 (0.471)	0.911 (-0.435)	0.659 (-1.430)	1.774 (1.123)	1.682 (1.489)	1.154 (0.466)	1.530 (2.286)	NA	1.906 (2.144)	0.559 (-1.079)
ART3	ENSOARG00000016372	ADP-ribosyltransferase 3	12	16.67	16.67	NA	5.449 (7.435)	1.982 (12.495)	11.446 (21.121)	NA	0.895 (-0.142)	NA	NA	0.641 (-6.671)	NA	0.934 (-0.185)	NA	0.612 (-0.668)	NA	NA	0.840 (-0.940)	0.805 (-12.155)	1.248 (17.804)	1.268 (0.507)	1.810 (34.314)	NA	NA
ART4	ENSOARG00000020742	ADP-ribosyltransferase 4 (Dombrock blood group)	12	8.33	0	NA	1.170 (0.209)	NA	2.552 (2.873)	1.189 (6.168)	0.801 (-2.054)	0.546 (-5.325)	1.440 (1.205)	1.321 (0.495)	1.375 (2.652)	0.968 (-0.123)	NA	NA	1.761 (3.371)	1.930 (2.683)	NA	NA	NA	0.944 (-1.541)	NA	NA	NA
ARV1	ENSOARG00000003202	ARV1 homolog, fatty acid homeostasis modulator	22	0	0	0.891 (-2.394)	1.140 (3.089)	1.272 (16.951)	1.149 (5.288)	0.730 (-7.875)	0.980 (-0.818)	1.002 (0.037)	0.833 (-4.163)	1.071 (2.168)	1.419 (8.953)	0.926 (-1.878)	1.179 (4.654)	1.498 (30.109)	1.041 (1.090)	1.227 (5.892)	1.273 (4.882)	1.049 (0.706)	0.884 (-1.625)	1.070 (1.961)	1.271 (7.663)	1.255 (7.954)	1.034 (0.932)
ARX	ENSOARG00000017804	aristaless related homeobox	1	0	0	NA	NA	NA	NA	NA	NA	NA	NA	NA	NA	1.155 (0.423)	NA	NA	NA	NA	NA	NA	NA	NA	NA	NA	NA
AS3MT	ENSOARG00000002541	arsenite methyltransferase	22	9.09	0	1.425 (1.979)	1.496 (4.040)	1.363 (4.435)	1.695 (7.460)	1.378 (10.067)	0.804 (-3.926)	2.292 (60.551)	1.183 (2.238)	1.062 (0.893)	1.140 (0.724)	1.096 (1.235)	1.801 (5.489)	0.859 (-1.750)	1.260 (1.085)	1.312 (3.655)	1.711 (5.376)	1.617 (2.611)	1.729 (2.540)	1.448 (3.258)	2.474 (6.643)	1.017 (0.540)	1.160 (1.280)
ASAH1	ENSOARG00000008704	N-acylsphingosine amidohydrolase 1	22	4.55	0	0.722 (-8.088)	0.969 (-1.132)	1.106 (2.929)	1.512 (7.098)	0.909 (-2.351)	0.913 (-7.846)	0.589 (-12.582)	0.894 (-5.624)	1.055 (2.376)	0.692 (-12.836)	0.763 (-8.377)	1.015 (0.506)	0.621 (-17.426)	0.964 (-1.260)	1.098 (3.707)	1.179 (2.603)	1.261 (2.165)	0.479 (-4.486)	0.992 (-0.414)	2.107 (5.657)	1.012 (0.338)	0.829 (-4.446)
ASAP1	ENSOARG00000007686	ArfGAP with SH3 domain, ankyrin repeat and PH domain 1	22	9.09	0	0.390 (-4.148)	0.687 (-2.231)	1.190 (2.060)	2.191 (3.368)	1.019 (0.089)	0.867 (-2.543)	0.729 (-2.461)	0.446 (-9.063)	0.685 (-3.592)	0.664 (-6.367)	0.644 (-4.048)	0.717 (-3.592)	1.188 (0.631)	0.923 (-1.097)	0.652 (-2.681)	0.928 (-0.370)	0.855 (-0.442)	0.577 (-1.626)	1.162 (2.384)	1.272 (0.472)	0.698 (-6.199)	2.219 (5.969)
ASAP2	ENSOARG00000014894	ArfGAP with SH3 domain, ankyrin repeat and PH domain 2	22	0	0	0.607 (-3.215)	1.071 (0.737)	1.457 (10.700)	1.397 (1.762)	0.852 (-2.456)	1.171 (2.258)	0.693 (-1.525)	0.549 (-5.492)	0.696 (-2.943)	0.304 (-9.725)	0.643 (-2.861)	0.988 (-0.128)	1.365 (2.303)	0.477 (-5.344)	1.181 (2.509)	1.333 (0.604)	1.736 (1.299)	0.455 (-1.317)	1.119 (1.004)	1.775 (1.836)	0.948 (-0.254)	0.566 (-3.882)
ASAP3	ENSOARG00000007411	ArfGAP with SH3 domain, ankyrin repeat and PH domain 3	22	13.64	0	2.030 (3.522)	1.426 (4.381)	1.586 (5.523)	2.191 (5.435)	0.821 (-5.425)	0.973 (-0.584)	1.015 (0.180)	0.544 (-4.907)	1.418 (5.529)	0.872 (-0.483)	1.226 (1.958)	1.303 (2.034)	0.970 (-0.163)	0.798 (-0.652)	1.343 (3.982)	2.585 (6.387)	1.353 (0.754)	0.523 (-1.390)	1.035 (0.142)	1.427 (1.233)	1.339 (1.992)	0.252 (-16.526)
ASB10	ENSOARG00000003406	ankyrin repeat and SOCS box containing 10	2	0	0	NA	NA	NA	NA	NA	NA	NA	NA	NA	NA	NA	NA	NA	NA	NA	NA	0.995 (-0.028)	1.617 (3.622)	NA	NA	NA	NA
ASB11	ENSOARG00000011996	ankyrin repeat and SOCS box containing 11	22	0	0	1.300 (0.535)	0.610 (-1.568)	1.114 (0.371)	1.085 (26.365)	0.555 (-1.128)	1.178 (0.758)	0.787 (-0.482)	0.954 (-0.181)	1.082 (0.332)	1.204 (0.896)	0.947 (-0.208)	0.745 (-1.402)	1.012 (0.031)	0.739 (-1.410)	0.762 (-0.902)	1.293 (0.603)	0.844 (-6.920)	0.907 (-3.765)	1.254 (1.186)	1.817 (0.879)	1.059 (0.162)	1.081 (0.364)
ASB13	ENSOARG00000008700	ankyrin repeat and SOCS box containing 13	19	21.05	0	1.329 (0.422)	1.356 (0.792)	1.221 (1.141)	2.299 (1.499)	1.041 (0.255)	0.885 (-0.379)	0.775 (-1.474)	0.948 (-0.110)	2.161 (1.645)	1.076 (0.208)	0.985 (-0.047)	1.533 (1.848)	1.312 (0.467)	0.833 (-0.374)	2.071 (2.717)	1.816 (0.915)	NA	NA	1.076 (0.133)	NA	1.599 (0.938)	2.119 (2.716)
ASB14	ENSOARG00000014390	ankyrin repeat and SOCS box containing 14	3	33.33	0	NA	NA	NA	NA	0.627 (-0.919)	NA	NA	NA	NA	NA	NA	NA	NA	NA	NA	NA	0.748 (-2.408)	2.419 (14.421)	NA	NA	NA	NA
ASB15	ENSOARG00000000773	ankyrin repeat and SOCS box containing 15	3	33.33	0	NA	NA	NA	NA	NA	NA	NA	NA	NA	NA	NA	NA	NA	NA	NA	NA	0.963 (-0.387)	2.305 (14.687)	NA	1.614 (2.877)	NA	NA
ASB16	ENSOARG00000007298	ankyrin repeat and SOCS box containing 16	3	33.33	0	NA	NA	NA	NA	NA	NA	NA	NA	NA	NA	NA	NA	NA	NA	NA	NA	1.140 (1.352)	3.696 (24.085)	NA	0.546 (-3.875)	NA	NA
ASB18	ENSOARG00000019126	ankyrin repeat and SOCS box containing 18	1	0	0	NA	NA	NA	NA	NA	NA	NA	NA	NA	NA	NA	NA	NA	NA	NA	NA	0.883 (-0.206)	NA	NA	NA	NA	NA
ASB2	ENSOARG00000014168	ankyrin repeat and SOCS box containing 2	13	7.69	0	0.501 (-2.068)	1.266 (1.563)	1.772 (1.217)	NA	NA	NA	NA	0.864 (-0.515)	NA	1.420 (0.809)	1.512 (1.286)	1.394 (2.153)	NA	NA	2.218 (7.445)	1.852 (13.834)	0.807 (-23.309)	1.719 (94.789)	1.156 (0.423)	1.127 (0.358)	NA	NA
ASB4	ENSOARG00000003383	ankyrin repeat and SOCS box containing 4	7	14.29	0	NA	NA	NA	NA	NA	NA	0.698 (-0.794)	0.670 (-0.758)	0.635 (-0.584)	NA	NA	NA	4.956 (25.085)	NA	NA	NA	1.344 (2.770)	1.839 (6.118)	NA	1.087 (0.182)	NA	NA
ASB5	ENSOARG00000006766	ankyrin repeat and SOCS box containing 5	2	50	0	NA	NA	NA	NA	NA	NA	NA	NA	NA	NA	NA	NA	NA	NA	NA	NA	1.215 (16.310)	2.610 (73.661)	NA	NA	NA	NA
ASB6	ENSOARG00000008733	ankyrin repeat and SOCS box containing 6	22	0	0	0.762 (-1.990)	1.156 (1.522)	1.013 (0.202)	1.349 (2.043)	0.640 (-4.454)	0.949 (-0.894)	0.776 (-0.926)	0.761 (-3.304)	1.175 (1.921)	0.805 (-2.532)	1.287 (2.908)	0.971 (-0.328)	1.254 (2.622)	0.851 (-1.607)	1.367 (3.778)	1.393 (2.896)	0.893 (-0.460)	0.622 (-1.475)	1.255 (2.122)	1.163 (1.633)	1.336 (3.343)	1.364 (3.125)
ASB7	ENSOARG00000009658	ankyrin repeat and SOCS box containing 7	22	0	0	0.880 (-0.333)	1.209 (0.909)	0.470 (-5.465)	0.931 (-0.328)	0.888 (-0.785)	1.264 (1.789)	1.244 (1.084)	0.619 (-1.610)	0.807 (-1.090)	0.836 (-0.769)	0.504 (-2.796)	1.264 (1.328)	1.357 (2.767)	0.715 (-1.105)	1.155 (0.799)	1.098 (0.294)	1.213 (0.351)	0.843 (-0.266)	1.182 (0.885)	1.620 (2.524)	0.821 (-1.864)	1.509 (1.595)
ASB8	ENSOARG00000019288	ankyrin repeat and SOCS box containing 8	22	4.55	0	0.814 (-2.387)	1.213 (3.429)	1.138 (4.720)	1.510 (8.479)	0.954 (-0.861)	0.927 (-1.532)	0.746 (-3.578)	0.746 (-5.924)	1.026 (0.654)	1.051 (1.149)	1.007 (0.119)	1.073 (1.570)	0.981 (-0.453)	1.129 (2.484)	1.221 (4.539)	1.504 (4.239)	0.702 (-10.493)	0.973 (-1.015)	0.828 (-4.070)	1.076 (2.867)	1.042 (0.960)	2.039 (11.286)
ASB9	ENSOARG00000011966	ankyrin repeat and SOCS box containing 9	17	11.76	0	NA	0.612 (-0.673)	0.972 (-0.067)	0.835 (-0.263)	3.592 (7.658)	0.855 (-0.438)	NA	0.809 (-0.485)	0.594 (-1.193)	1.105 (0.233)	0.535 (-1.937)	1.099 (0.185)	0.755 (-0.475)	1.000 (0.000)	0.581 (-0.793)	NA	NA	NA	0.933 (-0.144)	2.435 (2.313)	0.471 (-1.389)	1.097 (0.155)
ASCC1	ENSOARG00000007094	activating signal cointegrator 1 complex subunit 1	22	4.55	0	0.968 (-0.352)	1.115 (1.901)	1.045 (1.029)	1.587 (15.145)	0.900 (-1.661)	0.874 (-5.083)	0.723 (-4.664)	0.701 (-7.279)	1.104 (2.866)	0.999 (-0.019)	0.984 (-0.517)	1.073 (1.728)	0.942 (-3.289)	0.969 (-0.553)	0.818 (-3.559)	2.191 (10.404)	1.052 (0.644)	1.105 (1.240)	1.069 (1.797)	1.496 (5.955)	1.064 (2.204)	1.833 (10.993)
ASCC2	ENSOARG00000005577	activating signal cointegrator 1 complex subunit 2	22	0	0	1.005 (0.061)	1.004 (0.086)	1.389 (7.068)	1.324 (12.194)	0.993 (-0.118)	1.245 (5.681)	0.943 (-0.733)	0.883 (-2.446)	1.374 (6.796)	1.353 (6.289)	1.938 (17.271)	1.037 (0.779)	1.851 (14.378)	1.028 (0.542)	1.202 (3.512)	1.056 (1.378)	1.642 (17.578)	1.438 (9.704)	1.315 (4.790)	0.979 (-1.000)	1.278 (8.324)	0.829 (-5.135)
ASCC3	ENSOARG00000011627	activating signal cointegrator 1 complex subunit 3	22	0	0	0.753 (-0.977)	1.067 (0.405)	1.193 (1.160)	0.981 (-0.114)	0.753 (-1.181)	1.057 (0.476)	0.955 (-0.228)	0.502 (-2.484)	0.555 (-3.505)	0.879 (-0.657)	0.564 (-3.090)	1.108 (0.702)	1.159 (1.559)	0.565 (-3.072)	0.841 (-0.915)	0.915 (-0.413)	1.607 (1.172)	0.897 (-0.191)	1.246 (1.582)	1.871 (2.817)	0.737 (-1.683)	0.832 (-1.127)
ASCL1	ENSOARG00000015879	achaete-scute family bHLH transcription factor 1	4	50	0	NA	NA	0.439 (-6.171)	NA	NA	NA	4.413 (21.879)	NA	NA	NA	NA	NA	0.907 (-0.471)	NA	NA	NA	NA	NA	NA	NA	2.940 (52.596)	NA
ASF1A	ENSOARG00000008585	anti-silencing function 1A histone chaperone	22	9.09	0	0.965 (-0.833)	1.401 (11.487)	1.276 (6.429)	1.357 (8.907)	0.874 (-2.776)	0.960 (-2.090)	0.834 (-3.132)	0.971 (-0.856)	0.827 (-6.093)	1.124 (3.864)	0.726 (-12.332)	1.524 (17.469)	0.722 (-6.240)	0.811 (-5.578)	1.082 (1.834)	1.484 (9.060)	1.168 (2.404)	0.902 (-1.489)	1.274 (6.680)	2.570 (9.844)	0.735 (-14.373)	2.018 (24.516)
ASF1B	ENSOARG00000006370	anti-silencing function 1B histone chaperone	20	5	0	0.530 (-1.671)	0.842 (-0.978)	0.346 (-4.477)	0.499 (-2.705)	NA	1.118 (0.733)	0.771 (-0.902)	0.223 (-5.160)	0.569 (-3.601)	1.587 (3.769)	0.710 (-2.044)	1.389 (3.174)	0.439 (-3.220)	1.103 (0.542)	0.833 (-0.871)	1.003 (0.008)	1.082 (0.186)	NA	1.098 (0.605)	1.317 (2.481)	0.286 (-4.652)	3.874 (11.670)
ASGR1	ENSOARG00000010137	asialoglycoprotein receptor 1	22	4.55	0	1.047 (0.228)	0.539 (-3.251)	0.965 (-0.410)	0.869 (-0.750)	1.692 (4.446)	1.446 (4.720)	1.448 (9.625)	0.843 (-1.584)	0.875 (-1.549)	1.357 (3.015)	0.454 (-5.813)	0.863 (-1.004)	0.645 (-3.432)	1.446 (3.799)	0.313 (-9.309)	0.955 (-0.145)	1.407 (1.464)	0.439 (-2.385)	1.713 (5.813)	2.667 (5.455)	0.599 (-4.110)	1.001 (0.003)
ASGR2	ENSOARG00000010000	asialoglycoprotein receptor 2	11	9.09	0	0.318 (-4.002)	1.770 (5.538)	NA	NA	1.700 (9.664)	0.700 (-0.809)	1.077 (17.939)	1.192 (3.971)	NA	1.316 (2.170)	NA	1.515 (4.244)	NA	2.717 (2.860)	1.794 (4.214)	NA	NA	NA	0.504 (-1.988)	NA	NA	NA
ASH1L	ENSOARG00000004448	ASH1 like histone lysine methyltransferase	22	0	0	0.772 (-1.507)	0.798 (-2.183)	1.708 (12.762)	0.880 (-0.982)	0.820 (-1.811)	1.130 (1.949)	0.914 (-0.581)	0.430 (-6.561)	0.539 (-7.559)	0.744 (-3.251)	0.408 (-7.699)	1.013 (0.160)	1.480 (7.266)	0.704 (-3.580)	0.713 (-3.599)	0.990 (-0.057)	1.156 (0.951)	0.710 (-2.024)	1.334 (3.871)	1.960 (2.801)	0.665 (-5.769)	1.001 (0.009)
ASH2L	ENSOARG00000001208	ASH2 like histone lysine methyltransferase complex subunit	22	4.55	0	0.888 (-1.403)	1.113 (1.982)	1.401 (7.893)	1.143 (1.945)	0.811 (-2.864)	1.108 (2.363)	1.059 (0.538)	0.686 (-7.032)	1.055 (1.385)	1.017 (0.424)	1.203 (4.538)	1.055 (1.439)	1.067 (1.195)	1.030 (0.613)	1.125 (2.509)	1.471 (4.326)	1.219 (1.395)	0.810 (-1.221)	1.416 (8.350)	1.280 (6.075)	0.997 (-0.081)	2.418 (16.504)
ASIC1	ENSOARG00000018049	acid sensing ion channel subunit 1	1	0	0	NA	NA	1.752 (12.424)	NA	NA	NA	NA	NA	NA	NA	NA	NA	NA	NA	NA	NA	NA	NA	NA	NA	NA	NA
ASIC3	ENSOARG00000002467	acid sensing ion channel subunit 3	3	100	33.33	NA	NA	NA	NA	NA	NA	NA	NA	NA	5.015 (5.733)	NA	3.756 (7.427)	NA	3.127 (2.376)	NA	NA	NA	NA	NA	NA	NA	NA
ASIC4	ENSOARG00000020207	acid sensing ion channel subunit family member 4	8	12.5	0	NA	NA	1.303 (0.891)	NA	NA	NA	NA	0.547 (-1.216)	0.626 (-0.918)	NA	3.971 (4.361)	NA	1.235 (20.536)	NA	0.425 (-1.427)	NA	NA	NA	1.400 (0.533)	1.196 (0.470)	NA	NA
ASIC5	ENSOARG00000007730	acid sensing ion channel subunit family member 5	1	0	0	NA	NA	NA	NA	NA	NA	NA	NA	NA	NA	NA	NA	NA	NA	NA	NA	NA	NA	NA	1.243 (0.739)	NA	NA
ASMTL	ENSOARG00000007783	acetylserotonin O-methyltransferase-like	22	0	0	0.981 (-0.204)	0.908 (-1.857)	1.441 (8.971)	1.389 (6.729)	0.904 (-2.404)	1.198 (3.054)	1.308 (4.815)	0.925 (-1.405)	1.405 (7.475)	1.209 (3.000)	1.390 (11.134)	1.028 (0.539)	1.738 (10.632)	1.063 (0.736)	1.664 (10.604)	1.723 (5.968)	1.060 (0.657)	0.822 (-2.024)	1.544 (4.532)	1.670 (2.535)	1.317 (5.853)	1.700 (7.290)
ASNA1	ENSOARG00000011392	arsA arsenite transporter, ATP-binding, homolog 1 (bacterial)	22	0	0	0.908 (-0.782)	1.264 (2.651)	1.313 (5.048)	1.578 (8.460)	1.440 (7.830)	1.338 (4.587)	1.303 (2.866)	0.921 (-0.976)	1.066 (0.880)	1.389 (3.559)	1.290 (3.606)	1.061 (0.734)	0.989 (-0.121)	1.201 (1.982)	1.360 (4.274)	1.292 (3.270)	1.530 (3.931)	1.464 (3.570)	1.370 (3.697)	1.370 (5.633)	1.224 (3.283)	1.390 (3.870)
ASNS	ENSOARG00000004686	asparagine synthetase (glutamine-hydrolyzing)	21	19.05	0	2.006 (13.820)	1.803 (9.624)	1.082 (2.625)	2.316 (9.394)	1.093 (0.797)	1.503 (13.694)	0.939 (-0.542)	1.215 (2.172)	1.038 (0.456)	1.250 (2.119)	1.357 (5.424)	1.172 (2.829)	1.232 (7.161)	0.904 (-0.942)	0.990 (-0.175)	0.731 (-6.024)	2.189 (1.389)	NA	1.259 (2.734)	2.386 (8.041)	0.664 (-7.587)	0.552 (-11.860)
ASNSD1	ENSOARG00000016379	asparagine synthetase domain containing 1	22	9.09	0	1.088 (1.191)	1.538 (12.623)	0.929 (-2.050)	1.423 (7.126)	0.964 (-0.914)	1.483 (10.477)	1.231 (6.028)	1.237 (6.082)	1.234 (6.604)	1.433 (11.609)	1.254 (6.355)	1.368 (11.380)	0.941 (-1.297)	1.340 (8.382)	1.078 (1.874)	1.140 (2.336)	1.537 (13.117)	1.130 (3.080)	1.559 (17.928)	2.131 (11.820)	1.029 (0.779)	2.071 (17.290)
ASPA	ENSOARG00000016806	aspartoacylase	19	10.53	0	0.689 (-0.638)	0.563 (-2.983)	1.059 (0.614)	1.828 (1.208)	1.111 (33.243)	1.941 (7.486)	0.508 (-3.962)	0.981 (-0.186)	0.591 (-4.401)	0.462 (-2.247)	0.302 (-9.098)	2.081 (2.641)	NA	0.659 (-2.606)	0.413 (-8.611)	NA	0.464 (-3.873)	0.645 (-4.081)	0.708 (-3.046)	2.175 (2.347)	0.997 (-0.029)	NA
ASPDH	ENSOARG00000014033	aspartate dehydrogenase domain containing	3	33.33	0	NA	NA	1.094 (0.154)	NA	2.421 (55.818)	NA	1.480 (14.861)	NA	NA	NA	NA	NA	NA	NA	NA	NA	NA	NA	NA	NA	NA	NA
ASPHD1	ENSOARG00000005092	aspartate beta-hydroxylase domain containing 1	3	0	0	NA	NA	1.628 (42.307)	NA	NA	NA	NA	NA	NA	NA	NA	NA	1.166 (4.034)	NA	NA	NA	NA	NA	NA	NA	1.733 (1.054)	NA
ASPHD2	ENSOARG00000000763	aspartate beta-hydroxylase domain containing 2	14	28.57	0	0.894 (-0.157)	0.329 (-2.858)	2.082 (14.388)	NA	NA	1.215 (0.573)	NA	0.674 (-0.631)	2.254 (1.873)	0.596 (-0.848)	2.137 (1.857)	NA	2.437 (4.279)	0.477 (-2.093)	NA	NA	NA	NA	0.765 (-0.961)	0.673 (-3.682)	1.573 (2.201)	0.625 (-0.721)
ASPM	ENSOARG00000014713	abnormal spindle microtubule assembly	11	9.09	9.09	0.572 (-0.938)	0.821 (-0.687)	NA	NA	NA	NA	NA	NA	NA	1.135 (0.495)	1.674 (2.242)	1.459 (2.853)	NA	0.426 (-2.238)	1.332 (0.621)	0.981 (-0.026)	NA	NA	1.454 (0.761)	1.622 (1.380)	NA	5.606 (8.548)
ASPN	ENSOARG00000008249	asporin	21	14.29	0	0.663 (-6.731)	1.200 (2.758)	NA	0.832 (-0.331)	1.612 (10.425)	0.536 (-4.310)	0.812 (-19.426)	0.707 (-6.601)	0.705 (-31.367)	0.554 (-3.945)	1.061 (8.839)	0.906 (-0.658)	0.707 (-0.725)	0.530 (-1.928)	0.768 (-11.169)	2.404 (19.930)	2.408 (8.291)	0.444 (-3.994)	0.885 (-2.425)	2.027 (4.855)	1.184 (1.454)	0.390 (-7.453)
ASPSCR1	ENSOARG00000017643	ASPSCR1, UBX domain containing tether for SLC2A4	22	0	0	1.064 (0.946)	1.086 (1.784)	1.397 (9.824)	1.467 (13.951)	1.547 (13.250)	1.234 (7.006)	1.355 (6.459)	1.742 (18.404)	1.499 (10.803)	1.360 (8.955)	1.416 (10.278)	1.039 (1.017)	1.280 (5.860)	1.477 (9.602)	1.299 (6.236)	1.540 (4.666)	1.255 (3.094)	1.143 (1.390)	1.548 (11.317)	1.391 (16.520)	1.153 (4.587)	1.546 (11.092)
ASRGL1	ENSOARG00000014809	asparaginase like 1	22	13.64	4.55	0.401 (-10.446)	1.210 (6.013)	1.148 (7.653)	2.206 (8.041)	1.110 (3.689)	2.326 (16.967)	0.864 (-10.165)	0.510 (-61.962)	1.866 (19.862)	1.273 (8.401)	0.940 (-3.918)	1.421 (18.198)	0.841 (-2.459)	1.535 (15.044)	1.396 (15.031)	1.510 (5.893)	1.543 (6.180)	1.217 (2.399)	1.153 (4.529)	1.163 (68.873)	1.253 (2.786)	5.429 (50.937)
ASS1	ENSOARG00000007692	argininosuccinate synthase 1	21	47.62	0	1.224 (0.474)	2.045 (61.686)	1.789 (11.812)	2.251 (49.796)	1.268 (207.881)	3.015 (14.939)	1.114 (86.780)	1.183 (2.364)	1.101 (0.509)	NA	2.838 (6.686)	0.924 (-3.340)	4.705 (8.640)	1.313 (0.334)	2.985 (194.621)	2.518 (1.903)	2.729 (14.326)	4.931 (19.041)	1.427 (1.506)	1.339 (1.637)	2.124 (4.710)	1.461 (2.140)
ASTE1	ENSOARG00000009366	asteroid homolog 1 (Drosophila)	20	0	0	0.772 (-0.596)	0.815 (-0.750)	1.072 (0.370)	0.533 (-6.380)	0.851 (-0.627)	1.148 (0.810)	0.999 (-0.003)	0.605 (-1.633)	0.660 (-2.054)	0.841 (-0.649)	0.598 (-2.018)	0.785 (-1.226)	1.517 (3.263)	0.809 (-0.736)	0.939 (-0.267)	1.317 (0.613)	NA	NA	1.255 (0.933)	1.476 (1.697)	0.795 (-1.233)	1.286 (0.919)
ASTL	ENSOARG00000014020	astacin like metalloendopeptidase	1	0	0	NA	NA	NA	NA	NA	NA	NA	NA	NA	NA	0.665 (-1.070)	NA	NA	NA	NA	NA	NA	NA	NA	NA	NA	NA
ASTN1	ENSOARG00000015182	astrotactin 1	19	5.26	0	NA	0.474 (-1.962)	2.729 (20.248)	0.685 (-1.181)	0.349 (-2.599)	1.166 (0.957)	0.912 (-0.225)	0.292 (-3.682)	0.271 (-4.790)	0.643 (-1.370)	0.341 (-4.536)	0.563 (-1.846)	1.552 (3.608)	0.458 (-1.931)	0.402 (-2.499)	NA	1.035 (0.061)	NA	1.244 (1.092)	1.536 (1.136)	0.493 (-3.199)	0.691 (-0.963)
ASTN2	ENSOARG00000005833	astrotactin 2	5	0	0	NA	NA	1.308 (6.578)	NA	1.180 (0.403)	0.534 (-3.269)	NA	NA	NA	NA	NA	NA	1.018 (0.023)	NA	NA	NA	NA	NA	NA	0.957 (-0.080)	NA	NA
ASUN	ENSOARG00000019852	asunder, spermatogenesis regulator	22	13.64	0	0.925 (-0.463)	1.052 (0.513)	1.258 (2.168)	2.126 (7.288)	0.867 (-1.329)	1.448 (5.974)	1.292 (1.643)	0.888 (-1.078)	0.925 (-1.105)	1.317 (5.974)	0.845 (-1.979)	1.074 (1.356)	0.827 (-2.425)	1.022 (0.419)	0.996 (-0.042)	1.187 (1.250)	1.431 (2.518)	1.209 (1.138)	1.431 (7.313)	2.376 (13.685)	1.074 (0.930)	4.251 (18.472)
ASXL1	ENSOARG00000003666	additional sex combs like 1, transcriptional regulator	22	4.55	0	0.730 (-4.746)	1.120 (2.476)	1.378 (5.439)	1.279 (4.462)	0.857 (-3.369)	1.346 (7.485)	0.980 (-0.332)	0.576 (-12.144)	1.089 (2.424)	1.188 (4.972)	1.497 (13.553)	1.180 (5.599)	1.401 (4.383)	1.080 (1.597)	1.069 (1.277)	1.045 (0.507)	1.151 (0.882)	0.630 (-2.611)	1.551 (10.272)	1.396 (5.379)	0.983 (-0.435)	2.620 (20.196)
ASXL3	ENSOARG00000005872	additional sex combs like 3, transcriptional regulator	2	0	0	NA	NA	1.662 (3.221)	NA	NA	NA	NA	NA	NA	NA	NA	NA	NA	NA	NA	NA	NA	NA	NA	1.134 (0.144)	NA	NA
ASZ1	ENSOARG00000018979	ankyrin repeat, SAM and basic leucine zipper domain-containing protein 1	2	0	0	NA	NA	NA	NA	NA	NA	NA	NA	NA	NA	NA	NA	1.379 (0.743)	NA	NA	NA	NA	NA	NA	1.702 (2.726)	NA	NA
ATAD1	ENSOARG00000014098	ATPase family, AAA domain containing 1	22	9.09	0	0.909 (-1.290)	1.387 (7.531)	1.153 (4.143)	1.863 (9.592)	0.995 (-0.088)	1.439 (9.332)	0.994 (-0.107)	1.210 (4.280)	1.139 (2.944)	1.168 (3.237)	0.880 (-2.121)	1.374 (7.842)	0.884 (-2.205)	0.962 (-0.712)	1.314 (6.975)	0.978 (-0.371)	1.500 (7.640)	1.111 (1.976)	1.279 (5.859)	2.178 (23.591)	1.209 (4.366)	2.025 (11.834)
ATAD2	ENSOARG00000010247	ATPase family, AAA domain containing 2	19	10.53	5.26	0.702 (-1.558)	1.212 (1.291)	NA	1.954 (2.257)	1.016 (0.029)	1.678 (4.624)	1.018 (0.097)	0.602 (-2.566)	0.877 (-1.070)	1.254 (3.052)	1.116 (1.281)	1.383 (4.889)	1.023 (0.070)	0.898 (-1.137)	1.176 (1.029)	1.565 (1.431)	NA	NA	1.471 (5.516)	2.108 (9.352)	0.963 (-0.267)	5.344 (15.090)
ATAD2B	ENSOARG00000017605	ATPase family, AAA domain containing 2B	19	5.26	0	0.792 (-0.503)	1.005 (0.017)	0.654 (-3.328)	NA	0.717 (-0.726)	1.549 (2.638)	1.219 (0.419)	0.389 (-2.089)	0.390 (-3.301)	1.086 (0.372)	0.442 (-2.251)	1.383 (1.647)	0.682 (-1.512)	0.853 (-0.608)	0.725 (-0.876)	1.077 (0.119)	1.285 (0.383)	NA	1.499 (2.119)	NA	0.469 (-1.892)	2.203 (2.528)
ATAD5	ENSOARG00000012322	ATPase family, AAA domain containing 5	10	10	10	0.836 (-0.245)	0.973 (-0.071)	NA	NA	NA	NA	NA	NA	0.941 (-0.131)	1.340 (1.146)	1.106 (0.266)	1.445 (2.013)	NA	0.790 (-0.772)	1.203 (0.340)	NA	NA	NA	1.656 (1.389)	NA	NA	5.432 (5.363)
ATAT1	ENSOARG00000012395	alpha tubulin acetyltransferase 1	22	13.64	0	0.870 (-1.041)	0.816 (-2.083)	1.170 (3.554)	2.183 (13.675)	0.745 (-3.509)	0.744 (-5.603)	0.513 (-3.931)	0.706 (-5.178)	1.208 (4.706)	1.288 (4.310)	1.927 (25.965)	0.979 (-0.324)	1.658 (7.594)	1.247 (2.792)	1.178 (2.238)	2.287 (4.956)	0.901 (-0.262)	0.761 (-0.685)	1.265 (2.800)	0.999 (-0.015)	1.014 (0.404)	2.254 (11.331)
ATCAY	ENSOARG00000011411	ATCAY, caytaxin	4	25	0	NA	NA	1.771 (20.376)	NA	NA	NA	NA	NA	NA	NA	NA	NA	3.289 (13.305)	NA	NA	NA	0.708 (-0.557)	NA	NA	0.936 (-0.079)	NA	NA
ATE1	ENSOARG00000005882	arginyltransferase 1	22	9.09	0	0.906 (-0.571)	1.372 (2.732)	0.601 (-11.374)	1.367 (1.653)	0.931 (-0.723)	0.908 (-2.910)	1.030 (0.201)	0.634 (-4.505)	0.707 (-4.979)	1.054 (0.581)	0.289 (-10.698)	1.737 (6.786)	0.452 (-14.479)	1.043 (0.416)	0.826 (-2.094)	1.612 (2.477)	0.929 (-0.462)	2.247 (8.769)	1.117 (1.630)	1.346 (3.768)	0.568 (-9.312)	2.414 (7.889)
ATF1	ENSOARG00000017519	activating transcription factor 1	22	0	0	0.993 (-0.114)	1.261 (5.518)	1.113 (2.313)	1.144 (2.309)	0.902 (-2.346)	1.084 (3.104)	0.913 (-1.968)	0.735 (-8.069)	0.912 (-3.219)	1.058 (1.869)	0.911 (-2.582)	1.135 (4.164)	0.922 (-2.407)	0.904 (-2.658)	1.321 (7.923)	1.364 (5.611)	1.240 (6.302)	0.885 (-3.603)	1.372 (10.521)	1.709 (24.555)	1.080 (2.667)	1.551 (11.773)
ATF2	ENSOARG00000000194	activating transcription factor 2	22	4.55	0	0.990 (-0.155)	1.009 (0.206)	1.381 (13.431)	1.200 (3.797)	0.916 (-1.909)	1.278 (8.988)	1.001 (0.012)	0.734 (-6.563)	0.746 (-10.348)	1.087 (2.771)	0.627 (-12.025)	1.118 (3.617)	0.913 (-3.556)	0.924 (-2.278)	1.051 (1.349)	1.286 (3.476)	1.206 (2.175)	0.711 (-3.433)	1.362 (11.795)	2.022 (16.273)	0.850 (-5.145)	1.786 (14.796)
ATF3	ENSOARG00000010493	activating transcription factor 3	21	0	0	0.164 (-40.975)	1.237 (2.347)	1.131 (0.341)	0.965 (-0.428)	0.388 (-17.276)	1.068 (1.878)	0.318 (-19.204)	1.665 (21.757)	0.301 (-35.129)	0.507 (-5.507)	0.962 (-0.766)	0.601 (-7.581)	NA	0.871 (-0.864)	0.997 (-0.175)	1.146 (2.063)	0.857 (-8.900)	0.456 (-73.241)	1.712 (5.137)	1.529 (1.284)	1.552 (4.061)	0.807 (-3.185)
ATF4	ENSOARG00000016775	activating transcription factor 4	22	4.55	0	1.311 (57.775)	1.058 (15.311)	1.175 (34.539)	1.294 (65.812)	0.986 (-2.104)	1.470 (80.138)	0.868 (-40.646)	1.412 (104.135)	1.698 (149.095)	1.564 (122.062)	2.644 (362.285)	1.045 (14.209)	1.489 (76.928)	0.937 (-19.488)	1.494 (101.166)	1.885 (120.614)	1.323 (146.362)	1.922 (386.024)	1.300 (73.912)	1.427 (34.141)	1.436 (96.849)	1.425 (110.557)
ATF6	ENSOARG00000010418	activating transcription factor 6	22	0	0	0.931 (-0.664)	1.122 (1.448)	1.074 (1.232)	0.577 (-29.664)	1.004 (0.050)	1.150 (3.294)	1.043 (0.653)	0.387 (-10.120)	0.571 (-7.382)	0.545 (-8.178)	0.574 (-5.567)	1.112 (1.597)	1.538 (8.623)	0.554 (-8.588)	0.809 (-2.510)	0.859 (-1.685)	1.378 (1.887)	0.706 (-1.589)	1.059 (0.991)	1.285 (3.829)	0.692 (-5.874)	0.713 (-4.691)
ATF6B	ENSOARG00000000927	activating transcription factor 6 beta	22	0	0	0.819 (-1.993)	0.952 (-0.733)	1.199 (3.347)	1.289 (4.526)	0.613 (-5.710)	0.885 (-2.433)	0.782 (-2.115)	0.649 (-6.959)	0.972 (-0.642)	0.946 (-0.952)	1.168 (2.982)	0.816 (-3.620)	0.825 (-2.021)	0.838 (-2.702)	1.148 (2.604)	1.699 (5.928)	0.974 (-0.165)	0.447 (-3.542)	1.060 (1.026)	1.422 (5.795)	0.840 (-3.511)	1.165 (2.440)
ATF7IP	ENSOARG00000020787	activating transcription factor 7 interacting protein	22	13.64	0	0.822 (-1.098)	0.754 (-2.685)	2.179 (14.322)	0.522 (-4.982)	0.899 (-0.894)	1.390 (5.295)	1.032 (0.233)	0.376 (-8.068)	0.422 (-9.196)	1.086 (1.296)	0.561 (-5.857)	1.226 (3.456)	1.157 (1.700)	0.900 (-1.399)	0.558 (-4.474)	0.867 (-0.675)	1.578 (3.327)	0.784 (-1.141)	1.500 (7.197)	2.168 (4.123)	0.455 (-7.838)	2.247 (9.480)
ATF7IP2	ENSOARG00000005714	activating transcription factor 7 interacting protein 2	5	20	0	NA	NA	NA	NA	2.895 (6.580)	0.858 (-2.414)	NA	1.779 (1.270)	NA	NA	0.668 (-1.137)	NA	NA	NA	NA	NA	NA	NA	NA	1.869 (11.190)	NA	NA
ATG10	ENSOARG00000015475	autophagy related 10	22	0	0	0.869 (-0.680)	1.249 (1.629)	1.096 (1.245)	1.173 (3.178)	0.695 (-2.884)	0.975 (-0.331)	0.899 (-0.606)	0.785 (-2.178)	0.967 (-0.576)	1.051 (0.470)	0.773 (-2.963)	1.209 (2.225)	1.333 (4.807)	0.896 (-0.875)	0.909 (-0.753)	1.966 (3.473)	1.070 (0.296)	1.959 (2.541)	1.232 (2.679)	1.319 (7.418)	0.704 (-6.159)	1.757 (4.860)
ATG101	ENSOARG00000017204	autophagy related 101	22	4.55	0	1.108 (1.541)	1.347 (5.166)	1.125 (4.295)	1.323 (3.899)	0.859 (-3.090)	1.008 (0.204)	1.137 (1.263)	1.270 (6.726)	1.546 (10.786)	0.959 (-1.000)	1.969 (19.057)	1.051 (1.105)	0.838 (-2.875)	1.366 (5.931)	1.162 (3.284)	1.122 (1.905)	0.948 (-0.969)	0.948 (-1.299)	1.230 (3.633)	1.102 (0.751)	1.071 (1.594)	2.233 (12.261)
ATG12	ENSOARG00000016432	autophagy related 12	22	13.64	0	0.894 (-2.658)	2.294 (25.201)	1.379 (20.762)	2.023 (32.405)	1.000 (0.010)	1.521 (19.324)	1.045 (1.546)	1.093 (2.469)	1.139 (4.605)	1.145 (4.336)	0.847 (-3.690)	1.829 (21.402)	1.064 (3.273)	1.046 (1.247)	1.389 (11.927)	1.619 (7.295)	1.347 (7.901)	1.166 (3.510)	1.407 (10.550)	3.048 (25.142)	1.507 (14.669)	1.099 (2.403)
ATG13	ENSOARG00000003799	autophagy related 13	22	4.55	0	1.091 (1.009)	1.091 (1.701)	2.018 (54.770)	1.053 (1.963)	0.974 (-0.531)	1.113 (4.009)	0.899 (-1.777)	0.821 (-4.323)	1.106 (3.708)	0.956 (-0.948)	0.996 (-0.163)	1.053 (1.193)	1.169 (7.944)	0.960 (-0.763)	1.028 (0.648)	1.635 (6.709)	1.058 (0.587)	1.020 (0.197)	1.211 (4.397)	1.129 (4.971)	1.295 (12.268)	1.043 (0.931)
ATG14	ENSOARG00000021092	autophagy related 14	22	4.55	0	0.989 (-0.027)	0.958 (-0.196)	1.792 (9.187)	0.828 (-0.814)	0.696 (-2.338)	0.969 (-0.257)	1.278 (0.939)	0.579 (-2.683)	0.766 (-2.400)	0.922 (-0.401)	0.590 (-3.604)	1.050 (0.243)	0.924 (-0.400)	0.829 (-0.762)	1.215 (1.843)	1.252 (0.940)	1.073 (0.268)	0.777 (-0.869)	1.112 (0.656)	2.393 (2.609)	0.684 (-3.247)	0.959 (-0.197)
ATG16L1	ENSOARG00000019320	autophagy related 16 like 1	22	0	0	0.702 (-3.500)	0.857 (-3.693)	1.175 (5.610)	1.114 (1.594)	0.685 (-5.365)	1.143 (3.327)	0.884 (-1.375)	0.513 (-10.217)	0.734 (-7.474)	0.942 (-1.321)	0.781 (-5.269)	0.810 (-5.999)	1.112 (1.972)	0.740 (-5.349)	1.300 (7.245)	1.175 (2.134)	1.125 (1.084)	0.763 (-2.302)	1.281 (4.803)	1.548 (4.344)	0.757 (-5.271)	1.169 (2.533)
ATG16L2	ENSOARG00000006493	autophagy related 16 like 2	22	4.55	0	0.833 (-0.854)	0.759 (-2.200)	1.231 (1.274)	1.176 (1.122)	0.776 (-0.888)	0.836 (-2.193)	1.019 (0.115)	0.489 (-8.495)	1.089 (0.870)	0.875 (-2.593)	0.944 (-0.418)	0.899 (-1.627)	1.101 (0.814)	0.918 (-1.229)	1.078 (0.556)	1.303 (1.086)	1.182 (0.249)	0.694 (-0.574)	1.140 (4.292)	0.974 (-0.048)	0.945 (-0.727)	3.297 (13.300)
ATG2A	ENSOARG00000010760	autophagy related 2A	22	9.09	0	0.570 (-5.956)	0.747 (-6.735)	1.375 (6.272)	1.800 (13.047)	0.754 (-2.520)	1.480 (6.255)	1.062 (0.933)	0.623 (-8.309)	1.370 (6.797)	1.065 (1.295)	2.272 (16.535)	0.906 (-2.453)	1.618 (5.197)	1.306 (4.068)	1.590 (12.673)	1.370 (2.313)	1.056 (0.301)	0.733 (-1.433)	1.601 (11.328)	1.132 (1.161)	1.360 (4.432)	2.270 (10.919)
ATG2B	ENSOARG00000016088	autophagy related 2B	22	4.55	0	1.250 (0.670)	0.860 (-0.714)	1.283 (2.957)	0.879 (-0.495)	0.886 (-0.544)	1.462 (2.814)	1.131 (0.556)	0.638 (-1.995)	0.642 (-3.161)	0.987 (-0.077)	0.494 (-3.359)	1.421 (2.121)	1.189 (1.371)	0.798 (-1.081)	0.826 (-1.070)	0.967 (-0.163)	1.357 (1.090)	0.689 (-1.101)	1.478 (2.738)	2.300 (5.746)	0.762 (-1.412)	1.371 (1.815)
ATG3	ENSOARG00000019318	autophagy related 3	22	0	0	1.080 (3.170)	1.370 (19.973)	1.334 (16.011)	1.039 (2.175)	0.919 (-3.862)	1.073 (8.198)	1.187 (7.237)	0.892 (-6.897)	0.940 (-4.178)	1.109 (7.882)	0.805 (-13.664)	1.454 (31.338)	0.945 (-2.339)	0.881 (-9.407)	1.064 (3.645)	1.459 (16.437)	1.431 (9.446)	1.100 (2.054)	1.150 (13.616)	1.837 (64.879)	0.918 (-8.766)	1.683 (32.670)
ATG4A	ENSOARG00000018450	autophagy related 4A cysteine peptidase	22	0	0	0.665 (-2.952)	0.755 (-3.804)	0.681 (-4.125)	0.898 (-1.188)	0.633 (-4.921)	1.045 (0.653)	0.907 (-0.867)	0.524 (-6.927)	0.417 (-11.120)	0.727 (-3.457)	0.411 (-9.020)	0.740 (-3.669)	0.665 (-4.607)	0.642 (-6.536)	0.977 (-0.326)	1.196 (1.478)	1.181 (2.163)	1.683 (7.192)	0.901 (-1.877)	1.959 (3.282)	0.518 (-8.005)	0.605 (-5.376)
ATG4B	ENSOARG00000017628	autophagy related 4B cysteine peptidase	22	0	0	0.888 (-1.011)	1.005 (0.076)	1.230 (5.988)	1.300 (4.855)	0.686 (-5.059)	0.944 (-1.094)	0.806 (-1.602)	0.711 (-5.521)	1.275 (4.620)	1.321 (3.964)	1.412 (7.226)	1.055 (0.847)	1.285 (4.438)	0.991 (-0.116)	1.331 (4.951)	1.263 (2.304)	0.996 (-0.032)	0.876 (-0.952)	1.279 (3.078)	1.178 (1.624)	1.114 (2.022)	1.573 (5.907)
ATG4C	ENSOARG00000009546	autophagy related 4C cysteine peptidase	22	9.09	0	1.010 (0.101)	1.445 (6.902)	1.571 (17.147)	1.412 (4.616)	1.049 (0.826)	2.228 (28.777)	0.924 (-0.801)	0.914 (-1.343)	0.968 (-0.782)	0.965 (-0.537)	0.535 (-10.257)	1.391 (5.736)	0.872 (-3.312)	0.820 (-2.588)	1.255 (4.780)	1.407 (4.106)	1.228 (1.124)	0.756 (-1.392)	1.328 (5.161)	3.288 (7.146)	1.093 (1.806)	1.357 (4.137)
ATG4D	ENSOARG00000016386	autophagy related 4D cysteine peptidase	22	0	0	0.672 (-4.615)	1.303 (5.659)	0.996 (-0.037)	0.910 (-0.797)	0.709 (-4.878)	1.524 (7.910)	0.923 (-0.497)	1.116 (1.171)	1.300 (3.122)	1.148 (1.973)	1.468 (4.963)	1.061 (1.491)	0.993 (-0.076)	1.409 (4.035)	1.928 (16.853)	1.271 (5.591)	1.378 (4.552)	1.096 (1.004)	1.653 (7.049)	1.218 (15.542)	1.246 (2.870)	1.677 (8.894)
ATG7	ENSOARG00000012790	autophagy related 7	22	0	0	0.701 (-1.793)	0.851 (-1.393)	0.993 (-0.057)	1.621 (4.451)	0.874 (-0.848)	1.522 (3.489)	1.078 (0.641)	0.600 (-4.986)	0.981 (-0.197)	0.684 (-3.772)	0.813 (-1.516)	0.729 (-3.291)	1.236 (1.560)	0.724 (-2.518)	0.794 (-2.019)	1.232 (1.362)	1.423 (1.100)	0.851 (-0.350)	1.352 (3.084)	1.273 (4.455)	1.060 (0.586)	1.644 (3.731)
ATG9A	ENSOARG00000019940	autophagy related 9A	22	0	0	0.954 (-0.435)	1.241 (3.511)	1.401 (11.510)	1.266 (1.562)	1.073 (0.713)	1.315 (3.403)	1.015 (0.111)	1.087 (1.122)	1.205 (2.493)	1.131 (1.356)	1.311 (3.868)	1.180 (2.634)	1.520 (4.365)	1.294 (2.524)	1.487 (8.040)	1.373 (3.377)	0.919 (-2.038)	1.142 (3.208)	1.546 (4.036)	0.983 (-0.741)	1.340 (3.037)	1.538 (3.501)
ATG9B	ENSOARG00000002327	autophagy related 9B	7	28.57	0	NA	NA	1.560 (0.630)	NA	NA	1.483 (0.585)	NA	1.614 (2.192)	NA	NA	2.387 (3.529)	NA	NA	NA	NA	2.993 (16.384)	NA	NA	NA	0.936 (-0.452)	NA	0.854 (-2.313)
ATIC	ENSOARG00000019309	5-aminoimidazole-4-carboxamide ribonucleotide formyltransferase/IMP cyclohydrolase	22	4.55	0	1.104 (1.295)	1.299 (4.925)	1.418 (3.736)	1.358 (5.549)	1.027 (0.629)	1.612 (11.747)	1.270 (4.518)	0.993 (-0.116)	1.282 (8.510)	1.241 (5.539)	1.389 (11.871)	1.182 (4.572)	1.176 (2.663)	1.037 (0.745)	0.981 (-0.345)	1.855 (7.734)	1.597 (3.637)	1.408 (1.676)	1.710 (12.009)	2.145 (5.919)	1.263 (3.632)	1.655 (11.702)
ATL1	ENSOARG00000020652	atlastin GTPase 1	20	75	0	NA	2.513 (1.820)	2.024 (20.147)	2.864 (3.361)	2.361 (1.717)	2.007 (2.311)	1.023 (0.031)	2.903 (3.152)	2.305 (6.819)	2.363 (2.128)	0.894 (-0.194)	2.877 (2.556)	1.414 (1.517)	2.314 (1.927)	2.169 (1.714)	NA	1.180 (0.323)	2.108 (2.467)	1.748 (1.060)	2.037 (11.488)	2.001 (2.553)	2.246 (2.192)
ATL2	ENSOARG00000009069	atlastin GTPase 2	22	0	0	1.046 (1.469)	1.528 (14.612)	1.211 (18.471)	1.537 (20.268)	1.049 (2.116)	0.737 (-23.439)	1.220 (11.625)	1.018 (0.725)	1.283 (13.359)	0.814 (-4.953)	0.824 (-5.178)	1.653 (18.326)	1.195 (5.264)	0.707 (-7.538)	1.184 (8.867)	1.214 (11.858)	1.016 (1.185)	0.979 (-1.320)	1.231 (10.248)	1.851 (18.161)	0.926 (-3.959)	1.094 (4.874)
ATL3	ENSOARG00000002871	atlastin GTPase 3	22	0	0	0.646 (-6.305)	1.140 (2.478)	1.361 (3.890)	1.296 (7.324)	0.758 (-4.355)	1.413 (8.353)	1.030 (0.888)	0.521 (-12.946)	0.714 (-10.792)	0.999 (-0.016)	0.754 (-6.916)	1.528 (10.900)	1.319 (9.261)	0.906 (-1.926)	0.810 (-4.708)	1.078 (2.207)	1.428 (1.871)	0.416 (-3.410)	1.612 (12.658)	1.466 (17.764)	0.867 (-4.167)	1.353 (12.261)
ATM	ENSOARG00000011894	ATM serine/threonine kinase	21	4.76	0	1.142 (0.221)	1.016 (0.039)	1.515 (2.094)	1.027 (0.048)	0.948 (-0.115)	1.146 (0.645)	1.005 (0.013)	0.514 (-1.366)	0.537 (-1.970)	1.111 (0.305)	0.531 (-1.919)	1.410 (1.178)	1.092 (0.439)	0.850 (-0.390)	0.654 (-0.899)	1.088 (0.116)	1.485 (0.530)	NA	1.612 (1.651)	2.592 (1.785)	0.775 (-0.807)	1.849 (1.847)
ATN1	ENSOARG00000005156	atrophin 1	22	31.82	0	0.742 (-5.990)	0.888 (-3.403)	2.734 (112.931)	2.335 (32.122)	1.293 (6.201)	0.927 (-2.132)	0.520 (-7.341)	1.175 (6.758)	1.925 (27.972)	1.226 (5.957)	3.041 (100.677)	0.767 (-8.822)	4.696 (51.694)	1.176 (3.871)	2.023 (19.706)	3.078 (19.654)	0.932 (-0.333)	1.940 (5.155)	1.445 (7.084)	0.545 (-21.704)	1.765 (23.943)	2.222 (13.967)
ATOH1	ENSOARG00000018209	atonal bHLH transcription factor 1	3	0	0	NA	0.421 (-30.908)	NA	NA	NA	NA	NA	NA	NA	NA	NA	0.539 (-8.929)	NA	NA	0.549 (-32.225)	NA	NA	NA	NA	NA	NA	NA
ATOH8	ENSOARG00000020570	atonal bHLH transcription factor 8	16	0	0	1.085 (0.112)	0.694 (-0.986)	NA	NA	0.472 (-1.386)	1.091 (0.157)	0.587 (-3.066)	0.632 (-4.193)	0.983 (-0.069)	0.832 (-0.637)	0.561 (-1.743)	1.278 (0.432)	NA	1.073 (0.203)	0.528 (-2.013)	NA	0.672 (-1.006)	0.479 (-1.392)	0.897 (-0.269)	NA	1.507 (1.908)	NA
ATOX1	ENSOARG00000009040	copper transport protein ATOX1	22	0	0	0.801 (-97.836)	1.400 (179.380)	0.778 (-103.944)	0.963 (-36.864)	1.117 (53.887)	0.721 (-345.486)	0.858 (-330.185)	0.906 (-38.136)	1.152 (58.285)	0.790 (-88.647)	1.615 (276.902)	1.473 (242.832)	0.832 (-100.067)	0.761 (-127.928)	1.186 (71.894)	0.951 (-42.923)	1.846 (82.827)	1.292 (22.470)	0.622 (-185.253)	0.733 (-253.126)	1.411 (321.269)	0.454 (-432.589)
ATP10A	ENSOARG00000009194	ATPase phospholipid transporting 10A (putative)	9	11.11	0	NA	1.149 (0.249)	2.108 (1.740)	NA	1.016 (0.030)	NA	NA	0.614 (-1.376)	0.586 (-2.962)	NA	1.176 (0.641)	NA	NA	NA	1.195 (0.330)	NA	NA	NA	NA	1.347 (6.569)	1.079 (0.139)	NA
ATP10B	ENSOARG00000013606	ATPase phospholipid transporting 10B (putative)	10	0	0	0.110 (-9.228)	0.679 (-8.442)	NA	0.236 (-4.084)	0.145 (-6.988)	1.142 (2.674)	0.626 (-2.112)	NA	NA	NA	NA	0.616 (-6.185)	NA	NA	0.628 (-7.187)	0.295 (-3.234)	NA	NA	NA	0.889 (-0.455)	NA	NA
ATP10D	ENSOARG00000015932	ATPase phospholipid transporting 10D (putative)	18	11.11	0	0.759 (-0.726)	1.035 (0.168)	1.602 (0.789)	NA	1.270 (1.126)	1.690 (3.945)	0.754 (-0.889)	0.429 (-3.794)	0.698 (-2.386)	1.036 (0.438)	1.076 (0.500)	1.215 (2.491)	2.234 (8.555)	0.835 (-1.735)	0.973 (-0.083)	0.933 (-0.221)	NA	NA	1.372 (7.352)	NA	1.043 (0.146)	4.071 (15.500)
ATP11A	ENSOARG00000007391	ATPase phospholipid transporting 11A	22	0	0	0.480 (-8.116)	1.035 (0.431)	1.255 (6.766)	1.144 (1.468)	0.710 (-4.720)	1.065 (1.698)	0.687 (-2.789)	0.449 (-20.002)	0.870 (-3.833)	0.466 (-5.232)	0.580 (-4.541)	0.848 (-2.265)	1.257 (2.915)	0.514 (-3.305)	1.023 (0.431)	1.518 (1.727)	1.094 (0.367)	0.787 (-0.633)	0.879 (-1.640)	1.044 (0.290)	0.784 (-7.529)	0.429 (-11.213)
ATP11B	ENSOARG00000020665	ATPase phospholipid transporting 11B (putative)	22	4.55	0	0.751 (-6.933)	1.061 (1.443)	1.053 (0.717)	0.938 (-0.637)	0.701 (-5.653)	1.347 (5.536)	1.108 (1.007)	0.562 (-7.068)	0.578 (-8.376)	0.877 (-2.064)	0.565 (-7.588)	0.986 (-0.371)	0.634 (-6.482)	0.637 (-6.525)	0.914 (-2.086)	0.794 (-2.198)	1.351 (1.720)	0.456 (-2.886)	1.531 (7.605)	2.111 (11.695)	0.668 (-5.397)	1.118 (2.420)
ATP11C	ENSOARG00000010246	ATPase phospholipid transporting 11C	20	10	0	1.113 (0.363)	1.324 (1.438)	1.642 (1.405)	0.900 (-0.544)	1.377 (2.255)	0.912 (-1.107)	1.532 (10.023)	0.697 (-1.344)	0.843 (-0.780)	1.130 (0.678)	0.676 (-2.239)	1.614 (3.005)	0.947 (-0.258)	1.030 (0.139)	1.240 (0.969)	0.876 (-0.245)	NA	NA	1.325 (2.652)	2.558 (8.374)	0.924 (-0.096)	4.248 (5.171)
ATP12A	ENSOARG00000014761	ATPase H+/K+ transporting non-gastric alpha2 subunit	1	0	0	NA	NA	NA	NA	NA	NA	NA	NA	NA	NA	NA	NA	NA	NA	NA	NA	NA	NA	NA	1.926 (1.075)	NA	NA
ATP13A1	ENSOARG00000007097	ATPase 13A1	22	4.55	0	0.780 (-2.924)	0.825 (-4.826)	1.166 (2.930)	1.087 (1.384)	0.780 (-3.863)	1.236 (4.625)	0.820 (-2.342)	0.700 (-5.555)	1.182 (3.262)	1.203 (4.122)	1.838 (13.561)	0.769 (-8.348)	2.058 (11.343)	0.871 (-2.661)	1.338 (7.263)	0.862 (-1.973)	1.261 (0.905)	0.730 (-1.006)	1.438 (6.778)	0.909 (-1.543)	1.108 (1.804)	1.505 (7.484)
ATP13A2	ENSOARG00000011441	ATPase 13A2	20	0	0	1.085 (0.358)	1.035 (0.271)	1.652 (12.716)	1.782 (2.747)	0.909 (-0.708)	0.958 (-0.313)	0.673 (-1.234)	0.441 (-8.944)	1.503 (4.237)	1.061 (0.639)	0.989 (-0.147)	0.952 (-0.499)	1.600 (3.757)	1.066 (0.550)	1.377 (2.643)	1.573 (3.528)	NA	NA	1.295 (2.081)	0.958 (-0.057)	1.417 (4.338)	0.718 (-5.007)
ATP13A3	ENSOARG00000020416	ATPase 13A3	22	4.55	0	0.999 (-0.015)	1.100 (2.096)	1.928 (14.285)	1.557 (3.195)	1.082 (1.462)	1.162 (2.972)	0.915 (-2.098)	0.546 (-18.138)	0.603 (-9.844)	0.598 (-12.216)	0.460 (-8.002)	1.149 (2.291)	1.276 (2.587)	0.545 (-16.710)	0.954 (-1.552)	0.673 (-7.011)	1.617 (2.334)	0.396 (-2.222)	0.993 (-0.244)	2.089 (4.605)	0.757 (-5.685)	0.499 (-15.973)
ATP13A4	ENSOARG00000020433	ATPase 13A4	3	0	0	NA	NA	1.497 (1.273)	1.799 (31.363)	NA	NA	NA	NA	NA	NA	NA	NA	NA	NA	NA	NA	NA	NA	NA	NA	0.865 (-2.984)	NA
ATP13A5	ENSOARG00000020438	ATPase 13A5	2	0	0	NA	NA	NA	NA	NA	NA	NA	1.882 (1.989)	NA	NA	NA	NA	NA	NA	NA	NA	0.652 (-0.563)	NA	NA	NA	NA	NA
ATP1A1	ENSOARG00000020213	ATPase Na+/K+ transporting subunit alpha 1	22	9.09	0	0.862 (-8.915)	2.397 (207.214)	1.291 (47.423)	1.280 (54.632)	0.719 (-256.381)	1.917 (255.671)	1.038 (2.401)	0.781 (-16.362)	0.866 (-15.070)	0.637 (-14.433)	1.115 (9.919)	1.696 (94.940)	1.073 (5.324)	0.626 (-12.964)	2.461 (259.768)	0.707 (-34.019)	1.996 (3.951)	0.462 (-2.746)	1.335 (12.362)	1.663 (14.464)	0.921 (-50.895)	0.742 (-25.380)
ATP1A2	ENSOARG00000008297	ATPase Na+/K+ transporting subunit alpha 2	9	66.67	11.11	NA	3.717 (3.988)	3.302 (235.322)	2.951 (5.695)	NA	NA	NA	NA	NA	NA	1.757 (10.724)	NA	5.063 (11.572)	NA	2.178 (2.277)	NA	1.566 (22.787)	4.334 (88.329)	NA	1.541 (3.061)	NA	NA
ATP1A3	ENSOARG00000008251	ATPase Na+/K+ transporting subunit alpha 3	2	100	50	NA	NA	3.150 (290.007)	NA	NA	NA	NA	NA	NA	NA	NA	NA	9.134 (37.016)	NA	NA	NA	NA	NA	NA	NA	NA	NA
ATP1A4	ENSOARG00000008386	ATPase Na+/K+ transporting subunit alpha 4	1	0	0	NA	NA	NA	NA	NA	NA	NA	NA	NA	NA	NA	NA	NA	NA	NA	NA	NA	NA	NA	1.126 (1.277)	NA	NA
ATP1B1	ENSOARG00000009371	ATPase Na+/K+ transporting subunit beta 1	22	9.09	0	2.232 (150.651)	1.971 (278.430)	1.409 (245.157)	2.327 (70.892)	1.029 (39.720)	1.827 (391.640)	0.578 (-34.253)	0.841 (-15.338)	1.079 (10.814)	0.492 (-17.488)	1.397 (42.696)	1.764 (116.897)	1.391 (60.826)	0.624 (-8.746)	1.995 (172.107)	1.395 (14.586)	1.300 (39.928)	1.696 (60.151)	1.212 (10.280)	1.262 (7.088)	1.816 (273.868)	0.427 (-74.277)
ATP1B2	ENSOARG00000015381	ATPase Na+/K+ transporting subunit beta 2	15	26.67	0	NA	1.470 (0.663)	2.453 (224.785)	1.859 (2.477)	1.481 (1.086)	2.123 (2.943)	NA	0.905 (-0.296)	1.313 (1.277)	1.121 (0.186)	1.580 (8.264)	1.029 (0.038)	4.947 (60.630)	1.190 (0.339)	0.925 (-0.168)	NA	NA	NA	NA	0.682 (-1.656)	3.229 (4.970)	NA
ATP1B3	ENSOARG00000006495	ATPase Na+/K+ transporting subunit beta 3	22	9.09	0	0.394 (-9.534)	1.753 (77.198)	0.634 (-21.782)	0.626 (-7.510)	0.597 (-9.056)	2.112 (72.046)	0.970 (-1.402)	1.058 (2.602)	0.653 (-21.593)	0.728 (-10.586)	1.176 (7.667)	1.241 (28.602)	0.512 (-16.570)	0.636 (-14.368)	2.015 (181.436)	1.041 (6.211)	1.245 (3.945)	0.275 (-10.180)	1.523 (16.069)	1.921 (69.507)	0.817 (-6.489)	0.368 (-74.808)
ATP1B4	ENSOARG00000013088	ATPase Na+/K+ transporting family member beta 4	2	0	0	NA	NA	NA	NA	NA	NA	NA	NA	NA	NA	NA	NA	NA	NA	NA	NA	0.754 (-4.238)	1.349 (5.515)	NA	NA	NA	NA
ATP23	ENSOARG00000004820	ATP23 metallopeptidase and ATP synthase assembly factor homolog	22	0	0	0.663 (-6.753)	1.126 (3.039)	1.462 (5.575)	1.809 (19.931)	0.859 (-8.707)	0.988 (-0.283)	1.095 (3.047)	1.111 (3.474)	1.160 (5.233)	1.052 (1.455)	1.004 (0.137)	1.137 (3.386)	1.104 (2.349)	1.102 (2.472)	0.818 (-10.253)	1.629 (11.946)	1.771 (7.934)	1.242 (2.000)	1.069 (1.741)	1.792 (4.794)	1.304 (6.908)	1.205 (3.568)
ATP2A1	ENSOARG00000002132	ATPase sarcoplasmic/endoplasmic reticulum Ca2+ transporting 1	8	62.5	0	1.406 (0.522)	NA	NA	4.320 (6.683)	4.983 (4.182)	NA	NA	NA	NA	2.643 (2.844)	NA	NA	NA	2.508 (2.521)	NA	NA	0.619 (-486.877)	2.395 (1613.442)	0.982 (-0.077)	NA	NA	NA
ATP2A2	ENSOARG00000016226	ATPase sarcoplasmic/endoplasmic reticulum Ca2+ transporting 2	22	4.55	0	0.856 (-5.460)	1.383 (24.618)	1.405 (79.075)	1.238 (10.394)	0.986 (-0.730)	1.434 (17.102)	0.968 (-1.144)	0.624 (-18.399)	0.879 (-4.845)	1.104 (3.288)	0.864 (-5.118)	1.319 (20.782)	2.185 (29.885)	0.715 (-9.358)	1.566 (29.485)	1.423 (13.963)	1.525 (334.772)	1.371 (81.266)	1.417 (15.219)	1.345 (16.256)	1.201 (14.859)	1.141 (7.616)
ATP2A3	ENSOARG00000017976	ATPase sarcoplasmic/endoplasmic reticulum Ca2+ transporting 3	21	0	0	0.239 (-227.880)	0.646 (-79.557)	0.641 (-6.286)	1.481 (20.620)	0.497 (-6.438)	1.250 (23.106)	0.627 (-4.993)	0.326 (-46.760)	0.808 (-4.120)	0.778 (-23.552)	1.380 (5.596)	0.544 (-87.879)	0.857 (-0.731)	0.658 (-30.952)	1.256 (37.212)	0.941 (-0.312)	1.387 (1.024)	NA	1.646 (47.041)	1.744 (5.032)	0.743 (-59.117)	1.434 (31.804)
ATP2B1	ENSOARG00000015680	ATPase plasma membrane Ca2+ transporting 1	22	4.55	0	0.606 (-10.486)	1.375 (17.029)	1.329 (32.832)	1.002 (0.069)	0.668 (-4.961)	1.413 (9.071)	0.816 (-3.597)	0.426 (-26.083)	0.454 (-29.812)	0.545 (-14.799)	0.499 (-19.272)	1.443 (23.987)	1.126 (4.285)	0.462 (-18.409)	0.782 (-9.601)	0.911 (-2.531)	1.083 (3.397)	0.542 (-18.079)	1.333 (14.742)	3.277 (6.488)	0.685 (-11.052)	1.207 (4.363)
ATP2B2	ENSOARG00000011817	ATPase plasma membrane Ca2+ transporting 2	4	0	0	NA	NA	1.612 (55.486)	NA	NA	NA	1.563 (0.687)	NA	NA	NA	NA	NA	1.973 (3.769)	NA	NA	NA	NA	NA	NA	NA	1.963 (14.429)	NA
ATP2B3	ENSOARG00000007555	ATPase plasma membrane Ca2+ transporting 3	3	0	0	NA	NA	1.954 (17.148)	NA	1.779 (1.473)	NA	NA	NA	NA	NA	NA	NA	1.015 (0.016)	NA	NA	NA	NA	NA	NA	NA	NA	NA
ATP2C1	ENSOARG00000009414	ATPase secretory pathway Ca2+ transporting 1	22	4.55	0	1.063 (1.417)	1.322 (9.276)	1.426 (25.427)	1.120 (2.888)	1.081 (2.099)	1.246 (13.040)	0.898 (-2.358)	1.026 (1.302)	1.022 (1.019)	0.938 (-1.680)	0.718 (-13.788)	1.285 (9.488)	1.112 (7.929)	0.779 (-6.015)	1.202 (7.230)	1.783 (15.069)	1.366 (7.625)	0.939 (-1.478)	1.345 (11.222)	2.028 (50.894)	1.260 (9.624)	0.788 (-9.665)
ATP2C2	ENSOARG00000010703	ATPase secretory pathway Ca2+ transporting 2	20	0	0	0.250 (-16.712)	0.635 (-3.619)	0.809 (-0.564)	1.705 (0.823)	0.483 (-1.771)	1.067 (0.295)	0.835 (-0.200)	0.416 (-11.696)	0.584 (-3.304)	0.650 (-0.730)	0.921 (-0.429)	0.552 (-7.610)	0.647 (-2.361)	0.803 (-0.320)	0.853 (-6.452)	0.939 (-0.239)	NA	NA	1.711 (0.805)	1.145 (0.826)	0.650 (-14.082)	0.198 (-19.808)
ATP4A	ENSOARG00000004873	ATPase H+/K+ transporting alpha subunit	4	50	50	15.532 (546.919)	NA	NA	NA	NA	NA	41.716 (107.164)	NA	NA	NA	1.928 (1.278)	NA	NA	NA	NA	NA	NA	NA	NA	0.639 (-7.766)	NA	NA
ATP4B	novel transcript reconstruction	ATPase, H+/K+ exchanging, beta polypeptide	3	33.33	33.33	112.880 (1823.196)	NA	NA	NA	NA	NA	NA	NA	NA	NA	0.991 (-0.119)	NA	NA	NA	NA	NA	NA	NA	NA	1.626 (1.884)	NA	NA
ATP5A1	ENSOARG00000002910	ATP synthase, H+ transporting, mitochondrial F1 complex, alpha subunit 1, cardiac muscle	22	22.73	0	1.710 (191.588)	2.080 (429.564)	1.254 (161.932)	1.856 (150.434)	1.668 (375.908)	2.308 (377.351)	1.410 (142.549)	1.350 (74.201)	1.561 (134.420)	1.488 (115.364)	1.842 (278.401)	1.572 (243.521)	1.179 (69.667)	1.685 (127.722)	1.987 (381.901)	1.057 (34.890)	2.153 (964.301)	1.815 (661.526)	1.926 (167.480)	2.447 (223.208)	1.709 (218.863)	2.180 (294.117)
ATP5B	ENSOARG00000008306	ATP synthase, H+ transporting, mitochondrial F1 complex, beta polypeptide	22	22.73	0	1.403 (59.816)	2.046 (199.499)	1.309 (74.839)	1.837 (57.937)	1.516 (150.777)	2.773 (192.901)	1.464 (73.732)	1.389 (34.975)	1.725 (59.912)	1.545 (49.796)	2.298 (112.556)	1.689 (116.177)	1.347 (33.701)	1.325 (28.698)	1.897 (158.441)	1.144 (30.064)	2.133 (419.080)	1.666 (251.550)	1.579 (61.131)	1.780 (44.244)	1.839 (105.182)	2.070 (100.757)
ATP5C1	novel transcript reconstruction	ATP synthase, H+ transporting, mitochondrial F1 complex, gamma polypeptide 1	22	0	0	1.220 (41.152)	1.404 (105.272)	1.169 (40.943)	1.270 (41.793)	1.171 (57.412)	1.441 (81.688)	0.916 (-23.515)	1.190 (30.760)	1.322 (53.509)	1.129 (22.757)	1.474 (81.760)	1.393 (90.780)	0.995 (-0.812)	1.088 (13.427)	1.487 (108.199)	1.021 (5.786)	1.489 (201.967)	1.160 (75.624)	1.236 (36.684)	1.518 (81.374)	1.215 (43.885)	1.242 (41.757)
ATP5D	ENSOARG00000011366	ATP synthase, H+ transporting, mitochondrial F1 complex, delta subunit	22	4.55	0	0.939 (-13.538)	1.157 (57.029)	0.903 (-34.701)	1.066 (10.948)	0.870 (-46.901)	0.832 (-33.204)	0.527 (-139.160)	0.837 (-30.945)	1.672 (83.385)	1.013 (1.732)	2.311 (223.371)	1.073 (18.539)	1.229 (21.837)	1.233 (23.609)	1.331 (91.728)	0.921 (-25.773)	0.834 (-67.501)	0.975 (-10.483)	1.016 (1.230)	0.614 (-44.052)	1.166 (36.849)	0.749 (-53.194)
ATP5F1	ENSOARG00000019607	ATP synthase, H+ transporting, mitochondrial Fo complex subunit B1	22	0	0	1.088 (11.993)	1.508 (91.917)	1.065 (11.091)	1.224 (29.362)	1.028 (7.413)	1.511 (54.885)	0.913 (-15.377)	0.917 (-8.470)	1.329 (34.585)	1.020 (2.366)	1.383 (38.470)	1.412 (69.212)	1.008 (0.901)	0.920 (-9.285)	1.472 (73.300)	0.808 (-46.082)	1.329 (98.507)	1.173 (54.147)	1.078 (8.858)	1.325 (55.850)	1.408 (50.450)	1.477 (58.039)
ATP5G1	ENSOARG00000006653	ATP synthase, H+ transporting, mitochondrial Fo complex subunit C1 (subunit 9)	22	13.64	0	1.496 (98.491)	1.710 (185.925)	1.257 (57.077)	1.403 (40.359)	1.276 (104.057)	2.848 (165.565)	1.590 (116.609)	1.461 (32.875)	1.712 (46.047)	1.273 (29.483)	2.323 (105.504)	1.369 (89.686)	1.277 (38.997)	1.143 (13.048)	1.719 (123.222)	0.858 (-30.771)	1.674 (356.852)	1.153 (94.993)	1.143 (12.104)	1.631 (14.244)	1.657 (74.257)	2.890 (159.973)
ATP5G2	ENSOARG00000016393	ATP synthase F(0) complex subunit C2, mitochondrial precursor	22	0	0	1.047 (25.289)	1.178 (143.236)	0.989 (-6.005)	1.275 (109.244)	0.817 (-129.545)	0.883 (-69.584)	0.867 (-57.278)	0.805 (-120.377)	1.237 (154.008)	1.178 (90.444)	1.443 (331.128)	1.257 (162.001)	0.875 (-57.232)	1.396 (173.280)	1.308 (201.044)	0.996 (-3.788)	1.006 (7.810)	0.936 (-75.747)	1.067 (31.128)	1.419 (30.432)	1.024 (15.405)	1.098 (61.696)
ATP5G3	ENSOARG00000000170	ATP synthase, H+ transporting, mitochondrial Fo complex subunit C3 (subunit 9)	22	4.55	0	0.936 (-46.166)	1.580 (506.345)	0.872 (-101.713)	1.249 (85.848)	0.921 (-108.352)	1.589 (254.212)	1.004 (2.250)	0.994 (-1.965)	1.357 (123.762)	1.068 (30.002)	2.096 (408.536)	1.472 (328.106)	0.947 (-19.197)	0.999 (-0.553)	1.446 (319.226)	0.781 (-217.390)	1.319 (390.793)	1.118 (162.342)	1.067 (26.684)	1.613 (63.273)	1.429 (191.529)	1.322 (170.738)
ATP5H	ENSOARG00000011397	ATP synthase, H+ transporting, mitochondrial Fo complex subunit D	22	0	0	1.184 (8.519)	1.444 (24.790)	1.029 (2.284)	0.988 (-0.556)	1.059 (4.103)	1.321 (16.504)	1.207 (9.288)	0.855 (-6.810)	0.790 (-10.569)	1.022 (0.824)	1.080 (3.712)	1.227 (11.088)	0.690 (-13.910)	0.958 (-1.593)	1.249 (13.488)	1.072 (4.437)	1.388 (27.060)	1.324 (24.596)	1.257 (10.783)	1.925 (16.777)	0.905 (-5.321)	1.005 (0.214)
ATP5I	ENSOARG00000008425	ATP synthase, H+ transporting, mitochondrial Fo complex subunit E	22	4.55	0	0.760 (-316.353)	1.136 (163.080)	0.689 (-491.370)	0.912 (-75.278)	1.556 (792.565)	0.714 (-276.947)	0.695 (-286.567)	2.104 (895.618)	1.043 (34.199)	1.279 (207.355)	1.065 (64.801)	1.044 (41.525)	0.761 (-200.239)	1.419 (317.788)	0.987 (-16.409)	0.617 (-841.384)	0.811 (-434.956)	0.737 (-694.897)	0.671 (-252.559)	0.490 (-745.185)	1.002 (1.999)	0.842 (-146.720)
ATP5J	ENSOARG00000015187	ATP synthase, H+ transporting, mitochondrial Fo complex subunit F6	22	0	0	1.324 (155.159)	1.528 (322.712)	1.225 (129.719)	1.240 (122.007)	1.701 (478.765)	1.453 (198.498)	1.005 (2.484)	1.547 (195.259)	1.030 (12.783)	1.212 (91.216)	1.544 (275.554)	1.264 (155.806)	1.007 (3.409)	1.052 (20.455)	1.318 (167.461)	0.874 (-90.520)	1.731 (636.409)	1.651 (553.365)	1.214 (76.427)	1.706 (309.517)	1.254 (118.794)	1.692 (200.828)
ATP5S	ENSOARG00000020636	ATP synthase, H+ transporting, mitochondrial Fo complex subunit s (factor B)	22	0	0	1.062 (0.749)	1.613 (10.640)	1.255 (9.726)	1.956 (21.585)	0.905 (-7.370)	1.112 (4.510)	0.949 (-2.150)	1.100 (1.707)	1.288 (6.473)	1.098 (1.095)	0.942 (-1.003)	1.844 (12.403)	0.774 (-10.528)	1.043 (0.431)	1.084 (2.323)	1.200 (3.417)	0.793 (-11.268)	0.876 (-6.497)	1.180 (2.231)	1.570 (6.577)	1.043 (2.015)	1.000 (-0.002)
ATP5SL	ENSOARG00000007321	ATP5S like	22	0	0	0.683 (-10.469)	1.235 (4.584)	1.230 (8.735)	1.863 (11.828)	0.911 (-2.456)	0.770 (-9.481)	0.880 (-2.755)	0.803 (-5.159)	1.205 (5.886)	1.057 (1.249)	1.455 (10.645)	1.311 (6.514)	1.050 (1.387)	1.125 (2.084)	1.051 (1.578)	1.100 (2.681)	0.930 (-2.507)	1.067 (2.096)	1.032 (0.632)	1.496 (2.966)	1.088 (3.923)	1.140 (3.795)
ATP6	ENSOARG00000000022	ATP synthase subunit a	22	59.09	0	1.754 (3414.100)	1.185 (1957.862)	1.580 (8104.286)	3.145 (7098.763)	2.057 (12374.395)	3.610 (10078.407)	2.293 (7774.655)	2.119 (4409.944)	2.352 (5219.315)	2.010 (2707.544)	2.978 (7319.795)	1.381 (2396.886)	1.748 (2079.300)	2.666 (3439.761)	2.666 (8416.392)	1.724 (3824.655)	1.875 (13925.807)	2.209 (18892.311)	1.999 (2296.478)	2.424 (2034.796)	2.496 (5319.198)	1.770 (2826.198)
ATP6AP1	ENSOARG00000004743	ATPase H+ transporting accessory protein 1	22	0	0	1.573 (15.436)	1.297 (11.404)	1.115 (10.241)	1.052 (3.062)	1.214 (9.482)	0.997 (-0.164)	0.657 (-9.475)	1.053 (2.378)	1.555 (18.053)	0.813 (-6.507)	1.544 (19.448)	1.163 (5.920)	1.366 (17.659)	1.031 (0.991)	1.438 (16.998)	1.119 (3.817)	1.252 (3.363)	1.064 (0.752)	1.011 (0.476)	1.320 (4.328)	1.471 (22.389)	0.789 (-8.078)
ATP6AP1L	ENSOARG00000015534	ATPase H+ transporting accessory protein 1 like	2	0	0	NA	NA	NA	NA	NA	NA	NA	NA	NA	NA	0.601 (-0.782)	NA	NA	NA	NA	NA	NA	NA	NA	0.978 (-0.102)	NA	NA
ATP6AP2	ENSOARG00000001326	ATPase H+ transporting accessory protein 2	22	4.55	0	0.783 (-7.455)	1.808 (29.542)	1.537 (21.020)	1.550 (19.770)	1.386 (18.043)	1.404 (39.887)	0.989 (-0.312)	1.481 (15.302)	1.333 (15.853)	1.143 (5.384)	1.065 (3.038)	1.796 (28.174)	0.867 (-3.185)	1.016 (0.675)	1.787 (35.636)	1.450 (15.155)	1.459 (3.252)	0.776 (-1.564)	1.393 (14.250)	2.870 (11.711)	1.605 (22.129)	1.381 (16.853)
ATP6V0A1	ENSOARG00000001896	ATPase H+ transporting V0 subunit a1	22	0	0	0.681 (-6.029)	0.944 (-2.023)	1.381 (44.224)	0.898 (-17.895)	0.896 (-5.433)	1.054 (2.187)	0.954 (-2.328)	0.535 (-19.169)	0.882 (-3.316)	0.480 (-18.533)	0.850 (-6.035)	1.114 (4.185)	1.388 (17.139)	0.472 (-15.615)	1.290 (9.747)	0.991 (-0.371)	0.753 (-4.257)	0.776 (-3.493)	1.092 (1.905)	1.539 (8.369)	1.037 (4.172)	1.023 (0.681)
ATP6V0A2	ENSOARG00000002788	ATPase H+ transporting V0 subunit a2	22	4.55	0	0.655 (-2.501)	1.330 (2.790)	1.399 (3.215)	1.217 (0.914)	0.984 (-0.094)	1.753 (6.441)	1.108 (0.606)	0.769 (-1.747)	0.949 (-0.552)	0.821 (-2.476)	0.865 (-1.292)	1.183 (2.478)	1.546 (3.816)	0.790 (-2.664)	1.183 (1.384)	1.107 (0.453)	1.691 (1.363)	0.992 (-0.014)	1.695 (6.598)	1.945 (3.618)	1.154 (1.233)	2.912 (11.328)
ATP6V0A4	ENSOARG00000010469	ATPase H+ transporting V0 subunit a4	6	50	16.67	NA	NA	NA	2.024 (1.529)	1.470 (14.848)	6.674 (24.411)	NA	NA	NA	NA	NA	NA	1.191 (0.383)	NA	NA	NA	NA	NA	3.071 (2.732)	NA	NA	1.058 (0.232)
ATP6V0B	ENSOARG00000000665	ATPase H+ transporting V0 subunit b	22	0	0	1.087 (2.365)	1.430 (14.065)	1.262 (19.506)	1.136 (6.949)	1.313 (21.236)	1.130 (9.400)	1.193 (7.191)	1.452 (19.706)	1.505 (21.069)	1.147 (5.293)	1.571 (16.284)	1.536 (16.317)	0.869 (-2.961)	1.344 (12.051)	1.373 (14.304)	1.029 (1.514)	1.082 (1.635)	1.065 (1.209)	0.990 (-0.418)	1.359 (6.704)	1.475 (26.384)	1.120 (4.732)
ATP6V0D1	ENSOARG00000002996	ATPase H+ transporting V0 subunit d1	22	0	0	0.788 (-12.591)	1.542 (31.003)	1.126 (19.265)	1.257 (24.180)	0.978 (-1.994)	1.522 (30.665)	1.008 (0.290)	0.987 (-0.653)	1.349 (19.453)	0.976 (-1.237)	1.910 (39.598)	1.495 (28.611)	1.314 (23.053)	0.962 (-2.212)	1.450 (28.563)	1.341 (22.379)	1.403 (9.374)	1.106 (2.329)	1.133 (5.681)	1.551 (14.916)	1.610 (39.142)	0.836 (-14.765)
ATP6V0D2	ENSOARG00000012834	ATPase H+ transporting V0 subunit d2	7	28.57	0	NA	NA	0.561 (-0.864)	NA	3.023 (6.792)	2.096 (2.715)	0.880 (-0.173)	NA	0.697 (-0.648)	NA	NA	NA	NA	0.647 (-0.608)	NA	NA	NA	NA	0.981 (-0.034)	NA	NA	NA
ATP6V1A	ENSOARG00000019488	ATPase H+ transporting V1 subunit A	22	0	0	0.885 (-1.505)	1.613 (10.561)	1.558 (43.469)	1.296 (5.561)	1.166 (4.317)	1.391 (13.850)	1.017 (0.223)	0.703 (-7.087)	0.976 (-0.432)	0.909 (-1.617)	0.979 (-0.260)	1.660 (11.422)	1.203 (9.336)	0.763 (-3.873)	1.098 (1.937)	0.707 (-12.693)	1.394 (1.452)	0.818 (-0.696)	1.166 (3.134)	1.721 (13.309)	1.321 (8.680)	1.306 (5.650)
ATP6V1B1	ENSOARG00000011319	ATPase H+ transporting V1 subunit B1	13	7.69	0	NA	NA	0.133 (-9.880)	NA	1.364 (35.326)	2.528 (31.909)	0.681 (-2.340)	0.655 (-4.321)	0.906 (-1.466)	NA	0.321 (-6.535)	NA	NA	NA	NA	1.492 (55.480)	0.657 (-1.318)	NA	0.942 (-0.364)	1.676 (1.509)	0.995 (-0.056)	1.002 (0.159)
ATP6V1B2	ENSOARG00000010681	ATPase H+ transporting V1 subunit B2	22	9.09	0	0.984 (-0.410)	1.207 (8.712)	1.387 (82.668)	2.105 (44.876)	1.211 (7.054)	1.849 (24.985)	0.661 (-14.508)	0.825 (-8.672)	1.412 (22.960)	0.866 (-9.321)	1.263 (12.789)	1.143 (9.996)	1.364 (29.860)	1.005 (0.313)	1.257 (9.424)	1.480 (13.334)	1.180 (5.512)	1.409 (9.481)	1.168 (8.980)	1.107 (3.761)	1.657 (45.854)	2.390 (45.094)
ATP6V1C1	ENSOARG00000016832	ATPase H+ transporting V1 subunit C1	22	0	0	1.040 (0.811)	1.392 (9.121)	1.586 (57.037)	1.282 (8.076)	0.988 (-0.360)	1.142 (5.539)	0.766 (-4.536)	0.688 (-9.237)	0.793 (-7.886)	0.829 (-6.222)	0.828 (-5.861)	1.250 (8.939)	1.019 (0.949)	0.791 (-7.178)	1.198 (5.655)	1.138 (2.282)	1.149 (2.990)	1.138 (2.907)	1.127 (4.468)	1.599 (34.293)	1.391 (24.270)	1.475 (12.479)
ATP6V1C2	ENSOARG00000015588	ATPase H+ transporting V1 subunit C2	12	50	8.33	NA	NA	0.679 (-0.721)	1.228 (45.258)	1.630 (2.379)	2.183 (3.070)	NA	1.595 (14.966)	3.379 (39.560)	NA	3.723 (8.086)	NA	1.178 (0.188)	NA	NA	3.133 (35.096)	NA	NA	NA	1.586 (0.984)	2.725 (2.099)	5.357 (9.595)
ATP6V1D	ENSOARG00000021165	ATPase H+ transporting V1 subunit D	22	0	0	1.123 (6.121)	1.255 (14.958)	1.156 (21.453)	1.133 (21.740)	0.867 (-17.338)	0.728 (-49.863)	0.858 (-8.996)	0.713 (-24.742)	0.950 (-6.534)	0.883 (-10.824)	0.900 (-6.915)	1.161 (11.871)	0.894 (-16.919)	0.870 (-11.033)	1.248 (14.859)	1.109 (12.482)	0.913 (-2.578)	0.720 (-8.751)	0.917 (-6.941)	1.283 (52.063)	1.280 (29.771)	0.766 (-27.273)
ATP6V1E1	ENSOARG00000013489	ATPase H+ transporting V1 subunit E1	22	0	0	1.044 (2.297)	1.729 (34.922)	1.342 (69.849)	1.281 (44.462)	1.171 (10.579)	1.401 (48.699)	0.773 (-9.058)	1.107 (7.070)	1.358 (21.223)	1.436 (28.394)	1.775 (38.182)	1.459 (30.225)	1.178 (17.511)	1.567 (31.169)	1.594 (30.918)	1.405 (46.159)	1.302 (12.850)	1.119 (4.414)	1.522 (26.417)	1.359 (17.914)	1.587 (48.457)	1.196 (16.536)
ATP6V1E2	ENSOARG00000016196	ATPase H+ transporting V1 subunit E2	7	42.86	0	NA	NA	NA	1.777 (0.934)	NA	NA	NA	NA	NA	2.948 (2.380)	NA	1.662 (0.857)	2.056 (2.163)	2.982 (2.375)	NA	NA	NA	NA	1.032 (0.058)	1.269 (8.727)	NA	NA
ATP6V1F	ENSOARG00000003506	ATPase H+ transporting V1 subunit F	22	0	0	0.441 (-116.989)	1.239 (33.058)	0.740 (-91.302)	0.941 (-10.142)	0.642 (-99.594)	0.764 (-49.385)	0.414 (-45.205)	0.708 (-48.083)	0.931 (-10.202)	0.772 (-35.802)	1.192 (22.271)	0.959 (-6.781)	0.743 (-56.743)	1.032 (3.776)	0.769 (-46.443)	0.598 (-106.244)	0.542 (-54.423)	0.608 (-58.401)	0.405 (-111.238)	0.665 (-253.629)	1.005 (0.970)	0.650 (-81.594)
ATP6V1G1	ENSOARG00000005993	ATPase H+ transporting V1 subunit G1	22	0	0	0.745 (-58.137)	1.089 (23.501)	0.805 (-39.012)	0.885 (-47.206)	0.755 (-78.733)	0.703 (-181.222)	0.623 (-93.577)	0.727 (-109.225)	0.894 (-42.745)	0.865 (-56.764)	1.172 (50.832)	0.947 (-17.635)	0.751 (-143.856)	1.071 (24.323)	0.918 (-25.355)	1.069 (26.394)	0.987 (-1.638)	0.739 (-25.852)	0.933 (-22.780)	0.895 (-50.060)	0.983 (-8.568)	0.958 (-14.717)
ATP6V1G3	ENSOARG00000015583	ATPase H+ transporting V1 subunit G3	1	0	0	NA	NA	NA	NA	1.951 (7.022)	NA	NA	NA	NA	NA	NA	NA	NA	NA	NA	NA	NA	NA	NA	NA	NA	NA
ATP6V1H	ENSOARG00000013787	ATPase H+ transporting V1 subunit H	22	0	0	0.916 (-1.648)	1.548 (11.008)	1.399 (29.120)	1.452 (9.258)	1.043 (1.590)	1.416 (13.167)	0.983 (-0.218)	1.019 (0.507)	1.379 (9.438)	1.093 (2.356)	1.228 (4.739)	1.344 (8.375)	1.275 (8.028)	1.118 (2.667)	1.404 (9.019)	1.357 (10.834)	1.297 (3.295)	0.852 (-1.601)	1.343 (7.779)	1.331 (6.919)	1.575 (15.537)	1.060 (1.687)
ATP7A	ENSOARG00000018349	ATPase copper transporting alpha	12	0	0	NA	0.713 (-0.522)	1.159 (0.279)	NA	0.689 (-0.741)	1.055 (0.245)	0.790 (-0.340)	NA	NA	0.538 (-1.254)	NA	1.190 (0.422)	0.841 (-0.582)	0.524 (-1.214)	NA	NA	1.249 (0.322)	NA	1.183 (0.519)	NA	NA	1.299 (0.391)
ATP7B	ENSOARG00000009056	copper-transporting ATPase 2	7	0	0	NA	NA	1.309 (0.662)	NA	NA	NA	1.103 (1.945)	NA	NA	NA	0.907 (-0.142)	1.127 (0.268)	1.007 (0.016)	NA	NA	NA	NA	NA	NA	1.152 (0.298)	1.626 (1.148)	NA
ATP8	ENSOARG00000000021	ATP synthase protein 8	22	13.64	0	1.096 (520.514)	0.611 (-5248.500)	1.453 (5313.717)	3.392 (5754.577)	1.684 (8152.490)	2.434 (5354.099)	1.176 (1296.317)	1.413 (1717.794)	1.720 (2801.418)	1.352 (993.458)	0.767 (-497.692)	1.614 (2508.055)	1.023 (78.448)	1.111 (328.368)	1.675 (4052.428)	0.733 (-1422.127)	0.999 (-18.436)	1.653 (10264.329)	1.278 (635.370)	2.588 (1112.380)	1.629 (2444.071)	0.907 (-471.229)
ATP8A1	ENSOARG00000014541	ATPase phospholipid transporting 8A1	22	22.73	0	1.094 (0.475)	1.071 (0.435)	2.240 (23.202)	2.614 (13.707)	0.965 (-0.073)	2.579 (9.610)	1.229 (0.442)	0.836 (-1.493)	1.008 (0.051)	1.446 (4.427)	0.442 (-3.993)	1.261 (2.824)	1.529 (12.070)	1.010 (0.096)	1.697 (3.338)	1.790 (7.188)	1.056 (0.393)	0.763 (-1.338)	1.526 (4.680)	2.584 (3.340)	1.314 (1.022)	3.763 (8.634)
ATP8A2	ENSOARG00000013009	ATPase phospholipid transporting 8A2	9	0	0	NA	1.749 (2.679)	0.856 (-4.978)	0.589 (-2.885)	NA	NA	NA	0.569 (-0.804)	0.733 (-1.442)	NA	NA	NA	0.526 (-5.498)	NA	NA	NA	NA	NA	1.101 (0.138)	1.346 (0.780)	1.595 (2.762)	NA
ATP8B1	ENSOARG00000005280	ATPase phospholipid transporting 8B1	17	0	0	0.388 (-36.722)	0.705 (-22.721)	NA	0.362 (-26.983)	0.410 (-10.975)	0.988 (-1.327)	1.122 (2.738)	0.313 (-9.993)	0.318 (-15.096)	0.149 (-6.242)	0.747 (-1.685)	0.945 (-2.888)	NA	0.247 (-4.913)	0.814 (-15.819)	0.597 (-8.052)	1.604 (1.254)	NA	NA	NA	0.509 (-9.205)	0.232 (-28.815)
ATP8B2	ENSOARG00000002448	ATPase phospholipid transporting 8B2	22	4.55	0	0.455 (-5.537)	0.477 (-13.032)	1.126 (5.026)	1.475 (12.854)	0.828 (-1.551)	1.890 (13.212)	0.470 (-3.789)	0.556 (-10.764)	0.904 (-3.188)	1.043 (1.691)	1.335 (10.072)	0.760 (-7.150)	1.442 (14.628)	0.661 (-18.876)	0.595 (-7.306)	1.004 (0.040)	1.624 (1.745)	0.522 (-1.650)	1.365 (12.693)	1.936 (4.316)	1.307 (6.225)	3.392 (20.793)
ATP8B3	ENSOARG00000012688	ATPase phospholipid transporting 8B3	14	21.43	0	NA	0.824 (-0.268)	1.751 (0.762)	3.079 (2.362)	NA	NA	1.247 (0.281)	NA	1.490 (0.938)	1.208 (0.267)	1.940 (2.044)	2.342 (1.469)	2.685 (6.414)	1.296 (0.357)	1.391 (0.455)	NA	NA	NA	1.113 (0.132)	1.064 (4.736)	1.289 (2.073)	NA
ATP8B4	ENSOARG00000020996	ATPase phospholipid transporting 8B4 (putative)	13	0	0	NA	0.790 (-1.011)	NA	NA	0.742 (-0.393)	1.108 (0.218)	NA	0.227 (-3.943)	0.427 (-6.848)	0.612 (-1.978)	0.403 (-2.345)	0.740 (-1.666)	NA	0.747 (-0.774)	0.664 (-2.347)	NA	NA	NA	1.438 (2.505)	NA	0.867 (-0.219)	1.627 (1.337)
ATP9A	ENSOARG00000014351	ATPase phospholipid transporting 9A (putative)	22	0	0	0.975 (-0.599)	1.281 (4.145)	1.652 (81.163)	1.177 (2.088)	1.096 (0.795)	0.978 (-0.946)	1.029 (0.357)	0.856 (-2.833)	1.148 (4.067)	0.850 (-0.513)	0.896 (-0.853)	1.387 (4.928)	1.953 (26.744)	0.908 (-0.275)	1.255 (5.398)	1.514 (4.201)	1.329 (3.796)	1.135 (1.439)	1.468 (1.196)	1.178 (2.102)	1.370 (11.135)	0.460 (-10.497)
ATP9B	ENSOARG00000004295	ATPase phospholipid transporting 9B (putative)	22	0	0	0.744 (-2.680)	0.801 (-3.061)	1.111 (2.324)	1.488 (10.629)	0.742 (-3.791)	1.072 (1.580)	0.897 (-1.234)	0.769 (-4.323)	1.001 (0.019)	0.960 (-0.768)	0.880 (-2.250)	0.960 (-0.725)	0.944 (-0.865)	0.785 (-3.917)	1.073 (1.213)	1.506 (3.970)	1.240 (0.910)	0.825 (-0.744)	1.246 (4.303)	1.222 (3.802)	0.997 (-0.083)	1.436 (6.349)
ATPAF2	ENSOARG00000001212	ATP synthase mitochondrial F1 complex assembly factor 2	22	0	0	0.856 (-1.579)	1.177 (2.439)	1.216 (3.485)	1.250 (3.802)	0.881 (-3.179)	0.957 (-0.800)	0.993 (-0.104)	0.825 (-2.500)	1.361 (5.978)	1.180 (2.735)	1.333 (4.903)	1.105 (1.872)	1.290 (3.776)	1.154 (1.857)	1.039 (0.647)	1.143 (1.494)	1.077 (0.910)	0.997 (-0.038)	1.088 (1.075)	1.070 (1.620)	1.193 (3.122)	1.382 (5.362)
ATPIF1	ENSOARG00000003022	ATPase inhibitory factor 1	22	0	0	1.216 (77.705)	1.416 (190.743)	1.043 (21.647)	1.144 (59.449)	1.148 (110.151)	0.888 (-43.883)	0.957 (-17.462)	1.192 (71.467)	1.081 (23.236)	1.126 (28.860)	1.637 (176.166)	1.335 (110.284)	0.882 (-17.860)	1.285 (55.824)	1.242 (98.619)	0.869 (-74.907)	0.893 (-134.558)	1.095 (111.016)	0.833 (-41.836)	0.671 (-378.463)	1.060 (27.962)	1.110 (27.972)
ATR	ENSOARG00000006192	ATR serine/threonine kinase	20	5	0	0.858 (-0.271)	0.974 (-0.076)	1.191 (1.067)	1.264 (0.555)	0.776 (-0.709)	1.134 (0.749)	0.972 (-0.063)	0.733 (-0.797)	0.771 (-1.217)	1.167 (0.742)	0.547 (-2.184)	1.284 (1.250)	0.926 (-0.337)	0.839 (-0.690)	0.916 (-0.270)	0.969 (-0.064)	NA	NA	1.471 (1.795)	1.917 (4.901)	0.783 (-0.804)	2.346 (3.099)
ATRAID	ENSOARG00000019202	all-trans retinoic acid induced differentiation factor	22	0	0	0.784 (-13.627)	1.134 (10.545)	0.998 (-0.156)	0.801 (-30.589)	0.769 (-17.536)	0.903 (-8.195)	0.712 (-20.246)	0.813 (-14.541)	1.184 (14.653)	1.031 (2.316)	1.407 (37.395)	1.095 (8.051)	0.866 (-10.670)	0.904 (-6.798)	1.198 (15.482)	0.999 (-0.037)	1.161 (6.467)	0.795 (-8.044)	1.006 (0.351)	1.377 (19.963)	1.149 (12.263)	1.222 (12.605)
ATRN	ENSOARG00000002627	attractin	22	0	0	1.271 (3.343)	0.881 (-1.542)	1.328 (7.100)	0.712 (-3.537)	0.840 (-2.705)	1.064 (1.345)	1.152 (4.525)	0.502 (-5.642)	0.565 (-7.232)	0.655 (-3.771)	0.550 (-6.809)	1.262 (2.850)	1.385 (5.231)	0.666 (-3.268)	0.781 (-2.470)	0.904 (-0.545)	1.349 (1.707)	0.728 (-1.611)	1.223 (2.330)	1.500 (3.327)	0.634 (-5.893)	0.859 (-1.418)
ATRNL1	ENSOARG00000015949	attractin like 1	11	18.18	0	NA	NA	3.436 (5.554)	NA	1.004 (0.004)	1.597 (1.614)	NA	NA	0.700 (-1.561)	0.959 (-0.065)	0.304 (-2.294)	1.640 (0.897)	0.539 (-0.932)	1.101 (0.127)	NA	NA	NA	NA	NA	NA	0.847 (-0.482)	2.027 (1.311)
ATRX	ENSOARG00000018617	ATRX, chromatin remodeler	21	0	0	0.920 (-0.259)	0.768 (-1.342)	1.397 (4.578)	0.455 (-3.605)	0.963 (-0.159)	1.472 (3.608)	1.146 (0.529)	0.467 (-3.692)	0.434 (-6.302)	1.058 (0.550)	0.447 (-4.995)	1.184 (1.599)	1.195 (1.961)	0.957 (-0.387)	0.619 (-2.287)	0.999 (-0.004)	1.498 (1.383)	0.695 (-0.896)	1.807 (6.377)	NA	0.632 (-3.229)	1.836 (4.112)
ATXN1	ENSOARG00000012141	ataxin 1	21	0	0	0.833 (-0.290)	0.791 (-0.591)	1.854 (3.219)	0.492 (-1.647)	0.712 (-1.040)	1.091 (0.190)	0.762 (-1.148)	0.319 (-4.007)	0.495 (-1.890)	0.855 (-0.384)	0.365 (-3.422)	1.061 (0.167)	NA	0.935 (-0.128)	0.703 (-0.974)	0.677 (-0.623)	0.926 (-0.331)	0.775 (-1.102)	1.094 (0.282)	1.194 (0.287)	0.406 (-2.265)	0.802 (-0.440)
ATXN10	ENSOARG00000019420	ataxin 10	22	9.09	0	1.209 (8.018)	1.465 (24.680)	1.284 (49.073)	1.370 (77.068)	1.373 (36.437)	0.880 (-25.614)	1.295 (26.064)	0.947 (-4.224)	1.405 (31.330)	1.221 (16.640)	1.323 (30.264)	1.585 (38.533)	1.319 (25.586)	1.348 (22.004)	1.220 (15.603)	2.070 (31.082)	2.024 (28.132)	1.599 (16.185)	1.474 (41.822)	1.440 (43.697)	1.358 (49.221)	1.398 (22.562)
ATXN1L	ENSOARG00000011135	ataxin 1 like	22	0	0	0.771 (-1.348)	1.023 (0.198)	1.124 (1.023)	0.894 (-0.867)	0.753 (-2.479)	0.966 (-0.406)	1.064 (0.370)	0.519 (-7.037)	0.993 (-0.076)	0.764 (-2.223)	0.895 (-0.915)	1.247 (1.936)	1.400 (2.375)	0.780 (-1.831)	1.020 (0.204)	1.118 (0.624)	1.020 (0.107)	0.833 (-0.681)	1.364 (2.983)	1.225 (1.023)	0.955 (-0.494)	1.337 (2.278)
ATXN2	ENSOARG00000018223	ataxin 2	22	0	0	0.877 (-1.459)	0.913 (-1.520)	1.489 (13.769)	1.237 (3.727)	0.893 (-3.033)	1.097 (2.463)	0.939 (-1.789)	0.740 (-8.157)	0.754 (-7.431)	0.817 (-3.480)	0.711 (-8.287)	1.080 (1.460)	1.512 (12.106)	0.710 (-5.217)	0.973 (-0.579)	0.956 (-0.606)	1.492 (3.942)	1.432 (3.724)	1.165 (2.999)	1.397 (5.106)	0.850 (-4.730)	0.922 (-1.184)
ATXN2L	ENSOARG00000002503	ataxin 2 like	22	13.64	0	0.908 (-3.152)	1.087 (4.781)	1.682 (55.970)	1.364 (17.687)	0.819 (-5.391)	1.104 (4.749)	0.682 (-9.894)	0.765 (-13.357)	1.651 (30.306)	1.366 (21.525)	2.109 (59.835)	0.954 (-4.194)	2.227 (31.647)	1.048 (2.510)	1.664 (27.392)	1.786 (14.898)	0.935 (-0.752)	1.214 (2.010)	1.385 (14.214)	0.648 (-84.450)	1.390 (16.828)	3.206 (59.229)
ATXN3	ENSOARG00000012754	ataxin 3	22	0	0	0.816 (-1.508)	1.151 (1.956)	1.116 (2.293)	1.049 (0.862)	0.718 (-4.499)	1.119 (2.468)	0.894 (-1.145)	0.483 (-9.828)	0.626 (-9.774)	0.943 (-1.100)	0.503 (-9.984)	1.349 (5.790)	0.635 (-4.816)	0.716 (-4.706)	0.854 (-2.493)	1.865 (17.890)	0.976 (-0.071)	0.308 (-2.545)	1.071 (1.339)	1.648 (20.943)	0.745 (-4.937)	0.852 (-4.808)
ATXN7	ENSOARG00000011371	ataxin 7	22	4.55	0	0.545 (-1.644)	0.654 (-2.207)	1.475 (3.290)	0.465 (-1.735)	0.667 (-2.054)	1.004 (0.024)	0.990 (-0.037)	0.246 (-6.656)	0.435 (-3.858)	0.843 (-1.093)	0.484 (-3.206)	0.847 (-1.421)	2.257 (3.311)	0.746 (-1.529)	0.781 (-1.110)	0.833 (-0.417)	0.991 (-0.026)	0.733 (-0.781)	1.316 (1.754)	0.984 (-0.025)	0.683 (-0.934)	1.503 (2.273)
ATXN7L1	ENSOARG00000003721	ataxin 7 like 1	21	0	0	0.804 (-0.472)	0.734 (-1.365)	1.308 (1.674)	0.542 (-1.742)	0.775 (-0.703)	0.924 (-0.381)	0.936 (-0.182)	0.441 (-3.703)	0.729 (-1.623)	1.103 (0.604)	0.711 (-1.521)	0.897 (-0.584)	1.245 (0.886)	1.141 (0.679)	0.996 (-0.015)	1.828 (0.910)	NA	0.623 (-0.681)	1.220 (1.023)	0.782 (-1.755)	0.615 (-2.711)	1.738 (2.287)
ATXN7L2	ENSOARG00000019225	ataxin 7 like 2	19	21.05	0	1.084 (0.095)	1.474 (0.550)	1.719 (7.279)	2.066 (1.420)	1.152 (0.187)	1.326 (1.385)	1.096 (0.105)	1.011 (0.024)	1.680 (1.588)	2.480 (2.894)	1.863 (2.795)	1.143 (0.491)	2.189 (5.547)	1.976 (1.812)	1.627 (0.693)	NA	1.322 (1.013)	1.162 (0.697)	1.978 (1.491)	NA	2.169 (2.898)	NA
ATXN7L3	ENSOARG00000007406	ataxin 7 like 3	22	0	0	0.861 (-1.537)	1.155 (2.132)	1.274 (6.733)	1.091 (2.109)	0.942 (-0.698)	1.172 (3.377)	0.996 (-0.033)	1.037 (0.655)	1.297 (5.175)	1.259 (3.848)	1.357 (5.206)	1.072 (1.282)	1.363 (6.097)	1.113 (1.598)	1.392 (5.580)	1.395 (3.744)	1.230 (0.878)	0.916 (-0.305)	1.411 (5.813)	1.377 (2.542)	1.130 (2.579)	1.808 (9.447)
ATXN7L3B	ENSOARG00000016672	ataxin 7 like 3B	22	0	0	0.851 (-13.178)	1.230 (24.782)	1.111 (35.185)	0.832 (-23.221)	0.749 (-37.624)	0.814 (-30.180)	0.810 (-15.484)	0.635 (-39.763)	0.856 (-23.788)	0.937 (-6.402)	0.978 (-2.499)	1.288 (32.191)	1.300 (34.647)	1.004 (0.339)	1.185 (22.379)	1.348 (31.055)	0.911 (-6.447)	0.873 (-8.664)	1.184 (15.147)	1.806 (26.954)	1.006 (0.863)	1.083 (7.898)
AUH	ENSOARG00000007832	AU RNA binding methylglutaconyl-CoA hydratase	22	0	0	1.023 (0.092)	1.061 (0.403)	1.387 (6.617)	0.972 (-0.314)	1.417 (8.988)	1.225 (2.470)	1.293 (2.651)	0.672 (-2.602)	0.765 (-3.215)	0.964 (-0.231)	0.490 (-5.962)	1.078 (0.519)	0.734 (-2.815)	0.909 (-0.521)	0.902 (-0.931)	1.371 (1.784)	1.109 (0.627)	1.221 (1.470)	1.130 (1.142)	1.676 (2.392)	0.878 (-1.105)	0.905 (-0.525)
AUNIP	ENSOARG00000005794	aurora kinase A and ninein interacting protein	22	18.18	0	1.287 (0.722)	1.302 (1.011)	1.764 (5.679)	2.728 (2.667)	1.534 (1.662)	1.540 (1.873)	0.989 (-0.043)	1.442 (1.672)	1.690 (3.269)	1.773 (2.531)	1.118 (0.871)	1.576 (2.475)	1.562 (1.675)	1.554 (1.710)	1.446 (1.706)	2.075 (2.542)	2.040 (3.435)	1.815 (2.219)	1.289 (1.152)	1.541 (15.606)	1.789 (2.270)	3.994 (5.411)
AUP1	ENSOARG00000012789	ancient ubiquitous protein 1	22	0	0	0.849 (-12.934)	1.211 (20.154)	1.057 (3.702)	1.410 (28.440)	0.889 (-14.104)	1.211 (19.894)	1.165 (21.037)	1.264 (24.071)	1.405 (33.120)	1.216 (19.043)	1.723 (48.741)	1.051 (5.687)	1.175 (8.193)	0.899 (-10.656)	1.395 (38.501)	1.021 (1.353)	1.158 (7.100)	0.949 (-2.066)	1.056 (5.518)	1.273 (12.547)	1.150 (16.610)	1.545 (36.050)
AURKA	ENSOARG00000018369	aurora kinase A	22	9.09	0	1.303 (1.547)	1.278 (2.291)	1.354 (3.307)	1.730 (3.336)	1.893 (4.594)	1.939 (7.517)	1.250 (1.842)	2.049 (10.595)	1.618 (7.430)	1.752 (7.462)	1.189 (2.743)	1.274 (2.996)	0.779 (-0.941)	1.907 (7.482)	0.869 (-1.725)	1.863 (4.600)	2.388 (5.549)	1.540 (2.365)	1.890 (6.670)	1.438 (8.889)	1.292 (2.547)	1.536 (4.810)
AURKAIP1	ENSOARG00000003838	aurora kinase A interacting protein 1	22	9.09	0	0.760 (-12.643)	1.346 (15.620)	0.975 (-1.879)	1.116 (4.872)	1.678 (50.639)	1.494 (21.090)	1.237 (13.524)	2.007 (44.896)	1.673 (28.780)	1.549 (27.153)	1.408 (23.126)	1.056 (3.466)	1.197 (6.032)	1.589 (29.820)	1.378 (16.892)	0.946 (-3.427)	1.175 (8.447)	1.008 (0.422)	1.031 (1.914)	1.133 (11.220)	1.260 (12.256)	2.180 (45.292)
AURKB	ENSOARG00000019052	aurora kinase B	18	22.22	5.56	0.854 (-0.783)	1.198 (2.076)	NA	0.345 (-2.685)	NA	1.948 (4.098)	0.805 (-0.529)	0.260 (-4.056)	1.149 (0.954)	2.146 (11.432)	1.659 (5.397)	2.050 (16.632)	NA	0.842 (-1.578)	1.548 (3.582)	1.244 (0.860)	1.132 (0.213)	NA	1.205 (1.552)	2.088 (2.425)	0.211 (-4.961)	11.819 (44.757)
AVEN	ENSOARG00000019911	apoptosis and caspase activation inhibitor	22	0	0	0.767 (-3.261)	0.841 (-4.044)	1.192 (3.198)	1.655 (7.057)	0.959 (-0.687)	1.399 (6.377)	0.811 (-1.532)	0.876 (-1.974)	1.166 (3.746)	1.706 (26.224)	1.521 (12.611)	1.072 (1.855)	1.447 (13.159)	1.784 (23.335)	1.134 (2.583)	1.635 (10.012)	1.494 (13.822)	1.514 (12.010)	1.381 (17.668)	1.341 (35.151)	1.585 (7.702)	1.056 (1.511)
AVIL	ENSOARG00000004997	advillin	17	5.88	0	0.440 (-5.981)	0.756 (-1.312)	0.551 (-1.196)	0.494 (-1.589)	NA	0.533 (-2.402)	0.886 (-0.152)	0.642 (-3.725)	0.959 (-0.089)	NA	0.888 (-0.144)	0.802 (-0.503)	0.993 (-0.015)	NA	1.014 (0.041)	0.534 (-0.999)	NA	NA	1.469 (0.682)	1.069 (0.136)	4.098 (3.876)	0.111 (-74.554)
AVL9	ENSOARG00000006850	AVL9 cell migration associated	22	0	0	0.735 (-1.465)	1.063 (0.492)	1.624 (8.452)	0.641 (-3.271)	0.807 (-1.585)	1.036 (0.452)	0.919 (-0.388)	0.399 (-4.758)	0.481 (-5.977)	1.023 (0.197)	0.502 (-4.204)	1.337 (3.581)	1.377 (3.334)	0.756 (-2.017)	0.880 (-1.014)	1.135 (0.742)	1.554 (1.196)	1.136 (0.329)	1.340 (3.073)	1.820 (9.586)	0.559 (-6.375)	1.235 (2.186)
AVPI1	ENSOARG00000011185	arginine vasopressin induced 1	22	0	0	0.864 (-3.397)	1.157 (2.147)	1.595 (14.566)	0.588 (-13.206)	0.876 (-5.974)	0.876 (-4.198)	0.597 (-54.074)	1.471 (16.317)	1.499 (6.236)	0.454 (-4.131)	1.157 (3.215)	0.853 (-1.352)	1.126 (4.383)	0.646 (-2.388)	0.798 (-7.138)	1.250 (23.158)	1.455 (7.998)	0.978 (-0.404)	1.095 (1.055)	0.932 (-0.383)	1.251 (20.599)	0.203 (-87.786)
AVPR1A	ENSOARG00000004113	vasopressin V1a receptor	3	0	0	NA	NA	NA	NA	0.688 (-0.838)	NA	NA	NA	1.257 (0.363)	NA	1.311 (0.696)	NA	NA	NA	NA	NA	NA	NA	NA	NA	NA	NA
AVPR1B	ENSOARG00000005069	arginine vasopressin receptor 1B	1	0	0	NA	NA	NA	NA	NA	NA	NA	NA	NA	NA	NA	NA	1.617 (4.040)	NA	NA	NA	NA	NA	NA	NA	NA	NA
AVPR2	ENSOARG00000001441	arginine vasopressin receptor 2	5	60	0	NA	NA	NA	NA	3.115 (4.874)	0.481 (-12.311)	NA	NA	3.799 (3.558)	1.251 (0.487)	NA	NA	NA	2.639 (2.764)	NA	NA	NA	NA	NA	NA	NA	NA
AXDND1	ENSOARG00000016859	axonemal dynein light chain domain containing 1	1	100	0	NA	NA	NA	NA	NA	NA	NA	NA	NA	NA	NA	NA	NA	NA	NA	NA	NA	NA	NA	2.149 (1.559)	NA	NA
AXIN1	ENSOARG00000011631	axin 1	22	4.55	0	1.065 (0.283)	1.001 (0.005)	1.290 (2.779)	2.086 (6.882)	0.879 (-0.693)	1.103 (1.100)	1.093 (0.406)	0.829 (-1.597)	1.476 (3.957)	1.117 (0.769)	1.165 (1.755)	1.035 (0.267)	1.505 (3.299)	1.371 (1.767)	1.600 (4.138)	1.461 (2.236)	1.489 (3.051)	1.379 (2.309)	1.740 (3.767)	0.981 (-0.184)	1.013 (0.131)	1.554 (2.691)
AXIN2	ENSOARG00000015486	axin 2	20	5	0	0.394 (-13.032)	0.551 (-6.553)	0.852 (-0.990)	1.592 (2.655)	NA	0.611 (-4.313)	0.492 (-3.104)	0.423 (-8.030)	0.555 (-3.957)	0.873 (-1.009)	1.199 (2.142)	0.567 (-4.574)	0.681 (-1.316)	1.015 (0.091)	1.081 (0.590)	0.951 (-0.173)	0.899 (-0.114)	NA	1.707 (1.415)	0.951 (-0.126)	0.778 (-0.613)	2.020 (1.847)
AXL	ENSOARG00000007525	AXL receptor tyrosine kinase	22	9.09	0	0.547 (-6.266)	1.011 (0.158)	1.432 (5.869)	2.530 (9.117)	0.734 (-1.694)	0.919 (-0.621)	0.444 (-5.149)	0.581 (-15.946)	0.806 (-10.452)	0.393 (-10.293)	0.826 (-6.083)	0.872 (-1.253)	0.869 (-0.363)	0.770 (-1.722)	0.520 (-22.240)	2.221 (8.068)	1.248 (1.182)	0.414 (-2.534)	0.884 (-6.338)	1.224 (1.851)	1.429 (2.644)	0.285 (-11.358)
AZGP1	ENSOARG00000017973	alpha-2-glycoprotein 1, zinc-binding	4	50	0	NA	NA	NA	NA	NA	NA	0.976 (-1.491)	4.294 (7.240)	NA	NA	NA	NA	NA	NA	3.953 (3.414)	NA	NA	NA	NA	NA	NA	0.321 (-32.671)
AZI2	ENSOARG00000014591	5-azacytidine induced 2	22	9.09	0	0.861 (-3.385)	1.298 (11.617)	1.448 (18.290)	1.513 (14.785)	1.200 (7.923)	1.656 (23.797)	1.395 (10.452)	1.052 (1.505)	1.068 (2.590)	1.040 (1.137)	1.067 (2.327)	1.265 (11.210)	0.956 (-1.268)	0.821 (-5.407)	1.673 (24.275)	1.345 (8.557)	2.006 (9.538)	0.912 (-0.717)	1.466 (15.564)	2.837 (44.652)	1.051 (2.115)	0.825 (-5.639)
AZIN1	ENSOARG00000016993	antizyme inhibitor 1 isoform 1	22	0	0	1.401 (25.568)	1.180 (14.646)	1.215 (30.682)	1.051 (3.010)	0.803 (-10.985)	1.432 (32.990)	0.748 (-18.914)	0.722 (-30.253)	0.815 (-14.602)	0.936 (-5.374)	1.518 (44.162)	1.119 (14.830)	1.066 (6.966)	0.678 (-28.232)	1.203 (22.169)	1.102 (4.312)	1.000 (0.005)	0.720 (-20.547)	1.314 (24.319)	1.540 (25.500)	1.152 (100.468)	1.196 (16.746)
AZIN2	ENSOARG00000020862	antizyme inhibitor 2	1	0	0	NA	NA	NA	NA	NA	NA	NA	NA	NA	NA	NA	NA	NA	NA	NA	NA	NA	NA	NA	1.216 (1.981)	NA	NA
AZU1	ENSOARG00000009617	azurocidin 1	2	0	0	NA	NA	NA	NA	NA	NA	NA	NA	NA	NA	NA	NA	NA	NA	NA	NA	NA	NA	0.060 (-47.688)	0.805 (-0.254)	NA	NA
B2M	ENSOARG00000003782	beta-2-microglobulin	22	9.09	0	0.372 (-5257.564)	0.902 (-1114.233)	0.919 (-82.224)	1.783 (2424.367)	0.622 (-1492.604)	1.121 (655.009)	0.677 (-2216.257)	0.669 (-4296.775)	1.196 (2344.914)	0.659 (-8817.964)	0.903 (-420.943)	0.743 (-5153.439)	0.524 (-994.935)	0.835 (-3017.978)	0.611 (-4570.367)	0.404 (-2134.826)	1.141 (379.331)	0.601 (-1472.380)	0.990 (-182.067)	2.423 (791.424)	1.154 (540.807)	3.882 (6483.258)
B3GALNT1	ENSOARG00000014923	beta-1,3-N-acetylgalactosaminyltransferase 1 (globoside blood group)	14	35.71	7.14	NA	2.724 (3.419)	2.640 (33.225)	NA	1.850 (2.701)	1.452 (3.412)	NA	2.336 (3.442)	1.863 (6.274)	NA	0.898 (-0.222)	1.892 (1.797)	1.316 (7.616)	NA	0.217 (-25.224)	NA	0.841 (-6.225)	1.274 (11.898)	NA	NA	5.837 (8.532)	2.772 (5.017)
B3GALNT2	ENSOARG00000003507	beta-1,3-N-acetylgalactosaminyltransferase 2	22	0	0	1.100 (0.745)	1.032 (0.344)	1.094 (1.036)	1.407 (3.042)	0.803 (-1.876)	1.066 (0.940)	1.046 (0.350)	0.774 (-2.667)	0.855 (-2.580)	1.117 (1.252)	0.727 (-4.336)	1.036 (0.422)	0.789 (-2.173)	0.965 (-0.364)	1.087 (1.009)	1.449 (3.244)	1.164 (1.155)	0.896 (-0.974)	1.378 (6.931)	1.944 (2.955)	0.880 (-1.501)	1.285 (2.427)
B3GALT1	ENSOARG00000019658	beta-1,3-galactosyltransferase 1	3	66.67	0	NA	NA	3.423 (10.132)	NA	NA	NA	0.975 (-0.154)	NA	NA	NA	NA	NA	4.228 (4.038)	NA	NA	NA	NA	NA	NA	NA	NA	NA
B3GALT2	ENSOARG00000004993	beta-1,3-galactosyltransferase 2	18	16.67	0	NA	4.019 (38.519)	1.020 (0.171)	NA	0.268 (-3.969)	1.240 (2.037)	0.818 (-0.636)	0.222 (-5.353)	0.280 (-8.939)	0.739 (-2.955)	0.421 (-4.952)	2.952 (16.874)	1.134 (1.270)	0.857 (-1.270)	0.720 (-2.039)	0.544 (-1.377)	1.394 (0.647)	NA	1.297 (3.903)	2.696 (1.876)	NA	1.700 (2.881)
B3GALT4	ENSOARG00000009145	beta-1,3-galactosyltransferase 4	22	0	0	0.803 (-1.956)	1.401 (3.874)	1.029 (0.394)	1.155 (5.210)	1.025 (0.509)	1.187 (2.878)	1.333 (3.155)	1.061 (0.811)	1.869 (9.412)	1.006 (0.034)	1.775 (5.295)	1.635 (4.423)	1.255 (3.987)	1.072 (0.430)	1.748 (8.208)	1.823 (3.433)	1.429 (2.896)	1.046 (0.365)	1.516 (2.964)	1.067 (3.272)	1.442 (8.536)	0.638 (-3.295)
B3GALT5	ENSOARG00000015705	beta-1,3-galactosyltransferase 5	11	9.09	0	0.667 (-3.197)	1.404 (3.293)	NA	0.274 (-37.729)	NA	0.575 (-4.408)	2.034 (9.037)	NA	NA	0.220 (-3.837)	NA	0.738 (-1.719)	NA	0.241 (-4.412)	0.604 (-18.976)	NA	NA	NA	0.804 (-0.534)	NA	1.002 (0.004)	NA
B3GALT6	ENSOARG00000005931	beta-1,3-galactosyltransferase 6	19	0	0	1.080 (0.116)	0.949 (-0.110)	0.828 (-0.988)	1.444 (1.339)	NA	1.090 (0.248)	0.797 (-0.297)	1.030 (0.047)	1.447 (1.141)	0.749 (-0.545)	1.211 (0.646)	1.037 (0.055)	1.629 (1.578)	0.752 (-0.469)	1.521 (0.926)	1.479 (0.577)	NA	NA	1.509 (0.547)	0.937 (-0.073)	1.691 (1.706)	0.955 (-0.082)
B3GAT1	ENSOARG00000014376	beta-1,3-glucuronyltransferase 1	4	75	50	NA	NA	3.256 (76.909)	NA	NA	NA	NA	NA	0.928 (-0.084)	NA	NA	NA	5.027 (5.135)	NA	NA	NA	NA	NA	NA	NA	5.238 (7.930)	NA
B3GAT2	ENSOARG00000011201	beta-1,3-glucuronyltransferase 2	4	0	0	0.669 (-1.936)	NA	1.232 (1.447)	NA	NA	NA	NA	NA	NA	NA	NA	NA	NA	NA	NA	NA	NA	NA	1.142 (0.143)	NA	0.877 (-2.900)	NA
B3GAT3	ENSOARG00000015721	beta-1,3-glucuronyltransferase 3	22	4.55	0	0.865 (-2.490)	1.344 (6.446)	1.319 (20.479)	1.374 (12.462)	1.086 (1.758)	1.064 (2.120)	0.806 (-3.160)	1.041 (0.890)	1.489 (13.407)	1.256 (6.100)	1.840 (22.928)	1.057 (1.612)	1.421 (16.634)	1.316 (6.374)	1.510 (9.881)	1.538 (4.300)	1.485 (3.273)	1.101 (0.783)	1.372 (7.641)	1.268 (2.876)	1.390 (10.866)	2.718 (19.225)
B3GLCT	ENSOARG00000011694	beta 3-glucosyltransferase	22	4.55	0	0.733 (-1.939)	1.269 (3.372)	1.224 (1.762)	1.042 (0.593)	1.328 (3.544)	0.956 (-1.093)	0.840 (-0.888)	0.901 (-1.201)	1.099 (1.556)	0.575 (-5.147)	0.954 (-1.049)	1.234 (2.160)	1.136 (0.583)	0.930 (-0.606)	1.463 (6.059)	2.170 (7.296)	1.937 (5.495)	0.957 (-0.274)	1.245 (2.264)	1.829 (4.075)	1.434 (4.783)	0.722 (-2.259)
B3GNT2	ENSOARG00000019548	UDP-GlcNAc:betaGal beta-1,3-N-acetylglucosaminyltransferase 2	22	4.55	0	0.599 (-14.308)	1.869 (15.935)	1.060 (0.394)	0.957 (-1.271)	0.880 (-3.548)	1.482 (23.062)	1.048 (0.665)	0.752 (-5.417)	1.172 (3.869)	1.329 (6.405)	0.963 (-1.723)	1.700 (20.103)	0.618 (-3.700)	0.915 (-1.581)	1.841 (26.779)	1.336 (7.672)	1.882 (2.494)	0.873 (-0.537)	1.243 (5.442)	2.619 (14.198)	0.513 (-26.427)	1.273 (8.733)
B3GNT3	ENSOARG00000015019	UDP-GlcNAc:betaGal beta-1,3-N-acetylglucosaminyltransferase 3	22	9.09	0	0.365 (-8.018)	1.662 (11.795)	0.204 (-21.509)	0.142 (-13.443)	0.126 (-12.208)	1.285 (5.937)	1.072 (0.838)	0.216 (-15.939)	0.169 (-20.643)	0.415 (-10.998)	0.477 (-11.405)	0.728 (-5.074)	0.143 (-17.210)	0.350 (-11.684)	2.781 (64.007)	1.459 (5.624)	1.266 (2.018)	0.119 (-8.616)	1.342 (7.131)	2.056 (8.726)	0.109 (-19.447)	0.348 (-8.362)
B3GNT4	ENSOARG00000004634	UDP-GlcNAc:betaGal beta-1,3-N-acetylglucosaminyltransferase 4	7	14.29	0	1.519 (0.559)	NA	NA	NA	NA	1.173 (0.353)	NA	1.575 (4.736)	NA	NA	NA	NA	1.124 (3.531)	NA	NA	NA	NA	NA	1.272 (0.418)	0.684 (-1.480)	2.432 (4.163)	NA
B3GNT5	ENSOARG00000020655	UDP-GlcNAc:betaGal beta-1,3-N-acetylglucosaminyltransferase 5	20	10	0	0.363 (-13.812)	0.629 (-2.872)	0.248 (-7.765)	0.720 (-0.426)	0.520 (-10.786)	2.395 (8.161)	0.617 (-1.089)	0.410 (-8.611)	0.579 (-5.651)	0.820 (-5.283)	0.745 (-1.915)	0.854 (-3.900)	0.360 (-2.187)	0.597 (-10.433)	1.241 (4.911)	0.981 (-0.097)	1.763 (1.075)	NA	1.580 (8.475)	NA	0.778 (-2.305)	3.498 (21.896)
B3GNT7	ENSOARG00000020705	UDP-GlcNAc:betaGal beta-1,3-N-acetylglucosaminyltransferase 7	15	6.67	0	0.138 (-36.829)	0.454 (-1.250)	0.503 (-1.657)	NA	NA	0.326 (-81.336)	NA	0.475 (-15.711)	0.686 (-0.899)	0.812 (-0.472)	0.536 (-1.503)	0.317 (-3.333)	1.110 (0.110)	0.852 (-0.197)	0.871 (-31.355)	NA	NA	NA	2.035 (1.175)	NA	0.539 (-10.816)	0.063 (-83.549)
B3GNT8	ENSOARG00000007330	UDP-GlcNAc:betaGal beta-1,3-N-acetylglucosaminyltransferase 8	15	0	0	0.517 (-1.263)	1.371 (1.568)	1.017 (0.052)	NA	0.731 (-1.183)	0.598 (-3.536)	NA	0.729 (-2.591)	0.542 (-2.040)	NA	0.786 (-0.671)	0.602 (-1.190)	NA	NA	1.668 (6.029)	0.944 (-0.081)	1.097 (0.126)	0.856 (-0.182)	NA	0.800 (-0.595)	0.625 (-3.844)	NA
B3GNT9	ENSOARG00000011116	UDP-GlcNAc:betaGal beta-1,3-N-acetylglucosaminyltransferase 9	14	0	0	NA	0.892 (-0.233)	NA	NA	NA	1.201 (0.310)	NA	0.392 (-4.383)	0.879 (-0.597)	0.472 (-1.809)	0.797 (-1.286)	0.754 (-0.505)	1.047 (0.142)	0.877 (-0.336)	0.738 (-0.860)	NA	NA	NA	1.340 (0.700)	0.543 (-2.884)	0.560 (-1.887)	0.826 (-0.286)
B3GNTL1	ENSOARG00000015890	UDP-GlcNAc:betaGal beta-1,3-N-acetylglucosaminyltransferase-like 1	21	4.76	0	0.716 (-0.749)	0.648 (-1.299)	1.343 (0.932)	0.947 (-0.105)	0.760 (-1.158)	0.727 (-1.810)	0.776 (-0.936)	0.353 (-4.794)	0.558 (-3.389)	0.758 (-2.028)	0.476 (-3.566)	0.744 (-1.978)	0.884 (-0.671)	0.682 (-2.121)	0.797 (-0.777)	1.063 (0.104)	1.029 (0.029)	NA	1.065 (0.413)	1.011 (0.017)	0.833 (-1.587)	2.832 (4.259)
B4GALNT1	ENSOARG00000005672	beta-1,4-N-acetyl-galactosaminyltransferase 1	13	7.69	0	NA	1.213 (0.420)	1.392 (6.721)	NA	NA	NA	0.552 (-1.183)	1.070 (0.240)	0.975 (-0.164)	0.777 (-0.678)	2.009 (2.416)	1.075 (0.239)	NA	1.172 (0.507)	0.983 (-0.042)	NA	NA	NA	1.228 (0.497)	1.413 (1.043)	0.967 (-0.405)	NA
B4GALNT2	ENSOARG00000006320	beta-1,4-N-acetyl-galactosaminyltransferase 2	4	25	0	0.092 (-715.462)	NA	NA	NA	NA	NA	NA	NA	NA	NA	NA	2.667 (3.264)	NA	NA	NA	0.258 (-45.950)	NA	NA	NA	1.339 (2.841)	NA	NA
B4GALNT3	ENSOARG00000012134	beta-1,4-N-acetyl-galactosaminyltransferase 3	11	0	0	0.873 (-0.291)	1.902 (3.751)	NA	NA	0.735 (-4.567)	0.782 (-5.890)	NA	NA	1.140 (6.297)	NA	NA	1.451 (0.772)	1.224 (1.414)	NA	1.871 (14.648)	0.694 (-8.965)	NA	NA	NA	0.795 (-1.191)	NA	0.283 (-5.241)
B4GALNT4	ENSOARG00000008033	beta-1,4-N-acetyl-galactosaminyltransferase 4	18	16.67	0	2.564 (1.967)	0.951 (-0.499)	1.437 (16.311)	1.813 (4.928)	0.876 (-0.457)	0.714 (-5.709)	NA	1.036 (0.147)	1.601 (5.460)	1.465 (1.435)	1.346 (2.627)	0.811 (-1.369)	1.522 (11.259)	1.336 (0.864)	2.172 (5.251)	0.745 (-3.113)	NA	NA	2.369 (2.440)	NA	1.021 (0.170)	0.995 (-0.031)
B4GALT1	ENSOARG00000009544	beta-1,4-galactosyltransferase 1	22	0	0	0.482 (-29.017)	0.784 (-17.162)	0.655 (-1.457)	1.032 (0.380)	0.568 (-10.667)	0.695 (-16.537)	0.595 (-23.676)	0.357 (-40.697)	0.758 (-33.204)	0.468 (-33.993)	1.238 (12.706)	0.505 (-38.268)	0.736 (-1.731)	0.331 (-63.662)	1.064 (10.387)	1.100 (1.599)	1.112 (1.131)	0.591 (-4.547)	0.991 (-0.431)	0.849 (-3.039)	0.676 (-14.309)	0.533 (-32.239)
B4GALT2	ENSOARG00000000685	beta-1,4-galactosyltransferase 2	22	0	0	1.054 (0.290)	1.257 (1.953)	1.287 (2.900)	1.732 (4.958)	0.870 (-0.715)	1.114 (1.200)	0.777 (-0.576)	1.025 (0.219)	1.404 (3.977)	1.127 (0.702)	1.834 (8.578)	1.420 (2.566)	1.103 (0.781)	1.318 (1.295)	1.338 (3.306)	1.456 (4.237)	1.621 (1.699)	0.795 (-0.669)	1.350 (1.976)	1.107 (2.062)	1.564 (4.394)	0.992 (-0.075)
B4GALT3	ENSOARG00000009668	beta-1,4-galactosyltransferase 3	22	9.09	0	1.173 (1.873)	0.969 (-0.710)	1.302 (7.257)	0.918 (-3.124)	1.077 (1.430)	0.873 (-4.723)	0.745 (-3.213)	1.037 (1.094)	1.357 (9.306)	1.023 (0.511)	2.316 (21.784)	0.890 (-2.472)	1.285 (6.895)	0.530 (-18.900)	1.557 (10.091)	3.087 (17.302)	1.218 (0.828)	1.137 (0.462)	0.935 (-1.572)	1.485 (1.481)	1.114 (4.658)	0.905 (-2.825)
B4GALT4	ENSOARG00000019700	beta-1,4-galactosyltransferase 4	22	9.09	0	0.757 (-1.405)	1.479 (11.077)	0.555 (-10.025)	2.842 (5.608)	0.480 (-3.951)	1.118 (1.790)	0.699 (-1.308)	0.561 (-7.727)	0.687 (-6.864)	0.698 (-4.181)	1.555 (32.623)	1.069 (1.121)	0.564 (-8.023)	0.768 (-2.829)	1.860 (42.440)	0.775 (-5.681)	1.858 (1.611)	0.339 (-2.253)	1.067 (1.250)	2.234 (6.101)	1.005 (0.067)	0.535 (-12.074)
B4GALT5	ENSOARG00000012845	beta-1,4-galactosyltransferase 5	22	0	0	0.391 (-12.155)	0.923 (-1.825)	0.815 (-3.526)	1.433 (0.499)	0.406 (-10.764)	0.766 (-6.206)	0.583 (-3.926)	0.349 (-5.860)	0.650 (-4.142)	0.426 (-6.131)	0.750 (-4.414)	0.658 (-10.240)	0.650 (-3.573)	0.368 (-5.638)	1.143 (3.764)	0.743 (-5.041)	1.498 (1.674)	0.559 (-1.487)	1.004 (0.045)	1.088 (0.724)	0.915 (-0.625)	0.807 (-3.611)
B4GALT6	ENSOARG00000006302	beta-1,4-galactosyltransferase 6	16	6.25	0	NA	1.110 (0.132)	1.474 (16.603)	NA	1.055 (0.095)	1.355 (1.399)	0.794 (-0.363)	0.419 (-2.129)	0.571 (-4.282)	0.216 (-8.006)	0.586 (-1.299)	1.038 (0.056)	2.962 (11.026)	0.425 (-4.982)	0.881 (-0.451)	NA	NA	NA	1.008 (0.016)	0.931 (-0.487)	NA	0.162 (-16.366)
B4GALT7	ENSOARG00000006000	beta-1,4-galactosyltransferase 7	22	0	0	1.131 (1.164)	1.057 (0.827)	1.358 (4.933)	1.674 (11.723)	1.084 (1.003)	1.519 (7.621)	0.910 (-1.005)	0.996 (-0.048)	1.676 (10.801)	1.080 (1.166)	1.507 (9.002)	1.113 (1.695)	1.737 (9.824)	1.029 (0.416)	1.332 (5.072)	1.877 (4.897)	0.936 (-0.549)	1.064 (0.405)	1.157 (2.237)	1.193 (28.929)	1.593 (9.869)	1.772 (8.680)
B4GAT1	ENSOARG00000004470	beta-1,4-glucuronyltransferase 1	22	31.82	0	1.431 (1.216)	1.809 (3.026)	2.040 (56.604)	3.971 (7.822)	1.510 (4.378)	1.200 (2.491)	1.092 (0.326)	1.542 (4.083)	2.410 (8.615)	0.900 (-0.626)	1.911 (7.197)	2.090 (3.076)	2.249 (27.596)	1.597 (2.352)	1.329 (2.017)	2.249 (4.842)	1.299 (0.972)	1.355 (1.497)	1.311 (1.425)	1.408 (1.208)	2.384 (11.283)	1.437 (1.413)
B9D1	ENSOARG00000018313	B9 domain containing 1	22	0	0	1.017 (0.176)	1.061 (1.156)	0.662 (-4.665)	1.578 (8.290)	1.303 (4.456)	0.510 (-11.985)	0.907 (-0.435)	0.827 (-3.650)	1.455 (8.930)	0.548 (-2.390)	1.127 (3.149)	1.116 (1.368)	1.264 (5.588)	0.975 (-0.081)	1.051 (0.822)	1.140 (1.853)	0.921 (-0.349)	0.456 (-3.020)	0.722 (-1.601)	1.256 (25.680)	1.047 (0.804)	0.855 (-1.674)
B9D2	ENSOARG00000007426	B9 protein domain 2	22	9.09	0	0.361 (-11.003)	1.030 (0.222)	1.213 (1.245)	3.317 (4.756)	1.038 (0.983)	0.788 (-3.096)	0.567 (-3.764)	1.186 (2.018)	1.345 (3.097)	1.072 (0.768)	1.457 (5.923)	1.081 (0.866)	0.775 (-3.365)	1.680 (4.569)	1.054 (0.470)	1.519 (4.849)	1.129 (0.593)	1.056 (0.332)	1.028 (0.246)	0.819 (-3.784)	1.181 (2.000)	2.936 (10.945)
BAC5	ENSOARG00000001969	cathelicidin-2 precursor	1	0	0	NA	NA	NA	NA	NA	NA	NA	NA	NA	NA	NA	NA	NA	NA	NA	NA	NA	NA	0.021 (-151.071)	NA	NA	NA
BACE1	ENSOARG00000005403	beta-secretase 1	22	4.55	0	1.107 (1.064)	1.192 (2.799)	1.384 (18.047)	2.980 (21.027)	1.195 (3.371)	1.257 (6.903)	1.035 (0.522)	0.847 (-3.103)	1.272 (5.197)	0.906 (-1.002)	1.340 (10.655)	1.411 (5.043)	1.386 (8.181)	0.961 (-0.345)	1.142 (2.427)	1.489 (4.954)	1.170 (2.256)	1.152 (1.625)	1.070 (0.766)	1.157 (1.165)	1.324 (10.258)	1.163 (1.324)
BACE2	ENSOARG00000010129	beta-site APP-cleaving enzyme 2	21	0	0	0.494 (-21.235)	1.282 (9.671)	0.486 (-3.144)	0.590 (-2.318)	0.713 (-9.790)	0.896 (-4.733)	0.940 (-1.035)	0.464 (-17.205)	0.391 (-10.496)	0.206 (-17.036)	0.617 (-4.898)	1.427 (9.368)	0.338 (-3.176)	0.296 (-15.257)	1.046 (1.607)	0.897 (-1.807)	1.223 (0.643)	NA	1.368 (4.390)	1.620 (1.050)	0.424 (-5.905)	0.174 (-36.983)
BACH1	ENSOARG00000014393	BTB domain and CNC homolog 1	22	4.55	0	0.746 (-2.168)	1.050 (0.580)	1.110 (0.944)	0.716 (-4.094)	0.772 (-2.669)	1.451 (5.830)	1.099 (1.077)	0.481 (-8.234)	0.601 (-8.718)	0.595 (-4.430)	0.612 (-4.141)	1.215 (2.666)	0.988 (-0.056)	0.632 (-4.577)	0.990 (-0.139)	1.338 (1.768)	1.002 (0.017)	0.585 (-2.669)	1.383 (5.115)	2.075 (3.228)	0.758 (-3.972)	0.789 (-2.190)
BACH2	ENSOARG00000012361	BTB domain and CNC homolog 2	7	28.57	0	NA	NA	0.704 (-0.437)	NA	NA	NA	1.347 (0.445)	NA	NA	1.290 (1.672)	NA	1.204 (1.233)	NA	0.926 (-0.357)	NA	NA	NA	NA	2.227 (3.114)	NA	NA	4.269 (7.976)
BAD	ENSOARG00000006281	BCL2 associated agonist of cell death	22	0	0	0.638 (-8.623)	1.247 (6.011)	0.863 (-6.272)	1.480 (16.044)	0.753 (-8.465)	0.932 (-2.345)	0.634 (-5.107)	0.909 (-3.738)	1.371 (13.149)	1.021 (0.618)	1.912 (30.259)	1.093 (2.583)	0.861 (-6.455)	1.441 (8.769)	0.993 (-0.201)	1.136 (2.848)	0.904 (-0.881)	1.284 (1.911)	0.934 (-1.591)	1.086 (2.227)	0.958 (-1.995)	1.772 (17.468)
BAG1	ENSOARG00000009520	BCL2 associated athanogene 1	22	0	0	0.835 (-3.555)	1.278 (12.620)	0.924 (-2.202)	0.982 (-0.372)	0.901 (-2.334)	1.216 (7.614)	1.129 (2.414)	0.758 (-6.960)	0.768 (-8.662)	0.657 (-8.459)	1.029 (0.899)	0.847 (-5.983)	0.801 (-4.558)	0.602 (-9.449)	1.732 (36.750)	1.500 (9.721)	1.675 (10.205)	1.285 (4.091)	1.362 (8.891)	1.777 (32.489)	0.836 (-5.792)	0.546 (-17.990)
BAG2	ENSOARG00000005824	BCL2 associated athanogene 2	22	18.18	4.55	0.564 (-8.494)	0.899 (-2.301)	1.561 (6.344)	2.171 (11.794)	1.120 (0.972)	2.317 (11.974)	1.177 (1.236)	1.465 (5.978)	1.311 (3.732)	1.748 (18.074)	0.919 (-1.255)	1.519 (14.304)	0.973 (-0.377)	1.139 (3.885)	1.823 (25.412)	2.168 (30.248)	1.593 (18.153)	1.415 (12.525)	1.540 (14.209)	1.861 (4.885)	1.324 (2.879)	7.212 (49.084)
BAG3	ENSOARG00000003029	BCL2 associated athanogene 3	22	13.64	0	1.697 (5.628)	1.401 (4.671)	1.152 (4.228)	1.789 (13.779)	1.583 (22.054)	0.726 (-5.117)	0.841 (-5.023)	1.096 (2.182)	1.641 (8.105)	1.099 (0.931)	2.506 (21.967)	0.836 (-1.994)	2.478 (5.616)	1.182 (1.648)	0.728 (-4.901)	2.017 (20.861)	1.278 (12.885)	1.938 (40.580)	1.116 (0.897)	0.868 (-0.444)	1.815 (12.944)	0.741 (-5.598)
BAG4	ENSOARG00000001325	BCL2 associated athanogene 4	22	4.55	0	0.858 (-0.741)	1.217 (1.552)	1.324 (4.921)	1.284 (2.172)	0.793 (-1.325)	1.092 (1.056)	0.848 (-0.688)	0.598 (-3.811)	0.888 (-1.355)	1.268 (2.976)	0.832 (-1.299)	1.377 (5.067)	1.315 (3.250)	1.156 (1.454)	1.156 (1.343)	1.262 (1.149)	1.123 (0.398)	0.707 (-0.999)	1.303 (2.705)	1.332 (12.195)	0.902 (-0.787)	3.004 (14.255)
BAG5	ENSOARG00000013945	BCL2 associated athanogene 5	22	13.64	0	1.167 (1.298)	1.709 (7.853)	1.717 (22.803)	1.978 (15.957)	1.460 (3.100)	1.595 (8.774)	0.933 (-0.462)	1.362 (5.315)	1.805 (10.749)	1.781 (9.311)	1.170 (1.851)	1.466 (7.245)	1.939 (9.673)	1.619 (7.216)	2.275 (15.714)	1.575 (6.280)	1.433 (3.335)	2.137 (8.421)	1.446 (4.374)	1.714 (115.552)	1.876 (14.150)	3.574 (21.204)
BAG6	ENSOARG00000007183	BCL2 associated athanogene 6	22	0	0	0.744 (-11.749)	1.159 (9.250)	1.488 (22.893)	1.497 (23.995)	0.918 (-4.176)	1.058 (4.361)	0.955 (-1.851)	0.882 (-8.661)	1.554 (35.315)	1.315 (18.458)	1.733 (40.364)	1.073 (5.281)	1.731 (21.066)	1.215 (10.769)	1.365 (24.153)	1.362 (15.614)	1.264 (17.103)	0.930 (-4.136)	1.515 (24.574)	1.332 (70.436)	1.269 (18.473)	1.823 (38.060)
BAHCC1	ENSOARG00000018651	BAH domain and coiled-coil containing 1	16	6.25	0	0.711 (-0.472)	0.732 (-0.651)	1.929 (5.053)	1.422 (1.224)	0.809 (-0.381)	0.598 (-2.075)	NA	0.505 (-2.214)	1.242 (0.863)	NA	1.164 (0.638)	0.687 (-0.784)	2.119 (2.661)	0.652 (-0.552)	0.798 (-0.689)	NA	NA	NA	1.180 (0.321)	1.057 (0.101)	1.347 (1.021)	NA
BAHD1	ENSOARG00000020226	bromo adjacent homology domain containing 1	22	0	0	0.656 (-2.563)	0.852 (-1.355)	1.208 (2.511)	1.279 (2.494)	0.796 (-1.733)	1.058 (0.602)	0.748 (-1.706)	0.539 (-5.744)	0.837 (-2.073)	0.856 (-1.558)	0.675 (-3.430)	0.793 (-2.324)	1.320 (2.678)	0.817 (-1.709)	1.152 (1.471)	1.018 (0.119)	0.869 (-0.493)	0.530 (-1.966)	1.177 (1.627)	1.157 (1.048)	1.196 (2.576)	1.054 (0.425)
BAIAP2	ENSOARG00000000258	BAI1 associated protein 2	22	4.55	0	0.694 (-6.757)	0.864 (-1.078)	1.602 (30.379)	1.624 (10.194)	0.795 (-8.355)	0.670 (-11.399)	0.976 (-0.503)	0.740 (-7.998)	0.941 (-1.969)	0.380 (-13.405)	1.026 (0.391)	0.727 (-1.805)	2.063 (32.964)	0.701 (-4.645)	0.722 (-4.773)	1.795 (21.488)	0.904 (-0.894)	0.774 (-2.177)	0.941 (-1.322)	1.199 (2.791)	1.323 (19.212)	0.326 (-41.946)
BAIAP2L1	ENSOARG00000000788	BAI1 associated protein 2 like 1	17	0	0	0.350 (-55.934)	0.941 (-3.567)	NA	1.317 (2.098)	0.466 (-8.530)	1.323 (9.319)	0.956 (-2.165)	0.597 (-7.592)	0.922 (-2.435)	NA	0.693 (-3.174)	0.944 (-2.194)	0.508 (-6.957)	NA	1.140 (13.955)	0.726 (-7.184)	NA	NA	1.292 (0.375)	1.555 (9.970)	0.669 (-29.989)	0.203 (-42.115)
BAIAP2L2	ENSOARG00000015099	BAI1 associated protein 2 like 2	6	16.67	0	NA	1.271 (1.761)	NA	NA	0.454 (-22.230)	2.489 (7.224)	0.598 (-0.692)	NA	NA	NA	NA	0.755 (-12.530)	NA	NA	1.944 (2.532)	NA	NA	NA	NA	NA	NA	NA
BAIAP3	ENSOARG00000015428	BAI1 associated protein 3	13	7.69	0	NA	NA	1.420 (5.402)	0.615 (-0.978)	1.357 (2.939)	1.012 (0.066)	NA	0.452 (-2.695)	NA	0.452 (-2.515)	0.632 (-0.908)	NA	1.947 (102.208)	0.311 (-2.751)	NA	NA	NA	NA	1.598 (1.816)	0.787 (-2.225)	2.281 (21.866)	0.534 (-1.202)
BAK1	ENSOARG00000010067	BCL2 antagonist/killer 1	22	4.55	0	0.327 (-54.294)	1.076 (7.060)	0.642 (-12.543)	0.821 (-3.632)	0.653 (-9.974)	1.174 (6.810)	0.767 (-7.828)	0.468 (-18.506)	0.902 (-2.370)	0.697 (-15.548)	1.427 (8.813)	0.838 (-15.516)	0.829 (-2.863)	0.668 (-12.107)	1.654 (31.435)	0.578 (-16.442)	1.165 (1.197)	0.561 (-3.058)	1.404 (13.309)	0.526 (-14.478)	0.875 (-3.437)	4.250 (32.429)
BAMBI	ENSOARG00000015180	BMP and activin membrane-bound inhibitor homolog precursor	21	9.52	0	0.936 (-2.755)	1.106 (1.618)	0.758 (-8.373)	NA	0.646 (-26.911)	0.718 (-23.097)	0.516 (-25.116)	0.840 (-5.022)	1.122 (1.878)	1.196 (1.361)	1.272 (13.298)	2.177 (8.469)	0.831 (-1.995)	1.386 (1.769)	1.059 (0.548)	0.710 (-1.586)	1.388 (0.937)	0.735 (-0.523)	1.741 (11.416)	1.849 (2.769)	2.047 (6.456)	0.186 (-10.500)
BANF1	ENSOARG00000001278	barrier to autointegration factor 1	22	4.55	0	0.574 (-292.338)	1.301 (179.887)	0.678 (-235.534)	1.003 (1.214)	0.642 (-269.174)	0.430 (-629.007)	0.501 (-261.404)	0.743 (-191.270)	1.097 (73.328)	1.114 (80.531)	1.337 (333.632)	0.864 (-143.540)	0.763 (-164.343)	1.078 (48.188)	1.011 (8.692)	1.106 (57.269)	0.467 (-596.730)	0.821 (-190.793)	0.579 (-264.526)	0.676 (-152.265)	1.032 (28.491)	2.436 (546.103)
BANF2	ENSOARG00000017930	barrier to autointegration factor 2	1	0	0	NA	NA	NA	NA	NA	NA	NA	NA	NA	NA	NA	NA	NA	NA	NA	NA	NA	NA	NA	0.656 (-22.353)	NA	NA
BANK1	ENSOARG00000013398	B-cell scaffold protein with ankyrin repeats 1	15	13.33	6.67	NA	0.371 (-6.630)	NA	NA	NA	2.639 (7.596)	0.731 (-1.157)	0.404 (-8.936)	0.546 (-3.751)	0.527 (-31.376)	0.506 (-1.857)	0.450 (-27.787)	NA	0.493 (-29.481)	0.312 (-3.641)	1.143 (0.150)	NA	NA	1.411 (26.608)	1.720 (0.789)	0.685 (-0.651)	19.660 (43.645)
BANP	ENSOARG00000012330	BTG3 associated nuclear protein	22	9.09	0	0.755 (-1.174)	0.902 (-0.729)	1.119 (1.878)	2.805 (2.283)	0.632 (-2.123)	0.829 (-2.472)	0.828 (-0.767)	0.682 (-3.229)	0.831 (-1.582)	1.056 (0.599)	0.702 (-3.129)	0.941 (-0.639)	1.023 (0.147)	0.955 (-0.393)	0.804 (-1.602)	1.431 (1.798)	0.581 (-1.964)	0.553 (-2.057)	1.046 (0.419)	0.931 (-0.339)	0.952 (-0.315)	2.957 (5.987)
BARD1	ENSOARG00000019275	BRCA1 associated RING domain 1	16	12.5	0	0.589 (-0.734)	0.960 (-0.105)	0.351 (-1.865)	NA	NA	1.473 (0.869)	NA	NA	0.705 (-0.983)	1.060 (0.177)	0.717 (-1.085)	1.619 (2.153)	0.671 (-0.870)	0.660 (-0.926)	1.148 (0.288)	1.303 (0.334)	NA	NA	1.320 (0.803)	2.158 (1.275)	0.468 (-1.516)	3.238 (3.824)
BARHL1	ENSOARG00000005990	BarH like homeobox 1	1	0	0	NA	NA	1.172 (2.786)	NA	NA	NA	NA	NA	NA	NA	NA	NA	NA	NA	NA	NA	NA	NA	NA	NA	NA	NA
BARHL2	ENSOARG00000015662	BarH like homeobox 2	2	50	0	NA	NA	0.807 (-13.274)	NA	NA	NA	NA	NA	NA	NA	NA	NA	NA	NA	NA	NA	NA	NA	NA	2.100 (1.224)	NA	NA
BARX1	ENSOARG00000007997	BARX homeobox 1	5	20	0	0.271 (-58.171)	NA	NA	NA	NA	NA	NA	NA	NA	NA	2.366 (4.419)	NA	NA	NA	0.495 (-2.885)	0.784 (-4.559)	NA	NA	NA	NA	NA	1.471 (1.364)
BARX2	ENSOARG00000013548	BARX homeobox 2	20	5	0	0.489 (-1.096)	0.383 (-2.096)	0.660 (-1.648)	0.530 (-1.644)	NA	0.659 (-1.677)	0.542 (-1.244)	0.231 (-3.971)	1.267 (1.863)	0.610 (-1.558)	0.285 (-3.185)	0.596 (-1.491)	0.651 (-1.297)	0.491 (-1.778)	0.536 (-1.638)	3.782 (5.294)	0.881 (-0.214)	NA	0.861 (-0.523)	1.339 (0.412)	0.370 (-2.977)	0.595 (-2.231)
BATF	ENSOARG00000001812	basic leucine zipper ATF-like transcription factor	16	18.75	6.25	0.281 (-5.364)	0.550 (-7.556)	NA	NA	2.522 (6.389)	4.029 (6.513)	0.673 (-1.650)	0.606 (-10.761)	1.424 (2.722)	0.921 (-5.106)	0.475 (-2.324)	0.485 (-32.553)	NA	1.057 (2.255)	0.849 (-1.178)	0.418 (-1.590)	NA	NA	1.194 (5.300)	NA	0.534 (-1.587)	33.247 (67.010)
BATF2	ENSOARG00000011372	basic leucine zipper ATF-like transcription factor 2	10	0	0	NA	1.136 (0.832)	NA	NA	NA	0.939 (-0.153)	0.902 (-0.208)	0.574 (-2.215)	1.543 (1.610)	0.208 (-6.154)	0.987 (-0.026)	0.555 (-10.325)	NA	NA	0.514 (-1.085)	NA	NA	NA	1.033 (0.128)	NA	NA	NA
BATF3	ENSOARG00000010458	basic leucine zipper ATF-like transcription factor 3	18	16.67	11.11	0.556 (-2.677)	1.657 (6.821)	1.000 (-0.001)	3.628 (14.945)	0.575 (-1.876)	8.934 (10.798)	0.780 (-0.938)	0.861 (-2.475)	1.510 (5.133)	1.173 (7.396)	0.852 (-0.484)	1.126 (4.245)	NA	1.732 (19.429)	1.013 (0.110)	NA	1.913 (1.397)	NA	1.065 (1.815)	NA	1.040 (0.219)	11.485 (18.580)
BAX	ENSOARG00000012444	BCL2 associated X, apoptosis regulator	22	4.55	0	0.500 (-29.566)	0.956 (-3.496)	1.103 (3.560)	0.913 (-4.149)	0.805 (-7.674)	0.680 (-26.029)	0.416 (-22.364)	0.647 (-25.091)	0.600 (-29.609)	0.996 (-0.266)	1.572 (33.421)	0.749 (-29.141)	0.784 (-7.647)	0.941 (-3.114)	1.600 (37.005)	0.958 (-1.360)	0.570 (-6.797)	0.369 (-6.500)	0.886 (-6.918)	0.845 (-3.044)	0.734 (-19.748)	2.249 (37.255)
BAZ1A	ENSOARG00000006876	bromodomain adjacent to zinc finger domain 1A	22	9.09	0	0.598 (-5.632)	0.807 (-2.666)	0.557 (-2.352)	0.662 (-2.622)	0.428 (-3.039)	1.508 (7.056)	0.909 (-0.656)	0.802 (-3.495)	0.574 (-7.498)	0.950 (-1.254)	0.524 (-5.207)	0.892 (-3.204)	0.582 (-2.436)	0.730 (-6.102)	0.830 (-1.886)	1.291 (4.957)	1.378 (1.083)	0.413 (-1.767)	1.494 (9.419)	2.243 (30.306)	0.617 (-3.779)	2.961 (20.806)
BAZ1B	ENSOARG00000012638	bromodomain adjacent to zinc finger domain 1B	22	4.55	0	0.924 (-0.898)	0.948 (-1.159)	1.481 (11.273)	0.919 (-1.283)	0.821 (-3.386)	1.021 (0.722)	0.961 (-0.723)	0.571 (-12.511)	0.849 (-4.445)	0.999 (-0.032)	0.779 (-7.065)	1.122 (3.458)	1.084 (2.055)	0.866 (-3.337)	0.890 (-2.651)	1.152 (1.695)	1.115 (1.241)	0.895 (-1.037)	1.350 (7.803)	1.602 (3.963)	0.847 (-4.922)	2.159 (15.763)
BAZ2A	ENSOARG00000008407	bromodomain adjacent to zinc finger domain 2A	22	0	0	0.507 (-8.362)	0.768 (-6.459)	1.362 (7.425)	0.804 (-9.774)	0.682 (-6.780)	0.777 (-7.253)	0.608 (-5.809)	0.407 (-20.271)	0.822 (-4.983)	0.820 (-5.457)	1.076 (1.665)	0.886 (-3.793)	1.569 (10.793)	0.795 (-5.081)	0.927 (-1.887)	0.886 (-1.563)	0.889 (-0.720)	0.839 (-0.998)	1.105 (2.360)	0.801 (-5.293)	0.863 (-3.634)	1.213 (4.248)
BAZ2B	ENSOARG00000007352	bromodomain adjacent to zinc finger domain 2B	22	4.55	0	0.822 (-0.462)	1.017 (0.093)	1.577 (3.507)	0.923 (-0.583)	0.990 (-0.042)	1.161 (1.569)	1.210 (0.664)	0.625 (-2.293)	0.603 (-3.973)	0.542 (-1.302)	0.419 (-5.283)	1.636 (2.367)	1.024 (0.257)	0.798 (-0.427)	1.098 (0.568)	1.805 (2.079)	1.354 (0.590)	0.586 (-0.800)	1.136 (0.638)	2.029 (6.328)	0.942 (-0.489)	0.442 (-3.892)
BBOF1	ENSOARG00000000898	basal body orientation factor 1	2	100	0	NA	NA	NA	NA	2.649 (1.766)	NA	NA	NA	NA	NA	NA	NA	NA	NA	NA	NA	NA	NA	NA	2.189 (19.987)	NA	NA
BBOX1	ENSOARG00000014571	gamma-butyrobetaine hydroxylase 1	6	50	16.67	NA	NA	1.741 (0.930)	NA	1.716 (99.202)	2.752 (2.979)	1.417 (29.474)	NA	NA	NA	NA	5.735 (6.710)	NA	NA	NA	3.251 (8.947)	NA	NA	NA	NA	NA	NA
BBS10	ENSOARG00000014852	Bardet-Biedl syndrome 10	22	9.09	0	1.564 (0.994)	1.735 (1.676)	1.412 (1.707)	1.316 (2.276)	1.251 (1.732)	1.677 (4.843)	1.717 (2.813)	0.809 (-0.799)	1.203 (1.029)	1.565 (2.285)	0.590 (-1.982)	1.354 (1.497)	1.124 (1.058)	1.088 (0.367)	1.413 (1.126)	1.923 (1.793)	1.596 (1.506)	1.156 (0.365)	1.961 (3.480)	2.741 (5.631)	1.041 (0.292)	2.323 (3.516)
BBS2	ENSOARG00000018388	Bardet-Biedl syndrome 2	22	9.09	0	0.850 (-0.554)	0.955 (-0.261)	1.068 (1.081)	1.189 (4.350)	0.942 (-0.582)	1.164 (1.565)	1.267 (1.070)	0.806 (-2.066)	1.120 (2.081)	0.962 (-0.293)	0.939 (-1.172)	1.073 (0.530)	1.199 (6.103)	0.948 (-0.342)	0.861 (-1.162)	2.217 (3.634)	0.993 (-0.019)	0.607 (-0.866)	1.292 (2.065)	1.033 (0.514)	1.106 (1.393)	2.187 (5.528)
BBS4	ENSOARG00000018966	Bardet-Biedl syndrome 4	22	4.55	0	0.812 (-3.420)	1.269 (5.760)	1.361 (11.391)	1.485 (7.654)	0.886 (-2.787)	1.271 (8.001)	1.073 (1.245)	0.946 (-1.909)	0.985 (-0.575)	1.069 (1.434)	0.963 (-1.147)	1.054 (1.440)	1.066 (3.312)	0.980 (-0.351)	1.106 (3.019)	1.397 (5.177)	1.451 (4.670)	0.953 (-0.453)	1.446 (8.869)	2.122 (15.729)	1.111 (4.438)	0.991 (-0.195)
BBS7	ENSOARG00000013909	Bardet-Biedl syndrome 7	16	0	0	NA	1.296 (0.405)	1.311 (2.769)	1.713 (1.386)	1.300 (0.821)	1.780 (2.247)	NA	1.056 (0.199)	1.064 (0.300)	1.187 (0.541)	0.575 (-2.884)	1.402 (0.854)	1.491 (5.517)	1.219 (0.470)	1.143 (0.250)	NA	NA	NA	1.977 (1.929)	1.489 (4.700)	1.744 (2.344)	NA
BBS9	ENSOARG00000006163	Bardet-Biedl syndrome 9	22	0	0	0.850 (-0.625)	0.896 (-0.553)	0.913 (-0.960)	0.948 (-0.227)	0.952 (-0.326)	1.023 (0.251)	0.979 (-0.090)	0.687 (-2.850)	0.696 (-3.088)	0.866 (-0.784)	0.434 (-4.628)	0.948 (-0.335)	0.859 (-1.663)	0.652 (-1.909)	0.894 (-0.675)	1.318 (1.110)	1.145 (0.311)	0.850 (-0.420)	1.105 (0.680)	1.752 (2.997)	0.674 (-3.395)	1.124 (0.609)
BBX	ENSOARG00000018829	BBX, HMG-box containing	22	13.64	0	1.068 (0.288)	1.043 (0.266)	2.403 (7.697)	0.501 (-9.553)	1.036 (0.329)	1.171 (2.599)	0.868 (-0.528)	0.376 (-5.472)	0.538 (-4.948)	1.197 (1.862)	0.495 (-6.047)	1.643 (5.544)	1.860 (12.865)	1.112 (0.867)	0.778 (-1.551)	1.140 (0.415)	1.406 (1.127)	0.805 (-0.559)	1.243 (2.394)	2.009 (22.583)	0.616 (-7.237)	2.343 (7.103)
BCAM	ENSOARG00000009323	basal cell adhesion molecule (Lutheran blood group)	22	27.27	0	0.653 (-14.820)	1.689 (6.314)	1.878 (13.436)	2.031 (44.815)	1.946 (22.330)	0.615 (-100.831)	0.298 (-87.239)	1.982 (154.166)	2.895 (65.441)	0.714 (-17.178)	2.873 (85.821)	1.139 (2.450)	1.847 (8.763)	1.100 (4.030)	0.345 (-40.536)	4.124 (21.317)	1.188 (3.130)	2.059 (15.964)	1.891 (7.553)	1.019 (0.316)	1.894 (209.941)	2.611 (21.516)
BCAN	ENSOARG00000006170	brevican	2	50	50	NA	NA	8.326 (79.893)	NA	NA	NA	NA	NA	NA	NA	NA	NA	NA	NA	NA	NA	NA	NA	NA	1.026 (0.041)	NA	NA
BCAP29	ENSOARG00000005784	B-cell receptor associated protein 29	22	13.64	0	1.072 (1.290)	2.351 (22.678)	2.060 (29.846)	1.909 (21.732)	1.173 (4.790)	1.166 (3.642)	0.943 (-1.352)	1.540 (13.390)	1.442 (10.747)	1.016 (0.258)	0.919 (-1.521)	1.987 (15.137)	1.151 (1.639)	0.964 (-0.589)	1.953 (22.128)	1.845 (10.658)	1.150 (3.259)	1.472 (9.655)	1.211 (4.317)	2.307 (276.240)	1.595 (13.345)	0.870 (-2.600)
BCAP31	ENSOARG00000007184	B-cell receptor-associated protein 31	22	0	0	0.820 (-23.892)	1.169 (23.796)	1.052 (6.440)	0.698 (-213.873)	0.962 (-10.233)	0.822 (-51.662)	1.187 (33.826)	1.204 (34.953)	1.196 (32.619)	0.968 (-4.551)	1.404 (62.620)	1.087 (13.147)	1.008 (1.243)	1.068 (9.180)	0.870 (-28.400)	0.918 (-12.506)	0.856 (-12.615)	0.798 (-20.504)	0.831 (-28.338)	1.225 (29.897)	1.296 (55.950)	0.976 (-3.103)
BCAR1	ENSOARG00000006610	BCAR1, Cas family scaffolding protein	22	0	0	0.984 (-0.138)	0.912 (-1.501)	1.319 (7.735)	0.447 (-3.765)	1.098 (1.613)	0.733 (-8.455)	0.821 (-2.085)	0.870 (-2.289)	0.644 (-3.823)	0.435 (-5.163)	0.854 (-1.656)	0.884 (-1.719)	0.927 (-0.652)	0.519 (-3.815)	1.641 (10.269)	1.317 (1.637)	1.213 (0.772)	0.577 (-1.746)	1.197 (1.556)	1.325 (1.456)	0.786 (-3.735)	0.354 (-6.651)
BCAR3	ENSOARG00000016935	breast cancer anti-estrogen resistance 3	21	4.76	0	0.819 (-1.185)	1.760 (10.481)	1.044 (0.271)	1.434 (1.006)	0.881 (-2.771)	0.937 (-1.905)	0.925 (-1.235)	0.861 (-2.030)	0.852 (-1.328)	0.480 (-16.426)	0.833 (-3.235)	1.212 (4.876)	0.737 (-1.307)	0.731 (-5.930)	1.227 (3.702)	NA	1.983 (1.595)	0.852 (-0.240)	1.254 (2.996)	1.586 (2.852)	1.151 (0.924)	2.936 (10.085)
BCAS1	ENSOARG00000015051	breast carcinoma amplified sequence 1	13	7.69	7.69	0.229 (-251.908)	0.767 (-6.627)	1.180 (10.370)	0.477 (-2.516)	NA	22.784 (89.683)	1.475 (1.416)	0.656 (-6.022)	0.469 (-48.890)	NA	NA	1.099 (0.840)	NA	NA	0.999 (-0.082)	NA	NA	NA	NA	1.307 (1.249)	1.263 (3.819)	0.015 (-86.947)
BCAS2	novel transcript reconstruction	breast carcinoma amplified sequence 2	22	0	0	0.860 (-4.181)	1.370 (11.256)	0.921 (-3.611)	0.883 (-7.248)	0.752 (-10.467)	0.948 (-2.723)	0.858 (-3.610)	0.903 (-3.947)	1.004 (0.147)	1.059 (2.484)	1.019 (0.833)	1.220 (9.289)	0.764 (-11.411)	0.902 (-4.252)	1.192 (6.960)	1.111 (6.009)	1.000 (-0.008)	0.955 (-1.071)	1.058 (2.101)	1.248 (23.478)	1.055 (2.933)	1.475 (19.545)
BCAS3	ENSOARG00000016753	BCAS3, microtubule associated cell migration factor	22	0	0	0.648 (-1.457)	0.855 (-0.854)	1.197 (2.896)	1.568 (3.237)	1.040 (0.244)	1.448 (3.271)	1.421 (1.656)	0.823 (-1.861)	0.975 (-0.228)	0.918 (-0.592)	0.534 (-3.713)	0.797 (-1.442)	0.891 (-0.977)	0.846 (-1.032)	1.116 (0.648)	1.643 (2.237)	1.368 (1.499)	1.277 (1.173)	1.440 (3.618)	1.579 (3.859)	0.951 (-0.419)	1.361 (1.736)
BCAS4	ENSOARG00000013820	breast carcinoma amplified sequence 4	20	10	5	1.532 (1.589)	1.314 (1.306)	1.213 (8.295)	1.905 (9.073)	1.099 (1.630)	0.716 (-9.327)	0.481 (-1.705)	1.211 (2.221)	1.875 (5.021)	1.247 (2.444)	1.003 (0.021)	1.207 (1.153)	0.930 (-1.110)	2.718 (10.953)	1.434 (1.061)	1.789 (1.908)	NA	NA	1.009 (0.055)	1.327 (0.628)	1.510 (15.087)	6.343 (16.773)
BCAT1	ENSOARG00000020103	branched-chain-amino-acid aminotransferase, cytosolic	7	14.29	0	NA	NA	1.542 (3.681)	NA	NA	NA	NA	NA	NA	2.289 (4.677)	NA	1.900 (4.302)	1.082 (0.752)	1.353 (1.091)	NA	NA	NA	NA	1.917 (1.060)	0.321 (-2.239)	NA	NA
BCAT2	ENSOARG00000012226	branched chain amino acid transaminase 2	22	0	0	1.033 (0.688)	0.647 (-6.800)	0.775 (-3.870)	0.906 (-9.154)	0.523 (-4.338)	1.222 (3.212)	0.435 (-4.520)	0.524 (-5.750)	0.880 (-2.939)	0.692 (-6.027)	1.594 (14.624)	0.619 (-6.750)	1.022 (0.158)	0.671 (-5.860)	0.740 (-4.288)	0.857 (-2.833)	0.817 (-1.015)	0.541 (-2.358)	0.897 (-1.537)	1.104 (2.907)	0.988 (-0.262)	0.174 (-107.100)
BCHE	ENSOARG00000001551	butyrylcholinesterase	14	21.43	0	1.687 (2.558)	1.862 (5.126)	2.120 (10.333)	NA	NA	NA	NA	1.723 (0.854)	1.116 (0.830)	0.590 (-0.925)	0.959 (-0.304)	3.390 (4.412)	1.098 (0.296)	0.879 (-0.175)	1.259 (3.445)	3.482 (17.415)	0.846 (-1.193)	1.761 (2.206)	NA	NA	NA	NA
BCKDHA	ENSOARG00000007403	2-oxoisovalerate dehydrogenase subunit alpha, mitochondrial	22	0	0	1.462 (5.048)	1.111 (1.727)	1.084 (2.444)	1.839 (8.169)	1.588 (21.030)	0.790 (-6.805)	1.195 (3.602)	0.954 (-1.028)	1.280 (6.908)	0.961 (-0.496)	1.206 (4.518)	1.151 (1.853)	1.127 (1.789)	1.069 (0.733)	0.971 (-0.700)	1.346 (7.059)	1.044 (1.362)	1.266 (7.818)	1.356 (3.445)	1.031 (0.802)	1.179 (6.886)	1.092 (1.364)
BCKDHB	ENSOARG00000007187	branched chain keto acid dehydrogenase E1 subunit beta	22	4.55	0	2.950 (14.959)	1.596 (9.150)	1.049 (1.218)	1.944 (38.253)	1.466 (25.198)	1.683 (8.679)	1.196 (8.556)	1.144 (1.113)	0.979 (-0.391)	1.074 (0.835)	1.014 (0.380)	1.386 (5.054)	1.052 (1.400)	1.121 (1.221)	1.257 (3.178)	1.464 (3.477)	1.466 (10.982)	1.716 (16.535)	1.059 (0.636)	1.314 (4.526)	1.569 (16.630)	0.851 (-2.805)
BCKDK	ENSOARG00000008603	branched chain ketoacid dehydrogenase kinase	22	4.55	0	1.717 (5.179)	1.353 (4.422)	1.267 (5.679)	2.701 (10.462)	1.165 (2.585)	1.783 (7.023)	0.659 (-3.416)	0.845 (-1.679)	1.508 (6.940)	1.131 (1.342)	1.835 (12.693)	1.353 (4.521)	1.473 (5.692)	0.869 (-1.532)	1.510 (6.240)	1.500 (4.302)	1.822 (6.860)	1.694 (5.852)	1.158 (1.911)	1.200 (10.005)	1.185 (3.319)	0.905 (-1.585)
BCL10	ENSOARG00000014293	B-cell CLL/lymphoma 10	22	4.55	0	0.553 (-20.221)	1.131 (5.393)	1.103 (1.307)	0.989 (-0.335)	0.764 (-6.323)	0.862 (-12.713)	0.800 (-4.881)	0.882 (-5.838)	0.939 (-2.970)	0.876 (-7.230)	1.063 (2.003)	1.023 (1.324)	0.855 (-3.091)	0.934 (-3.119)	1.308 (13.308)	1.225 (7.297)	1.989 (6.823)	0.637 (-4.005)	1.498 (22.892)	4.193 (13.076)	0.888 (-5.647)	1.641 (23.435)
BCL11A	ENSOARG00000001663	B-cell CLL/lymphoma 11A	13	15.38	0	0.581 (-1.528)	0.962 (-0.218)	0.884 (-0.640)	NA	NA	NA	NA	NA	0.819 (-1.431)	0.819 (-3.685)	1.022 (0.088)	0.719 (-7.442)	NA	0.548 (-10.182)	2.413 (2.287)	1.418 (3.759)	NA	NA	1.219 (3.174)	NA	1.489 (0.955)	3.458 (23.562)
BCL11B	ENSOARG00000000266	B-cell CLL/lymphoma 11B	8	25	0	NA	0.294 (-3.495)	NA	NA	NA	NA	NA	NA	NA	1.158 (1.852)	NA	0.437 (-6.935)	NA	1.265 (2.454)	0.564 (-1.060)	0.378 (-2.097)	NA	NA	2.403 (4.403)	NA	NA	3.583 (3.188)
BCL2L11	ENSOARG00000014342	BCL2 like 11	18	5.56	0	NA	0.652 (-1.145)	1.106 (0.215)	0.523 (-4.670)	NA	0.630 (-2.814)	0.591 (-0.805)	0.416 (-2.307)	0.778 (-1.154)	0.871 (-0.698)	0.746 (-0.988)	0.844 (-0.824)	NA	0.650 (-1.812)	1.252 (0.344)	NA	0.731 (-0.379)	0.759 (-0.483)	0.916 (-0.473)	1.237 (3.140)	0.755 (-0.880)	3.881 (4.616)
BCL2L12	ENSOARG00000013342	BCL2 like 12	22	0	0	0.893 (-0.185)	0.954 (-0.125)	0.515 (-1.193)	0.714 (-0.759)	0.747 (-0.847)	0.865 (-0.653)	1.051 (0.118)	0.731 (-0.961)	0.878 (-0.527)	1.158 (0.501)	0.822 (-0.780)	0.926 (-0.266)	0.411 (-1.474)	1.069 (0.178)	0.999 (-0.003)	1.423 (0.842)	1.303 (0.403)	1.249 (0.351)	1.200 (0.702)	1.331 (1.058)	0.724 (-1.210)	1.815 (1.757)
BCL2L13	ENSOARG00000013505	BCL2 like 13	22	0	0	0.818 (-4.115)	1.028 (1.004)	1.310 (11.842)	1.111 (3.262)	0.690 (-21.279)	0.836 (-6.882)	0.702 (-11.252)	0.685 (-10.203)	1.054 (1.675)	0.768 (-5.682)	0.959 (-1.049)	1.081 (2.273)	0.903 (-2.451)	0.815 (-3.984)	1.245 (9.889)	1.326 (13.596)	0.684 (-35.028)	0.921 (-8.439)	0.967 (-0.635)	1.014 (0.303)	1.110 (3.553)	0.706 (-10.591)
BCL2L14	ENSOARG00000020888	BCL2 like 14	21	0	0	1.244 (5.371)	0.983 (-0.163)	0.414 (-7.376)	0.452 (-3.794)	0.303 (-5.724)	1.276 (3.009)	1.104 (0.658)	0.357 (-6.786)	0.620 (-5.618)	0.758 (-2.231)	0.384 (-7.080)	0.735 (-2.904)	0.388 (-5.776)	0.615 (-3.129)	1.344 (3.450)	0.973 (-0.118)	1.291 (0.902)	NA	1.324 (3.197)	1.947 (11.647)	0.258 (-8.059)	0.552 (-3.476)
BCL2L15	ENSOARG00000019924	BCL2 like 15	22	4.55	4.55	0.238 (-72.706)	0.870 (-34.099)	1.025 (0.141)	0.604 (-2.685)	0.097 (-64.127)	0.721 (-27.590)	0.317 (-19.816)	0.469 (-64.066)	1.318 (3.102)	1.247 (4.185)	0.933 (-0.494)	0.577 (-143.865)	0.634 (-1.980)	0.936 (-2.580)	1.225 (38.828)	0.530 (-2.221)	0.961 (-0.274)	0.471 (-2.272)	0.963 (-1.847)	1.324 (3.092)	0.454 (-3.704)	5.580 (18.115)
BCL3	ENSOARG00000009239	B-cell CLL/lymphoma 3	22	4.55	0	0.685 (-4.682)	0.819 (-4.465)	0.829 (-0.396)	0.760 (-2.125)	0.910 (-0.243)	1.628 (7.199)	0.360 (-10.942)	0.749 (-4.979)	1.600 (6.855)	1.116 (2.688)	1.808 (10.601)	0.677 (-13.302)	1.213 (0.522)	0.647 (-11.988)	1.639 (11.564)	0.918 (-1.169)	1.015 (0.035)	0.908 (-0.208)	1.292 (3.199)	0.817 (-0.491)	0.591 (-5.900)	2.936 (35.737)
BCL6	ENSOARG00000020487	B-cell CLL/lymphoma 6	22	13.64	4.55	0.684 (-1.720)	1.032 (0.199)	2.381 (31.823)	2.244 (6.810)	0.423 (-6.615)	0.522 (-44.982)	0.275 (-6.880)	0.985 (-0.354)	1.810 (15.953)	1.699 (10.581)	0.868 (-1.808)	1.960 (16.804)	1.264 (0.965)	1.351 (3.561)	0.833 (-1.831)	1.585 (6.244)	0.601 (-10.753)	0.898 (-3.073)	1.207 (2.619)	1.216 (0.915)	0.973 (-0.581)	8.009 (47.394)
BCL6B	ENSOARG00000009610	B-cell CLL/lymphoma 6B	20	5	0	1.364 (0.461)	1.568 (1.167)	NA	1.591 (1.797)	0.991 (-0.047)	1.192 (1.951)	0.526 (-2.313)	0.869 (-2.444)	1.083 (0.729)	0.436 (-5.069)	1.642 (4.188)	1.297 (0.794)	0.919 (-0.115)	0.688 (-2.373)	0.311 (-5.042)	NA	1.542 (2.976)	0.752 (-2.236)	2.588 (6.213)	1.330 (2.148)	1.430 (2.370)	0.576 (-1.705)
BCL7A	ENSOARG00000012263	BCL tumor suppressor 7A	22	9.09	4.55	0.985 (-0.046)	1.048 (0.239)	1.217 (3.245)	1.286 (1.940)	0.773 (-1.959)	1.015 (0.237)	0.792 (-0.790)	0.602 (-2.202)	1.380 (3.500)	1.711 (6.024)	0.789 (-1.558)	1.586 (8.635)	1.016 (0.084)	0.907 (-0.557)	1.655 (2.461)	2.028 (2.682)	0.638 (-3.366)	0.721 (-1.887)	1.583 (1.861)	1.725 (0.766)	1.027 (0.262)	10.282 (33.061)
BCL7B	ENSOARG00000012479	BCL tumor suppressor 7B	22	4.55	0	0.676 (-6.482)	1.171 (3.946)	1.249 (8.067)	1.297 (7.149)	0.973 (-0.461)	1.076 (2.423)	0.871 (-2.106)	0.699 (-11.015)	1.297 (7.044)	1.198 (5.678)	1.246 (5.928)	0.918 (-2.959)	0.842 (-5.598)	0.938 (-1.760)	1.186 (6.591)	1.364 (6.100)	1.324 (3.837)	0.974 (-0.402)	1.262 (7.896)	1.218 (9.256)	0.958 (-1.816)	2.238 (20.064)
BCL7C	ENSOARG00000007922	BCL tumor suppressor 7C	22	18.18	0	0.690 (-10.227)	1.060 (1.695)	0.881 (-2.575)	1.099 (2.371)	2.358 (37.796)	1.070 (2.315)	0.978 (-0.379)	2.869 (83.233)	1.317 (16.199)	1.371 (14.046)	1.194 (12.410)	0.914 (-3.487)	1.016 (0.248)	2.491 (34.934)	0.991 (-0.317)	0.921 (-2.424)	1.195 (1.822)	1.049 (0.384)	1.553 (12.016)	0.888 (-12.442)	0.948 (-1.906)	3.068 (33.859)
BCL9	ENSOARG00000020553	B-cell CLL/lymphoma 9	22	9.09	0	0.834 (-0.686)	1.118 (0.677)	1.408 (4.940)	1.490 (1.193)	0.938 (-0.620)	0.924 (-0.669)	0.685 (-1.044)	0.605 (-3.218)	1.219 (1.620)	1.056 (0.201)	1.587 (8.845)	1.088 (0.460)	2.547 (14.532)	1.001 (0.003)	1.364 (2.145)	2.042 (2.688)	1.096 (0.127)	0.992 (-0.011)	1.337 (1.065)	1.061 (0.689)	1.029 (0.362)	1.558 (1.743)
BCL9L	ENSOARG00000011728	B-cell CLL/lymphoma 9-like	22	0	0	0.668 (-3.841)	0.847 (-2.043)	1.756 (6.189)	1.843 (15.202)	0.832 (-1.363)	0.668 (-6.318)	0.650 (-5.599)	0.647 (-9.548)	1.195 (4.082)	1.054 (0.833)	1.551 (9.775)	0.717 (-4.232)	1.819 (2.015)	1.280 (3.493)	1.195 (2.803)	1.734 (5.241)	0.748 (-1.437)	1.303 (1.436)	1.723 (5.821)	0.868 (-0.357)	0.849 (-3.423)	1.496 (4.768)
BCLAF1	ENSOARG00000000096	BCL2 associated transcription factor 1	22	4.55	0	0.816 (-3.827)	1.070 (2.045)	1.455 (14.011)	0.651 (-11.826)	0.727 (-6.407)	1.130 (5.307)	1.025 (0.492)	0.518 (-14.036)	0.571 (-20.496)	0.976 (-0.958)	0.646 (-14.917)	1.231 (8.919)	0.884 (-6.399)	0.779 (-8.793)	0.846 (-4.605)	1.123 (1.797)	1.075 (1.112)	0.665 (-4.684)	1.272 (11.058)	2.532 (15.421)	0.691 (-16.636)	1.679 (17.070)
BCO1	ENSOARG00000008558	Ovis aries beta-carotene oxygenase 1 (BCO1), mRNA.	6	33.33	0	NA	1.381 (0.486)	NA	NA	0.424 (-50.279)	3.494 (2.569)	0.816 (-12.109)	NA	NA	NA	NA	2.703 (4.815)	NA	NA	0.935 (-0.336)	NA	NA	NA	NA	NA	NA	NA
BCO2	ENSOARG00000016370	beta-carotene oxygenase 2	17	11.76	0	0.769 (-3.272)	1.069 (0.590)	NA	1.588 (4.433)	1.594 (2.024)	1.133 (0.508)	1.868 (56.091)	0.913 (-0.926)	1.628 (8.707)	0.624 (-4.109)	0.887 (-0.561)	1.892 (4.902)	NA	0.977 (-0.204)	0.787 (-5.362)	2.496 (4.718)	NA	NA	1.049 (0.781)	NA	2.026 (1.500)	0.313 (-5.631)
BCOR	ENSOARG00000001020	BCL6 corepressor	22	0	0	0.696 (-2.051)	0.710 (-3.450)	1.173 (1.132)	0.852 (-1.135)	0.714 (-1.939)	1.024 (0.326)	0.562 (-2.902)	0.549 (-6.079)	0.788 (-2.695)	1.171 (1.889)	1.012 (0.154)	0.907 (-1.477)	1.239 (1.426)	1.020 (0.221)	1.129 (1.378)	1.595 (2.054)	1.125 (0.550)	0.880 (-0.552)	1.767 (5.859)	1.355 (2.729)	0.778 (-3.435)	1.874 (8.133)
BCORL1	ENSOARG00000015244	BCL6 corepressor-like 1	21	9.52	0	0.930 (-0.142)	0.556 (-1.986)	1.399 (1.292)	2.137 (1.226)	0.568 (-2.014)	1.052 (0.205)	0.535 (-2.267)	0.482 (-4.493)	0.810 (-1.239)	0.762 (-1.238)	0.957 (-0.248)	0.572 (-2.592)	2.062 (1.850)	0.839 (-0.626)	0.765 (-1.357)	1.296 (0.587)	0.847 (-0.191)	0.959 (-0.050)	1.209 (0.934)	NA	0.866 (-0.692)	0.810 (-0.624)
BCS1L	ENSOARG00000019649	BCS1 homolog, ubiquinol-cytochrome c reductase complex chaperone	22	4.55	0	0.990 (-0.042)	0.972 (-0.160)	0.920 (-0.711)	1.032 (0.149)	0.989 (-0.072)	1.338 (2.463)	1.093 (0.435)	0.946 (-0.380)	0.617 (-3.593)	1.182 (1.099)	0.616 (-2.942)	1.057 (0.377)	0.931 (-0.487)	1.018 (0.104)	1.041 (0.258)	1.266 (1.014)	1.345 (1.201)	1.460 (1.876)	1.402 (2.523)	2.002 (2.866)	0.714 (-2.578)	1.443 (2.076)
BDH1	ENSOARG00000020383	3-hydroxybutyrate dehydrogenase, type 1	18	33.33	16.67	2.885 (3.908)	5.399 (5.191)	0.643 (-1.828)	0.888 (-2.320)	1.467 (10.905)	9.789 (12.067)	NA	NA	1.764 (1.873)	1.187 (1.939)	2.125 (1.391)	1.203 (3.027)	0.812 (-1.713)	0.807 (-1.457)	2.633 (7.219)	0.872 (-18.587)	5.971 (28.430)	NA	1.475 (1.873)	1.214 (4.428)	NA	1.641 (15.557)
BDH2	ENSOARG00000011586	3-hydroxybutyrate dehydrogenase, type 2	22	9.09	0	1.093 (1.694)	1.121 (2.980)	1.083 (0.846)	1.029 (0.990)	1.084 (18.340)	0.894 (-5.950)	1.055 (3.218)	0.806 (-6.605)	0.827 (-8.402)	0.815 (-3.661)	1.111 (5.505)	2.262 (25.120)	0.782 (-3.872)	0.949 (-0.926)	0.811 (-5.732)	1.438 (7.885)	1.270 (4.053)	0.984 (-0.269)	0.995 (-0.165)	3.633 (5.243)	0.869 (-8.336)	0.925 (-1.758)
BDKRB2	ENSOARG00000015990	bradykinin receptor B2	14	7.14	0	0.600 (-1.173)	0.823 (-1.607)	1.484 (1.271)	1.922 (3.783)	0.812 (-0.482)	1.207 (3.131)	NA	1.247 (0.953)	1.738 (1.261)	NA	1.030 (0.071)	0.602 (-2.627)	NA	NA	2.043 (7.364)	1.458 (3.839)	NA	NA	NA	NA	1.215 (0.223)	0.949 (-0.218)
BDNF	ENSOARG00000015118	brain derived neurotrophic factor	1	100	0	NA	NA	3.393 (18.809)	NA	NA	NA	NA	NA	NA	NA	NA	NA	NA	NA	NA	NA	NA	NA	NA	NA	NA	NA
BDP1	ENSOARG00000005347	B double prime 1, subunit of RNA polymerase III transcription initiation factor IIIB	22	4.55	0	0.835 (-0.594)	0.920 (-0.452)	1.569 (3.782)	0.850 (-0.467)	0.766 (-1.075)	1.371 (2.605)	1.123 (0.338)	0.474 (-3.386)	0.436 (-5.353)	0.979 (-0.141)	0.445 (-4.233)	1.160 (1.184)	1.048 (0.363)	0.831 (-1.047)	0.639 (-2.480)	0.969 (-0.116)	1.454 (1.339)	0.515 (-1.625)	1.613 (4.208)	3.267 (2.891)	0.697 (-2.488)	1.665 (2.676)
BEAN1	ENSOARG00000001860	brain expressed, associated with NEDD4, 1	1	0	0	NA	NA	NA	NA	NA	NA	NA	1.121 (0.217)	NA	NA	NA	NA	NA	NA	NA	NA	NA	NA	NA	NA	NA	NA
BECN1	ENSOARG00000003698	beclin 1	22	0	0	0.745 (-12.944)	1.352 (21.637)	1.299 (15.431)	1.259 (11.886)	0.997 (-0.163)	1.508 (23.761)	1.197 (7.676)	0.817 (-10.709)	1.191 (12.904)	1.086 (5.188)	1.188 (9.037)	1.244 (17.184)	0.973 (-0.955)	1.057 (3.006)	1.247 (15.936)	1.213 (9.525)	1.277 (7.700)	1.082 (2.047)	1.471 (25.476)	1.647 (33.562)	1.152 (8.972)	1.598 (32.061)
BEND2	ENSOARG00000013609	BEN domain containing 2	1	0	0	NA	NA	NA	NA	NA	NA	NA	NA	NA	NA	NA	NA	NA	NA	NA	NA	NA	NA	NA	1.912 (2.176)	NA	NA
BEND3	ENSOARG00000011068	BEN domain containing 3	8	0	0	NA	0.949 (-0.098)	NA	0.609 (-1.880)	NA	1.150 (0.242)	NA	NA	0.972 (-0.041)	NA	0.736 (-0.472)	1.042 (0.075)	NA	NA	1.158 (0.210)	NA	NA	NA	NA	NA	0.841 (-0.211)	NA
BEND4	ENSOARG00000014117	BEN domain containing 4	3	33.33	0	NA	NA	NA	1.212 (1.098)	NA	1.666 (0.669)	NA	NA	NA	NA	NA	NA	NA	NA	NA	NA	NA	NA	NA	2.250 (2.027)	NA	NA
BEND5	ENSOARG00000004077	BEN domain containing 5	22	9.09	0	1.302 (0.994)	1.073 (0.342)	0.925 (-0.693)	1.761 (6.161)	1.143 (3.934)	1.963 (5.848)	0.909 (-0.502)	1.659 (4.379)	1.343 (3.875)	1.579 (4.708)	1.134 (1.203)	1.193 (1.268)	1.196 (5.225)	2.122 (6.320)	1.210 (1.205)	1.622 (3.729)	1.991 (2.318)	1.169 (0.211)	1.455 (4.711)	1.607 (2.976)	0.996 (-0.145)	2.202 (4.061)
BEND6	ENSOARG00000005869	BEN domain containing 6	20	10	0	0.657 (-0.533)	0.900 (-0.227)	4.736 (30.468)	1.046 (0.094)	0.890 (-0.218)	1.853 (2.458)	1.283 (0.445)	0.575 (-1.163)	0.525 (-2.111)	0.732 (-0.642)	0.396 (-2.573)	0.886 (-0.300)	1.562 (2.504)	0.516 (-1.225)	0.799 (-0.526)	NA	1.664 (0.671)	NA	1.892 (2.138)	2.383 (2.373)	0.848 (-0.577)	0.858 (-0.282)
BEND7	ENSOARG00000006059	BEN domain containing 7	22	0	0	1.139 (0.623)	1.071 (0.648)	1.306 (2.007)	1.315 (1.927)	0.810 (-6.009)	1.011 (0.160)	0.943 (-0.344)	0.688 (-2.353)	0.789 (-2.167)	0.360 (-2.837)	0.676 (-1.855)	1.367 (2.995)	1.384 (3.218)	0.563 (-1.541)	1.117 (1.456)	1.946 (2.368)	1.007 (0.027)	0.848 (-0.702)	0.850 (-0.652)	1.764 (15.695)	0.970 (-0.197)	0.455 (-3.365)
BEST1	ENSOARG00000014494	bestrophin 1	1	0	0	NA	NA	NA	NA	NA	NA	NA	NA	NA	NA	NA	NA	NA	NA	NA	NA	NA	NA	NA	1.034 (0.109)	NA	NA
BEST2	ENSOARG00000011280	bestrophin 2	3	0	0	NA	1.007 (0.014)	NA	NA	NA	NA	NA	NA	NA	NA	NA	NA	NA	NA	1.877 (2.863)	1.030 (0.087)	NA	NA	NA	NA	NA	NA
BEST3	ENSOARG00000020285	bestrophin 3	2	50	0	NA	NA	NA	NA	NA	NA	NA	NA	NA	NA	NA	NA	NA	NA	NA	NA	1.613 (1.510)	2.399 (1.739)	NA	NA	NA	NA
BEST4	ENSOARG00000001164	bestrophin 4	5	0	0	NA	0.385 (-15.403)	NA	NA	NA	1.793 (1.746)	NA	NA	NA	NA	NA	0.756 (-5.936)	NA	NA	1.965 (33.497)	NA	NA	NA	0.843 (-0.380)	NA	NA	NA
[truncated: 17,082 more rows]
