# Supplementary material for: A high resolution atlas of gene expression in the domestic sheep (Ovis aries)
Source: PLoS Genet. 2017 Sep 15;13(9):e1006997. doi: 10.1371/journal.pgen.1006997 (PMC5626511; doi:10.1371/journal.pgen.1006997)
Supplement: S19 Table — (XLSX) [file pgen.1006997.s025.xlsx]

## Sheet: S19 Table
S19 Table. GO term enrichment for the set of genes differentially expressed between TxBF and Texel sheep.
Only GO terms with ≥ 3 genes annotated with that GO term are included.
GO category	GO ID (depth in GO tree, i.e. maximum distance from a parent term)	GO term description	Total no. of genes annotated with this GO term	Observed no. of genes with this GO term	Expected no. of genes with this GO term	Fold increase between obs. and exp.	% of the total genes with this GO term	p (topGO 'weight')
biological process	GO:0070208 (7)	protein heterotrimerization	9	5	0.34	14.71	55.56	8.7e-06
biological process	GO:0055075 (8)	potassium ion homeostasis	12	5	0.46	10.87	41.67	5e-05
biological process	GO:0015793 (5)	glycerol transport	3	3	0.11	27.27	100	5.5e-05
biological process	GO:0030195 (6)	negative regulation of blood coagulation	24	8	0.91	8.79	33.33	7.2e-05
biological process	GO:0006833 (5)	water transport	14	5	0.53	9.43	35.71	0.00012
biological process	GO:0006641 (6)	triglyceride metabolic process	53	10	2.02	4.95	18.87	0.00015
biological process	GO:0010466 (6)	negative regulation of peptidase activity	163	17	6.21	2.74	10.43	0.00045
biological process	GO:0035235 (6)	ionotropic glutamate receptor signaling pathway	19	5	0.72	6.94	26.32	0.00059
biological process	GO:0006879 (9)	cellular iron ion homeostasis	51	8	1.94	4.12	15.69	0.00063
molecular function	GO:0061135 (3)	endopeptidase regulator activity	131	18	4.76	3.78	13.74	1.2e-06
molecular function	GO:0005539 (3)	glycosaminoglycan binding	117	16	4.25	3.76	13.68	5.1e-06
molecular function	GO:0008092 (3)	cytoskeletal protein binding	599	44	21.78	2.02	7.35	7.8e-06
molecular function	GO:0015250 (5)	water channel activity	9	4	0.33	12.12	44.44	0.00019
molecular function	GO:0005507 (6)	copper ion binding	47	8	1.71	4.68	17.02	0.00026
molecular function	GO:0005506 (6)	iron ion binding	199	18	7.24	2.49	9.05	0.00036
molecular function	GO:0004252 (5)	serine-type endopeptidase activity	171	15	6.22	2.41	8.77	0.00147
molecular function	GO:0020037 (4)	heme binding	144	13	5.24	2.48	9.03	0.00231
cellular component	GO:0005615 (2)	extracellular space	797	78	29.84	2.61	9.79	9.2e-13
cellular component	GO:0043209 (2)	myelin sheath	148	22	5.54	3.97	14.86	6.1e-08
cellular component	GO:0005581 (2)	collagen trimer	54	12	2.02	5.94	22.22	5.5e-07
cellular component	GO:0030017 (5)	sarcomere	98	16	3.67	4.36	16.33	6.6e-07
cellular component	GO:0042627 (3)	chylomicron	9	5	0.34	14.71	55.56	8e-06
cellular component	GO:0044297 (2)	cell body	164	18	6.14	2.93	10.98	4.3e-05
cellular component	GO:0034361 (4)	very-low-density lipoprotein particle	12	5	0.45	11.11	41.67	4.6e-05
cellular component	GO:0033269 (4)	internode region of axon	3	3	0.11	27.27	100	5.2e-05
