# Supplementary material for: A high resolution atlas of gene expression in the domestic sheep (Ovis aries)
Source: PLoS Genet. 2017 Sep 15;13(9):e1006997. doi: 10.1371/journal.pgen.1006997 (PMC5626511; doi:10.1371/journal.pgen.1006997)
Supplement: S20 Table — (XLSX) [file pgen.1006997.s026.xlsx]

## Sheet: Sheet1
S20 Table: Details of the removed, re-labelled and swapped TxBF libraries
Removed Libraries	Library Abbreviation	Reason
tonsil (TxBF adult male), replicate 3	SHPM3Ton	Spurious clustering
tonsil (TxBF adult male), replicate 1	SHPM1Ton	Spurious clustering
pituitary gland (TxBF adult female), replicate 1	SHPF1PiG	Spurious clustering
spleen (TxBF adult female), replicate 3	SHPF3Spl	Spurious clustering
ileum (TxBF adult male), replicate 2	SHPM2Ile	Contamination with Muscle
pylorus (TxBF adult male), replicate 2	SHPM2Pyl	Contamination with Duodenum
Re-labelled Libraries
Original Sample Name	Library Abbreviation	Re-labelled as	Reason
thoracic oesophagus (TxBF adult female), replicate 2	SHPF2ThO	thoracic oesophageal muscle (TxBF adult female), replicate 2	Tissue Collection Issue
thoracic oesophagus (TxBF adult male), replicate 1	SHPM1ThO	thoracic oesophageal muscle (TxBF adult male), replicate 1	Tissue Collection Issue
thoracic oesophagus (TxBF adult male), replicate 2	SHPM2ThO	thoracic oesophageal muscle (TxBF adult male), replicate 2	Tissue Collection Issue
thoracic oesophagus (TxBF adult male), replicate 3	SHPM3ThO	thoracic oesophageal muscle (TxBF adult male), replicate 3	Tissue Collection Issue
thoracic oesophagus (TxBF adult female), replicate 1	SHPF1ThO	thoracic oesophageal tissue (TxBF adult female), replicate 1	Tissue Collection Issue
thoracic oesophagus (TxBF adult female), replicate 3	SHPF3ThO	thoracic oesophageal tissue (TxBF adult female), replicate 3	Tissue Collection Issue
Pairs of Swapped Libraries (1-4)	Library Abbreviation		Library Abbreviation
1) left ventricle (TxBF adult female), replicate 3	SHPF3LV	1) testes (TxBF adult male), replicate 2	SHPM2Tes
2) ileum (TxBF adult female), replicate 3	SHPF3Ile	2) liver (TxBF adult male), replicate 2	SHPM2Liv
3) reticulum (TxBF adult male), replicate 2	SHPM3Ret	3) liver (TxBF adult female), replicate 3	SHPF3Liv
4) hippocampus (TxBF adult male), replicate 2	SHPM2Hip	4) ovary (TxBF adult female), replicate 3	SHPF3Ov
