# Supplementary material for: A high resolution atlas of gene expression in the domestic sheep (Ovis aries)
Source: PLoS Genet. 2017 Sep 15;13(9):e1006997. doi: 10.1371/journal.pgen.1006997 (PMC5626511; doi:10.1371/journal.pgen.1006997)
Supplement: S21 Table — (XLSX) [file pgen.1006997.s027.xlsx]

## Sheet: Sheet2
S21 Table: Details of the abbreviations used for each sequencing library submitted to European Nucleotide Archive under study accession number PRJEB19199
Sample	Library Abbreviation	Library Type	Tissue Abbreviation		Key
Abomasum Female 020414	OAR_RI_SHPF2Abo	mRNA	Abo		Sample ID: Oar_RI_SHPF2Ret
Abomasum Female 160114	OAR_RI_SHPF1Abo	mRNA	Abo
Abomasum Female 140514	OAR_RI_SHPF3Abo	mRNA	Abo		OAR is taxon Ovis aries
Abomasum Male 120314	OAR_RI_SHPM1Abo	mRNA	Abo		RI is Roslin Institute
Abomasum Male 260314	OAR_RI_SHPM3Abo	mRNA	Abo		SHP is sheep
Abomasum Male 190314	OAR_RI_SHPM2Abo	mRNA	Abo		F2 is female replicate 2
Abomasum Lamb 1	OAR_RI_SHPL1Abo	mRNA	Abo		Ret is Reticulum
Abomasum Lamb 3	OAR_RI_SHPL3Abo	mRNA	Abo
Abomasum Lamb 4	OAR_RI_SHPL4Abo	mRNA	Abo		160114 is Female replicate 1
Abomasum Lamb 5	OAR_RI_SHPL5Abo	mRNA	Abo		020414 is Female replicate 2
Abomasum Lamb 7	OAR_RI_SHPL7Abo	mRNA	Abo		140514 is Female replicate 3
Abomasum Lamb 8	OAR_RI_SHPL8Abo	mRNA	Abo
Abomasum Lamb 9	OAR_RI_SHPL9Abo	mRNA	Abo		120314 is Male replicate 1
Abomasum Lamb 10	OAR_RI_SHPL10Abo	mRNA	Abo		190314 is Male replicate 2
Adrenal Gland Cortex Female 020414	OAR_RI_SHPF2ACo	mRNA	ACo		260314 is Male replicate 3
Adrenal Gland Cortex Female 140514	OAR_RI_SHPF3ACo	mRNA	ACo
Adrenal Gland Cortex Female 160114	OAR_RI_SHPF1ACo	mRNA	ACo		Total number of libraries
Adrenal Gland cortex male 260314	OAR_RI_SHPM3ACo	mRNA	ACo		mRNA (poly-A selected) libraries = 364
Adrenal Gland cortex male 120314	OAR_RI_SHPM1ACo	mRNA	ACo		total RNA (ribo-depleted) libraries = 74
Adrenal Gland Cortex Male 190314	OAR_RI_SHPM2ACo	mRNA	ACo		Total number of libraries submitted to the ENA = 438
Adrenal Gland Medulla Female 020414	OAR_RI_SHPF2AMe	mRNA	AMe
Adrenal Gland Medulla Female 140514	OAR_RI_SHPF3AMe	mRNA	AMe
Adrenal Gland Medulla Female 160114	OAR_RI_SHPF1AMe	mRNA	AMe
Adrenal Gland Medulla Male 260314	OAR_RI_SHPM3AMe	mRNA	AMe
Adrenal Gland Medulla Male 120314	OAR_RI_SHPM1AMe	mRNA	AMe
Adrenal Gland Medulla Male 190314	OAR_RI_SHPM2AMe	mRNA	AMe
Blood Leukocytes Female 140514	OAR_RI_SHPF3BL	mRNA	BL
Blood Leukocytes Female 020414	OAR_RI_SHPF2BL	mRNA	BL
Blood Leukocytes Male 120314	OAR_RI_SHPM1BL	mRNA	BL
Blood Leukocytes Male 260314	OAR_RI_SHPM3BL	mRNA	BL
Blood Leukocytes Male 190314	OAR_RI_SHPM2BL	mRNA	BL
Caecum Male 260314	OAR_RI_SHPM3Cae	mRNA	Cae
Caecum Male 120314	OAR_RI_SHPM1Cae	mRNA	Cae
Caecum Male 190314	OAR_RI_SHPM2Cae	mRNA	Cae
Caecum Lamb 1	OAR_RI_SHPL1Cae	mRNA	Cae
Caecum Lamb 3	OAR_RI_SHPL3Cae	mRNA	Cae
Caecum Lamb 4	OAR_RI_SHPL4Cae	mRNA	Cae
Caecum Lamb 5	OAR_RI_SHPL5Cae	mRNA	Cae
Caecum Lamb 6	OAR_RI_SHPL6Cae	mRNA	Cae
Caecum Lamb 7	OAR_RI_SHPL7Cae	mRNA	Cae
Caecum Lamb 8	OAR_RI_SHPL8Cae	mRNA	Cae
Caecum Lamb 9	OAR_RI_SHPL9Cae	mRNA	Cae
Caecum Lamb 10	OAR_RI_SHPL10Cae	mRNA	Cae
cerebellum female 020414	OAR_RI_SHPF2Cer	mRNA	Cer
Cerebellum female 140514	OAR_RI_SHPF3Cer	mRNA	Cer
cerebellum female 160114	OAR_RI_SHPF1Cer	mRNA	Cer
cerebellum male 260314	OAR_RI_SHPM3Cer	mRNA	Cer
cerebellum male 120314	OAR_RI_SHPM1Cer	mRNA	Cer
Cerebellum male 190314	OAR_RI_SHPM2Cer	mRNA	Cer
Colon distal Female 020414	OAR_RI_SHPF2CDi	mRNA	CDi
Colon distal Female 160114	OAR_RI_SHPF1CDi	mRNA	CDi
Colon distal Female 140514	OAR_RI_SHPF3CDi	mRNA	CDi
Colon distal Male 260314	OAR_RI_SHPM3CDi	mRNA	CDi
Colon distal Male 120314	OAR_RI_SHPM1CDi	mRNA	CDi
Colon distal Male 190314	OAR_RI_SHPM2CDi	mRNA	CDi
Colon Large Lamb 1	OAR_RI_SHPL1CoL	mRNA	CoL
Colon Large Lamb 3	OAR_RI_SHPL3CoL	mRNA	CoL
Colon Large Lamb 4	OAR_RI_SHPL4CoL	mRNA	CoL
Colon Large Lamb 5	OAR_RI_SHPL5CoL	mRNA	CoL
Colon Large Lamb 6	OAR_RI_SHPL6CoL	mRNA	CoL
Colon Large Lamb 7	OAR_RI_SHPL7CoL	mRNA	CoL
Colon Large Lamb 8	OAR_RI_SHPL8CoL	mRNA	CoL
Colon Large Lamb 9	OAR_RI_SHPL9CoL	mRNA	CoL
Colon Large Lamb 10	OAR_RI_SHPL10CoL	mRNA	CoL
Colon spiral Female 160114	OAR_RI_SHPF1CSp	mRNA	CSp
Colon spiral Female 140514	OAR_RI_SHPF3CSp	mRNA	CSp
Colon Spiral Male 260314	OAR_RI_SHPM3CSp	mRNA	CSp
Colon Spiral Male 120314	OAR_RI_SHPM1CSp	mRNA	CSp
Colon Spiral Male 190314	OAR_RI_SHPM2CSp	mRNA	CSp
Colon spiral Lamb 1	OAR_RI_SHPL1CSp	mRNA	CSp
Colon spiral Lamb 3	OAR_RI_SHPL3CSp	mRNA	CSp
Colon spiral Lamb 4	OAR_RI_SHPL4CSp	mRNA	CSp
Colon spiral Lamb 5	OAR_RI_SHPL5CSp	mRNA	CSp
Colon spiral Lamb 6	OAR_RI_SHPL6CSp	mRNA	CSp
Colon spiral Lamb 7	OAR_RI_SHPL7CSp	mRNA	CSp
Colon spiral Lamb 8	OAR_RI_SHPL8CSp	mRNA	CSp
Colon spiral Lamb 9	OAR_RI_SHPL9CSp	mRNA	CSp
Colon spiral Lamb 10	OAR_RI_SHPL10CSp	mRNA	CSp
Duodenum Male 260314	OAR_RI_SHPM3Duo	mRNA	Duo
Duodenum Male 120314	OAR_RI_SHPM1Duo	mRNA	Duo
Duodenum Lamb 1	OAR_RI_SHPL1Duo	mRNA	Duo
Duodenum Lamb 3	OAR_RI_SHPL3Duo	mRNA	Duo
Duodenum Lamb 4	OAR_RI_SHPL4Duo	mRNA	Duo
Duodenum Lamb 5	OAR_RI_SHPL5Duo	mRNA	Duo
Duodenum Lamb 6	OAR_RI_SHPL6Duo	mRNA	Duo
Duodenum Lamb 7	OAR_RI_SHPL7Duo	mRNA	Duo
Duodenum Lamb 8	OAR_RI_SHPL8Duo	mRNA	Duo
Duodenum Lamb 9	OAR_RI_SHPL9Duo	mRNA	Duo
Duodenum Lamb 10	OAR_RI_SHPL10Duo	mRNA	Duo
Epididymis Male 190314	OAR_RI_SHPM2Epi	mRNA	Epi
Epididymus male 260314	OAR_RI_SHPM3Epi	mRNA	Epi
Epididymis Male 120314	OAR_RI_SHPM1Epi	mRNA	Epi
Fallopian Tube female 020414	OAR_RI_SHPF2Fal	mRNA	Fal
Fallopian Tube Female 140514	OAR_RI_SHPF3Fal	mRNA	Fal
Fallopian Tube Female 160114	OAR_RI_SHPF1Fal	mRNA	Fal
Tonsil Female 020414	OAR_RI_SHPF2Ton	mRNA	Ton
Tonsil Female 160114	OAR_RI_SHPF1Ton	mRNA	Ton
Tonsil Female 140514	OAR_RI_SHPF3Ton	mRNA	Ton
Tonsil Male 190314	OAR_RI_SHPM2Ton	mRNA	Ton
Tonsil Male 260314	OAR_RI_SHPM3Ton	mRNA	Ton
Tonsil Male 120314	OAR_RI_SHPM1Ton	mRNA	Ton
Thyroid Male 260314	OAR_RI_SHPM3Thr	mRNA	Thr
Thyroid Male 120314	OAR_RI_SHPM1Thr	mRNA	Thr
Thyroid Male 190314	OAR_RI_SHPM2Thr	mRNA	Thr
Thyroid Female 140514	OAR_RI_SHPF3Thr	mRNA	Thr
Thyroid Female 020414	OAR_RI_SHPF2Thr	mRNA	Thr
Thyroid Female 160114	OAR_RI_SHPF1Thr	mRNA	Thr
Auricles Right Female 140514	OAR_RI_SHPF3AuR	mRNA	AuR
Auricles Right Female 160114	OAR_RI_SHPF1AuR	mRNA	AuR
Auricles Right Male 190314	OAR_RI_SHPM2AuR	mRNA	AuR
Auricles Right Male 260314	OAR_RI_SHPM3AuR	mRNA	AuR
Auricles Right Male 120314	OAR_RI_SHPM1AuR	mRNA	AuR
Auricles Left Female 140514	OAR_RI_SHPF3AuL	mRNA	AuL
Auricles Left Male 190314	OAR_RI_SHPM2AuL	mRNA	AuL
Auricles Left Male 260314	OAR_RI_SHPM3AuL	mRNA	AuL
Auricles Left Male 120314	OAR_RI_SHPM1AuL	mRNA	AuL
Right Ventricle Female 020414	OAR_RI_SHPF2RV	mRNA	RV
Right Ventricle Female 140514	OAR_RI_SHPF3RV	mRNA	RV
Right Ventricle Female 160114	OAR_RI_SHPF1RV	mRNA	RV
Right Ventricle Male 120314	OAR_RI_SHPM1RV	mRNA	RV
Right Ventricle Male 190314	OAR_RI_SHPM2RV	mRNA	RV
Right Ventricle Male 260314	OAR_RI_SHPM3RV	mRNA	RV
Aortic Valve Female 020414	OAR_RI_SHPF2AV	mRNA	AV
Aortic Valve Female 140514	OAR_RI_SHPF3AV	mRNA	AV
Aortic Valve Male 190314	OAR_RI_SHPM2AV	mRNA	AV
Aortic Valve Male 120314	OAR_RI_SHPM1AV	mRNA	AV
Atrioventricular Valve Left Female 020414	OAR_RI_SHPF2AtVL	mRNA	AvL
Atrioventricular Valves Left Female 140514	OAR_RI_SHPF3AtVL	mRNA	AvL
Atrioventricular Valve Left Male 120314	OAR_RI_SHPM1AtVL	mRNA	AvL
Atrioventricular Valve left Male 260314	OAR_RI_SHPM3AtVL	mRNA	AvL
Atrioventricular Valves Right Male 190314	OAR_RI_SHPM2AtVR	mRNA	AvR
Atrioventricular Valve Right Male 260314	OAR_RI_SHPM3AtVR	mRNA	AvR
Atrioventricular Valve Right Male 120314	OAR_RI_SHPM1AtVR	mRNA	AvR
Atrioventricular Valve Right Female 020414	OAR_RI_SHPF2AtVR	mRNA	AvR
Haemolymph Node female 020414	OAR_RI_SHPF2Hae	mRNA	Hae
Haemolymph Node female 140514	OAR_RI_SHPF3Hae	mRNA	Hae
Haemolymph Node male 260314	OAR_RI_SHPM3Hae	mRNA	Hae
Haemolymph Node male 120314	OAR_RI_SHPM1Hae	mRNA	Hae
Haemolymph Node male 190314	OAR_RI_SHPM2Hae	mRNA	Hae
Ileum Lamb 1	OAR_RI_SHPL1Ile	mRNA	Ile
Ileum Lamb 3	OAR_RI_SHPL3Ile	mRNA	Ile
Ileum Lamb 4	OAR_RI_SHPL4Ile	mRNA	Ile
Ileum Lamb 5	OAR_RI_SHPL5Ile	mRNA	Ile
Ileum Lamb 6	OAR_RI_SHPL6Ile	mRNA	Ile
Ileum Lamb 7	OAR_RI_SHPL7Ile	mRNA	Ile
Ileum Lamb 8	OAR_RI_SHPL8Ile	mRNA	Ile
Ileum Lamb 9	OAR_RI_SHPL9Ile	mRNA	Ile
Ileum Lamb 10	OAR_RI_SHPL10Ile	mRNA	Ile
Jejeunum Male 190314	OAR_RI_SHPM2Jej	mRNA	Jej
Jejunum Male 120314	OAR_RI_SHPM1Jej	mRNA	Jej
Jejunum Male 260314	OAR_RI_SHPM3Jej	mRNA	Jej
Jejeunum Female 140514	OAR_RI_SHPF3Jej	mRNA	Jej
Jejunum Female 020414	OAR_RI_SHPF2Jej	mRNA	Jej
Jejunum Female 160114	OAR_RI_SHPF1Jej	mRNA	Jej
Jejunum Lamb 1	OAR_RI_SHPL1Jej	mRNA	Jej
Jejunum Lamb 3	OAR_RI_SHPL3Jej	mRNA	Jej
Jejunum Lamb 4	OAR_RI_SHPL4Jej	mRNA	Jej
Jejunum Lamb 5	OAR_RI_SHPL5Jej	mRNA	Jej
Jejunum Lamb 6	OAR_RI_SHPL6Jej	mRNA	Jej
Jejunum Lamb 7	OAR_RI_SHPL7Jej	mRNA	Jej
Jejunum Lamb 8	OAR_RI_SHPL8Jej	mRNA	Jej
Jejunum Lamb 9	OAR_RI_SHPL9Jej	mRNA	Jej
Jejunum Lamb 10	OAR_RI_SHPL10Jej	mRNA	Jej
Kidney cortex female 020414	OAR_RI_SHPF2KCo	mRNA	KCo
Kidney cortex female 140514	OAR_RI_SHPF3KCo	mRNA	KCo
Kidney cortex female 160114	OAR_RI_SHPF1KCo	mRNA	KCo
Kidney cortex male 260314	OAR_RI_SHPM3KCo	mRNA	KCo
Kidney cortex male 120314	OAR_RI_SHPM1KCo	mRNA	KCo
Kidney cortex male 190314	OAR_RI_SHPM2KCo	mRNA	KCo
Lung Female 020414	OAR_RI_SHPF2Lun	mRNA	Lun
Lung Female 140514	OAR_RI_SHPF3Lun	mRNA	Lun
Lung Female 160114	OAR_RI_SHPF1Lun	mRNA	Lun
Lung Male 260314	OAR_RI_SHPM3Lun	mRNA	Lun
Lung Male 190314	OAR_RI_SHPM2Lun	mRNA	Lun
Caruncle Female 140514	OAR_RI_SHPF3Car	mRNA	Car
Caruncle Female 020414	OAR_RI_SHPF2Car	mRNA	Car
Intercaruncular Tissue Female 020414	OAR_RI_SHPF2IntC	mRNA	IntC
Intercaruncular Tissue Female 140514	OAR_RI_SHPF3IntC	mRNA	IntC
Mammary Gland Female 160114	OAR_RI_SHPF1Mam	mRNA	Mam
Mammary Gland Female 020414	OAR_RI_SHPF2Mam	mRNA	Mam
Mammary Gland Female 140514	OAR_RI_SHPF3Mam	mRNA	Mam
Mesenteric lymph node female 020414	OAR_RI_SHPF2Mes	mRNA	Mes
Mesenteric lymph node female 140514	OAR_RI_SHPF3Mes	mRNA	Mes
Mesenteric lymph node female 160114	OAR_RI_SHPF1Mes	mRNA	Mes
Mesenteric lymph node male 260314	OAR_RI_SHPM3Mes	mRNA	Mes
Mesenteric lymph node male 120314	OAR_RI_SHPM1Mes	mRNA	Mes
Mesenteric lymph node male 190314	OAR_RI_SHPM2Mes	mRNA	Mes
Omasum Female 020414	OAR_RI_SHPF2Oma	mRNA	Oma
Omasum Female 160114	OAR_RI_SHPF1Oma	mRNA	Oma
Omasum Female 140514	OAR_RI_SHPF3Oma	mRNA	Oma
Omasum Male 260314	OAR_RI_SHPM3Oma	mRNA	Oma
Omasum Male 120314	OAR_RI_SHPM1Oma	mRNA	Oma
Omasum Male 190314	OAR_RI_SHPM2Oma	mRNA	Oma
Omasum Lamb 1	OAR_RI_SHPL1Oma	mRNA	Oma
Omasum Lamb 3	OAR_RI_SHPL3Oma	mRNA	Oma
Omasum Lamb 4	OAR_RI_SHPL4Oma	mRNA	Oma
Omasum Lamb 5	OAR_RI_SHPL5Oma	mRNA	Oma
Omasum Lamb 6	OAR_RI_SHPL6Oma	mRNA	Oma
Omasum Lamb 7	OAR_RI_SHPL7Oma	mRNA	Oma
Omasum Lamb 8	OAR_RI_SHPL8Oma	mRNA	Oma
Omasum Lamb 9	OAR_RI_SHPL9Oma	mRNA	Oma
Omasum Lamb 10	OAR_RI_SHPL10Oma	mRNA	Oma
Peripheral Blood Mononuclear Cell Female 020414	OAR_RI_SHPF2PBMC	mRNA	PBMC
Peripheral Blood Mononuclear Cell Female 160114	OAR_RI_SHPF1PBMC	mRNA	PBMC
Peripheral Blood Mononuclear Cell Female 140514	OAR_RI_SHPF3PBMC	mRNA	PBMC
Peripheral Blood Mononuclear Cell Male 120314	OAR_RI_SHPM1PBMC	mRNA	PBMC
Peripheral Blood Mononuclear Cell Male 260314	OAR_RI_SHPM3PBMC	mRNA	PBMC
Peripheral Blood Mononuclear Cell Male 190314	OAR_RI_SHPM2PBMC	mRNA	PBMC
Peyer's Patch female 020414	OAR_RI_SHPF2PP	mRNA	PP
Peyer's Patch female 140514	OAR_RI_SHPF3PP	mRNA	PP
Peyer's Patch male 260314	OAR_RI_SHPM3PP	mRNA	PP
Peyer's Patch male 190314	OAR_RI_SHPM2PP	mRNA	PP
Peyer's Patch Lamb 1	OAR_RI_SHPL1PP	mRNA	PP
Peyer's Patch Lamb 3	OAR_RI_SHPL3PP	mRNA	PP
Peyer's Patch Lamb 4	OAR_RI_SHPL4PP	mRNA	PP
Peyer's Patch Lamb 5	OAR_RI_SHPL5PP	mRNA	PP
Peyer's Patch Lamb 6	OAR_RI_SHPL6PP	mRNA	PP
Peyer's Patch Lamb 7	OAR_RI_SHPL7PP	mRNA	PP
Peyer's Patch Lamb 9	OAR_RI_SHPL9PP	mRNA	PP
Peyer's Patch Lamb 10	OAR_RI_SHPL10PP	mRNA	PP
pituitary gland female 020414	OAR_RI_SHPF2PiG	mRNA	PiG
pituitary gland female 140514	OAR_RI_SHPF3PiG	mRNA	PiG
pituitary gland female 160114	OAR_RI_SHPF1PiG	mRNA	PiG
pituitary gland male 260314	OAR_RI_SHPM3PiG	mRNA	PiG
pituitary gland male 120314	OAR_RI_SHPM1PiG	mRNA	PiG
Pituitary Gland male 190314	OAR_RI_SHPM2PiG	mRNA	PiG
Popliteal Lymph Node Female 140514	OAR_RI_SHPF3Pop	mRNA	Pop
Popliteal Lymph Node Female 160114	OAR_RI_SHPF1Pop	mRNA	Pop
Popliteal Lymph Node Male 260314	OAR_RI_SHPM3Pop	mRNA	Pop
Popliteal Lymph Node Male 190314	OAR_RI_SHPM2Pop	mRNA	Pop
Prescap lymph node female 140514	OAR_RI_SHPF3Pre	mRNA	Pre
Prescap lymph node female 160114	OAR_RI_SHPF1Pre	mRNA	Pre
Prescap lymph node male 260314	OAR_RI_SHPM3Pre	mRNA	Pre
Prescap lymph node male 120314	OAR_RI_SHPM1Pre	mRNA	Pre
Prescap lymph node male 190314	OAR_RI_SHPM2Pre	mRNA	Pre
Pylorus Female 160114	OAR_RI_SHPF1Pyl	mRNA	Pyl
Pylorus Female 140514	OAR_RI_SHPF3Pyl	mRNA	Pyl
Pylorus Male 260314	OAR_RI_SHPM3Pyl	mRNA	Pyl
Pylorus Male 190314	OAR_RI_SHPM2Pyl	mRNA	Pyl
Pylorus Lamb 1	OAR_RI_SHPL1Pyl	mRNA	Pyl
Pylorus Lamb 3	OAR_RI_SHPL3Pyl	mRNA	Pyl
Pylorus Lamb 4	OAR_RI_SHPL4Pyl	mRNA	Pyl
Pylorus Lamb 5	OAR_RI_SHPL5Pyl	mRNA	Pyl
Pylorus Lamb 6	OAR_RI_SHPL6Pyl	mRNA	Pyl
Pylorus Lamb 7	OAR_RI_SHPL7Pyl	mRNA	Pyl
Pylorus Lamb 8	OAR_RI_SHPL8Pyl	mRNA	Pyl
Pylorus Lamb 9	OAR_RI_SHPL9Pyl	mRNA	Pyl
Pylorus Lamb 10	OAR_RI_SHPL10Pyl	mRNA	Pyl
Rectum Male 260314	OAR_RI_SHPM3Rec	mRNA	Rec
Rectum Male 120314	OAR_RI_SHPM1Rec	mRNA	Rec
Rectum Male 190314	OAR_RI_SHPM2Rec	mRNA	Rec
Rumen Female 020414	OAR_RI_SHPF2Rum	mRNA	Rum
Rumen Female 140514	OAR_RI_SHPF3Rum	mRNA	Rum
Rumen Female 160114	OAR_RI_SHPF1Rum	mRNA	Rum
Rumen Male 260314	OAR_RI_SHPM3Rum	mRNA	Rum
Rumen Male 120314	OAR_RI_SHPM1Rum	mRNA	Rum
Rumen Male 190314	OAR_RI_SHPM2Rum	mRNA	Rum
Rumen Lamb 1	OAR_RI_SHPL1Rum	mRNA	Rum
Rumen Lamb 3	OAR_RI_SHPL3Rum	mRNA	Rum
Rumen Lamb 4	OAR_RI_SHPL4Rum	mRNA	Rum
Rumen Lamb 5	OAR_RI_SHPL5Rum	mRNA	Rum
Rumen Lamb 6	OAR_RI_SHPL6Rum	mRNA	Rum
Rumen Lamb 7	OAR_RI_SHPL7Rum	mRNA	Rum
Rumen Lamb 8	OAR_RI_SHPL8Rum	mRNA	Rum
Rumen Lamb 9	OAR_RI_SHPL9Rum	mRNA	Rum
Rumen Lamb 10	OAR_RI_SHPL10Rum	mRNA	Rum
Salivary Gland Female 020414	OAR_RI_SHPF2Sal	mRNA	Sal
Salivary Gland Female 140514	OAR_RI_SHPF3Sal	mRNA	Sal
Salivary Gland Male 260314	OAR_RI_SHPM3Sal	mRNA	Sal
Salivary Gland Male 120314	OAR_RI_SHPM1Sal	mRNA	Sal
Salivary Gland Male 190314	OAR_RI_SHPM2Sal	mRNA	Sal
Skeletal muscle LD female 020414	OAR_RI_SHPF2SkLD	mRNA	SkLD
Skeletal muscle LD female 140514	OAR_RI_SHPF3SkLD	mRNA	SkLD
Skeletal muscle LD female 160114	OAR_RI_SHPF1SkLD	mRNA	SkLD
Skeletal muscle LD male 120314	OAR_RI_SHPM1SkLD	mRNA	SkLD
Skeletal muscle LD male 190314	OAR_RI_SHPM2SkLD	mRNA	SkLD
Skeletal muscle LD male 260314	OAR_RI_SHPM3SkLD	mRNA	SkLD
Submandibular Lymph Node Female 020414	OAR_RI_SHPF2Sub	mRNA	Sub
Submandibular Lymph Node Female 140514	OAR_RI_SHPF3Sub	mRNA	Sub
Submandibular Lymph Node Female 160114	OAR_RI_SHPF1Sub	mRNA	Sub
Submandibular Lymph Node Male 260314	OAR_RI_SHPM3Sub	mRNA	Sub
Submandibular Lymph Node Male 120314	OAR_RI_SHPM1Sub	mRNA	Sub
Submandibular Lymph Node Male 190314	OAR_RI_SHPM2Sub	mRNA	Sub
Thoracic Oesophagus Female 020414	OAR_RI_SHPF2ThO	mRNA	ThO
Thoracic Oesophagus Female 140514	OAR_RI_SHPF3ThO	mRNA	ThO
Thoracic Oesophagus Female 160114	OAR_RI_SHPF1ThO	mRNA	ThO
Thoracic Oesophagus Male 260314	OAR_RI_SHPM3ThO	mRNA	ThO
Thoracic Oesophagus Male 120314	OAR_RI_SHPM1ThO	mRNA	ThO
Thoracic Oesophagus Male 190314	OAR_RI_SHPM2ThO	mRNA	ThO
Vas Deferens Male 120314	OAR_RI_SHPM1Vas	mRNA	Vas
Vas Deferens Male 190314	OAR_RI_SHPM2Vas	mRNA	Vas
Vas Deferens male 260314	OAR_RI_SHPM3Vas	mRNA	Vas
Alveolar Macrophage Female 140514	OAR_RI_SHPF3AM	mRNA	AM
Alveolar Macrophage Male 190314	OAR_RI_SHPM2AM	mRNA	AM
Alveolar Macrophage Male 120314	OAR_RI_SHPM1AM	mRNA	AM
Alveolar Macrophage Male 260314	OAR_RI_SHPM3AM	mRNA	AM
Monocyte Dervied Macrophage Female 140514	OAR_RI_SHPF3MDM	mRNA	MDM
Monocyte Dervied Macrophage Female 160114	OAR_RI_SHPF1MDM	mRNA	MDM
Monocyte Dervied Macrophage Male 120314	OAR_RI_SHPM1MDM	mRNA	MDM
Monocyte Dervied Macrophage Male 190314	OAR_RI_SHPM2MDM	mRNA	MDM
Monocyte Dervied Macrophage Male 260314	OAR_RI_SHPM3MDM	mRNA	MDM
Reticulum Lamb 1	OAR_RI_SHPL1Ret	mRNA	Ret
Reticulum Lamb 3	OAR_RI_SHPL3Ret	mRNA	Ret
Reticulum Lamb 4	OAR_RI_SHPL4Ret	mRNA	Ret
Reticulum Lamb 5	OAR_RI_SHPL5Ret	mRNA	Ret
Reticulum Lamb 6	OAR_RI_SHPL6Ret	mRNA	Ret
Reticulum Lamb 7	OAR_RI_SHPL7Ret	mRNA	Ret
Reticulum Lamb 8	OAR_RI_SHPL8Ret	mRNA	Ret
Reticulum Lamb 9	OAR_RI_SHPL9Ret	mRNA	Ret
Reticulum Lamb 10	OAR_RI_SHPL10Ret	mRNA	Ret
Ileum Female 020414	OAR_RI_SHPF2Ile	Total	Ile
Ileum Female 140514	OAR_RI_SHPF3Ile	Total	Ile
Ileum Female 160114	OAR_RI_SHPF1Ile	Total	Ile
Ileum Male 120314	OAR_RI_SHPM1Ile	Total	Ile
Ileum Male 190314	OAR_RI_SHPM2Ile	Total	Ile
Ileum Male 260314	OAR_RI_SHPM3Ile	Total	Ile
23 Day Foetus BFxT LHS 200214	OAR_RI_SHPD23F2002L	Total	D23F2002L
23 Day Foetus BFxT 210214	OAR_RI_SHPD23F2102	Total	D23F2102
23 Day Foetus BFxT RHS 200214	OAR_RI_SHPD23F2002R	Total	D23F2002R
Kidney medulla female 020414	OAR_RI_SHPF2KMe	Total	KMe
Kidney medulla female 140514	OAR_RI_SHPF3KMe	Total	KMe
Kidney medulla female 160114	OAR_RI_SHPF1KMe	Total	KMe
Kidney medulla male 120314	OAR_RI_SHPM1KMe	Total	KMe
Kidney medulla male 190314	OAR_RI_SHPM2KMe	Total	KMe
Kidney medulla male 260314	OAR_RI_SHPM3KMe	Total	KMe
Left Ventricle female 020414	OAR_RI_SHPF2LV	Total	LV
Left Ventricle female 140514	OAR_RI_SHPF3LV	Total	LV
Left Ventricle female 160114	OAR_RI_SHPF1LV	Total	LV
Left Ventricle male 120314	OAR_RI_SHPM1LV	Total	LV
Left Ventricle male 190314	OAR_RI_SHPM2LV	Total	LV
Left Ventricle male 260314	OAR_RI_SHPM3LV	Total	LV
Liver Female 020414	OAR_RI_SHPF2Liv	Total	Liv
Liver Female 140514	OAR_RI_SHPF3Liv	Total	Liv
Liver Female 160114	OAR_RI_SHPF1Liv	Total	Liv
Liver Male 120314	OAR_RI_SHPM1Liv	Total	Liv
Liver Male 190314	OAR_RI_SHPM2Liv	Total	Liv
Liver Male 260314	OAR_RI_SHPM3Liv	Total	Liv
Bone Marrow Dervied Macrophage Female 020414 0 hour (-LPS)	OAR_RI_SHPF20HLPS	Total	BMDM
Bone Marrow Dervied Macrophage Female 020414 0 hour (-LPS)	OAR_RI_SHPF20HLPS_polyA	mRNA	BMDM
Bone Marrow Dervied Macrophage Female 020414 2 hour (+LPS)	OAR_RI_SHPF22HLPS	mRNA	BMDM
Bone Marrow Dervied Macrophage Female 020414 4 hour (+LPS)	OAR_RI_SHPF24HLPS	mRNA	BMDM
Bone Marrow Dervied Macrophage Female 020414 7 hour (+LPS)	OAR_RI_SHPF27HLPS	Total	BMDM
Bone Marrow Dervied Macrophage Female 020414 7 hour (+LPS)	OAR_RI_SHPF27HLPS_polyA	mRNA	BMDM
Bone Marrow Dervied Macrophage Female 020414 24 hour (+LPS)	OAR_RI_SHPF224HLPS	mRNA	BMDM
Bone Marrow Dervied Macrophage Female 140514 0 hour (-LPS)	OAR_RI_SHPF30HLPS	Total	BMDM
Bone Marrow Dervied Macrophage Female 140514 0 hour (-LPS)	OAR_RI_SHPF30HLPS_polyA	mRNA	BMDM
Bone Marrow Dervied Macrophage Female 140514 2 hour (+LPS)	OAR_RI_SHPF32HLPS	mRNA	BMDM
Bone Marrow Dervied Macrophage Female 140514 4 hour (+LPS)	OAR_RI_SHPF34HLPS	mRNA	BMDM
Bone Marrow Dervied Macrophage Female 140514 7 hour (+LPS)	OAR_RI_SHPF37HLPS	Total	BMDM
Bone Marrow Dervied Macrophage Female 140514 7 hour (+LPS)	OAR_RI_SHPF37HLPS_polyA	mRNA	BMDM
Bone Marrow Dervied Macrophage Female 140514 24 hour (+LPS)	OAR_RI_SHPF324HLPS	mRNA	BMDM
Bone Marrow Dervied Macrophage Female 160114 0 hour (-LPS)	OAR_RI_SHPF10HLPS	Total	BMDM
Bone Marrow Dervied Macrophage Female 160114 0 hour (-LPS)	OAR_RI_SHPF10HLPS_polyA	mRNA	BMDM
Bone Marrow Dervied Macrophage Female 160114 2 hour (+LPS)	OAR_RI_SHPF12HLPS	mRNA	BMDM
Bone Marrow Dervied Macrophage Female 160114 4 hour (+LPS)	OAR_RI_SHPF14HLPS	mRNA	BMDM
Bone Marrow Dervied Macrophage Female 160114 7 hour (+LPS)	OAR_RI_SHPF17HLPS	Total	BMDM
Bone Marrow Dervied Macrophage Female 160114 7 hour (+LPS)	OAR_RI_SHPF17HLPS_polyA	mRNA	BMDM
Bone Marrow Dervied Macrophage Female 160114 24 hour (+LPS)	OAR_RI_SHPF124HLPS	mRNA	BMDM
Bone Marrow Dervied Macrophage Male 120314 0 hour (-LPS)	OAR_RI_SHPM10HLPS	Total	BMDM
Bone Marrow Dervied Macrophage Male 120314 0 hour (-LPS)	OAR_RI_SHPM10HLPS_polyA	mRNA	BMDM
Bone Marrow Dervied Macrophage Male 120314 2 hour (+LPS)	OAR_RI_SHPM12HLPS	mRNA	BMDM
Bone Marrow Dervied Macrophage Male 120314 4 hour (+LPS)	OAR_RI_SHPM14HLPS	mRNA	BMDM
Bone Marrow Dervied Macrophage Male 120314 7 hour (+LPS)	OAR_RI_SHPM17HLPS	Total	BMDM
Bone Marrow Dervied Macrophage Male 120314 7 hour (+LPS)	OAR_RI_SHPM17HLPS_polyA	mRNA	BMDM
Bone Marrow Dervied Macrophage Male 120314 24 hour (+LPS)	OAR_RI_SHPM124HLPS	mRNA	BMDM
Bone Marrow Dervied Macrophage Male 190314 0 hour (-LPS)	OAR_RI_SHPM20HLPS	Total	BMDM
Bone Marrow Dervied Macrophage Male 190314 0 hour (-LPS)	OAR_RI_SHPM20HLPS_polyA	mRNA	BMDM
Bone Marrow Dervied Macrophage Male 190314 2 hour (+LPS)	OAR_RI_SHPM22HLPS	mRNA	BMDM
Bone Marrow Dervied Macrophage Male 190314 4 hour (+LPS)	OAR_RI_SHPM24HLPS	mRNA	BMDM
Bone Marrow Dervied Macrophage Male 190314 7 hour (+LPS)	OAR_RI_SHPM27HLPS	Total	BMDM
Bone Marrow Dervied Macrophage Male 190314 7 hour (+LPS)	OAR_RI_SHPM27HLPS_polyA	mRNA	BMDM
Bone Marrow Dervied Macrophage Male 190314 24 hour (+LPS)	OAR_RI_SHPM224HLPS	mRNA	BMDM
Bone Marrow Dervied Macrophage Male 260314 0 hour (-LPS)	OAR_RI_SHPM30HLPS	Total	BMDM
Bone Marrow Dervied Macrophage Male 260314 0 hour (-LPS)	OAR_RI_SHPM30HLPS_polyA	mRNA	BMDM
Bone Marrow Dervied Macrophage Male 260314 2 hour (+LPS)	OAR_RI_SHPM32HLPS	mRNA	BMDM
Bone Marrow Dervied Macrophage Male 260314 4 hour (+LPS)	OAR_RI_SHPM34HLPS	mRNA	BMDM
Bone Marrow Dervied Macrophage Male 260314 7 hour (+LPS)	OAR_RI_SHPM37HLPS	Total	BMDM
Bone Marrow Dervied Macrophage Male 260314 7 hour (+LPS)	OAR_RI_SHPM37HLPS_polyA	mRNA	BMDM
Bone Marrow Dervied Macrophage Male 260314 24 hour (+LPS)	OAR_RI_SHPM324HLPS	mRNA	BMDM
Ovary Female 020414	OAR_RI_SHPF2Ov	Total	Ov
Ovary Female 140514	OAR_RI_SHPF3Ov	Total	Ov
Ovary female 160114	OAR_RI_SHPF1Ov	Total	Ov
Reticulum Female 020414	OAR_RI_SHPF2Ret	Total	Ret
Reticulum Female 140514	OAR_RI_SHPF3Ret	Total	Ret
Reticulum Female 160114	OAR_RI_SHPF1Ret	Total	Ret
Reticulum Male 190314	OAR_RI_SHPM2Ret	Total	Ret
Reticulum Male 260314	OAR_RI_SHPM3Ret	Total	Ret
Reticulum Male 120314	OAR_RI_SHPM1Ret	Total	Ret
Skeletal Muscle Bicep female 020414	OAR_RI_SHPF2SkB	Total	SkB
Skeletal Muscle Bicep Female 140514	OAR_RI_SHPF3SkB	Total	SkB
Skeletal Muscle Bicep female 160114	OAR_RI_SHPF1SkB	Total	SkB
Skeletal Muscle Bicep Male 190314	OAR_RI_SHPM2SkB	Total	SkB
Skeletal Muscle Bicep male 260314	OAR_RI_SHPM3SkB	Total	SkB
Skeletal Muscle Bicep Male 120314	OAR_RI_SHPM1SkB	Total	SkB
Spleen Female 020414	OAR_RI_SHPF2Spl	Total	Spl
Spleen Female 140514	OAR_RI_SHPF3Spl	Total	Spl
Spleen Female 160114	OAR_RI_SHPF1Spl	Total	Spl
Spleen Male 120314	OAR_RI_SHPM1Spl	Total	Spl
Spleen Male 190314	OAR_RI_SHPM2Spl	Total	Spl
Spleen Male 260314	OAR_RI_SHPM3Spl	Total	Spl
Testes male 120314	OAR_RI_SHPM1Tes	Total	Tes
Testes male 190314	OAR_RI_SHPM2Tes	Total	Tes
Testes male 260314	OAR_RI_SHPM3Tes	Total	Tes
Thymus female 020414	OAR_RI_SHPF2Thy	Total	Thy
Thymus female 140514	OAR_RI_SHPF3Thy	Total	Thy
Thymus male 120314	OAR_RI_SHPM1Thy	Total	Thy
Thymus male 190314	OAR_RI_SHPM2Thy	Total	Thy
Thymus male 260314	OAR_RI_SHPM3Thy	Total	Thy
Hippocampus female 020414	OAR_RI_SHPF2Hip	Total	Hip
Hippocampus female 140514	OAR_RI_SHPF3Hip	Total	Hip
Hippocampus female 160114	OAR_RI_SHPF1Hip	Total	Hip
Hippocampus male 120314	OAR_RI_SHPM1Hip	Total	Hip
Hippocampus male 190314	OAR_RI_SHPM2Hip	Total	Hip
Hippocampus male 260314	OAR_RI_SHPM3Hip	Total	Hip
Ovary Maternal Female Day 23 30/01/14	OAR_RI_SHPMF3D23Ov	mRNA	D23Ov
Ovary Maternal Female Day 23 31/01/14	OAR_RI_SHPMF4D23Ov	mRNA	D23Ov
Ovary Maternal Female Day 35 11/02/14	OAR_RI_SHPMF5D35Ov	mRNA	D35Ov
Ovary Maternal Female Day 35 12/02/14	OAR_RI_SHPMF6D35Ov	mRNA	D35Ov
Ovary Maternal Female Day 100 17/04/14	OAR_RI_SHPMF7D100Ov	mRNA	D100Ov
Ovary Maternal Female Day 100 18/04/14	OAR_RI_SHPMF8D100Ov	mRNA	D100Ov
Caruncle Maternal Female Day 23 30/01/14	OAR_RI_SHPMF3D23Car	mRNA	D23Car
Caruncle Maternal Female Day 23 31/01/14	OAR_RI_SHPMF4D23Car	mRNA	D23Car
Placentome Maternal Female Day 35 11/02/14	OAR_RI_SHPMF5D35Pla	mRNA	D35Pla
Placenta cotyledons Maternal Female Day 35 12/02/14	OAR_RI_SHPMF6D35Pla	mRNA	D35Pla
Placentome Maternal Female Day 100 17/04/14	OAR_RI_SHPMF7D100Pla	mRNA	D100Pla
Placentome Maternal Female Day 100 18/04/14	OAR_RI_SHPMF8D100Pla	mRNA	D100Pla
Liver Foetus Two Day 35 04/03/14	OAR_RI_SHPETB05D35Liv	mRNA	D35Liv
Liver Foetus One Day 35 05/03/14	OAR_RI_SHPETB06D35Liv	mRNA	D35Liv
Liver Foetus Two Day 35 05/03/14	OAR_RI_SHPETB07D35Liv	mRNA	D35Liv
Brain Foetus Two Day 35 04/03/14	OAR_RI_SHPETB05D35Brn	mRNA	D35Brn
Brain Foetus One Day 35 05/03/14	OAR_RI_SHPETB06D35Brn	mRNA	D35Brn
Brain Foetus Two Day 35 05/03/14	OAR_RI_SHPETB07D35Brn	mRNA	D35Brn
Ovary Foetus One Day 100 08/05/14	OAR_RI_SHPETB08D100Ov	mRNA	D100Ov
Ovary Foetus One Day 100 09/05/14	OAR_RI_SHPETB10D100Ov	mRNA	D100Ov
Liver Foetus One Day 100 08/05/14	OAR_RI_SHPETB08D100Liv	mRNA	D100Liv
Liver Foetus Two Day 100 08/05/14	OAR_RI_SHPETB09D100Liv	mRNA	D100Liv
Liver Foetus One Day 100 09/05/14	OAR_RI_SHPETB10D100Liv	mRNA	D100Liv
Ovine Embryonic Fibroblasts (OEF-12) 12/02/14	OAR_RI_SHPETBT4OEF	mRNA	OEF
