# Supplementary material for: A high resolution atlas of gene expression in the domestic sheep (Ovis aries)
Source: PLoS Genet. 2017 Sep 15;13(9):e1006997. doi: 10.1371/journal.pgen.1006997 (PMC5626511; doi:10.1371/journal.pgen.1006997)
Supplement: S22 Table — (XLSX) [file pgen.1006997.s028.xlsx]

## Sheet: S20 Table
S22 Table. Number of genes with detectable expression, per tissue.
The data shown in this table combines both TxBF (present study) and Texel (Jiang, et al., 2014) RNA-seq. That there are an inconsistent number of replicates per tissue reflects the fact that different tissues have been sampled in different breeds, and in some instances, at different developmental stages (primarily gastrointestinal tissues).
Tissue (developmental stage)	No. of replicates	Avg. no. of protein-coding genes expressed (TPM > 1) in this tissue	% of protein-coding genes expressed (TPM > 1) in this tissue
abomasum (lamb/newborn)	3	14277	68.24
abomasum (lamb/1 week)	2	13587	64.94
abomasum (lamb/8 weeks)	3	13412	64.11
abomasum (lamb/6-10 months)	1	14600	69.79
abomasum (adult)	6	14503	69.32
abomasum mucosa (adult)	1	13929	66.58
adrenal gland (lamb/6-10 months)	1	14132	67.55
adrenal gland (adult)	2	15060	71.99
adrenal gland cortex (adult)	6	15018	71.78
adrenal gland medulla (adult)	6	15015	71.77
alveolar macrophage (adult)	6	13240	63.29
aortic valve (adult)	4	14398	68.82
blastocyst first pool (blastocyst)	1	12958	61.94
blastocyst second pool (blastocyst)	1	12998	62.13
blastocyst third pool (blastocyst)	1	13013	62.2
blood leukocytes (adult)	5	13297	63.56
brain (embryo/35 days)	3	15605	74.59
brain stem (adult)	1	15842	75.72
BMDM LPS time course 0 hrs (adult)	6	12409	59.31
BMDM LPS time course 2 hrs (adult)	6	12028	57.49
BMDM LPS time course 4 hrs (adult)	6	11900	56.88
BMDM LPS time course 7 hrs (adult)	6	12222	58.42
BMDM LPS time course 24 hrs (adult)	6	12069	57.69
caecum (lamb/newborn)	3	14760	70.55
caecum (lamb/1 week)	3	14743	70.47
caecum (lamb/8 weeks)	3	14718	70.35
caecum (lamb/6-10 months)	1	15370	73.47
caecum (adult)	4	15794	75.49
caruncle (adult)	2	15337	73.31
caruncle (adult/day 23 of gestation)	2	14941	71.42
cerebellum (lamb/6-10 months)	1	15085	72.1
cerebellum (adult)	8	16513	78.93
cerebrum (lamb/6-10 months)	1	15547	74.31
cerebrum (adult)	1	15544	74.3
cervix (lamb/6-10 months)	1	15253	72.91
cervix (adult)	1	15069	72.03
colon (lamb/6-10 months)	1	15087	72.11
colon (adult)	2	15513	74.15
colon distal (adult)	6	15328	73.27
colon large (lamb/newborn)	3	14711	70.32
colon large (lamb/1 week)	3	14642	69.99
colon large (lamb/8 weeks)	3	14890	71.17
colon spiral (adult)	5	15145	72.39
colon spiral (lamb/newborn)	3	15022	71.8
colon spiral (lamb/1 week)	3	14923	71.33
colon spiral (lamb/8 weeks)	3	14707	70.3
corpus luteum (adult)	1	14411	68.88
duodenum (adult)	2	14545	69.52
duodenum (lamb/newborn)	3	14907	71.25
duodenum (lamb/1 week)	3	14715	70.34
duodenum (lamb/8 weeks)	3	14717	70.35
embryo (embryo)	4	16125	77.08
embryonic fibroblast (embryo)	1	12441	59.47
epididymis (adult)	4	15873	75.87
fallopian tube (adult)	3	15443	73.82
hemolymph node (adult)	5	15114	72.24
hippocampus (adult)	6	17338	82.87
hypothalamus (adult)	1	15883	75.92
hypothalamus (lamb/6-10 months)	1	15858	75.8
ileum (adult)	5	16048	76.71
ileum (lamb/newborn)	3	15355	73.4
ileum (lamb/1 week)	3	15322	73.24
ileum (lamb/8 weeks)	3	14980	71.6
intercaruncular tissue (adult)	2	15341	73.33
jejunum (adult)	6	15170	72.51
jejunum (lamb/newborn)	3	14691	70.22
jejunum (lamb/1 week)	3	14769	70.59
jejunum (lamb/8 weeks)	3	14544	69.52
kidney cortex (lamb/6-10 months)	1	14737	70.44
kidney cortex (adult)	7	15403	73.62
kidney medulla (lamb/6-10 months)	1	15242	72.86
kidney medulla (adult)	8	17917	85.64
left atrioventricular valve (adult)	4	14567	69.63
left auricle (adult)	4	13610	65.05
left ventricle (adult)	6	14594	69.76
liver (embryo/35 days)	3	13316	63.65
liver (embryo/100 days)	3	13727	65.61
liver (adult)	8	15612	74.62
lung (lamb/6-10 months)	1	15982	76.39
lung (adult)	7	16648	79.58
mammary gland (lamb/6-10 months)	1	15663	74.87
mammary gland (adult)	4	16413	78.45
MDM (adult)	5	12101	57.84
mesenteric lymph node (lamb/6-10 months)	1	14356	68.62
mesenteric lymph node (adult)	8	16005	76.5
omasum (adult)	6	13487	64.47
omasum (lamb/newborn)	3	13812	66.02
omasum (lamb/1 week)	3	13823	66.07
omasum (lamb/8 weeks)	3	13241	63.29
omentum (lamb/6-10 months)	1	14900	71.22
omentum (adult)	2	15345	73.35
ovarian follicles (lamb/6-10 months)	1	15678	74.94
ovary (embryo/100 days)	2	15615	74.64
ovary (lamb/6-10 months)	1	15321	73.23
ovary (adult)	4	15994	76.45
ovary (adult/day 23 of gestation)	2	14502	69.32
ovary (adult/day 35 of gestation)	2	14650	70.03
ovary (adult/day 100 of gestation)	2	14353	68.61
PBMC (adult)	6	13370	63.91
Peyer's patch (lamb/newborn)	3	15368	73.46
Peyer's patch (lamb/1 week)	3	15318	73.22
Peyer's patch (lamb/8 weeks)	2	14846	70.96
Peyer's patch (lamb/6-10 months)	1	15247	72.88
Peyer's patch (adult)	5	16181	77.34
pituitary gland (lamb/6-10 months)	1	15203	72.67
pituitary gland (adult)	7	15707	75.08
placenta + membranes (adult)	1	14192	67.84
placenta (adult/day 35 of gestation)	2	14852	70.99
placenta (adult/day 100 of gestation)	2	14534	69.47
popliteal lymph node (adult)	4	14663	70.09
prescapular lymph node (lamb/6-10 months)	1	15031	71.85
prescapular lymph node (adult)	6	15269	72.98
pylorus (lamb/newborn)	3	14675	70.14
pylorus (lamb/1 week)	3	14726	70.39
pylorus (lamb/8 weeks)	3	14389	68.78
pylorus (adult)	3	14836	70.91
rectum (lamb/6-10 months)	1	14953	71.47
rectum (adult)	5	16030	76.62
reticulum (lamb/newborn)	3	14109	67.44
reticulum (lamb/1 week)	3	13946	66.66
reticulum (lamb/8 weeks)	3	13918	66.53
reticulum (adult)	6	16523	78.98
right atrioventricular valve (adult)	4	14950	71.46
right auricle (adult)	5	13702	65.49
right ventricle (adult)	6	13180	63
rumen (lamb/newborn)	3	14128	67.53
rumen (lamb/1 week)	3	13941	66.64
rumen (lamb/8 weeks)	3	14016	66.99
rumen (lamb/6-10 months)	1	13570	64.86
rumen (adult)	8	15073	72.05
salivary gland (adult)	5	15012	71.76
skeletal muscle bicep (lamb/6-10 months)	1	12545	59.96
skeletal muscle bicep (adult)	8	14443	69.04
skeletal muscle longitudinal dorsal (lamb/6-10 months)	1	12543	59.95
skeletal muscle longitudinal dorsal (adult)	8	13934	66.6
skin back (lamb/6-10 months)	1	15004	71.72
skin back (adult)	1	15211	72.71
skin side (adult)	1	15740	75.24
spleen (lamb/6-10 months)	1	14606	69.82
spleen (adult)	6	15973	76.35
submandibular lymph node (adult)	6	14851	70.99
testes (adult)	4	16807	80.34
thoracic oesophageal muscle (adult)	4	13603	65.02
thoracic oesophageal tissue (adult)	2	13125	62.74
thymus (adult)	5	15421	73.71
thyroid (lamb/6-10 months)	1	15128	72.31
thyroid (adult)	8	16576	79.23
tonsil (adult)	5	16127	77.09
uterus (lamb/6-10 months)	1	15500	74.09
uterus (adult)	1	15330	73.28
vas deferens (adult)	3	15134	72.34
ventricle (lamb/6-10 months)	1	14218	67.96
ventricle (adult)	2	14099	67.39
