# Supplementary material for: A high resolution atlas of gene expression in the domestic sheep (Ovis aries)
Source: PLoS Genet. 2017 Sep 15;13(9):e1006997. doi: 10.1371/journal.pgen.1006997 (PMC5626511; doi:10.1371/journal.pgen.1006997)
Supplement: S23 Table — (XLSX) [file pgen.1006997.s029.xlsx]

## Sheet: S21 Table
S23 Table. Coding potential of putative novel CDS.
This table is the output of the online tool CPAT v1.2.2 (http://lilab.research.bcm.edu/cpat/index.php, accessed 12th April 2016), which assesses the coding potential of putative CDS: reconstructed by the de novo assembly of those reads that did not map to the Ovis aries transcriptome (Oar v3.1).
Data ID	Sequence name	RNA size	ORF size	Ficket score	Hexamer score	Coding probability	Coding label	CDS
0	BCAS2	693	678	1.0564	0.20036	0.978822	yes	CCAGTGAACCTAAGGATGGCGGGCACTGGTTTGGTGGCCGGGGAGGTTGTGGTGGATGCGCTGCCGTATTTTGATCAGGGTTATGAAGCGCCTGGTGTTCGCGAAGCGGCTGCGGCGTTGGTGGAGGAGGAAACTCGCAGATACCGACCTACGAAGAACTATCTAAGCTACCTGACGGCCCCGGATTATTCCGCTTTTGAGACAGACATAATGAGAAATGAATTTGAAAGATTGGCTGCTCGACAACCAATTGAATTGCTCAGTATGAAACGATACGAACTTCCAGCCCCTTCCTCTGGTCAGAAAAATGACATCACTGCGTGGCAAGAGTGTGTAAACAATTCTATGGCGCAGTTAGAGCATCAGGCAGTTCGAATTGAGAATCTGGAACTAATGTCC…
1	HMCES	1113	1065	1.264	0.529224	0.99998	yes	CGACTCCTTCCGGCCCCGCGCGCAGGGCCCGCGGTGTGGGCGCCGAGGATGTGCGGCCGGACGTCCTGCCACCTGCCCAAGGAGGTCCTGGCCCGGGCCTGCGCCTACCGGGACCGGCAGGGCCACCAGCGGCTCCCGGAGTGGAGGGACCCCGACCGGTACTGCCCCTCGTACAACAAGAGCCCGCGGTCCAGCAGCCCGGTGCTGCTGTCCCGGCTGCACCTGGAGAAGGACGCGGACCCGTCCGAGCGGATCATCGCGCCCATGCGTTGGGGCTTGGTCCCCTTCTGGTTCAGGGAAGAGGACCCTGCCAAGCTGCAGATCAACACCAGCAACTGCCGCAGCGACACCATCATGGAGAAGCGCTCCTTCAAGGTGCCTCTGGTCAAGGGGAGACGG…
2	ACY1	1302	1227	1.2664	0.461911	0.999995	yes	GTCCAGGGCGGACGCCAAGCGGCGAGCGCGGGCCAAGACCAGCTGAGAGCGAGCTCACCACGGCAGGGCAGCGTCATGGCCAGCGAGGGTAGCGAGGGCGAGCACCCATCCGTGACGCTCTTCCGTCAGTACCTGCGCATCCGCACCCTCCAGCCCGAGCCGGACTATGGGGCAGCTGTGGCCTTCTTTGAAGAGAGAGCCCTCCAGCTGGGCCTGGGCTGTCAGAAAGTGGAGGTGGCACCTGGCCGTGTAGTGACCGTGTTAACCTGGCCAGGCACCAACCCCAAACTCTCCTCCGTCTTGCTCAACTCCCATACGGATGTGGTTCCTGTCTTCCAGGAGTATTGGAGCCACGATCCCTTTGAGGCCTTCAAGGATGCAGACGGCTACATCTATGGC…
3	NUDCD2	516	474	0.867	0.230861	0.776404	yes	TCTGCTTGCTCGCTGCCGCCGCTTCTGGGAGGCGACTGGAGTATGTCAGCCCCGTTTGAGGAGCGCAGTGGGGTGGTTCCGTGCGGAACGCCGTGGGGCCAGTGGTACCAGACCTTGGAGGAGGTGTTCATTGAAGTTCAGGTGCCACCAGGCACTCGCGCCCAGGATATTCAGGGCGGCCTGCAGAGCCGGCATGTGGCGCTGGCCGTGGGTGGCCGCGAGATCCTCAAGGGCAAACTCTTTGACTCTACAATAGCTGATGAGGGAACATGGACTCTGGAGGATAGAAAAATGGTCCGTATTGTTCTTACAAAGACGAAGAGAGATGCAGCAAATTGTTGGACTTCTCTTCTAGAATCTGATTATGCAGCTGATCCTTGGGTGCAAGACCAAATGCAG…
4	H2A	387	387	1.123	0.362249	0.879094	yes	ATGTCGGCCAAAGGCAAGGGCGGGCGTGCGAAGAAGTCGGGAAAGAGCAGCAGCAAATCTGCCAAGGCAGGGCTGCAATTCCCGGTGGGCCGTATCAGCAGATACCTGAAGAAGGGAAGATACGCCAAGCGCGTGGGAGCAGGTGCGCCAGTCTATATGGCAGCCGTGCTGGAATACCTGTGCGCTGAAATTCTCGAGCTTGCGGGAAATGCCGCCAGGGACCACAAGAAAACAAGGATCATCCCCAGACACATCCAGCTCGCTGTCAGAAATGACGAGGAGTTGAGCAAATTTCTCGGCGGGGTCACCATCGCCAGCGGCGGTGTGATGCCCAATGTGCACTCTGTGCTGCTCCCCAAGAAGTCAAAGAGCAAGAAATCTCAGTAG
5	CCDC85B	480	393	1.0895	0.593542	0.969673	yes	GCGGCTCTGGGCAAGGAGGAGCTGGTTCGGCGCCTGCGGCGGGAGGAGGCGGCGCGCCTGGCGGCTCTGGTGCAGCGCGGCCGCCTCATGCAGGAGGTGAATCGGCAGCTACAGGGTCACCTGGGCGAGATCCGCGAGCTCAAGCAGCTCAACCGGCGCCTACAGGCCGAGAACCGCGAGCTGCGCGACCTCTGCTGCTTCCTGGACTCGGAGCGCCAGCGCGGGCGGCGTGCCGCGCGCCAGTGGCAGCTCTTCGGGACCCAAGCATCCCGAGCCGTGCGCGAGGATCTAGGCGGTTGTTGGCAGAAGCTGGCCGAGCTGGAAGGCCGCCAGGAGGAGCTGCTGCGGGAGAACCTGGCGCTCAAGGAGCTCTGTCTGGCGCTGGGCGAAGAGTGGGGT…
6	KRT19	1041	954	1.2706	0.783792	0.999988	yes	TCCTCGTCCTTCGGGGGCTACGGCGGCGGCTATGCGGGCGCCCTGGGCACGTCCGACGGGCTGCTGGCGGGCAACGAGAAGCTCACCATGCAGAACCTCAACGACCGCCTGGCCTCCTACCTGGCGAAGGTGCGCGCCCTGGAGGAGGCCAACGGCGACCTGGAGGTGAAGATCCGCGACTGGTACCAGAAGCAGGGGCCCGGGCCCGCCCGCGACTACAGCCACTACTTCAAGACCATCGAGGACCTGCGGGACCAGATTCTCGGTGCCACCATTGAGAACTCCAAGATAGTCCTGCAGATCGACAATGCCCGTCTGGCTGCAGATGACTTCCGTACCAAGTTTGAGACGGAGCAAGCTTTGCGCCTGAGCGTGGAGACTGACATCAATGGCCTGCGC…
7	H2B1	390	363	1.1322	0.629376	0.971162	yes	GATTGGACTTTAAGCCCTTTGTTAGCTATGCCTGAACCAGCCAAATCCGCTCCTGCCCCTAAAAAGGGTTCTAAAAAGGCTGTGACTAAGGCCCAGAAGAAGGACGGCAAGAAACGCAAGCGCAGCCGCAAGGAGAGCTACTACGTGTACGTGTACAAGGTGCTGAAGCAAGTCCATCCGGACACCGGTATCTCGTCCAAGGCCATGGGCATCATGTACTCCTTCGTCAATGACATCTTTGAGCGTATCGCGGGCGAGGCGTCTCGCCTGGCACATTACAACAAGCGCTCGACCATTACATCCAGGGAGATCCAGACCGCCGTGCGCCTGCTGCTGCCCGGGGAACTGGCCAAGCATGCGGTGTCTGAGGGCACTAAGGCTGTCACTAAG
8	FUT3	1263	1092	1.3518	0.46158	0.999982	yes	CTGGTCGGCTGCTGTCTGCCCTGCACACTGCCCCTCCAGAATTTGAGCGCGGCTGCGACGGTGCAAGAGCTAACCCGCGCCCAAGGTAAGGAGCGGCGGCTGCACTTTGCTGGAGCAGCCGTGAAGAGAGACCCCGCGTCCAAAGTAAGAGAAACCCAGCTGCTCCAAACCATGTATCCACCCGGTTGCACCAAGGTGAAGTGTTCCTGGCACCACTGTCTTCCCGGGCTGTTGCTACAGCTGCTTCTGGCTCTGTGCTTCTTCTCTTATCTGCGTGTGTCTCAAGACAAGCCCAAGCCCATGTGGGTCTCTGAACTGGGGGCCCCTTCCCAGGCCACTGAGGGGTCCTCCGCCCACCTGCCCCTGCGTGTCCTGCTGTGGACGTGGCCATTCAACCAT…
9	TIMM13	300	288	1.2138	0.665802	0.961145	yes	CTTTGCGGAGCCATGGAGGGCGGCTTCGGCTCCGATTTCGGGGGCTCCAGCGGCGGGAAGCTGGACCCAGGGCTCATCATGGAGCAGGTGAAAGTGCAGATCGCCGTGGCCAACGCGCAGGAGCTGCTACAGAGGATGACGGACAAGTGCTTCCGGAAGTGTATCGGGAAGCCGGGGGGTTCCCTGGACAATTCGGAGCAGAAGTGCATCGCCATGTGCATGGACCGCTACATGGACGCCTGGAACACCGTGTCACGTGCCTACAACTCGCGGCTGCAGCGGGAAAGAGCCAACATGTGA
10	ATP4B	801	789	1.35	0.587356	0.999797	yes	CCGCGGTCAGCGATGGCGGCGCTGCAGGAGAAAAAGTCATGTGGGCAGCGGATGGAGGAGTTCCAGCGCTACTGCTGGAACCCGGACACCGGGCAGATGCTGGGCCGCACGCTGTCCCGCTGGGTGTGGATCAGCCTGTACTACGTGGCCTTCTACGTGGTCATGACGGGCGTCTTCGCCCTCTGCATCTATGTGCTCATGTGCACCGTCGACCCCTACACGCCTGACTACCAGGACCAGCTCAAGTCGCCAGGGGTGACCTTGAGGCCGGACACCTACGGGGACAAAGGCCTGGACATCTCCTACAACGTGTCTGACAACAGGACCTGGACAGGGCTCACACAGGCCTTGCGGCACTTCCTGGCGGGGTACTCGCCTGCAGCCCAGGAGGACAACATC…
11	H3	465	411	1.1128	0.365551	0.902768	yes	CCTACCGCATCCGTCTTGGTGTATAGTACTGATCTTGTGTGGCATTTTTTCAAAATGGCACGCACAAAGCAGACAGCCAGGAAGTCCACTGGTGGCAAGGCCCCAAGGAAGCAGCTCGCTTCCAAGGCAGCCAGGAAGTCCGCGCCTCTCAGTGGCGGCATCAAGAAGCCCCACCGATACAGGCCCGGAACTGTTGCTCTCAGAGAGATCCGCAGATACCAGAAGAGCACTGACCTGCTGATCAGGAAGCTGCCCTTCCAGCGCCTGGTGCGTGAAATCGCACAGGACTTCAAGACTGACCTGCGTTTCCAGTCCTCTGCTGTCCTCGCCCTCCAGGAAGCTGCTGAAGCTTACCTTGTTGGCCTGTTCGAGGACACCAACTTGTGCGCTATCCACGCG…
12	RAB43	549	543	1.2516	0.879176	0.999435	yes	CGCGCCATGGCGGGGCCGGGCCCCGGGGACCCGGACGAGCAGTACGACTTCCTGTTCAAGCTGGTGCTGGTGGGCGACGCGAGCGTGGGCAAGACGTGCGTGGTGCAGCGCTTCAAGACCGGCGCCTTCTCGGAGCGCCAGGGCAGCACCATCGGCGTGGACTTCACCATGAAGACGCTGGAGGTCCAGGGCCAGCGGGTCAAGCTGCAGATCTGGGACACGGCTGGCCAGGAGCGCTTCCGCACCATCACGCAGAGCTACTACCGCAGCGCCAACGGGGCCATCCTGGCGTACGACATCACCAAGAGGAGCTCCTTCCTATCGGTGCCGCGCTGGATCGAGGACGTTCGCAAGTACGCGGGCTCCAGCATCGTGCAGCTGCTCATCGGGAACAAGTCG…
13	MXD4	495	258	1.2632	0.861442	0.986862	yes	CGAGAGGCCGAGCACGGCTACGCGTCGGTGCTGCCCTTCGACGGCGACTTCGCCAGGAAGAAAACAAAGGCGGCCGGCCTGGTGCGAAAGGCCCCGAACAACAGGTCCTCGCACAACGAGCTCGAGAAGCACAGACGAGCCAAACTTCGGCTCTACCTGGAGCAGCTCAAGCAGCTGGTGCCCCTGGGCCCGGACAGCACCCGCCACACCACGCTGAGCCTCCTGAAGCGCGCCAAGATGCACATCAAGAAACTGGAGGAGCAGGACCGGCGGGCGCTGAGCATCAAGGAGCAGCTGCAGCGGGAGCACCGCTTCCTGAAGCGGCGCTTGGAGCAGTTGTCGGCGCAGAGCCTGGAGCGCGTGCGCACCGACAGCACGGGCTCCGCCGTCTCCACTGAC…
14	FEM1A	1962	1962	1.3098	0.734872	1	yes	ATGGACCTCCACACCGCCGTGTACAATGCCGCCCGCGACGGCAAGCTGCAGCTCCTTCAGAAGCTGCTCAGCGGCCGGAGCCGGGAGGAGCTGGAAGAGCTGACGGGCGAGGTGGCCAGCGGGGGTACGCCGCTGCTCATCGCCGCCCGTTACGGCCACCTGGACGTAGTCGAGTACCTGGTGGACCGGTGCGGCGCGAGTGTGGAGGCGGGCGGCTCGGTGCACTTTGATGGCGAGATCATCGAGGGCGCGCCGCCGCTGTGGGCCGCCTCGGCCGCCGGCCACTTGGACGTGGTGCGGAGCCTGCTGCGCCGCGGGGCCTCGGTGAACCGCACCACGCGTACCAACTCGACGCCCCTGCGCGCCGCCTGCTTCGACGGGCACCTGGAGGTGGTGCGC…
15	VPS25	552	531	1.2613	0.48209	0.991478	yes	CGGGTTTCCTGGGCTACTACGATGGCGATGAGTTTCGAGTGGCCGTGGCAGTATCGCTTCCCACCCTTCTTTACGTTGCAGCCGAACGTGGACACTCGGCAGAAGCAGCTGGCCGCCTGGTGCTCGCTGGTCCTGTCCTTCTGCCGCCTGCATAAACAGTCCAGCATGACGGTGATGGAAGCCCAGGAGAGCCCGCTCTTCAACAACGTGAAGCTCCAGCGGAAGCTGCCTGTGGAATCAATCCAGGTTGTGTTAGAGGAACTGAGGAAGAAAGGGAATCTTGAGTGGTTGGATAAGAACAAGTCTAGCTTCCTGATCATGTGGCGGAGGCCAGAAGAATGGGGGAAGCTCATCTATCAGTGGGTTTCCAAGAGTGGCCAGAACAACTCCGTGTTCACC…
16	TAF9	792	792	1.0385	0.0910085	0.986369	yes	ATGGAGTCTGGCAAGATGGCTTCTCCCAAGAGCATGCCGAAAGATGCACAGATGATGGCACAAATCCTGAAGGATATGGGGATTACAGAATATGAACCAAGAGTTATAAATCAGATGTTGGAGTTTGCCTTCCGATATGTAACCACAATTCTAGATGATGCGAAAATTTATTCAAGTCATGCTAAGAAAGCTACTGTTGACGCAGATGATGTGCGATTGGCAATCCAGTGTCGTGCTGACCAGTCTTTCACCTCTCCTCCACCAAGAGATTTTTTATTAGATATTGCAAGGCAAAGAAATCAAACCCCTTTGCCATTGATCAAGCCATACTCAGGTCCTAGATTGCCACCTGATAGGTATTGCTTGACTGCTCCAAATTATAGACTTAAGTCTTTACAA…
17	CRIP1	303	234	0.9675	0.332633	0.413545	yes	GGCGCGACCCACCCAGTCCAGCGCTCCGGTCTGCTCCCGCCTGGCTATCTGCTCCGATCCGGTGCCACCATGCCCAAGTGCCCCAAGTGCAACAAGGAGGTGTACTTTGCTGAGCGGGTGACTTCCCTGGGGAAGGACTGGCATCGGCCTTGCCTCAAGTGTGAGAAGTGTGGGAAGACGCTGACCTCCGGGGGTCATGCTGAGCATGAAGGCAAGCCCTACTGCAACCACCCCTGCTACGCAGCCATGTTCGGACCCAAAGGCTTTGGGCGTGGCGGAGCCGAGAGCCACACTTGCAAGTAA
18	HIST1H2AK	303	303	1.1614	0.60399	0.942542	yes	ATGTCAGGCCGTGGTAAACAGGGTGGCAAGGCTCGCGCTAAAGCCAAGACTCGCTCCTCGCGGGCCGGGCTCCAGTTTCCCGTGGGCCGCGTGCACCGTCTGCTCCGGAAGGGCAACTACTCCGAGCGAGTCGGGGCCGGCGCGCCTGTGTACCTCGCGGCGGTGCTGGAGTACCTGACGGCCGAGATTTTGGAGCTGGCGGGTAACGCGGCGCGCGACAACAAGAAGACTCGTATCATCCCGCGTCACTTGCAGCTGGCCATCCGCAACGACGAAGAGCCCAACAAGCTGCTGGGCCGTGTG
19	CAPNS2	744	738	1.0424	0.264744	0.99231	yes	AAAAGCATGTTTCTTGCAAAGGCTCTATTGGAAGGAGCAAATCAAGGTCTTGGACAAGCCCTTGGAGGCCTTCTTGGAGGAGGCGATCAGAGAAGAGGAGGAGGGAATATTGGAGGGATAGTTGGAGGAATTGTGAATTTTATCAGTGAAGCTGCGGCTGCTCAGTATAGCCCAGAACCACCACCTACTCAGCAACATTTCACCAATGTGGAGGCCAATGAAAGTGAGGAAGTTAGGCGTTTTCGGCAACAGTTTGCTCAGCTGGCTGGACCAGACATGGAGGTGGGTGCCACTGACCTAATGAATATTCTCAACAAAGTCCTTTCTAAGCACAAGGATCTGAAGTCTGACGGCTTTAGTCTTGACACCTGCCGGAGCATTGTATCTGTCATGGACAGT…
20	PHLDA3	390	372	1.2258	0.788597	0.993032	yes	CCGCGGTCCCGCGCGCCCATGACGGCGGCGGTGCTCCGGGAGGGCGTGCTGGAGAAGCGCAGCGGCGGGCTGCTGCAGCAGTGGAAGCGCAAGCGCTGCGTGCTCACCGAGCGCGGGCTGCAGCTCTTCGAGGCCAAGGGCGCGGGCGGCCGGCCCAAGGAGCTCAGCTTCGCCCGCATCAAGGCCGTGGAGTGCGTGGAGAGCACCGGCCGCCACACCTACTTCACGCTGGTGACCGAGGGCGGCGGCGAGATCGACTTCCGCTGCCCGCCCGAGGACCCGGGCTGGAATGCGCAGATCACCCTCGGCCTGGTCAAGTTCAAGAACCAGCAGGCCATCCAGACCGTGCGCGCCCGGCAGAGCCTCGGGGCCGGGGCGCTGGTGTCCTAG
21	FAM46C	1341	1176	1.3306	0.671626	0.999998	yes	AGGCCGTATAAGAACGGAGGGGGCGGCGGCAAGACGGCTCACTCAGTGCCGCTGCCCGGGGGCTGTAGTGACCGCGCCGCTCCTGCTGGGGGGCTGCCCACGCCAAGGACCTGCCTCTGTGGTCTCCGCCGCCGCCCAGTTTCCCTGGCAACAACATCCCCCAAGATGGCAGAGGAGAGCAGCAGTACCAGGGACTGCGTGTCCTTCAGCGTGCTCACCTGGGACCAGGTGAGCCGTCTGCACGAGGTCCTGACTGAGGTGGTGCCCATCCATGGCCGAGGCAACTTCCCCACCTTGGAGATCACACTCAAGGACATTGTGCAGACTGTCCGTGGCCAGCTGGAGGAGGCAGGCATCAAAGTGCAGGATGTCCGGCTGAATGGCTCTGCGGCTGGCCAT…
22	COA3	324	309	1.1164	0.519914	0.897027	yes	GGGCAGAGCGGCAACATGGCGGCACCCGGAGCTGGAGACCCAGTCGAAGGCAAAAGCGGAAAGGCCCCTCTGGCTCAGCGCATCGACCCGACGCGGGAGAAGCTGACTCCTGCACAACTACAATTCATGCGTCAGGCGCAGCTCGCCCAGTGGCAGAAGACGCTGCCACAACGGCGGACCCGGAACATCGTGACTGGCCTGGGCATTGGGGCCCTGGTATTAGCAATTTATGGTTACACCTTCTACTCGGTGTCCCAGGAGCGTTTCCTGGATGAGCTGGAAGATGAGGCCCAAGCTGCTCGAGCCCGAGCTCTGGAAAGGGCA
23	ARL8A	645	561	1.2853	0.675323	0.998384	yes	CACCGGGGAGGGCCGCTCCGGCCGCAGCGCGAGGGCACCAGGGGCGGCGGGGGGCCGGTACCAGGCGCGGCCGGCGCAGCGACCATGATCGCTTTGTTCAACAAGCTGCTGGACTGGTTCAAGGCCCTGTTCTGGAAGGAGGAGATGGAGCTCACGCTGGTCGGGCTGCAGTACTCCGGCAAGACCACCTTCGTCAACGTGATCGCGTCAGGACAGTTCAACGAGGACATGATCCCCACTGTGGGCTTCAACATGCGCAAGATCACCAAGGGGAACGTGACCATCAAGCTCTGGGACATCGGGGGACAGCCCCGCTTCCGCAGCATGTGGGAGCGCTACTGCCGCGGAGTGAGCGCCATCGTGTACATGGTGGACGCCGCTGACCAAGAGAAGATTGAG…
24	RNPEPL1	1509	1452	1.3245	0.707779	1	yes	GCGGTCAAGTGCACCTACTCGGCTGTGGTCAAGGCCCCGTCGGGGGTGCAGGTCCTGATGAGCGCCACACAGAGCACCTACGTGGAGGAGGAGGGCGTCTACCGCTTCCACATGGAGCACCCCGTGCCTGCCTACCTCGTGGCCCTCGTGGCCGGGGACCTCCAGCCCGCAGACATCGGGCCCAGGAGCCGCGTGTGGGCCGAGCCGTGTCTCCTGCCCACGGCCACCAGCAAGCTGTCGGGCGCTGTGGAGCAGTGGCTGAGCGCGGCCGAGCGGCTCTACGGGCCCTACCTGTGGGGCAGGTATGACATCGTCTTCCTGCCCCCGTCCTTCCCCATCGTGGCCATGGAGAACCCCTGCCTCACCTTCATCATCTCCTCCATCCTGGAGAGCGACGAG…
25	LYSC1	381	93	0.8411	-0.153218	0.00413774	no	ATTCTGGGGCTTCTCTTCCTTTTTGTTTCTGTCCAAGGCAAGGGCTTTGAGAGATGTGAGCTTGCCCGAACTCTGAAGGAACTCGGACTGGACGGCTATAAGGGGGTCAGCCTGGCAAACTGGTTGTGTTTTACCAAATGGGAAAGCAGTTATAAAACAAAAGCTACAAACTACAATACTGGCAGTGAAAGCACTGATTATGGGGTATTTCAGATCAACAGCAAGTGGGGGTGTAATGATGGCAAAAACCCTAACGCAGTTTACGGCTGTCATGTGTCCTTCAGCGAATTAATGGAAAATAAAATCGCTAAAGCTGTAGCATGTGCAAAGCATATTGTCAGTGAGCAAGGCATTACAGCATGGGTGGCTTGGAAAAGTCAC
26	LIPF	1194	1194	0.9364	0.0865743	0.99974	yes	ATGTGGTGGCTACTTGTAACGGTATGTTTCATCCACATGTCTGGAAATGCATTTTGTTTCCTTGGAAAAATTGCTGAGAACCCTGAAGCCAGTATGAATGTGAGTCAGATGATTTCCTTCTGGGGCTACCCAAGTGAGATGCATAAAGTTATAACTGCAGATGGCTATATCCTTCAGGTCTATCGGATTCCTCATGGAAAGAATGACGCTAATCATTTAGGTCAGAGACCTGTTGTGTTTCTGCAGCATGGTCTTCTTGCCTCAGCTACAAACTGGATTTCCAACCTTCCCAACAACAGCCTGGGCTTCCTCCTGGCAGATGCTGGTTATGACGTGTGGCTGGGGAACAGCAGAGGAAACACTTGGGCCAGGGAACATTTATACTATTCACCAGACTCC…
27	TXNDC12	432	348	1.1095	0.276704	0.72157	yes	CTTGGAAAGGGTTTTGGAGATAACATCCATGGGAGGCCGCTAGAGGAGGGGAAGAAGGAAGCAGCTGCCAGGGGATTGCCCCTGATGGTGATTATCCATAAGTCCTGGTGTGGAGCTTGCAAAGCTTTAAAGCCCAAATTTGCAGAATCTACAGAAATTTCAGAACTTTCCCATAATTTTGTTATGGTAAATCTTGAGGATGAAGAGGAGCCCAAAGATGAAGATTTCAGCCCCGATGGGGGTTATATTCCACGAATCCTGTTCCTGGATCCCAGTGGCAAAGTGCGTCCTGAAATCATCAATGAGAATGGAAACCCCAGCTATAAGTATTTCTACATCAGTGCTGAGCAAGTTGTCCAGGGGATGAAGGAAGCTCAGGAAAGGCTGACGGGTGATGCC…
28	CD151	831	762	1.1962	0.652794	0.999714	yes	GGACTCCGACGCGTGGCCGGCGTTTGGCCGTCCTCCCGGGCAGCCCCTCCCCCACCTCCCGGCCCCAGGATGGGTGAGTTTGGGGAGAAGTCGGCAGCATGTGGCACCGTCTGCCTCAAGTACCTGCTCTTCACCTTCAACTGCTGCTTCTGGCTGGCTGGCCTGGCCGTCATGGCCGTGGGCATCTGGACGCTGGCCCTCAAGAGCGACTACATCAGCCTGCTGGCCTCGGGCACCTACCTGGCCACAGCCTACATCCTGGTGGTGGCGGGCGTTGTCGTCATGGTGACCGGGGCGCTGGGCTGCTGTGCCACCTTCAAGGAGCGGAGGAACCTGCTGCGTCTGTACTTCGGCCTGCTCCTTATCATCTTTCTGCTGGAGATCATTGCGGGGGTCCTG…
29	ACY1A	1080	888	1.255	0.431239	0.999733	yes	CAGAAAGTGGAGGTGGCACCTGGCCGTGTAGTGACCGTGTTAACCTGGCCAGGCACCAACCCCAAACTCTCCTCCGTCTTGCTCAACTCCCATACGGATGTGGTTCCTGTCTTCCAGGAGTATTGGAGCCACGATCCCTTTGAGGCCTTCAAGGATGTAGACGGCTACATCTATGGCAGAGGCGCCCAGGACATGAAGTGTGTCAGCATCCAATACCTGGAGGCTGTGAGGAGGCTGAAGGCTGAAGGCCACCGTTTCCCCAGAACCATCCACTTGACCTTTGTGCCGGATGAGGAGATTGGGGGTCATCAAGGCATGGAGCTGTTTGTGAAGCGGCCTGAGTTCCAGGCCCTGAGGGCTGGCTTCGCCCTGGATGAGGGCCTGGCCAACCCCACTGAC…
30	ATP5C1	924	897	1.2061	0.347951	0.999516	yes	CCGACCTTCAGCGGGGCCGGCGCCACCATGTTCTCTCGGGCGGGCGTCGCTGGCCTCTCGGCCTGGACCGTGCAGCCGCAATGGATCCAAGTTCGAAATATGGCAACTTTGAAAGATATTACCAGGCGACTAAAATCAATCAAAAACATCCAGAAAATTACCAAGTCTATGAAAATGGTAGCAGCAGCGAAATACGCCCGAGCTGAGAGGGAGCTGAAACCCGCCCGAGTGTATGGAGTGGGGTCCTTGGCTCTGTATGAAAAGGCTGATATTAAGACTCCTGAAGACAAGAAGAAGCACCTCATCATCGGTGTGTCCTCGGACCGAGGGCTCTGTGGTGCTATTCACTCCTCGGTTGCTAAACAGATGAAAAGCGAGGCGGCCAACCTTGCAGCAGCC…
31	DNAJB3	729	729	1.1491	0.455667	0.998273	yes	ATGGTAGACTACTACGAGGTGCTGGGCGTGCCCCGCGAGGCCTCGTCGGAAGCCATCAAGAAGGCGTACCGCAAACTGGCGCTCAAGTGGCACCCGGACAAAAACCCCGAGAACAAGGAGGAGGCGGAGAGGCGATTCAAACAAGTGGCCCAGGCCTACGAGGTGTTGTCCGACGCCAAGAAAAGAGACGTGTACGACCGCTACGGCGAGGCGGGAGTGGAGGGCAGCGGCCGCACCGGCGGCGGCAGGCCATTCGAGGACCCCTTCGAGTGTGTCTTCACCTTCCGGGACCCGGCCGACGTCTTCAGAGAGTTCTTCGGCGGCCGGGACCCATTTTCGTTCGACTTCTTTGGAGACCCGCTGGAGAACTTTTTGGGGGGTCGAAGGAGATCCCGAGGA…
32	LDOC1	336	336	1.2978	0.648025	0.9796	yes	ATGGTGGATGAGCTGGTCCTGCTGCTGCACGCGCTTCTGATGCGGCACCGCGCCCTTAGCATCGAGAACAGCCAGCTCATGGAACAGCTTCGGCTGCTGGTGTGCGAGAGGGCCACCCTGCTGCGCCAGGTACGTCCGCCGAGCTGCCCTGTGCCCTTCCCCGAAACGTTTGACGGCGAGAGCTCCCGGCTCCCCGAGTTTATCGTGCAGACGGCGTCTTACATGCTCGTCAACGAGAACCGATTCTGCAACGACGCCATGAAGGTGGCATTCCTGATCAGCCTGCTCACCGGGGAAGCCGAGGAGTGGGTGGTGCCCTACATTGAGATGGATAGC
33	CST15	393	375	1.1719	0.34111	0.866208	yes	AGGACAACGCTGGACAACATGTTCTGGAAGCTGCCTCTGCTCCTGGGGCTTCTTGCTTTGGGGCCTCACGTCTGCAGCTGGATGTTTGAGGACGTCGGGAAGACAGGGAAAGAGTTCAGCTTGTGTGTGGAGTTTGCCTTGCACCACTTCAATGAGCACCAACCAGACGAGAATGCATACAAGCTGCTGTGGGTCAGACGGAGTCAGCGCAAGAAGTACTCTTTGACATACTTAATGGACCTGGACCTGGGCCGCACAATCTGCAAAAAACACGACGAAGACATCGACAACTGCCCCTTGCAAGAAGGCCCTGAAGGGAAAAAGGTGAACTGCACTTTCACTGTGGACTCACGGCCCTCATTTACCCAGTTCACCCTCCTGAGCAGCACCTGC
34	SAP30L	456	135	1.1867	-0.0329008	0.0409466	no	CCCGCCGCCCCCGCCGCCGCCCCGGGCTACGGCCAGAGCTGCTGCCTCATCGAGGACGGCGAGCGCTGCGTCCGGCCCGCGGGCAACGCCTCCTTCAGCAAGAGAGTCCAGAAGAGCATCTCGCAGAAGAAACACAAGCTGGACATCGACAAGAGCGTAAGGCATCTGTATATTTGCGATTTCCACAAAAATTTCATCCAGAGTGTACGAAATAAAAGGAAGAGGAAGACAAGTGACGATGGCGGAGATTCTCCTGAGCATGACACTGACATTCCTGAGGTTGATCTGTTCCATCTGCAGGTGCACACTCTCCGACGTTATAAACGACACTACAAATTACAGACCAGACCAGGCTTCAATAAGGCCCAGTTAGCAGAAACTGTCAGCCGACACTTCAGG…
35	ANG1	447	447	0.9697	0.284975	0.837136	yes	ATGGTGATGGTCCTGAGCCCCCTGTTTTTGGTCTTCATGCTGGGTTTGGGTCTGACCCCACTGGCCCTGGCTCAAGATGACTACAGATACATACACTTCCTGGACCAGCACTATGATCGTAGTCCAAAGCGCCGGGATCACATATACTGTGAAACGATGATGGAGAAACGACACCTGATCAAACCCTGCAAAGACATCAACACCTTTATTCATGGCAACAAGAATGACATCAAGGCCATCTGTGACGACAGGAATGGACAACCTTACAGAGGCGATCTCAGAATAAGCAAGTCTGCGTTCCAGGTCACCGTCTGCAGGCATAAAGGAGGTTCCTCCTGGTATCCATGCCGGTACAGAGCCACAGCAGACTACAGAGTCATTGTTATCGGCTGTGAAAAT…
36	HIST1H1E	507	33	1.042	-0.50455	0.000398166	no	AAGGAGCGCAGCGGCGTGTCTTTGGCTGCGCTCAAAAAGGCACTGGCGGCTGCTGGCTACGATGTGGAGAAGAACAACAGCCGCATCAAGCTAGGTCTCAAGAGCCTGGTGAGCAAGGGTACCCTGGTGCAGACCAAGGGCACCGGGGCTTCCAGCTCTTTCAAGCTCAACAAGAAAGCGGCCACTGGAGAAGCCAAGCCCAAAGCCAAGAAGGCGGGTGCGGCCAAGCCCAAGAAGCCCGCAGGAGCAGCAAAGAAGCCGAAGAAGGCCACTGGGGCGGCAACCCCCAAGAAGAGCGCCAAGAAGACCCCAAAGAAGGCGAAGAAGCCTGCTGCGGCTGCAGGAGCCAAAAAGGCAAAGAGTCCGAAAAAAGCGAAAGCAGCCAAGCCGAAGAAGGCG…
37	ARDA	1122	1083	0.9084	0.0644641	0.998914	yes	GACGAAGTTCAAGCTCTTGTAATTGATAATGGATCAGGAATGTGCAAAGCCGGATTTGGTGGTGATGATGCCCCCCGTGCTGTATTCCCATCAATTGTAGGAAGACCAAGACACGCTGGTGTTATGGTTGGAATGGGACAAAAAGATTGCTATGTTGGAGATGAAGCCCAATCCAGAAGAGGTATTTTGACCTTGAGATACCCAATTGAACACGGTATTGTTAACTCTTGGGAAGATATGGAAAAAATCTGGCATCACACTTTCTACAATGAATTGCGTGTTGCTCCCGAAGAACATCCAGTTTTGTTAACTGAAGCACCAAACAACCCCAAATCCAACAGAGAAAAAATGACTCAAGTTATGTTCGAAACCTTCTCTGTCCCAGCTATGTGGGTAGGA…
38	CLIC3	699	591	1.2993	0.692547	0.998998	yes	ACAGGGGTCCTGGGTGTGCCCCCTGCCCTGGCAGCCCCGTGTGCCCCACTCCAGGCCAGCGAGGACGGCGAGAGCGTGGGCCACTGCCCCTCCTGCCAGAGGCTCTTCATGGTCCTGCTTCTCAAGGGCGTGCCCTTCACACTCACCACTGTGGACACCCGCAGGTCCCCGGAGGTGCTGAAGGACTTCGCCCCAGGCTCCCAGCTGCCCATCCTGCTCTGCGACGGCGACGCCAAAACCGACACGCTGCAGATCGAGGAGTTTCTGGAGGAGACGTTGGGGCCCCCAGAATTCCCCAGCCTGGCGCCCAGATACAGGGAGTCTGCCGCAGCGGGCAACGACGTCTTTCACAAGTTCTCCGCCTTCATCAAGAACCCGGTGCCCACGCAGGACGACGCT…
39	CYP21	1425	1425	1.3029	0.452076	0.999999	yes	ATGGTCCTTGCAGGGCTGCTGCTGCTGCTGCTCACCCTGCTAGCCGGCGCTCACCTGCTGTGGGGCCGGTGGAAGCTCAGAAACCTCCACCTCCCACCTCTGGTCCCCGGCTTCCTGCACCTGCTGCAGCCCAACCTCCCCATCCATCTGCTGAGCCTGACTCAGAAACTCGGGCCTGTCTACAGGCTTCGCCTTGGGCTGCAAGAGGTGGTGGTGCTAAACTCCAAGAGGACCATCGAGGAGGCTATGATCAGGAAGTGGGTGGACTTTGCCGGCAGACCCCAAATACCATCCTACAAGCTGGTGTCTCAGCGCTGCCAGGACATCTCTCTGGGGGACTACTCTCTGCTCTGGAAGGCCCACAAGAAACTCACCCGCTCAGCCTTGCTGCTGGGCACC…
40	ACADM	1044	1044	1.0688	0.0370557	0.998807	yes	ATGATCGCGCTGTTTAGGCGAAGCTGCGGGGTACTGAGAAGTCTTTCTCGTTTTGACTGGAGATCACAACATACAAAAACTGTCGTACAACGTGAGCCAGGATCAGGATTTAGTTTTGAATTCACTGAACAACAGAAAGAATTTCAAGCTACTGCTCGTAAATTTGCCAGGGAGGAAATAATTCCAGTTGCTGCAGAATATGATAAAACCGGCGAGTACCCTGTTCCATTAATTAAAAGAGCCTGGGAGCTTGGTTTAATGAATACACACATTCCAGAAAGTTGTGGAGGTCTTGGACTTGGAACTTTTGATAGCTGTTTAATTAGTGAAGAATTGGCTTATGGATGTACAGGGGTTCAGACTGCTATTGAAGCAAATTCTCTAGGGCAAATGCCTGTT…
41	MRPS28	507	318	1.0184	0.0947846	0.296507	no	CTCTTCTCTCGATCCTGTCGAGGAGCAGGCACTGAGAGTGGCTCCGGAAGCGAGAGTTCTGATTCCACGGAGCCTAGGCCGCGCCCAGGCGGCTTCGCGAGCGCTTTGGAACGGCTCTCGGAGCTGCAGCGGAAGGCGGAGCTCGGCCGGACGAGGGGCTCTCCGAAAAATGTGGAATCCTTCGCGTCTATGCTGAGACATTCTCCTCTCACACAGATGGGACCTGCAAAGGATAAAATAGTCATTGGGCGAATCTTTCATATCGTGGAGAACGATCTTTATATAGATTTTGGCGGCAAGTTTCATTGTGTGTGTATAAGACCGGAAGTGGATGGAGAGAAATACCAGAAAGGAACCAGAGTCCGGCTGCGACTATTAGATCTTGAACTTACATCTAGG…
42	RAC2	651	579	1.3126	0.60656	0.998078	yes	TCTCCCCGAGCTCGCCGCCTTTCTCCGCAGCGCCCGGCCGCCGCCGCCGCCGCGGCCCAGCGAGCGGCCCAGATGCAGGCCATCAAGTGTGTGGTGGTGGGAGATGGAGCCGTGGGCAAGACCTGCCTGCTCATCAGCTACACCACCAACGCCTTCCCTGGAGAGTACATCCCCACCGTGTTTGACAACTATTCAGCCAATGTGATGGTGGACAGCAAGCCTGTGAACCTGGGGCTGTGGGACACAGCTGGGCAGGAGGACTATGACCGGCTTCGGCCACTCTCCTACCCGCAGACGGACGTCTTCCTCATCTGCTTCTCCCTTGTCAGCCCAGCCTCCTATGAGAACGTCCGGGCCAAGTGGTTCCCCGAGGTGCGACATCACTGTCCGAGCACACCG…
43	PNRC2	474	420	0.8885	-0.0592607	0.23426	no	CTGGAATTTCACTCAGTATTTTGTTTCCACTCACAGGTGACAAAGAAGCTGAAGATGGGTGGTGGAGAGAGGTATAACATTCCAGCCCCTCAAACTAGAAATGTTAGTAAGAACCAACAACAGCTTAGTAGACAGAAGACCAAGGATCAGAATTCCCAGATGAAGATTGTTCACAAGAAAAAGGAAAGAGGACATACTTATAATTCGTCATCAGCTGCATGGCAGGCCATGCAAAATGGGGGGAAGAACAAAAATTTTCCAAACAATCAAAACTGGAACTCTAGCTTATCAAGTCCCACCTTACTTTTTAAGTCTCAAACTAATCAGAACTATGCCGGGGCCAAGTTTAGTGAGCCACCATCACCAAGTGTTCTTCCTAAACCACCAAGCCACTGGGTT…
44	TERB2	666	666	0.8321	0.0168783	0.856818	yes	ATGTTTCAAGGGCAGCGGGGTTGGTTCTGTGGCAGCGTCAGCCACGACCTGAGGCAGTTTTGGGTGGCTGAAGGGGGGACCATCAGTGACCCGAGGGCCGCCGACTTCTTGTTCAGCTGCGATGCCTCACACCCAGACACGCTGAGAATATATCAGAGTCTTGATTACATAGAAGATAATGCTACAGTTTTTCATGCCTACTATCTCTCTGCTGTAGCCAATGCTGAAATAAAAAACTCGGTGGCTTTAGGTCATTTCATTCTTCCTCCTGCAAGCCTGCAAAAAGAAATAAGGAGAAAAATTGGTAGTTTTATTTGGGAACAAGACCAACATTTTCTGATAGAAAAGCAAGATGAAGTAACATCAAATGAACTAAAGGCCTTTAGGGAAAGCAGTGTA…
45	HEXIM1	864	864	0.9454	0.492622	0.999398	yes	ATGGCCGAGCCACTCTTGTCAGAGTATCAGCACCAGCCTCAAACTAGCAACTGTACAGGTGCTGTTGCTGTCCATGAAGAACGGAACCCTGATCGCCCCCCAGGCGCGGAGGAGCGGGTGCCGGAGGAAGACAGTAGGTGGCAATCGAGAGCGTCCCCCCAGTCGGGTGGCTCTCCAGGGCAGGGGGGGGAAGGGAGCCTGGAACCCCAGCCGTCTCCCCTTAAGACCCAGGTCTGCCCAGAATCCAGCTGTCCGGAAGCGGGTGAGAAGGGCCAGAATGGGGACGACTTGTCCGCTGGCGGAGCTCCCCCGCAGCAGAGACAGGTGGGCAAGAAAAAACATAGGAGACGCCCCTCCAAGAAGAAGCGGCTTTGGAAACCGTACTATACGCTGACCTGG…
46	HIST1H2AB	465	393	1.1676	0.533547	0.964944	yes	CATCTTGTTGCTGCTTATAGAGCACTTTTTTTCTGCTTTTCCTGTGGCTGTTCCTCTTGCTCAACGTTTACCATGTCTGGGCGCGGAAAGCAAGGAGGGAAAGCCCGTGCCAAGGCGAAGACCCGCTCTTCGCGGGCCGGACTTCAGTTCCCCGTGGGCCGAGTTCACCGACTGCTTCGCAAGGGTAATTACTCCGAGCGGGTCGGTGCCGGCGCCCCGGTGTACCTGGCGGCGGTGCTAGAGTACCTGACCGCCGAGATTCTGGAGCTGGCGGGCAACGCGTCCCGGGACAATAAGAAAACCCGTATTATCCCGCGTCACCTACAGCTAGCCATCCGCAACGACGAGGAACTCAACAAGCTGCTGGGTCGTGTAACCATCGCTCAGGGGGGTGTCCTG…
47	SRSF5	828	825	1.0062	0.0891218	0.989253	yes	GACATGAGTGGCTGTCGAGTATTCATCGGGAGGCTAAATCCGGCGGCCAGGGAGAAAGACGTGGAAAGATTCTTCAAGGGGTATGGACGAATAAGAGATATTGATCTGAAAAGAGGCTTTGGTTTTGTGGAATTTGAAGATCCCAGGGATGCGGATGATGCTGTATATGAACTTGATGGAAAAGAACTCTGCAGTGAAAGGGTTACAATTGAACATGCTAGGGCTCGATCTCGAGGTGGAAGAGGTAGAGGACGCTACTCAGACCGTTTTAGTAGTCGCAGACCCCGAAATGATAGACGAAATGCTCCACCTGTAAGAACAGAAAATCGGCTTATAGTTGAGAATTTATCTTCAAGAGTCAGCTGGCAGGATCTCAAAGATTTCATGAGACAAGCTGGG…
48	POP7	423	423	1.2809	0.564632	0.985273	yes	ATGGCCGAAAACCGAGAGCCCCGCGGGACTGTCGAGGCTGATCTGGACCCGGTGGAGTACACCCTGCGGAAGCGGCTTCCCCACCGCCTGCCCCGGAGGCCCAATGACATCTATGTCAACATGAAGACTGACTTTAAGGCGCAGCTGGCCCGCTGCCAGAAGCTGTTGGACGGAGGGGCGCGGGGTCAGAACGCATGCAGTGAGATCTACATTCACGGCTTGGGCCTGGCCATCAACCGGGCCATCAACATTGCCCTACAACTGCAGGCGGGCAGCTTCGGGTCCTTGCAAGTGGCTGCCAATACCTCCACCGTGGAGCTTGTCGATGAGCTGGAACCGGAGACTGATTCCCGAGAGCCGCTGACCCGGATCCGCAACAACTCTGCCATCCACATCCGT…
49	JUND	1122	1044	1.2542	0.592443	0.999983	yes	GCGGACGGGGGGGGGCGCGGGCCCCCGGGCGGCCGCGGCCACTCCCCCCCCGGGCCGGCGCGGCGGGGGAGGCGGAGGATGGAAACACCCTTCTACGGCGATGAGGCGCTGAGCGGCCTGGGCGGCGGCGGCAGTAGCAGTGGCGGCGGTGGCAGCTTCGCGTCCCCGGGTCGTCTGTTCCCCGGGGCGCCCCCGACGGCGGCGGCCGGCAGCATGATGAAGAAGGACGCGCTGACGCTAAGCTTGAGCGAACAGGTGGCGGCAGCGCTCAAGCCCGCGGCCGCGCCGCCCCCGGGCCCTTTGCGCACCGACGGCGCCCCGGGCACGGCGCCCCCCGACGGTCTGCTTGCCTCGCCCGACCTGGGGCTGCTAAAGCTCGCCTCGCCCGAGCTCGAGCGC…
50	PTGDS	621	525	1.2497	0.539528	0.993505	yes	GGCGGAGGCCAAGCCAGGCCCATAAATAGGGGTCTCTGGGCGGCCTCCCTGCCTCCCGCCCGTCTCTGCCTGTACCGCCGGCCCGGTTCTGGGAAAATGGCCACTCCGAACAGGCCATGGATGGGGCTGCTCCTGCTGGGGGTCCTGGGGGTCCTGCAGACCCCAGCCCCCACCGAGGCCGCCCTGCAGCCCAACTTCGAAGAGGACAAGTTCCTGGGACGCTGGTTCACCTCCGGCCTTGCCTCCAACTCGAGCTGGTTCCTGGAGAAGAGGAAGGTGCTGTCCATGTGCAAGTCTGAGGTGGCCCCCGCGGCGGATGGCGGCCTCAACGTCACCTCTACCTTCCTCAGGAAAGACCAGTGTGAGACCCGGACCTTGCTGCTGCGCCCGGCCGGCCCC…
51	HIST1H1B	711	681	1.2546	0.415067	0.997282	yes	CGGTTTAGTTATTTTTCCCTTACTTCCGCCATGTCCGAAGTCGCGCTCCCTGCTCCAGCTGCTTCCACTGCCCCCGAGAAACCTTCAGCTGGTAAGAAGGCGAAGAAGCCTGCGAAGGCTGCAGCGGCCGCCAAGAAAAAAACAGCGGGCCCTTCAGTTTCGGAGCTGATTGTGCAAGCCGTTTCTTCCTCCAAGGAGCGCAGCGGTGTATCCCTGGCCGCGCTGAAGAAGGCGCTGGCGGCCGCTGGCTACGATGTAGAGAAGAACAACAGCCGCCTCAAGCTGGGTCTCAAGAGCTTGGTGAGCAAGGGCACTCTAGTGCAGACCAAGGGCACCGGGGCTTGCGGCTCTTTCAAGCTCAACAAGAAGGCGGCTGCTGGGGAAGCCAAGCCCAAAACC…
52	NXT1	471	423	1.3051	0.567199	0.986525	yes	CCCGTGCAGGAGGCACCTGGGCCAAGGCCTCCCTTGGCGAGGCCACTGATGGCGTCCGTGGACTTCAAGACCTATGTGGACCAGGCGTGCCGCGCAGCTGAGGAGTTCGTGAACGTGTACTACAGCACCATGGACAAGCGGCGGCGGCTGCTGTCCCGCCTGTACATGGGCACAGCCACCCTGGTGTGGAACGGCAACGCTGTCTCCGGGCAAGAGTCCCTGAGTGAGTTTTTTGAGATGCTGCCTTCCAGTGAGTTCCAGATCAACGTGGTAGACTGCCAGCCTGTCCATGACGAAGCCACCCCGAGCCAGACCACGGTCCTTGTGGTGATCTGTGGGACAGTGAAGTTTGAGGGCAACAAACAGCGAGACTTCAACCAGAACTTCATCCTGACGGCC…
53	DERL3	537	339	1.2078	0.615847	0.967598	yes	GAATTCCTGCAGGTGCCGGCGGTGACGCGGACGTACACCGCGGCCTGCGTCCTCACCACCGCCGCCGTGCAGCTGGAACTCCTCAGTCCTTTCCAGCTCTACTTCAACCCGCACCTCGTGTTCCGGAAGTTCCAGGTTTGGAGGCTCATCACCAACTTCCTCTTCTTCGGGCCCCTGGGATTCAGCTTCTTCTTCAACATGCTCTTCGTGTTCCGCTACTGCCGCATGCTGGAGGAGGGCTCCTTCCGCGGCCGCACGGCCGACTTCGTCTTCATGTTTCTCTTCGGGGGCGTCCTGATGACTCTCCTGGGGCTCCTGGGCAGCCTCTTCTTCCTGGGCCAGGCCCTCACAGCCATGCTGGTGTACGTGTGGAGCCGCCGCAGCCCTGGGGTGAGGGTC…
54	SDHD	396	132	0.7616	0.0652673	0.0204329	no	GCGACTCTCTGGAGGCTAAGTTTCCTCTGCGGCGTCAGAGAAGGGCGAGCTCTGCTCCTCCGAACCCCAGTGGTCAGACCAGCTCTTGTCTCAGCATTTCTCCATGGCCGACCTGCTCAAGGATGGTGTGGAACACAGCATATTCACCTGTCCCCCAGCCACCATTCTGGCTCCAAGGCTGCATCTCTCCACTGGACTGGTGAGAGGGTTGTCAGTGTTTTGCTCCTGGGCCTAATTCCAGCTGCTTATTTGAATCCTTGTTCTGCGATGGACTACTCTCTGGCCGCAACCCTCACTCTCCACAGTCACTGGGGCATTGGACAAGTTGTTACTGACTATGTTCATGGTGATGCAGTGCAGGAAGCTGCCACGACAGGCCTATTGGTGCAGTCAGCT
