# Supplementary material for: A high resolution atlas of gene expression in the domestic sheep (Ovis aries)
Source: PLoS Genet. 2017 Sep 15;13(9):e1006997. doi: 10.1371/journal.pgen.1006997 (PMC5626511; doi:10.1371/journal.pgen.1006997)
Supplement: S24 Table — (XLSX) [file pgen.1006997.s030.xlsx]

## Sheet: S22 Table
S24 Table. Number of genes with detectable expression, per gene type.
RNA-seq data used:	TxBF					TxBF plus Texel
Kallisto index:	First			Second		Second
Gene type	No. in reference annotation (Oar v3.1)	No. of genes of this type expressed (TPM > 1 in at least one tissue)	% genes of this type expressed (TPM > 1 in at least one tissue)	No. of genes of this type expressed (TPM > 1 in at least one tissue)	% genes of this type expressed (TPM > 1 in at least one tissue)	No. of genes of this type expressed (TPM > 1 in at least one tissue)	% genes of this type expressed (TPM > 1 in at least one tissue)
lincRNA	1858	1548	83.32	0	0	0	0
miRNA	1305	1242	95.17	0	0	0	0
misc RNA	361	310	85.87	0	0	0	0
MT rRNA	2	2	100	0	0	0	0
MT tRNA	22	19	86.36	0	0	0	0
processed pseudogene	43	31	72.09	35	81.4	38	88.37
protein-coding	20921	19921	95.22	20189	96.5	20359	97.31
pseudogene	247	172	69.64	189	76.52	201	81.38
rRNA	305	272	89.18	0	0	0	0
snoRNA	756	717	94.84	0	0	0	0
snRNA	1234	1116	90.44	0	0	0	0
Sum	27054	25350		20413		20598
Notes:
'TxBF data' refers to the present study; 'Texel data' is obtained from Jiang, et al., 2014, Science, 344:1168-1173).
The 'first pass' Kallisto index contains the known Ovis aries v3.1 cDNAs (ftp://ftp.ensembl.org/pub/release-83/fasta/ovis_aries/cdna/Ovis_aries.Oar_v3.1.cdna.all.fa.gz; n=23,113 transcripts [22,823 protein-coding, 247 pseudogene, 43 processed pseudogene]) pooled together with the cDNAs of the non-protein coding transcripts (n=6005), obtained from Ensembl BioMart (filtered by type: lincRNA, miRNA,…
The 'second pass' Kallisto index is a filtered version of the former, that (a) restricts the RNA space to protein-coding genes, pseudogenes, and processed pseudogenes (so that expression within an equivalent space will be quantified, irrespective of experimental protocol), (b) omits genes that had no detectable expression across all TxBF samples, and (c) includes novel transcript reconstructions …
