# Supplementary material for: A high resolution atlas of gene expression in the domestic sheep (Ovis aries)
Source: PLoS Genet. 2017 Sep 15;13(9):e1006997. doi: 10.1371/journal.pgen.1006997 (PMC5626511; doi:10.1371/journal.pgen.1006997)
Supplement: S25 Table — (XLSX) [file pgen.1006997.s031.xlsx]

## Sheet: S23 Table
S25 Table. Proportion of Oar v3.1 gene, exon and transcript models in the StringTie assembly.
No. of gene models in StringTie annotation	No. of gene models in Oar 3.1	No. of Oar 3.1 gene models whose start and end coords are exactly supported in the StringTie assembly	% of Oar 3.1 gene models whose start and end coords are exactly supported in the StringTie assembly	No. of transcript models in StringTie assembly	No. of transcript models in Oar 3.1	No. of Oar 3.1 transcript models whose start and end coords are exactly supported in the StringTie assembly	% of Oar 3.1 transcript models whose start and end coords are exactly supported in the StringTie assembly	No. of exon models in StringTie assembly	No. of exon models in Oar 3.1	No. of Oar 3.1 exon models whose start and end coords are exactly supported in the StringTie assembly	% of Oar 3.1 exon models whose start and end coords are exactly supported in the StringTie assembly
125811	27054	26867	99.31	227895	29118	28602	98.23	748844	218775	210779	96.35
